# Supplementary material for: A multi-regional human brain atlas of chromatin accessibility and gene expression facilitates promoter-isoform resolution genetic fine-mapping
Source: Nat Commun. 2024 Nov 22;15:10113. doi: 10.1038/s41467-024-54448-y (PMC11584674; doi:10.1038/s41467-024-54448-y)
Supplement: Supplementary file 3 — SupplementaryData 1 [file 41467_2024_54448_MOESM3_ESM.xlsx]

## Sheet: Sheet1
Supplementary Data1 Whole-genome sequencing QC metrics
Metrics category	Metrics	BB1	BB2	BB3	BB4	BB5	BB6	Average
Alignment	Clean reads	1543662627	1472160217	1482506497	1534097043	1521641800	1528898449	1513827772
	Mapping rate (%)	99.92	99.92	99.93	99.93	99.93	99.95	99.93
	Unique rate (%)	92.35	92.17	92.98	92.92	93.18	93.65	92.875
	Duplicate rate (%)	1.12	1.06	1.37	1.45	1.07	1.48	1.25833
	Mismatch rate (%)	0.39	0.37	0.32	0.31	0.35	0.29	0.338333
	Average sequencing depth (X)	49.66	47.33	47.04	48.7	48.84	49.18	48.4583
	Coverage (%)	98.93	99.6	99.56	99.49	98.92	98.86	99.2267
	Coverage at least 4X (%)	98.37	99.07	98.95	98.88	98.25	98.15	98.6117
	Coverage at least 10X (%)	97.29	97.95	97.71	97.75	97.06	96.89	97.4417
	Coverage at least 20X (%)	95.58	95.01	94.69	95.01	94.99	94.67	94.9917
	Clean read Q20 (%)	96.62	96.71	97.06	96.27	97.02	96.55	96.705
	Clean read Q30 (%)	88.15	88.16	89	86.95	88.93	87.77	88.16
	GC content (%)	41.11	41.2	40.59	40.55	40.47	40.61	40.755
SNP	Total SNPs	3385172	3605682	3331711	3351947	4042242	3332122	3508146
	Fraction of SNPs in dbSNP (%)	99.22	98.98	99.02	99.13	98.94	99.25	99.09
	Fraction of SNPs in 1000genomes (%)	94.88	94.32	94.24	94.36	94.69	94.84	94.555
	Novel	26364	36728	32550	29009	42632	25085	32061.3
	Homozygous	1358903	1362159	1386387	1430343	1342788	1354184	-
	Heterozygous	2026269	2243523	1945324	1921604	2699454	1977938	-
	Intronic	1360354	1460003	1345070	1354584	1637802	1346799	1.41744e+06
	5' UTRs	4244	4665	4171	4188	4860	4129	4376.17
	3' UTRs	22567	24461	22391	22433	27451	22556	23643.2
	Upstream	47142	51153	46575	46369	55744	45730	48785.5
	Downstream	47077	49894	45915	45969	55709	45607	48361.8
	Intergenic	1875293	1984582	1839331	1849961	2226457	1838975	1.93577e+06
	Ti/Tv	2.08	2.07	2.07	2.07	2.08	2.08	2.075
