# Supplementary material for: A multi-regional human brain atlas of chromatin accessibility and gene expression facilitates promoter-isoform resolution genetic fine-mapping
Source: Nat Commun. 2024 Nov 22;15:10113. doi: 10.1038/s41467-024-54448-y (PMC11584674; doi:10.1038/s41467-024-54448-y)
Supplement: Supplementary file 4 — SupplementaryData 2 [file 41467_2024_54448_MOESM4_ESM.xlsx]

## Sheet: Sheet1
Sample ID	Person ID	Cell type	Brain region	Brain region (alias)	RIN	Library size on tapestation (bp)	Kapa concentration size (nm)	Yield of nuclei	PCR cycles	Number of initial paired-end reads	Number of uniquely mapped paired-end reads	Fraction of uniquely mapped to initial paired-end reads	Number of duplicated paired-end reads	Fraction of duplicated to uniquely mapped paired-end reads	Insert size	GC content in consensus peaks	Number of uniquely mapped "final" reads	Fraction of final to initial paired-end reads
BB3_ARC_G_ATAC	BB3	non-neuron	Arcuate Nucleus	ARC	3	318	39.95	407207	11	56390687	45760047	0.8115	21791138	0.403883	191.976	60.3785	45114321	0.800031
BB5_PVC_G_ATAC	BB5	non-neuron	Primary Visual Cortex	PVC	2.4	341	5.59	3779992	11	75147295	62678286	0.8341	55625646	0.771072	177.693	58.8797	62148754	0.827026
BB5_PVC_N_ATAC	BB5	neuron	Primary Visual Cortex	PVC	3.2	359	57.3	3332106	11	70303799	60493690	0.8605	20937887	0.314169	211.355	54.1771	59983342	0.853202
BB3_PAC_G_ATAC	BB3	non-neuron	Primary Auditory Cortex	PAC	1.7	337	9.32	1179697	11	82091765	64149687	0.7814	48410243	0.623817	197.491	61.2021	63047538	0.768013
BB3_PAC_N_ATAC	BB3	neuron	Primary Auditory Cortex	PAC	4	342	11.15	664511	12	64967521	50434023	0.7763	46131892	0.737737	172.024	62.9068	49707603	0.765115
BB4_EC_G_ATAC	BB4	non-neuron	Parahippocampal Cortex/Entorhinal Cortex	EC	2.7	345	21.58	1381983	12	52138116	44967711	0.8625	29415170	0.586844	197.181	55.5811	44505280	0.853604
BB4_EC_N_ATAC	BB4	neuron	Parahippocampal Cortex/Entorhinal Cortex	EC	3.8	336	37.45	293093	12	62852720	49648648	0.7899	30993221	0.511914	190.324	61.1633	49068944	0.780697
BB6_MDT_G_ATAC	BB6	non-neuron	Mediodorsal Thalamus	MDT	1.6	332	44.51	1606991	14	47548176	39254728	0.8256	31343963	0.682656	170.892	59.8633	38946172	0.819089
BB6_MDT_N_ATAC	BB6	neuron	Mediodorsal Thalamus	MDT	1.3	330	62.16	148317	11	49976935	42460609	0.8496	14306260	0.299352	207.601	55.8675	42093645	0.842261
BB4_PAC_G_ATAC	BB4	non-neuron	Primary Auditory Cortex	PAC	3.3	307	51.74	2430882	12	52587931	45215741	0.8598	22608100	0.44554	193.553	56.5632	44746243	0.850884
BB4_PAC_N_ATAC	BB4	neuron	Primary Auditory Cortex	PAC	4.6	356	30.96	1373887	12	51551177	42989600	0.8339	23698448	0.475677	196.872	57.9844	42536434	0.82513
BB6_EC_G_ATAC	BB6	non-neuron	Parahippocampal Cortex/Entorhinal Cortex	EC	2.3	345	30.92	837781	12	71946597	60543873	0.8415	40497709	0.583567	193.539	58.0823	60089564	0.835197
BB6_EC_N_ATAC	BB6	neuron	Parahippocampal Cortex/Entorhinal Cortex	EC	2	314	47.49	142982	12	51180172	43537902	0.8507	20814103	0.42274	178.322	56.5399	43154090	0.84318
BB5_RMTG_G_ATAC	BB5	non-neuron	Rostromedial Tegmental Nucl	RMTG	2.2	325	57.12	627512	12	66041148	55583909	0.8417	31515586	0.497646	181.863	58.1957	55070181	0.833877
BB5_RMTG_N_ATAC	BB5	neuron	Rostromedial Tegmental Nucl	RMTG	2.2	340	72.49	94116	12	51080771	44163937	0.8646	17591106	0.361372	204.075	54.4114	43765387	0.856788
BB4_PMC_G_ATAC	BB4	non-neuron	Primary Motor Cortex	PMC	3.5	325	44.57	1059462	12	55509016	46845204	0.8439	26331570	0.492149	195.872	57.836	46351072	0.835019
BB4_PMC_N_ATAC	BB4	neuron	Primary Motor Cortex	PMC	4.6	338	40.51	573768	12	56845346	45247916	0.796	34073961	0.618952	186.256	61.0554	44751998	0.787259
BB6_PAC_G_ATAC	BB6	non-neuron	Primary Auditory Cortex	PAC	1.5	323	52.91	4963676	14	55644358	45394638	0.8158	39453124	0.736608	168.135	60.2816	45018744	0.809044
BB6_PAC_N_ATAC	BB6	neuron	Primary Auditory Cortex	PAC	2.4	326	28.75	989740	12	54922003	46454103	0.8458	26339980	0.497836	184.351	57.4991	46062711	0.838693
BB5_VLPFC_G_ATAC	BB5	non-neuron	Ventrolateral Prefrontal Cortex	VLPFC	3.4	349	50.66	1033112	14	57978206	48613584	0.8385	40996825	0.734297	186.569	58.7603	48184149	0.831073
BB5_VLPFC_N_ATAC	BB5	neuron	Ventrolateral Prefrontal Cortex	VLPFC	4.5	321	34.81	1471821	12	53569475	44083477	0.8229	29142226	0.562667	190.07	59.5372	43701758	0.815796
BB3_PVC_G_ATAC	BB3	non-neuron	Primary Visual Cortex	PVC	3.1	323	20.25	577384	11	75550192	62844672	0.8318	38705333	0.535802	191.356	58.6085	62043126	0.821217
BB3_PVC_N_ATAC	BB3	neuron	Primary Visual Cortex	PVC	2.7	329	42.39	1299799	12	53575760	44112357	0.8234	29058438	0.563243	183.042	59.8171	43565567	0.813158
BB6_PMC_G_ATAC	BB6	non-neuron	Primary Motor Cortex	PMC	2.9	347	45.4	3335678	11	57285987	48878381	0.8532	20872324	0.378268	216.34	57.2208	48511685	0.846833
BB6_PMC_N_ATAC	BB6	neuron	Primary Motor Cortex	PMC	2.9	337	19.33	632918	11	99796667	84707686	0.8488	42670701	0.443197	193.974	56.7684	84014357	0.841855
BB5_VTA_G_ATAC	BB5	non-neuron	Ventral Tegmental Area	VTA	2.2	345	13.5	1702943	12	46181949	38093205	0.8249	28558543	0.648627	186.296	58.8488	37756633	0.817563
BB5_VTA_N_ATAC	BB5	neuron	Ventral Tegmental Area	VTA	2.5	333	66.86	47165	12	55537568	48319396	0.87	23138258	0.433138	192.119	55.0411	47874912	0.862028
BB5_CRBLM_G_ATAC	BB5	non-neuron	Cerebellum	CRBLM	4	349	16.48	770839	12	64045207	55345776	0.8642	37587602	0.605141	192.496	56.7203	54904550	0.857278
BB5_CRBLM_N_ATAC	BB5	neuron	Cerebellum	CRBLM	4.4	330	15.42	10363899	12	118817536	107160587	0.9019	76820126	0.670431	187.986	52.077	106271355	0.894408
BB4_PVC_G_ATAC	BB4	non-neuron	Primary Visual Cortex	PVC	2.4	332	61.09	3440928	14	67977011	56863576	0.8365	46871385	0.715982	179.301	59.2366	56224256	0.827107
BB4_PVC_N_ATAC	BB4	neuron	Primary Visual Cortex	PVC	3.4	329	67.55	1036470	12	58509233	50323343	0.8601	25457409	0.450842	175.686	55.9334	49728834	0.849931
BB6_PSC_G_ATAC	BB6	non-neuron	Primary Somatosensory Cortex	PSC	1.9	332	42.1	3115750	12	60258542	51668055	0.8574	27935578	0.479214	187.751	57.2289	51273199	0.850887
BB6_PSC_N_ATAC	BB6	neuron	Primary Somatosensory Cortex	PSC	1.6	332	28.55	1504662	11	92415511	79474237	0.86	35178904	0.396178	202.817	55.4761	78812619	0.852807
BB3_RMTG_G_ATAC	BB3	non-neuron	Rostromedial Tegmental Nucl	RMTG	2.3	337	14.53	1610203	11	53617619	41548754	0.7749	27516025	0.535791	186.62	62.7684	40950412	0.763749
BB3_RMTG_N_ATAC	BB3	neuron	Rostromedial Tegmental Nucl	RMTG	2.6	327	22.78	19947	11	61695306	47421848	0.7686	30931716	0.527132	183.532	62.2803	46567315	0.754795
BB3_VLPFC_G_ATAC	BB3	non-neuron	Ventrolateral Prefrontal Cortex	VLPFC	3.1	321	32.3	788742	11	57647517	46709887	0.8103	23895506	0.433711	200.677	60.1136	46018330	0.798271
BB3_VLPFC_N_ATAC	BB3	neuron	Ventrolateral Prefrontal Cortex	VLPFC	3.3	333	28.06	617142	12	48720781	38478799	0.7898	24519774	0.523873	192.024	61.8749	37921877	0.778351
BB5_OFC_N_ATAC	BB5	neuron	Orbital Frontal Cortex	OFC	4.2	311	32.04	1199365	12	45427438	35350719	0.7782	23588667	0.539459	186.347	62.3529	35015053	0.770791
BB6_PVC_N_ATAC	BB6	neuron	Primary Visual Cortex	PVC	1.5	338	30.65	3420357	11	60051175	50694851	0.8442	22093760	0.384113	201.148	57.4452	50265152	0.837039
BB6_PVC_G_ATAC	BB6	non-neuron	Primary Visual Cortex	PVC	2	314	24.92	4987313	12	44881120	37090026	0.8264	23489693	0.54132	185.94	60.4166	36805792	0.820073
BB4_RMTG_G_ATAC	BB4	non-neuron	Rostromedial Tegmental Nucl	RMTG	2.6	344	20.6	1948517	12	50930077	43104664	0.8463	27684250	0.566645	183.192	57.8904	42640909	0.837244
BB4_RMTG_N_ATAC	BB4	neuron	Rostromedial Tegmental Nucl	RMTG	2.9	378	30.52	29131	14	57291263	49071406	0.8565	44923993	0.81793	188.568	56.2571	48513756	0.846792
BB5_PVPC_G_ATAC	BB5	non-neuron	Posteroventral (Inferior) Parietal Cortex	PVPC	1.4	323	13.1	3041318	12	58464646	48430495	0.8284	40187372	0.720445	177.763	59.6016	47942141	0.820019
BB5_PVPC_N_ATAC	BB5	neuron	Posteroventral (Inferior) Parietal Cortex	PVPC	1.4	350	50	673886	12	77608212	66572937	0.8578	34294006	0.461178	195.389	56.5132	65939909	0.849651
BB4_VLPFC_G_ATAC	BB4	non-neuron	Ventrolateral Prefrontal Cortex	VLPFC	2.5	320	58.39	2738978	12	59707617	50740095	0.8498	27933222	0.487015	189.35	57.1564	50180873	0.840443
BB4_VLPFC_N_ATAC	BB4	neuron	Ventrolateral Prefrontal Cortex	VLPFC	3.4	337	56.58	1602763	12	51639581	42874217	0.8303	22520090	0.452015	205.445	58.2473	42408406	0.821238
BB6_RMTG_G_ATAC	BB6	non-neuron	Rostromedial Tegmental Nucl	RMTG	1.2	329	7.2	1882104	12	60769241	47649444	0.7841	46134732	0.796141	166.8	62.3024	47248186	0.777502
BB6_RMTG_N_ATAC	BB6	neuron	Rostromedial Tegmental Nucl	RMTG	1.4	312	27.75	302920	12	50994168	40364481	0.7916	27264242	0.556521	170.055	61.223	40000892	0.784421
BB5_AMY_G_ATAC	BB5	non-neuron	Amygdaloid Complex	AMY	2.3	324	56.07	2084929	12	52250386	44040117	0.8429	24912332	0.494309	186.583	58.3839	43653114	0.83546
BB5_AMY_N_ATAC	BB5	neuron	Amygdaloid Complex	AMY	2	328	15.67	1011475	12	64256294	53532365	0.8331	44175048	0.714925	174.661	58.1935	52994484	0.824736
BB6_VLPFC_G_ATAC	BB6	non-neuron	Ventrolateral Prefrontal Cortex	VLPFC	2.4	348	31.86	1770593	12	64561402	55472173	0.8592	32240955	0.516414	195.66	56.7008	55056997	0.852785
BB6_VLPFC_N_ATAC	BB6	neuron	Ventrolateral Prefrontal Cortex	VLPFC	2.9	332	49.46	1275630	12	53307251	45798313	0.8591	23004899	0.446053	195.055	55.9269	45434392	0.852312
BB3_CRBLM_G_ATAC	BB3	non-neuron	Cerebellum	CRBLM	4.3	339	6.33	1581919	12	134007806	110437272	0.8241	107855774	0.833506	172.877	59.9492	109008070	0.813446
BB3_CRBLM_N_ATAC	BB3	neuron	Cerebellum	CRBLM	4.4	357	62.62	21125037	11	66540089	59835444	0.8992	18261556	0.286563	212.477	51.2923	59234519	0.890208
BB4_VTA_G_ATAC	BB4	non-neuron	Ventral Tegmental Area	VTA	2.2	343	33.38	2061254	11	68829269	58895071	0.8557	25249095	0.38247	202.523	56.0171	58209953	0.845715
BB4_VTA_N_ATAC	BB4	neuron	Ventral Tegmental Area	VTA	3.1	341	32.93	74422	12	67263184	58333574	0.8672	36336919	0.559609	192.067	54.7869	57653528	0.857133
BB3_OFC_G_ATAC	BB3	non-neuron	Orbital Frontal Cortex	OFC	3	313	22.49	1085837	12	57344687	43640253	0.761	34922529	0.636863	170.242	63.6515	42969785	0.749325
BB3_OFC_N_ATAC	BB3	neuron	Orbital Frontal Cortex	OFC	3.1	322	12.13	584614	12	72712496	56380084	0.7754	51167921	0.738398	170.558	62.4656	55540276	0.763834
BB3_PSC_G_ATAC	BB3	non-neuron	Primary Somatosensory Cortex	PSC	3	320	35.04	837922	11	56169458	44858232	0.7986	24949083	0.463456	191.533	60.9542	44252564	0.78784
BB3_PSC_N_ATAC	BB3	neuron	Primary Somatosensory Cortex	PSC	3.8	316	20.83	304127	12	71032851	56390413	0.7939	51393507	0.749853	167.502	61.7972	55684525	0.783926
BB4_CRBLM_N_ATAC	BB4	neuron	Cerebellum	CRBLM	5.5	351	7.67	8493987	12	138750939	122887286	0.8857	104120049	0.77945	183.258	53.734	121647829	0.876735
BB5_NAC_G_ATAC	BB5	non-neuron	Nucleus Accumbens	NAC	4.2	358	25.36	2603705	11	66415899	55993711	0.8431	31044651	0.484438	217.098	58.189	55523663	0.836
BB5_NAC_N_ATAC	BB5	neuron	Nucleus Accumbens	NAC	5.3	348	25.76	1157603	12	52959406	41016345	0.7745	28792409	0.561834	196.039	62.4849	40659125	0.767741
BB6_VTA_G_ATAC	BB6	non-neuron	Ventral Tegmental Area	VTA	2.1	325	41.18	1364849	11	51806710	43491236	0.8395	18776039	0.377006	191.786	57.691	43160233	0.833101
BB6_VTA_N_ATAC	BB6	neuron	Ventral Tegmental Area	VTA	2.4	325	19.87	20738	13	58870800	49252403	0.8366	42203691	0.752734	177.845	56.7928	48835121	0.82953
BB6_CRBLM_G_ATAC	BB6	non-neuron	Cerebellum	CRBLM	2.1	349	88.1	596314	11	61090323	53552830	0.8766	14549352	0.247715	199.821	54.2816	53150768	0.870036
BB6_CRBLM_N_ATAC	BB6	neuron	Cerebellum	CRBLM	5.1	330	49.12	7433020	14	72568705	64336195	0.8866	46519114	0.664799	177.125	54.5252	63834123	0.879637
BB4_OFC_G_ATAC	BB4	non-neuron	Orbital Frontal Cortex	OFC	3.7	330	14.73	14433220	12	62008300	52026031	0.839	37908398	0.634613	194.753	58.2188	51495267	0.830458
BB4_OFC_N_ATAC	BB4	neuron	Orbital Frontal Cortex	OFC	3.3	379	75.39	1217522	11	82924170	70322059	0.848	36916130	0.463682	214.724	55.7864	69537453	0.838567
BB3_CN_G_ATAC	BB3	non-neuron	Caudate Nucleus	CN	2.5	311	39.22	850846	11	51944089	41415505	0.7973	20523313	0.412131	187.102	61.5141	40810411	0.78566
BB3_CN_N_ATAC	BB3	neuron	Caudate Nucleus	CN	2.3	322	26.9	654476	12	49721187	37695010	0.7581	27757054	0.583246	169.058	64.347	37196096	0.748093
BB6_OFC_G_ATAC	BB6	non-neuron	Orbital Frontal Cortex	OFC	1.3	315	40.37	1681570	14	54631338	43940221	0.8043	40150788	0.762809	164.926	61.458	43554854	0.79725
BB4_PVPC_G_ATAC	BB4	non-neuron	Posteroventral (Inferior) Parietal Cortex	PVPC	2.8	342	63.43	505069	14	50115583	41704879	0.8322	31661014	0.654522	187.796	59.1012	41238065	0.822859
BB5_DRN_G_ATAC	BB5	non-neuron	Dorsal Raphe Nucleus	DRN	3	329	16.94	591880	12	76890139	61974134	0.806	51251417	0.693639	178.451	61.3461	61411602	0.798693
BB5_DRN_N_ATAC	BB5	neuron	Dorsal Raphe Nucleus	DRN	2.6	353	109.68	141017	11	55060467	47098752	0.8554	11430537	0.217502	207.181	54.5787	46641443	0.847095
BB3_AMY_G_ATAC	BB3	non-neuron	Amygdaloid Complex	AMY	2.7	330	65.91	255441	14	63170532	51112950	0.8091	41052741	0.683023	177.597	60.8705	50350342	0.797054
BB3_AMY_N_ATAC	BB3	neuron	Amygdaloid Complex	AMY	3.7	321	15.99	315015	12	65750763	50924129	0.7745	41964487	0.672069	169.582	61.9658	50169505	0.763025
BB6_OFC_N_ATAC	BB6	neuron	Orbital Frontal Cortex	OFC	1.2	308	17.52	568966	11	62299926	51370140	0.8246	36396825	0.613693	160.181	56.29	50660929	0.813178
BB5_CN_G_ATAC	BB5	non-neuron	Caudate Nucleus	CN	2.4	330	74.28	1386617	14	63354036	53962492	0.8518	39373613	0.645157	180.456	57.8232	53505410	0.844546
BB3_NAC_G_ATAC	BB3	non-neuron	Nucleus Accumbens	NAC	2.6	315	42.99	623735	14	50780736	40900853	0.8054	36019437	0.741457	172.077	61.0739	40343480	0.794464
BB4_AMY_G_ATAC	BB4	non-neuron	Amygdaloid Complex	AMY	2.5	330	36.34	1568906	12	81497061	68154468	0.8363	44804677	0.57305	185.986	58.0982	67367899	0.82663
BB4_AMY_N_ATAC	BB4	neuron	Amygdaloid Complex	AMY	3.3	332	35.84	278531	12	56249967	46168574	0.8208	26461354	0.488521	188.09	58.6273	45619074	0.811006
BB6_PVPC_G_ATAC	BB6	non-neuron	Posteroventral (Inferior) Parietal Cortex	PVPC	2.2	332	14.39	2703961	12	48975655	41640741	0.8502	31038750	0.655956	187.962	58.1305	41315419	0.843591
BB6_PVPC_N_ATAC	BB6	neuron	Posteroventral (Inferior) Parietal Cortex	PVPC	2.6	345	18.55	1159081	11	140450851	122466336	0.872	67131599	0.496662	199.982	54.1414	121466613	0.864834
BB5_CN_N_ATAC	BB5	neuron	Caudate Nucleus	CN	2.8	337	102.34	202877	11	68565204	59181579	0.8631	17382906	0.264393	213.637	54.5555	58653717	0.855444
BB3_NAC_N_ATAC	BB3	neuron	Nucleus Accumbens	NAC	3.3	353	20.18	771599	11	45567403	36808003	0.8078	22054902	0.507778	203.919	58.7544	36102887	0.792296
BB5_DLPFC_G_ATAC	BB5	non-neuron	Dorsolateral Prefrontal Cortex	DLPFC	1.4	322	6.35	479739	12	84321944	59737850	0.7084	63985280	0.809154	163.021	67.669	59139051	0.701348
BB5_DLPFC_N_ATAC	BB5	neuron	Dorsolateral Prefrontal Cortex	DLPFC	3.7	359	43.76	200052	12	54952273	47601065	0.8662	22178879	0.420677	205.815	55.049	47187528	0.8587
BB6_AMY_G_ATAC	BB6	non-neuron	Amygdaloid Complex	AMY	2.5	331	15.89	2048544	12	79593382	68096915	0.8556	55527242	0.723918	176.287	57.2227	67566423	0.848895
BB6_AMY_N_ATAC	BB6	neuron	Amygdaloid Complex	AMY	1	299	31.75	312765	12	60038026	47727034	0.7949	30289526	0.524452	173.951	61.6742	47295312	0.787756
BB3_PSTC_N_ATAC	BB3	neuron	Posterior Superior Temporal Cortex	PSTC	3.8	338	22.86	296879	12	54040977	43261542	0.8005	29561236	0.570493	179.085	61.0953	42616576	0.788597
BB4_PSTC_G_ATAC	BB4	non-neuron	Posterior Superior Temporal Cortex	PSTC	4.1	356	17.78	1196633	12	60908606	51990452	0.8536	37215596	0.639115	193.742	55.669	51463292	0.844926
BB4_PSTC_N_ATAC	BB4	neuron	Posterior Superior Temporal Cortex	PSTC	5.6	336	31.77	1135845	12	55228614	40747023	0.7378	34449295	0.646957	184.024	64.2638	40292109	0.729551
BB5_GP_G_ATAC	BB5	non-neuron	Globus Pallidus	GP	2.1	317	66.05	3549699	14	58067273	46172627	0.7952	39944535	0.72153	170.005	61.9793	45735383	0.787628
BB3_DRN_G_ATAC	BB3	non-neuron	Dorsal Raphe Nucleus	DRN	1.7	335	7.7	1123363	11	132989157	101499311	0.7632	87166790	0.691206	183.461	63.1507	99883635	0.751066
BB3_DRN_N_ATAC	BB3	neuron	Dorsal Raphe Nucleus	DRN	2.4	338	33.31	23981	14	61911634	50961380	0.8231	43373765	0.737512	162.615	59.0223	50313908	0.812673
BB4_NAC_G_ATAC	BB4	non-neuron	Nucleus Accumbens	NAC	4.5	337	7.21	1884686	12	150601613	126550554	0.8403	115136911	0.79377	179.182	57.5655	125280894	0.83187
BB4_NAC_N_ATAC	BB4	neuron	Nucleus Accumbens	NAC	5.4	330	30.39	1067652	12	69128960	53910676	0.7799	37824642	0.566629	194.132	61.6049	53314596	0.771234
BB6_NAC_N_ATAC	BB6	neuron	Nucleus Accumbens	NAC	2	304	85.07	876050	12	40453690	34169934	0.8447	12640631	0.324083	182.775	57.1018	33880224	0.837506
BB6_PSTC_G_ATAC	BB6	non-neuron	Posterior Superior Temporal Cortex	PSTC	1.9	326	26.01	2832048	12	49242305	41197973	0.8366	25260179	0.533231	191.232	58.4018	40868511	0.829947
BB6_PSTC_N_ATAC	BB6	neuron	Posterior Superior Temporal Cortex	PSTC	2.3	327	12.81	1037757	11	169915939	145488661	0.8562	88727021	0.542271	195.702	55.9724	144275490	0.849099
BB5_HAB_N_ATAC	BB5	neuron	Habenula	HAB	1.8	313	30.07	43514	11	109586617	94467397	0.862	39594963	0.377098	178.744	55.6095	93588547	0.854014
BB5_PSTC_G_ATAC	BB5	non-neuron	Posterior Superior Temporal Cortex	PSTC	1.5	321	61.9	5165211	14	64889723	53849041	0.8299	44491232	0.715526	179.998	58.9981	53329435	0.821847
BB5_PSTC_N_ATAC	BB5	neuron	Posterior Superior Temporal Cortex	PSTC	1.8	348	23.58	1658948	11	158683052	136526834	0.8604	67219749	0.445241	212.769	54.467	135139972	0.851635
BB5_HAB_G_ATAC	BB5	non-neuron	Habenula	HAB	1.3	351	19.77	1043413	11	76194369	62121647	0.8153	40092119	0.552211	208.72	59.8067	61529701	0.807536
BB4_DRN_G_ATAC	BB4	non-neuron	Dorsal Raphe Nucleus	DRN	2.8	330	72.57	1617899	14	60482727	50493130	0.8348	37789207	0.648933	181.18	59.2847	49945169	0.825776
BB3_DLPFC_G_ATAC	BB3	non-neuron	Dorsolateral Prefrontal Cortex	DLPFC	3.2	330	33.89	474024	11	63414223	49204737	0.7759	29806244	0.494353	192.564	62.5474	48424320	0.763619
BB3_DLPFC_N_ATAC	BB3	neuron	Dorsolateral Prefrontal Cortex	DLPFC	2.6	362	30.02	751672	11	73967621	61520885	0.8317	43742487	0.620668	212.509	57.7446	60467923	0.817492
BB4_CN_G_ATAC	BB4	non-neuron	Caudate Nucleus	CN	3	348	46.87	926392	11	71060705	62027999	0.8729	24814368	0.363438	204.833	54.5532	61388522	0.863888
BB4_CN_N_ATAC	BB4	neuron	Caudate Nucleus	CN	3.6	358	53.55	307073	11	60350537	50590893	0.8383	19069339	0.330239	223.409	56.8203	50030563	0.828999
BB5_HIPP_G_ATAC	BB5	non-neuron	Hippocampus	HIPP	2	345	11.22	1206182	12	60711045	50033379	0.8241	43240734	0.740394	184.759	59.7221	49586322	0.816759
BB5_HIPP_N_ATAC	BB5	neuron	Hippocampus	HIPP	1.9	320	16.62	189415	11	68196414	56541672	0.8291	37703744	0.581043	178.787	55.8771	55744153	0.817406
BB6_DRN_G_ATAC	BB6	non-neuron	Dorsal Raphe Nucleus	DRN	2.3	338	40.15	1492435	11	61075722	51979255	0.8511	22551766	0.38396	197.806	57.1069	51583913	0.844589
BB6_DRN_N_ATAC	BB6	neuron	Dorsal Raphe Nucleus	DRN	1.8	321	32.81	176077	12	61004218	51301595	0.841	32318586	0.54838	182.942	58.035	50880514	0.834049
BB4_DLPFC_N_ATAC	BB4	neuron	Dorsolateral Prefrontal Cortex	DLPFC	3	360	120.67	1369115	11	47507347	41071745	0.8645	9606314	0.211149	215.179	54.1706	40627583	0.855185
BB4_DLPFC_G_ATAC	BB4	non-neuron	Dorsolateral Prefrontal Cortex	DLPFC	2.2	347	73.91	2191127	11	59053906	51532047	0.8726	19498282	0.343949	215.317	54.3591	51007205	0.86374
BB6_CN_G_ATAC	BB6	non-neuron	Caudate Nucleus	CN	1.7	343	34.99	1777192	11	55387038	48150262	0.8693	19814896	0.37232	227.473	55.2986	47792354	0.86288
BB6_CN_N_ATAC	BB6	neuron	Caudate Nucleus	CN	2	334	59.24	430730	11	77479295	64209456	0.8287	27442453	0.370038	200.113	58.0289	63643920	0.821431
BB3_GP_G_ATAC	BB3	non-neuron	Globus Pallidus	GP	1.2	334	13.79	3790722	11	71963794	53415800	0.7423	42897760	0.625143	196.601	64.5751	52541938	0.730116
BB3_GP_N_ATAC	BB3	neuron	Globus Pallidus	GP	2.5	329	23.43	26834	12	58077715	44372127	0.764	32064859	0.596811	177.158	62.1713	43758383	0.753445
BB4_GP_G_ATAC	BB4	non-neuron	Globus Pallidus	GP	2.8	354	42.76	2433231	11	74830490	63242993	0.8452	29206139	0.406865	208.441	57.6	62563015	0.836063
BB4_GP_N_ATAC	BB4	neuron	Globus Pallidus	GP	3.3	353	26.94	103091	12	64531708	55779506	0.8644	35841519	0.576255	200.096	54.8509	55159596	0.854767
BB3_HAB_G_ATAC	BB3	non-neuron	Habenula	HAB	2.4	364	14.8	1100734	11	70865307	53691017	0.7576	48056234	0.716602	198.552	62.9849	52607039	0.742353
BB3_HAB_N_ATAC	BB3	neuron	Habenula	HAB	2.4	329	28.55	180923	11	75809186	58801907	0.7757	37473644	0.51736	186.292	61.8137	57727733	0.761487
BB4_HIPP_G_ATAC	BB4	non-neuron	Hippocampus	HIPP	3.9	346	12.01	2000000	12	72987624	62174896	0.8519	51565258	0.733521	184.773	56.5245	61519498	0.842876
BB6_GP_G_ATAC	BB6	non-neuron	Globus Pallidus	GP	1.7	329	23.59	1258471	11	57094944	45065093	0.7893	30847715	0.568589	197.19	62.3845	44682102	0.782593
BB6_GP_N_ATAC	BB6	neuron	Globus Pallidus	GP	1.4	315	68.83	25372	14	53196181	42489856	0.7987	34626763	0.689285	168.734	60.9529	42073036	0.790903
BB4_HIPP_N_ATAC	BB4	neuron	Hippocampus	HIPP	3.9	333	42.69	300000	11	75975572	61896836	0.8147	31420813	0.429451	210.475	58.5702	61249280	0.806171
BB3_HIPP_G_ATAC	BB3	non-neuron	Hippocampus	HIPP	3.6	346	16.8	802557	12	53191469	43709328	0.8217	31397790	0.614063	189.185	60.4156	43075829	0.809826
BB3_HIPP_N_ATAC	BB3	neuron	Hippocampus	HIPP	4	335	21.77	481784	12	51477601	39835904	0.7738	29439421	0.595489	190.632	62.8472	39126782	0.760074
BB3_ITC_G_ATAC	BB3	non-neuron	Inferior Temporal Cortex	ITC	3.4	310	34.62	555407	11	56590085	45154975	0.7979	24106992	0.445676	192.687	60.7075	44493880	0.786249
BB4_HAB_G_ATAC	BB4	non-neuron	Habenula	HAB	2.5	348	38.11	1242065	11	71897798	60738387	0.8448	27922601	0.406776	204.778	57.2228	60101631	0.835931
BB4_HAB_N_ATAC	BB4	neuron	Habenula	HAB	2.3	372	30.91	33116	14	63022139	50704963	0.8046	46460115	0.816602	174.849	56.0949	50104681	0.795033
BB5_ACC_G_ATAC	BB5	non-neuron	Anterior Cingulate Cortex	ACC	1.3	338	17.47	3422511	12	56882265	47585327	0.8366	34116116	0.627334	183.247	58.2406	47136745	0.828672
BB5_ACC_N_ATAC	BB5	neuron	Anterior Cingulate Cortex	ACC	1.7	355	46.19	778310	11	66055686	55804841	0.8448	21087038	0.334422	222.653	56.2366	55273664	0.836774
BB4_ITC_G_ATAC	BB4	non-neuron	Inferior Temporal Cortex	ITC	2.9	342	31.73	1201317	11	64308578	53960935	0.8391	25467538	0.412312	220.868	57.7682	53403573	0.830427
BB4_ITC_N_ATAC	BB4	neuron	Inferior Temporal Cortex	ITC	3.1	359	23.47	811087	11	159123223	137774205	0.8658	62167102	0.40722	215.113	53.6613	136289643	0.856504
BB6_HAB_N_ATAC	BB6	neuron	Habenula	HAB	1.4	327	11.48	90657	11	52015798	35107025	0.6749	31518922	0.641144	190.73	66.556	34756543	0.668192
BB6_HIPP_G_ATAC	BB6	non-neuron	Hippocampus	HIPP	1.8	328	40.03	1864567	12	73362138	62922240	0.8577	36921441	0.522077	192.005	56.9846	62458017	0.851366
BB6_HIPP_N_ATAC	BB6	neuron	Hippocampus	HIPP	2.5	337	89.73	347729	11	47978955	42586937	0.8876	9030683	0.195479	195.154	51.7633	42241911	0.880426
BB6_ITC_G_ATAC	BB6	non-neuron	Inferior Temporal Cortex	ITC	1.8	332	23.6	1703854	11	59058068	50277068	0.8513	26268459	0.463736	210.418	56.6755	49870270	0.844428
BB6_ITC_N_ATAC	BB6	neuron	Inferior Temporal Cortex	ITC	1	335	44.18	1178257	12	53970127	45990549	0.8521	20149889	0.396034	192.759	54.8908	45585657	0.844646
BB5_ARC_G_ATAC	BB5	non-neuron	Arcuate Nucleus	ARC	3	326	95.55	1335279	14	52456883	43734067	0.8337	32027385	0.63259	183.369	59.2725	43361837	0.826619
BB5_ARC_N_ATAC	BB5	neuron	Arcuate Nucleus	ARC	3.8	342	26.66	368256	12	64765627	52231191	0.8065	36432555	0.58177	186.554	60.5875	51757945	0.799158
BB5_INS_G_ATAC	BB5	non-neuron	Insula	INS	2.9	360	77.69	851138	11	79622253	69214520	0.8693	23506505	0.308519	207.559	54.5678	68617356	0.861786
BB5_INS_N_ATAC	BB5	neuron	Insula	INS	3.6	346	45.22	464001	11	77719508	62358033	0.8023	33210961	0.44473	220.249	60.1291	61799974	0.795167
BB5_OFC_G_ATAC	BB5	non-neuron	Orbital Frontal Cortex	OFC	3.6	337	10.7	1768547	12	69902904	58179841	0.8323	50242860	0.746212	181.026	59.1313	57675944	0.825087
BB3_ACC_G_ATAC	BB3	non-neuron	Anterior Cingulate Cortex	ACC	3.3	326	21.03	374378	12	55990466	44821599	0.8005	34029381	0.632526	177.841	61.6792	44210517	0.789608
BB3_ACC_N_ATAC	BB3	neuron	Anterior Cingulate Cortex	ACC	3.5	332	15.41	303945	11	67991834	53309968	0.7841	36801212	0.565641	187.458	61.8961	52511132	0.772315
BB5_MDT_G_ATAC	BB5	non-neuron	Mediodorsal Thalamus	MDT	2.4	334	13.08	2180039	12	50714076	39972857	0.7882	33381829	0.690858	178.973	62.8323	39579279	0.78044
BB5_MDT_N_ATAC	BB5	neuron	Mediodorsal Thalamus	MDT	2.7	332	58.02	150263	12	53473466	45947716	0.8593	19747365	0.384071	192.016	55.7927	45535151	0.851547
BB4_ACC_G_ATAC	BB4	non-neuron	Anterior Cingulate Cortex	ACC	2.2	337	42.24	2028829	11	61383452	52550199	0.8561	20956847	0.355602	196.339	56.5866	51978738	0.846787
BB4_ACC_N_ATAC	BB4	neuron	Anterior Cingulate Cortex	ACC	1.6	330	35.36	379400	12	60373970	50141941	0.8305	31858442	0.549614	186.678	58.6308	49525695	0.820315
BB5_EC_N_ATAC	BB5	neuron	Parahippocampal Cortex/Entorhinal Cortex	EC	2	310	8.02	58590	12	62256924	50905553	0.8177	45348572	0.773097	157.519	58.5064	50281367	0.807643
BB4_ARC_G_ATAC	BB4	non-neuron	Arcuate Nucleus	ARC	4	336	48.22	409228	14	52237786	44695294	0.8556	33084835	0.654186	176.706	57.4647	44225738	0.846624
BB4_ARC_N_ATAC	BB4	neuron	Arcuate Nucleus	ARC	4.3	334	24	147165	12	64621304	54109064	0.8373	35452425	0.569234	191.429	57.554	53499768	0.827897
BB6_ACC_G_ATAC	BB6	non-neuron	Anterior Cingulate Cortex	ACC	1.7	317	42.7	1506368	14	47484830	36174920	0.7618	32950532	0.732914	164.997	63.804	35855059	0.755084
BB6_ACC_N_ATAC	BB6	neuron	Anterior Cingulate Cortex	ACC	1.4	308	33.64	489193	12	62077994	47835686	0.7706	38043286	0.64417	163.454	62.9734	47370322	0.763078
BB5_PAC_N_ATAC	BB5	neuron	Primary Auditory Cortex	PAC	3.1	318	8.16	2412023	11	52623839	44098467	0.838	18647395	0.371217	180.124	55.6991	43638639	0.829256
BB5_PAC_G_ATAC	BB5	non-neuron	Primary Auditory Cortex	PAC	1.8	321	41.6	2330240	12	59125905	48249800	0.8161	33499280	0.589192	183.932	60.3585	47797068	0.808395
BB3_INS_G_ATAC	BB3	non-neuron	Insula	INS	3	320	13.99	646539	12	61342377	45528383	0.7422	42648325	0.727679	174.46	65.0692	44764911	0.729755
BB3_INS_N_ATAC	BB3	neuron	Insula	INS	3.7	317	29.83	424135	12	55852110	43852905	0.7852	34730353	0.64854	164.397	62.1446	43196633	0.773411
BB4_INS_G_ATAC	BB4	non-neuron	Insula	INS	3.9	349	35	1459996	12	53384659	44940182	0.8418	24409354	0.474707	195.142	58.1643	44476846	0.833139
BB4_INS_N_ATAC	BB4	neuron	Insula	INS	4	342	61.77	1020480	12	77255538	64526706	0.8352	41739296	0.560183	189.214	57.9889	63812884	0.825998
BB6_ARC_G_ATAC	BB6	non-neuron	Arcuate Nucleus	ARC	3.4	330	61.14	1607312	14	72111418	59247010	0.8216	51152378	0.735672	178.685	59.9895	58800825	0.815416
BB6_ARC_N_ATAC	BB6	neuron	Arcuate Nucleus	ARC	3.1	331	30.95	404845	12	63391696	51095024	0.806	40313490	0.656775	179.235	60.3549	50668745	0.799296
BB5_PMC_G_ATAC	BB5	non-neuron	Primary Motor Cortex	PMC	2.1	341	14.7	2639221	13	62843585	51171502	0.8143	47891571	0.805242	184.272	60.4764	50658051	0.806097
BB5_PMC_N_ATAC	BB5	neuron	Primary Motor Cortex	PMC	2.3	339	94.66	553927	11	70312430	60541596	0.861	18912179	0.281318	215.476	54.7256	59986914	0.853148
BB3_MDT_G_ATAC	BB3	non-neuron	Mediodorsal Thalamus	MDT	1.8	302	8.76	1158664	12	75155002	43949914	0.5848	60923280	0.852122	160.242	71.0227	43099998	0.573481
BB3_MDT_N_ATAC	BB3	neuron	Mediodorsal Thalamus	MDT	1.9	301	13	129646	11	46077332	27425326	0.5952	32313561	0.74609	158.834	67.9219	26795643	0.581536
BB4_MDT_G_ATAC	BB4	non-neuron	Mediodorsal Thalamus	MDT	2.1	327	38.73	573272	12	44744530	37453884	0.8371	19627202	0.458927	188.279	58.0471	37030914	0.827608
BB4_MDT_N_ATAC	BB4	neuron	Mediodorsal Thalamus	MDT	3.1	347	48.35	69636	12	64030338	54618887	0.853	26825200	0.435734	203.269	55.8239	54022749	0.843706
BB1_OFC_G_ATAC	BB1	non-neuron	Orbital Frontal Cortex	OFC	2.3	325	28.86	1569732	12	54589059	44909023	0.8227	32549736	0.617119	180.476	60.4694	44498881	0.815161
BB1_OFC_N_ATAC	BB1	neuron	Orbital Frontal Cortex	OFC	2.6	342	22.8	322678	11	59620536	48509907	0.8136	25916898	0.454556	200.25	59.5309	48016090	0.805362
BB1_PSTC_G_ATAC	BB1	non-neuron	Posterior Superior Temporal Cortex	PSTC	1.8	308	38.71	2353288	11	61225270	51207869	0.8364	25255260	0.432824	190.246	57.8291	50715160	0.828337
BB1_PSTC_N_ATAC	BB1	neuron	Posterior Superior Temporal Cortex	PSTC	2.3	310	45.09	801033	11	51032057	41495915	0.8131	17846819	0.366211	179.573	59.4347	41011564	0.803643
BB1_INS_G_ATAC	BB1	non-neuron	Insula	INS	1.8	328	15.55	1034132	12	67804807	53118336	0.7834	45754601	0.70095	180.816	62.8658	52589577	0.775602
BB1_INS_N_ATAC	BB1	neuron	Insula	INS	2.3	303	14.3	358242	11	42562030	33266191	0.7816	20380431	0.502874	167.847	59.4105	32739931	0.769229
BB1_HIPP_G_ATAC	BB1	non-neuron	Hippocampus	HIPP	2.8	348	11.57	1823031	14	53791742	42178336	0.7841	45593589	0.880034	173.378	63.4078	41761514	0.776355
BB1_HIPP_N_ATAC	BB1	neuron	Hippocampus	HIPP	2.1	318	22.74	294186	11	65826267	49246782	0.7481	32560084	0.518637	176.694	64.2757	48663581	0.739273
BB1_ACC_G_ATAC	BB1	non-neuron	Anterior Cingulate Cortex	ACC	3.4	348	10.25	2062052	12	73005904	60884653	0.834	54143146	0.766127	185.054	59.2086	60383163	0.8271
BB1_ACC_N_ATAC	BB1	neuron	Anterior Cingulate Cortex	ACC	3.6	331	28.8	822090	12	44833395	37739122	0.8418	20836805	0.481031	180.009	57.8619	37348882	0.833059
BB1_EC_G_ATAC	BB1	non-neuron	Parahippocampal Cortex/Entorhinal Cortex	EC	2.1	341	18.22	1951164	12	60874954	49410883	0.8117	39293928	0.670401	191.846	60.8648	48964537	0.804346
BB1_EC_N_ATAC	BB1	neuron	Parahippocampal Cortex/Entorhinal Cortex	EC	2.2	346	10.33	451081	12	69303175	50706370	0.7317	52568648	0.789551	187.605	66.05	50161688	0.723801
BB1_PSC_G_ATAC	BB1	non-neuron	Primary Somatosensory Cortex	PSC	3.4	342	32.78	1012559	14	53842569	42895088	0.7967	40816717	0.787004	188.422	62.4067	42516102	0.789637
BB1_PSC_N_ATAC	BB1	neuron	Primary Somatosensory Cortex	PSC	2.9	321	32.31	576242	11	50684736	40957553	0.8081	21379608	0.437848	187.387	60.8411	40536180	0.799771
BB1_PVPC_N_ATAC	BB1	neuron	Posteroventral (Inferior) Parietal Cortex	PVPC	1.9	343	7.39	1157186	11	77151999	55090554	0.7141	52060988	0.705857	184.305	66.144	54424142	0.705415
BB1_VTA_G_ATAC	BB1	non-neuron	Ventral Tegmental Area	VTA	3.2	335	16.85	202270	12	73299439	56762074	0.7744	50613334	0.714343	182.827	64.3178	56227533	0.767094
BB1_RMTG_G_ATAC	BB1	non-neuron	Rostromedial Tegmental Nucl	RMTG	2.3	321	37.34	2240708	11	58540743	46771252	0.799	24013964	0.428297	184.953	61.442	46297864	0.790866
BB1_RMTG_N_ATAC	BB1	neuron	Rostromedial Tegmental Nucl	RMTG	2.9	316	6.03	42361	12	52741708	36528271	0.6926	40316484	0.816186	162.956	66.3973	36064808	0.683801
BB1_AMY_G_ATAC	BB1	non-neuron	Amygdaloid Complex	AMY	2.5	312	39.78	2902913	14	60344512	46105138	0.764	45149684	0.787993	171.894	64.0525	45574276	0.755235
BB1_AMY_N_ATAC	BB1	neuron	Amygdaloid Complex	AMY	1	314	31.8	375924	11	63096023	49424227	0.7833	25859948	0.42962	176.619	62.1716	48852903	0.774263
BB1_CRBLM_N_ATAC	BB1	neuron	Cerebellum	CRBLM	2.9	326	16.22	308513	11	53766522	43385449	0.8069	27020936	0.527091	192.715	60.9712	42950420	0.798832
BB1_HAB_G_ATAC	BB1	non-neuron	Habenula	HAB	1.2	324	5.69	3040566	11	63038281	42457860	0.6735	47647214	0.809751	171.803	66.3307	41898885	0.664658
BB1_VLPFC_G_ATAC	BB1	non-neuron	Ventrolateral Prefrontal Cortex	VLPFC	1.1	327	21.4	1473820	12	60345760	47675764	0.79	41044787	0.710347	180.077	62.5498	47187083	0.781945
BB1_VLPFC_N_ATAC	BB1	neuron	Ventrolateral Prefrontal Cortex	VLPFC	1.4	320	23.23	487959	11	45779942	37758364	0.8248	21830833	0.50052	176.423	56.6321	37202740	0.812643
BB1_ARC_G_ATAC	BB1	non-neuron	Arcuate Nucleus	ARC	2.2	333	18.33	446529	12	77466299	57972157	0.7484	58201636	0.784908	177.82	65.0012	57354731	0.740383
BB1_DLPFC_G_ATAC	BB1	non-neuron	Dorsolateral Prefrontal Cortex	DLPFC	3.2	341	33.68	1410423	14	75042460	59846601	0.7975	57935775	0.799176	182.277	62.7384	59315111	0.790421
BB1_DLPFC_N_ATAC	BB1	neuron	Dorsolateral Prefrontal Cortex	DLPFC	2.4	315	27.99	513058	11	78389721	64028309	0.8168	35807769	0.475187	199.923	59.4627	63391552	0.808672
BB1_PMC_G_ATAC	BB1	non-neuron	Primary Motor Cortex	PMC	1.5	323	7.82	2244361	12	67242614	50502158	0.751	51279193	0.801776	164.725	64.116	49947774	0.742799
BB1_PMC_N_ATAC	BB1	neuron	Primary Motor Cortex	PMC	1.3	306	15.95	697475	11	53821025	41086634	0.7634	31532391	0.619207	159.351	60.4914	40221102	0.747312
BB1_ITC_G_ATAC	BB1	non-neuron	Inferior Temporal Cortex	ITC	2.3	347	32.47	2456942	14	78341578	63475469	0.8102	60527423	0.800198	182.676	61.2708	62909703	0.803018
BB1_ITC_N_ATAC	BB1	neuron	Inferior Temporal Cortex	ITC	2.1	331	13.72	1004758	11	131696172	104887539	0.7964	74200166	0.589064	182.409	60.6317	103666923	0.787167
BB1_PVC_G_ATAC	BB1	non-neuron	Primary Visual Cortex	PVC	2	337	48.02	1760583	12	46502202	39206987	0.8431	22259478	0.49619	200.807	58.2933	38870597	0.835887
BB1_PVC_N_ATAC	BB1	neuron	Primary Visual Cortex	PVC	2.4	326	16.3	730808	11	59570999	47198592	0.7923	32159067	0.567441	163.765	58.5172	46242882	0.776265
BB1_CN_G_ATAC	BB1	non-neuron	Caudate Nucleus	CN	2.4	333	28.53	1521830	11	51497500	41960855	0.8148	21320623	0.439033	196.837	59.3412	41582205	0.807461
BB1_CN_N_ATAC	BB1	neuron	Caudate Nucleus	CN	1.9	321	46.17	170152	11	43523854	33533685	0.7705	15029035	0.364015	183.537	62.2957	33162582	0.76194
BB1_PAC_N_ATAC	BB1	neuron	Primary Auditory Cortex	PAC	1.6	300	14.56	990758	12	73700282	47813475	0.6488	53737634	0.764944	151.687	69.0846	47055175	0.638467
BB2_HIPP_G_ATAC	BB2	non-neuron	Hippocampus	HIPP	4.9	334	44.94	1380489	14	47180474	39036163	0.8274	30740878	0.672989	186.86	59.7187	38642061	0.819027
BB2_HIPP_N_ATAC	BB2	neuron	Hippocampus	HIPP	4.1	339	25.77	211782	12	59525859	49664641	0.8343	31315591	0.545363	182.774	58.0682	49092065	0.824718
BB2_ARC_G_ATAC	BB2	non-neuron	Arcuate Nucleus	ARC	4.7	328	57.3	1064982	12	76588395	63152352	0.8246	42771734	0.577158	185.744	59.972	62519516	0.816305
BB2_ARC_N_ATAC	BB2	neuron	Arcuate Nucleus	ARC	4.4	338	46.88	66936	14	67274121	58295494	0.8665	47435236	0.729795	180.906	55.2045	57683890	0.857445
BB2_PVPC_G_ATAC	BB2	non-neuron	Posteroventral (Inferior) Parietal Cortex	PVPC	2.8	342	50.47	2619266	11	51173770	42805550	0.8365	16842900	0.342673	220.109	57.8283	42353492	0.827641
BB2_PVPC_N_ATAC	BB2	neuron	Posteroventral (Inferior) Parietal Cortex	PVPC	2.4	335	25.14	1905465	11	99697328	84817457	0.8507	46982750	0.491857	209.529	56.1559	83825327	0.840798
BB2_AMY_G_ATAC	BB2	non-neuron	Amygdaloid Complex	AMY	3.7	342	35.74	1554275	14	71424921	59348513	0.8309	53064101	0.769386	185.77	59.3916	58761215	0.822699
BB2_AMY_N_ATAC	BB2	neuron	Amygdaloid Complex	AMY	3.3	311	74.6	381332	11	50047159	42286857	0.8449	13466207	0.279929	192.236	56.5726	41794293	0.835098
BB2_VLPFC_G_ATAC	BB2	non-neuron	Ventrolateral Prefrontal Cortex	VLPFC	3.9	359	29.93	2045160	12	58725528	48339413	0.8231	34528344	0.610195	207.115	59.7786	47865839	0.815077
BB2_VLPFC_N_ATAC	BB2	neuron	Ventrolateral Prefrontal Cortex	VLPFC	5.1	339	33.87	810657	12	67601380	55797073	0.8254	36090601	0.553514	190.295	59.5924	55163503	0.816011
BB2_HAB_G_ATAC	BB2	non-neuron	Habenula	HAB	4.8	318	38.45	835966	12	48675250	39073583	0.8027	25541774	0.543506	187.367	61.459	38663291	0.794311
BB2_HAB_N_ATAC	BB2	neuron	Habenula	HAB	5	327	65.17	51767	14	61789564	53750388	0.8699	39137793	0.655728	176.622	55.1802	53197473	0.860946
BB2_EC_G_ATAC	BB2	non-neuron	Parahippocampal Cortex/Entorhinal Cortex	EC	2.1	343	29.6	1014314	12	63322518	51755309	0.8173	36525322	0.600465	195.665	59.85	51201150	0.808577
BB2_EC_N_ATAC	BB2	neuron	Parahippocampal Cortex/Entorhinal Cortex	EC	1.5	328	19.07	351516	11	59450544	48629983	0.818	38342540	0.678807	166.342	56.8024	47803162	0.804083
BB2_NAC_G_ATAC	BB2	non-neuron	Nucleus Accumbens	NAC	6.1	353	70.61	1082152	14	54044117	45569048	0.8432	33168613	0.634515	204.965	58.9824	45135794	0.835166
BB2_NAC_N_ATAC	BB2	neuron	Nucleus Accumbens	NAC	6	367	37.84	283380	12	63891443	53297668	0.8342	33920764	0.548921	206.61	58.779	52765750	0.825866
BB2_INS_G_ATAC	BB2	non-neuron	Insula	INS	3.6	333	37.51	1318273	14	44670939	35349486	0.7913	31596406	0.733687	181.766	61.9782	34963546	0.782691
BB2_INS_N_ATAC	BB2	neuron	Insula	INS	1.7	326	19.09	273317	11	61368071	47198391	0.7691	38476566	0.660631	170.139	60.1283	46294045	0.754367
BB2_OFC_G_ATAC	BB2	non-neuron	Orbital Frontal Cortex	OFC	4.1	329	37.76	891567	14	60649881	48371770	0.7976	43858674	0.753221	176.129	61.4836	47873354	0.78934
BB2_OFC_N_ATAC	BB2	neuron	Orbital Frontal Cortex	OFC	3.5	349	35.73	240886	11	73260052	61600985	0.8409	28336505	0.403722	213.51	57.5621	60904485	0.831346
BB2_DLPFC_G_ATAC	BB2	non-neuron	Dorsolateral Prefrontal Cortex	DLPFC	4.7	339	49.14	1839146	12	65578838	56622422	0.8634	32300618	0.514045	194.805	54.3265	56082770	0.855196
BB2_DLPFC_N_ATAC	BB2	neuron	Dorsolateral Prefrontal Cortex	DLPFC	5.7	337	27.64	916629	12	56741733	46959642	0.8276	30290669	0.551828	191.8	59.5382	46460408	0.818805
BB2_MDT_G_ATAC	BB2	non-neuron	Mediodorsal Thalamus	MDT	3.5	350	50.62	877532	14	52925798	45101676	0.8522	35354428	0.691844	186.351	58.0546	44663926	0.843897
BB2_MDT_N_ATAC	BB2	neuron	Mediodorsal Thalamus	MDT	1.2	351	50.56	25628	14	69860644	57933844	0.8293	46001196	0.713743	180.268	54.9268	57327290	0.820595
BB2_PSTC_G_ATAC	BB2	non-neuron	Posterior Superior Temporal Cortex	PSTC	4.7	344	25.04	1612927	12	59929982	48348307	0.8067	34811166	0.602967	203.116	60.9732	47852112	0.798467
BB2_PSTC_N_ATAC	BB2	neuron	Posterior Superior Temporal Cortex	PSTC	4.3	334	30.57	995493	12	56490636	45717150	0.8093	31207968	0.574711	188.022	60.6273	45173942	0.799671
BB2_GP_G_ATAC	BB2	non-neuron	Globus Pallidus	GP	5.1	356	19.46	1202028	12	72946677	60689972	0.832	46261287	0.655883	200.601	59.4275	60105902	0.82397
BB2_GP_N_ATAC	BB2	neuron	Globus Pallidus	GP	5.1	349	47.16	620818	12	59822306	50638951	0.8465	25204374	0.43673	196.423	57.1542	50105888	0.837579
BB2_PSC_G_ATAC	BB2	non-neuron	Primary Somatosensory Cortex	PSC	3.5	326	53.81	2643307	14	56949755	45984411	0.8075	41011629	0.746235	179.488	60.6723	45474795	0.798507
BB2_PSC_N_ATAC	BB2	neuron	Primary Somatosensory Cortex	PSC	3.7	313	64.16	1313223	12	60349517	49571555	0.8214	29964825	0.515667	181.406	59.4271	48962135	0.811309
BB2_ITC_G_ATAC	BB2	non-neuron	Inferior Temporal Cortex	ITC	4.6	335	37.53	833886	14	67048105	53959840	0.8048	50633729	0.780717	176.262	61.4744	53395632	0.796378
BB2_ITC_N_ATAC	BB2	neuron	Inferior Temporal Cortex	ITC	5.3	344	28.16	491497	12	55021586	46230414	0.8402	28711987	0.539575	198.003	58.4826	45753682	0.831559
BB2_PAC_G_ATAC	BB2	non-neuron	Primary Auditory Cortex	PAC	4.1	310	10.77	2004680	12	81132458	66035582	0.8139	58118989	0.746154	172.807	59.89	65276120	0.804562
BB2_PAC_N_ATAC	BB2	neuron	Primary Auditory Cortex	PAC	4.5	349	15.43	708565	12	126576310	106324088	0.84	87169135	0.713565	186.572	58.3499	105155072	0.830764
BB2_PVC_G_ATAC	BB2	non-neuron	Primary Visual Cortex	PVC	3.6	326	36.66	275306	14	56791351	46101852	0.8118	41646123	0.762822	180.016	60.7344	45621760	0.803322
BB2_PVC_N_ATAC	BB2	neuron	Primary Visual Cortex	PVC	4.2	328	44.57	630844	12	69229968	57458464	0.83	40708295	0.609109	180.478	59.0659	56812874	0.82064
BB2_VTA_G_ATAC	BB2	non-neuron	Ventral Tegmental Area	VTA	2.9	348	69.15	779122	14	46788296	39556772	0.8454	26549373	0.590521	194.657	57.7315	39172428	0.837227
BB2_VTA_N_ATAC	BB2	neuron	Ventral Tegmental Area	VTA	2.8	343	53.2	31219	12	48217673	42011689	0.8713	20822611	0.448398	200.034	54.4076	41584898	0.862441
BB2_CRBLM_G_ATAC	BB2	non-neuron	Cerebellum	CRBLM	4.3	344	16.62	871179	12	63215422	53734941	0.85	38248963	0.625149	199.664	58.0451	53236263	0.84214
BB2_CRBLM_N_ATAC	BB2	neuron	Cerebellum	CRBLM	5.2	356	20.82	14966966	12	66230325	57595384	0.8696	39204763	0.616952	194.634	55.5113	57021508	0.860958
BB2_CN_G_ATAC	BB2	non-neuron	Caudate Nucleus	CN	4.6	329	13.68	2769791	12	79864806	68020604	0.8517	54846330	0.710996	186.833	57.3073	67368258	0.843529
BB2_CN_N_ATAC	BB2	neuron	Caudate Nucleus	CN	5.5	365	39.38	352012	12	62808437	52467851	0.8354	30911850	0.509037	212.096	58.4427	51944729	0.827034
BB2_DRN_G_ATAC	BB2	non-neuron	Dorsal Raphe Nucleus	DRN	4.2	349	27	622310	12	59772502	46624397	0.78	38917006	0.676391	192.406	62.9737	46130895	0.771775
BB2_DRN_N_ATAC	BB2	neuron	Dorsal Raphe Nucleus	DRN	4.5	319	36.74	77942	12	61874973	51499996	0.8323	33904729	0.567806	181.796	58.4999	50905976	0.822723
BB2_RMTG_G_ATAC	BB2	non-neuron	Rostromedial Tegmental Nucl	RMTG	4.4	336	31.67	364709	12	65481177	54293817	0.8292	34095625	0.54425	186.609	58.6912	53738633	0.820673
BB5_PSC_G_ATAC	BB5	non-neuron	Primary Somatosensory Cortex	PSC	2.8	330	20.31	2931561	12	60067450	50838847	0.8464	35972011	0.62215	189.313	58.1109	50397207	0.83901
BB5_PSC_N_ATAC	BB5	neuron	Primary Somatosensory Cortex	PSC	3.4	342	57.83	1376427	12	48238561	41400844	0.8583	18612596	0.399461	208.145	56.1644	41051414	0.851008
BB3_EC_G_ATAC	BB3	non-neuron	Parahippocampal Cortex/Entorhinal Cortex	EC	1.3	300	14.48	1566217	12	59419471	43539043	0.7327	38885113	0.703205	171.28	63.7815	42792917	0.720183
BB3_EC_N_ATAC	BB3	neuron	Parahippocampal Cortex/Entorhinal Cortex	EC	1.1	315	25.23	111461	11	42293717	30941212	0.7316	17104964	0.431103	182.595	63.9841	30400642	0.718798
BB6_INS_G_ATAC	BB6	non-neuron	Insula	INS	2.7	334	59.86	1042055	11	70328830	60743958	0.8637	22562183	0.333546	200.135	55.5057	60281588	0.857139
BB6_INS_N_ATAC	BB6	neuron	Insula	INS	2.8	334	20.23	636337	11	56383546	47586609	0.844	26417179	0.48842	185.296	55.4634	47068962	0.8348
BB5_ITC_N_ATAC	BB5	neuron	Inferior Temporal Cortex	ITC	3.6	329	55	1333467	11	64241305	51383174	0.7998	24887603	0.402636	213.617	60.4081	50921642	0.792662
BB5_ITC_G_ATAC	BB5	non-neuron	Inferior Temporal Cortex	ITC	3.2	345	62.49	1643757	14	73825577	62268251	0.8435	50380594	0.708497	186.99	58.0425	61749792	0.836428
BB3_PVPC_G_ATAC	BB3	non-neuron	Posteroventral (Inferior) Parietal Cortex	PVPC	2.6	324	36.57	1017929	11	59931064	48303751	0.806	25822125	0.453556	189.592	59.477	47660311	0.795252
BB3_PVPC_N_ATAC	BB3	neuron	Posteroventral (Inferior) Parietal Cortex	PVPC	4	358	13.85	151378	12	66135434	55696677	0.8422	41987742	0.658327	184.231	58.5707	55037442	0.832193
BB6_DLPFC_G_ATAC	BB6	non-neuron	Dorsolateral Prefrontal Cortex	DLPFC	2.7	343	23.22	2403896	11	101999481	89305011	0.8755	40114039	0.408042	207.704	54.4384	88655507	0.869176
BB6_DLPFC_N_ATAC	BB6	neuron	Dorsolateral Prefrontal Cortex	DLPFC	2.6	333	53.64	1253989	12	54639943	46523338	0.8515	21469469	0.406776	183.931	57.2218	46143604	0.844503
