# Supplementary material for: A multi-regional human brain atlas of chromatin accessibility and gene expression facilitates promoter-isoform resolution genetic fine-mapping
Source: Nat Commun. 2024 Nov 22;15:10113. doi: 10.1038/s41467-024-54448-y (PMC11584674; doi:10.1038/s41467-024-54448-y)
Supplement: Supplementary file 5 — SupplementaryData 3 [file 41467_2024_54448_MOESM5_ESM.xlsx]

## Sheet: sheet1
SupplementaryData 3 ATAC-seq QC metrics
Sample ID	Person ID	Cell type	Brain region	Brain region (alias)	Yield of nuclei	PCR cycles	TSS enrichment	Number of initial paired-end reads	Number of uniquely mapped paired-end reads	Fraction of uniquely mapped to initial paired-end reads	Number of duplicated paired-end reads	Fraction of duplicated to uniquely mapped paired-end reads	Number of mitDNA paired-end reads	Fraction of mitDNA to uniquely mapped, non-duplicated paired-end reads	Insert size	Median GC content in consensus peaks	Number of uniquely mapped, non-duplicated, non-chrM paired-end reads	Fraction of final to initial paired-end reads	SPP: NSC	SPP: RSC	PBC	Fraction of reads in peaks (FRiP)	Short-to-nucleosome fragment count ratio
BB1_ACC_G_ATAC	BB1	non-neuron	Anterior Cingulate Cortex	ACC	2062052	12	3.965	86071336	75098981	0.8725	10074148	0.134145	517092	0.00795222	178.04	52.3178	64507741	0.749468	1.03834	0.746329	0.865855	0.105788	1.953
BB1_ACC_N_ATAC	BB1	neuron	Anterior Cingulate Cortex	ACC	822090	11	3.461	62877955	55423308	0.8814	5831845	0.105224	784394	0.0158171	190.759	50.9011	48807069	0.776219	1.04272	0.719156	0.894776	0.14304	1.557
BB1_AMY_N_ATAC	BB1	neuron	Amygdaloid Complex	AMY	375924	12	3.736	78794947	69025465	0.876	7895301	0.114382	946452	0.0154826	186.355	49.5988	60183712	0.763802	1.0346	0.684353	0.885618	0.11064	1.981
BB1_DLPFC_G_ATAC	BB1	non-neuron	Dorsolateral Prefrontal Cortex	DLPFC	1410423	12	3.839	83827752	71868667	0.8573	7789976	0.108392	571410	0.00891732	179.586	52.3534	63507281	0.757593	1.03897	0.782627	0.891608	0.103375	2.19
BB1_DLPFC_N_ATAC	BB1	neuron	Dorsolateral Prefrontal Cortex	DLPFC	513058	11	2.785	74172994	64036708	0.8633	6302953	0.098427	832858	0.0144258	146.869	48.8755	56900897	0.767138	1.01849	0.318313	0.901573	0.0966856	2.281
BB1_EC_G_ATAC	BB1	non-neuron	Parahippocampal Cortex/Entorhinal Cortex	EC	1951164	13	4.276	120780946	101855335	0.8433	22148658	0.217452	591502	0.00742098	162.854	51.936	79115175	0.65503	1.03389	0.786893	0.782548	0.0984487	2.571
BB1_EC_N_ATAC	BB1	neuron	Parahippocampal Cortex/Entorhinal Cortex	EC	451081	12	3.655	102369519	88595336	0.8654	10750476	0.121344	784872	0.0100825	163.73	49.9885	77059988	0.752763	1.01643	0.396748	0.878656	0.111143	2.291
BB1_HIPP_G_ATAC	BB1	non-neuron	Hippocampus	HIPP	1823031	10	3.712	69997544	60251198	0.8608	4542082	0.075386	176798	0.00317359	185.032	51.6762	55532318	0.793347	1.02802	0.529605	0.924614	0.0973902	1.89
BB1_HIPP_N_ATAC	BB1	neuron	Hippocampus	HIPP	294186	11	3.766	91151694	79499177	0.8722	7845192	0.098683	616566	0.00860477	200.034	50.2398	71037419	0.779332	1.03118	0.565273	0.901317	0.158092	1.224
BB1_INS_G_ATAC	BB1	non-neuron	Insula	INS	1034132	12	4.042	96731296	84419062	0.8727	9610571	0.113844	483540	0.0064637	185.668	51.3446	74324951	0.768365	1.03386	0.784967	0.886156	0.102192	1.657
BB1_INS_N_ATAC	BB1	neuron	Insula	INS	358242	12	4.414	69190783	61662811	0.8912	9587491	0.155483	1001110	0.0192243	231.378	50.4246	51074210	0.738165	1.04658	0.851448	0.844517	0.174643	1.447
BB1_ITC_N_ATAC	BB1	neuron	Inferior Temporal Cortex	ITC	1004758	11	2.896	61551825	54258535	0.8815	5158070	0.095065	779868	0.0158831	178.63	48.4649	48320597	0.785039	1.02143	0.402948	0.904935	0.0999619	1.621
BB1_OFC_G_ATAC	BB1	non-neuron	Orbital Frontal Cortex	OFC	1569732	12	3.996	48647052	42752080	0.8788	4494056	0.105119	459564	0.0120122	209.65	51.1262	37798460	0.776994	1.04587	0.792267	0.894881	0.106905	4.628
BB1_OFC_N_ATAC	BB1	neuron	Orbital Frontal Cortex	OFC	322678	11	3.517	69666304	61004554	0.8757	8999176	0.147516	893252	0.0171761	224.902	50.0514	51112126	0.733671	1.02142	0.488783	0.852484	0.124771	3.035
BB1_PAC_G_ATAC	BB1	non-neuron	Primary Auditory Cortex	PAC	1456687	11	2.853	61325423	53453286	0.8716	4345475	0.081295	220238	0.00448479	199.559	50.1491	48887573	0.797183	1.02872	0.750484	0.918705	0.0707272	1.569
BB1_PAC_N_ATAC	BB1	neuron	Primary Auditory Cortex	PAC	990758	12	2.952	104199266	90875966	0.8721	9144227	0.100623	645230	0.00789449	158.987	49.3983	81086509	0.778187	1.02447	0.73802	0.899377	0.0966865	2.016
BB1_PMC_G_ATAC	BB1	non-neuron	Primary Motor Cortex	PMC	2244361	11	3.795	69349162	60305625	0.8696	6107063	0.101269	477112	0.00880304	230.816	51.4258	53721450	0.774652	1.03425	0.806096	0.898731	0.104612	1.689
BB1_PSC_G_ATAC	BB1	non-neuron	Primary Somatosensory Cortex	PSC	1012559	11	3.925	114684890	100180291	0.8735	11449977	0.114294	579698	0.00653326	194.989	50.2779	88150616	0.768633	1.02266	0.806883	0.885706	0.0833941	2.035
BB1_PSC_N_ATAC	BB1	neuron	Primary Somatosensory Cortex	PSC	576242	11	3.923	69186649	60848999	0.8795	5839319	0.095964	608158	0.0110555	177.259	47.615	54401522	0.786301	1.04041	0.818179	0.904036	0.0957998	2.004
BB1_PSTC_G_ATAC	BB1	non-neuron	Posterior Superior Temporal Cortex	PSTC	2353288	12	4.668	84518348	73188036	0.8659	9694064	0.132454	660920	0.0104092	162.471	54.3262	62833052	0.743425	1.0637	0.842343	0.867546	0.137088	2.389
BB1_PSTC_N_ATAC	BB1	neuron	Posterior Superior Temporal Cortex	PSTC	801033	11	3.734	90637493	80021010	0.8829	12553252	0.156874	1442150	0.0213754	202.251	51.3808	66025608	0.728458	1.03869	0.729878	0.843126	0.156349	2.303
BB1_PVC_G_ATAC	BB1	non-neuron	Primary Visual Cortex	PVC	1760583	11	3.83	54947511	47463199	0.8638	4291029	0.090407	273864	0.00634353	188.873	51.3296	42898306	0.780714	1.04646	0.796917	0.909593	0.096224	1.91
BB1_PVC_N_ATAC	BB1	neuron	Primary Visual Cortex	PVC	730808	11	3.751	82623836	71662588	0.8673	6496149	0.090649	524650	0.00805092	165.135	50.3721	64641789	0.782362	1.04097	0.758796	0.909351	0.138491	1.795
BB1_RMTG_G_ATAC	BB1	non-neuron	Rostromedial Tegmental Nucl	RMTG	2240708	11	6.216	85248702	73277743	0.8596	8890861	0.121331	1009610	0.0156804	173.304	53.7152	63377272	0.74344	1.06084	0.697202	0.878669	0.14553	1.645
BB1_RMTG_N_ATAC	BB1	neuron	Rostromedial Tegmental Nucl	RMTG	42361	12	3.551	103447487	68130959	0.6586	10800940	0.158532	1110630	0.0193726	178.518	51.5055	56219389	0.543458	1.02183	0.528208	0.841468	0.125051	2.404
BB1_VLPFC_G_ATAC	BB1	non-neuron	Ventrolateral Prefrontal Cortex	VLPFC	1473820	13	4.309	66668831	58129517	0.8719	8894192	0.153006	469378	0.00953336	199.207	51.4335	48765947	0.731465	1.04028	0.820938	0.846994	0.104531	2.295
BB1_VLPFC_N_ATAC	BB1	neuron	Ventrolateral Prefrontal Cortex	VLPFC	487959	11	3.516	71489638	62242027	0.8706	7217482	0.115958	790880	0.0143732	175.172	49.2095	54233665	0.758623	1.03518	0.643922	0.884042	0.119046	1.314
BB2_AMY_G_ATAC	BB2	non-neuron	Amygdaloid Complex	AMY	1554275	12	5.728	107280502	91250607	0.8506	13968606	0.15308	374794	0.00484969	182.296	55.1858	76907207	0.71688	1.06309	0.764494	0.84692	0.170562	1.442
BB2_AMY_N_ATAC	BB2	neuron	Amygdaloid Complex	AMY	381332	11	4.778	89422062	78829101	0.8815	7150819	0.090713	606504	0.00846148	187.815	51.2241	71071778	0.79479	1.04346	0.626292	0.909287	0.188861	1.991
BB2_ARC_G_ATAC	BB2	non-neuron	Arcuate Nucleus	ARC	1064982	12	5.559	74619583	62921369	0.8432	9341746	0.148467	583994	0.0108996	195.705	54.0609	52995629	0.710211	1.09194	0.873434	0.851533	0.172977	1.845
BB2_ARC_N_ATAC	BB2	neuron	Arcuate Nucleus	ARC	66936	15	3.322	106377652	90655228	0.8522	43769846	0.482817	604048	0.0128835	211.432	51.9441	46281334	0.435066	1.03065	0.687079	0.517183	0.13292	1.842
BB2_CN_G_ATAC	BB2	non-neuron	Caudate Nucleus	CN	2769791	11	5.789	114076031	97074339	0.851	10006731	0.103083	545766	0.0062683	166.562	55.3569	86521842	0.758458	1.08214	0.888749	0.896917	0.182178	2.146
BB2_CN_N_ATAC	BB2	neuron	Caudate Nucleus	CN	352012	11	4.661	68442533	61514942	0.8988	6937066	0.11277	928094	0.0170049	197.563	50.6266	53649782	0.783866	1.08404	0.871699	0.88723	0.223135	1.683
BB2_CRBLM_G_ATAC	BB2	non-neuron	Cerebellum	CRBLM	871179	12	6.277	97956920	83687384	0.8543	9077825	0.108473	172002	0.00230536	166.874	54.6126	74437557	0.759901	1.08114	0.893559	0.891527	0.169061	2.354
BB2_CRBLM_N_ATAC	BB2	neuron	Cerebellum	CRBLM	14966966	12	5.063	88499717	73675111	0.8325	10278649	0.139513	988612	0.0155941	210.934	51.5466	62407850	0.705176	1.04522	0.861773	0.860487	0.149052	2.274
BB2_DLPFC_G_ATAC	BB2	non-neuron	Dorsolateral Prefrontal Cortex	DLPFC	1839146	12	5.59	73398943	63492873	0.865	5861319	0.092315	292616	0.00507736	181.993	54.4723	57338938	0.781196	1.06907	0.892635	0.907685	0.150862	1.921
BB2_DLPFC_N_ATAC	BB2	neuron	Dorsolateral Prefrontal Cortex	DLPFC	916629	11	3.613	55536629	48064037	0.8654	5274863	0.109747	726148	0.0169704	211.895	50.677	42063026	0.757392	1.0486	0.7299	0.890253	0.166843	1.749
BB2_DRN_G_ATAC	BB2	non-neuron	Dorsal Raphe Nucleus	DRN	622310	12	4.612	101503761	86704365	0.8542	12546252	0.144702	356398	0.00480592	180.719	53.2087	73801715	0.727084	1.04703	0.843949	0.855298	0.126392	4.274
BB2_EC_G_ATAC	BB2	non-neuron	Parahippocampal Cortex/Entorhinal Cortex	EC	1014314	12	5.138	110667328	93591655	0.8457	13447638	0.143684	402804	0.005026	196.737	52.4022	79741213	0.720549	1.05003	0.892504	0.856316	0.135208	1.528
BB2_EC_N_ATAC	BB2	neuron	Parahippocampal Cortex/Entorhinal Cortex	EC	351516	12	4.354	82799414	71484659	0.8633	7897618	0.11048	664764	0.0104544	198.663	50.947	62922277	0.759936	1.04043	0.6603	0.88952	0.171453	1.941
BB2_GP_G_ATAC	BB2	non-neuron	Globus Pallidus	GP	1202028	13	6.946	69340766	57340335	0.8269	9241482	0.161169	465882	0.00968593	169.658	54.879	47632971	0.68694	1.1169	0.913119	0.838831	0.178874	2.392
BB2_GP_N_ATAC	BB2	neuron	Globus Pallidus	GP	620818	12	6.675	50196590	44322973	0.883	4413441	0.099575	447218	0.0112058	172.217	51.905	39462314	0.786155	1.17307	0.695265	0.900425	0.294332	2.271
BB2_HAB_G_ATAC	BB2	non-neuron	Habenula	HAB	835966	12	5.143	83057863	71440934	0.8601	7917363	0.110824	421064	0.00662847	181.115	53.3947	63102507	0.759742	1.05486	0.8721	0.889176	0.135177	1.874
BB2_HAB_N_ATAC	BB2	neuron	Habenula	HAB	51767	13	3.274	70808419	61309315	0.8658	10512073	0.17146	388192	0.00764199	177.735	51.7226	50409050	0.711908	1.03802	0.899281	0.82854	0.122975	1.811
BB2_HIPP_N_ATAC	BB2	neuron	Hippocampus	HIPP	211782	12	4.786	77747066	68920769	0.8865	8735709	0.12675	992156	0.0164851	204.113	51.566	59192904	0.761352	1.04718	0.844669	0.87325	0.18253	1.213
BB2_INS_G_ATAC	BB2	non-neuron	Insula	INS	1318273	13	7.288	94961729	77322902	0.8143	17228988	0.222819	567600	0.00944522	163.017	57.0146	59526314	0.626845	1.12376	0.729383	0.777181	0.231845	2.176
BB2_INS_N_ATAC	BB2	neuron	Insula	INS	273317	12	6.446	87351219	75282122	0.8618	9558285	0.126966	820078	0.0124776	163.916	52.1028	64903759	0.743021	1.0829	0.626351	0.873034	0.241328	1.886
BB2_ITC_G_ATAC	BB2	non-neuron	Inferior Temporal Cortex	ITC	833886	11	5.132	71974169	62961758	0.8748	5690554	0.090381	590522	0.010311	199.545	53.9373	56680682	0.787514	1.0727	0.913599	0.909619	0.158083	1.606
BB2_ITC_N_ATAC	BB2	neuron	Inferior Temporal Cortex	ITC	491497	12	4.125	83021390	72475803	0.873	11495005	0.158605	758818	0.0124436	198.084	50.6974	60221980	0.725379	1.03167	0.662409	0.841395	0.154841	2.866
BB2_MDT_G_ATAC	BB2	non-neuron	Mediodorsal Thalamus	MDT	877532	14	6.203	56554977	48491142	0.8574	10614636	0.218898	348442	0.00919942	201.509	54.9004	37528064	0.663568	1.10449	0.911957	0.781102	0.178046	1.909
BB2_MDT_N_ATAC	BB2	neuron	Mediodorsal Thalamus	MDT	25628	15	4.067	55077482	49037884	0.8903	25608039	0.522209	277680	0.0118516	250.961	52.1113	23152165	0.420356	1.06825	0.842838	0.477791	0.17268	2.543
BB2_NAC_G_ATAC	BB2	non-neuron	Nucleus Accumbens	NAC	172105	12	4.484	79883409	67463875	0.8445	10808313	0.160209	604328	0.0106667	208.306	51.3996	56051234	0.701663	1.04652	0.817572	0.839791	0.113632	2.52
BB2_NAC_N_ATAC	BB2	neuron	Nucleus Accumbens	NAC	18435	13	4.955	40438870	32732255	0.8094	8048735	0.245896	903708	0.0366118	194.709	51.5482	23779812	0.588043	1.07892	0.567792	0.754104	0.194313	1.865
BB2_OFC_G_ATAC	BB2	non-neuron	Orbital Frontal Cortex	OFC	891567	13	6.02	62955337	53798982	0.8546	5127738	0.095313	447084	0.00918579	188.752	55.229	48224160	0.766006	1.13963	0.922296	0.904687	0.21804	1.705
BB2_OFC_N_ATAC	BB2	neuron	Orbital Frontal Cortex	OFC	240886	11	5.738	48327885	41554413	0.8598	4085897	0.098326	581468	0.0155188	185.166	53.1882	36887048	0.763266	1.10238	0.595482	0.901674	0.251563	3.715
BB2_PAC_G_ATAC	BB2	non-neuron	Primary Auditory Cortex	PAC	2004680	13	7.74	57515860	50189894	0.8726	4723080	0.094104	250592	0.00551154	156.144	56.3745	45216222	0.786152	1.15491	0.934602	0.905896	0.206927	3.957
BB2_PSC_G_ATAC	BB2	non-neuron	Primary Somatosensory Cortex	PSC	2643307	12	4.591	45397794	39474348	0.8695	3006647	0.076167	181590	0.00497947	197.051	52.3545	36286111	0.799292	1.06405	0.830398	0.923833	0.129947	2.463
BB2_PSC_N_ATAC	BB2	neuron	Primary Somatosensory Cortex	PSC	1313223	11	4.615	74043305	64830683	0.8756	6671069	0.1029	793118	0.0136369	200.72	52.5553	57366496	0.77477	1.06755	0.853628	0.8971	0.209021	1.736
BB2_PSTC_G_ATAC	BB2	non-neuron	Posterior Superior Temporal Cortex	PSTC	1612927	12	5.34	85168699	69629540	0.8175	8503790	0.122129	302024	0.00494103	154.852	54.7052	60823726	0.714156	1.08003	0.837816	0.877871	0.155875	1.504
BB2_PSTC_N_ATAC	BB2	neuron	Posterior Superior Temporal Cortex	PSTC	995493	11	4.617	104165958	91880759	0.8821	9481146	0.10319	561162	0.00681025	220.431	52.2001	81838451	0.785654	1.05561	0.784995	0.89681	0.227357	2.17
BB2_PVC_G_ATAC	BB2	non-neuron	Primary Visual Cortex	PVC	275306	12	6.426	117385678	102859744	0.8763	13546373	0.131698	363884	0.00407424	196.703	54.9492	88949487	0.757754	1.07558	0.921931	0.868302	0.183199	2.501
BB2_PVC_N_ATAC	BB2	neuron	Primary Visual Cortex	PVC	630844	12	6.663	87815845	75661100	0.8616	11801246	0.155975	913808	0.0143096	175.986	53.2125	62946046	0.716796	1.10996	0.700416	0.844025	0.272636	2.229
BB2_PVPC_G_ATAC	BB2	non-neuron	Posteroventral (Inferior) Parietal Cortex	PVPC	2619266	12	7.753	75351716	61807951	0.8203	11293112	0.182713	1210270	0.0239587	189.402	54.4827	49304569	0.654326	1.10237	0.910115	0.817287	0.166292	1.795
BB2_PVPC_N_ATAC	BB2	neuron	Posteroventral (Inferior) Parietal Cortex	PVPC	1905465	11	5.629	84386320	70821930	0.8393	9586473	0.13536	1156950	0.0188935	217.75	52.0754	60078507	0.711946	1.06737	0.752714	0.86464	0.218572	1.872
BB2_RMTG_G_ATAC	BB2	non-neuron	Rostromedial Tegmental Nucl	RMTG	364709	13	7.902	44262724	36380569	0.8219	3660750	0.100624	351988	0.0107576	169.626	56.2878	32367831	0.731266	1.27938	0.929908	0.899376	0.278366	2.454
BB2_VLPFC_G_ATAC	BB2	non-neuron	Ventrolateral Prefrontal Cortex	VLPFC	2045160	11	4.436	69255191	60963977	0.8803	5267201	0.086399	257240	0.00461858	218.483	53.1439	55439536	0.800511	1.05949	0.877495	0.913601	0.145161	2.094
BB2_VLPFC_N_ATAC	BB2	neuron	Ventrolateral Prefrontal Cortex	VLPFC	810657	11	3.361	55022362	47559078	0.8644	4996014	0.105049	659266	0.0154892	185.212	49.8174	41903798	0.761578	1.04771	0.688116	0.894951	0.139032	1.973
BB2_VTA_G_ATAC	BB2	non-neuron	Ventral Tegmental Area	VTA	779122	14	7.181	79104047	62103078	0.7851	12913395	0.207935	287690	0.00584858	160.998	55.1189	48901993	0.618198	1.13058	0.896623	0.792065	0.194945	1.88
BB3_ACC_G_ATAC	BB3	non-neuron	Anterior Cingulate Cortex	ACC	106699	12	3.007	90805791	61659738	0.679	8558225	0.138798	589214	0.011096	110.926	49.9222	52512299	0.578292	1.01626	0.191866	0.861202	0.0628679	2.577
BB3_ACC_N_ATAC	BB3	neuron	Anterior Cingulate Cortex	ACC	64341	13	3.529	80779041	52461141	0.6494	11347589	0.216305	1147530	0.0279112	195.305	47.9885	39966022	0.494757	1.03286	0.642162	0.783695	0.0883381	3.054
BB3_CRBLM_G_ATAC	BB3	non-neuron	Cerebellum	CRBLM	1581919	14	3.168	74129457	59462627	0.8021	16336607	0.274737	626096	0.0145178	195.179	50.186	42499924	0.57332	1.04256	0.734963	0.725263	0.0903249	2.567
BB3_CRBLM_N_ATAC	BB3	neuron	Cerebellum	CRBLM	21125037	14	3.996	141600609	119281252	0.8424	47208390	0.395774	1475690	0.020475	183.599	51.6793	70597172	0.498565	1.04281	0.808104	0.604226	0.151139	2.341
BB3_EC_N_ATAC	BB3	neuron	Parahippocampal Cortex/Entorhinal Cortex	EC	111461	13	3.877	121556816	97751674	0.8042	21940058	0.224447	1113140	0.014683	158.105	49.8529	74698476	0.614515	1.02021	0.472302	0.775553	0.111899	2.158
BB4_ACC_G_ATAC	BB4	non-neuron	Anterior Cingulate Cortex	ACC	2028829	15	4.433	87190189	77118226	0.8845	36773569	0.476847	339732	0.00842074	252.179	53.8694	40004925	0.458824	1.07047	0.918659	0.523153	0.152639	2.574
BB4_ACC_N_ATAC	BB4	neuron	Anterior Cingulate Cortex	ACC	379400	12	3.528	115804691	102014100	0.8809	17615055	0.172673	951182	0.0112701	211.942	51.2546	83447863	0.720591	1.02832	0.85037	0.827327	0.154079	2.811
BB4_AMY_G_ATAC	BB4	non-neuron	Amygdaloid Complex	AMY	1568906	13	6.486	124408970	103108823	0.8288	28049409	0.272037	436650	0.00581739	167.857	55.5571	74622764	0.599818	1.06934	0.927268	0.727963	0.152082	2.522
BB4_AMY_N_ATAC	BB4	neuron	Amygdaloid Complex	AMY	278531	13	5.284	82456358	68429915	0.8299	8377331	0.122422	588386	0.00979785	175.566	53.475	59464198	0.72116	1.05893	0.987912	0.877578	0.183755	2.993
BB4_ARC_G_ATAC	BB4	non-neuron	Arcuate Nucleus	ARC	409228	13	8.584	90652788	69263006	0.764	12504067	0.18053	709678	0.0125034	192.532	58.3953	56049261	0.618285	1.24932	0.958651	0.81947	0.300328	1.629
BB4_ARC_N_ATAC	BB4	neuron	Arcuate Nucleus	ARC	147165	13	4.658	108867273	88139835	0.8096	23157038	0.262731	1083380	0.0166718	190.401	53.5068	63899417	0.586948	1.0563	0.78893	0.737269	0.171037	2.033
BB4_CN_G_ATAC	BB4	non-neuron	Caudate Nucleus	CN	926392	13	8.661	106524601	79515388	0.7465	18822568	0.236716	910286	0.0149982	182.652	56.5761	59782534	0.561209	1.1405	0.938646	0.763284	0.221578	1.335
BB4_CN_N_ATAC	BB4	neuron	Caudate Nucleus	CN	307073	11	4.905	107800923	82407143	0.7644	8852648	0.107426	879790	0.0119611	204.94	50.8591	72674705	0.674157	1.06156	0.826109	0.892574	0.194118	2.878
BB4_CRBLM_G_ATAC	BB4	non-neuron	Cerebellum	CRBLM	1023194	14	3.38	114398412	100506630	0.8786	35956427	0.357752	175492	0.00271869	184.144	52.7549	64374711	0.562724	1.03983	0.872321	0.642248	0.103022	2.453
BB4_DLPFC_G_ATAC	BB4	non-neuron	Dorsolateral Prefrontal Cortex	DLPFC	2191127	14	4.52	110755079	94741557	0.8554	22823830	0.240906	150138	0.00208764	169.546	52.3995	71767589	0.647985	1.03856	0.868419	0.759094	0.0928	2.385
BB4_DLPFC_N_ATAC	BB4	neuron	Dorsolateral Prefrontal Cortex	DLPFC	1369115	12	2.725	105775407	92052094	0.8703	9788918	0.106341	186804	0.00227081	170.4	51.4293	82076372	0.775949	1.02782	0.812068	0.893659	0.121429	1.594
BB4_DRN_G_ATAC	BB4	non-neuron	Dorsal Raphe Nucleus	DRN	1617899	16	6.617	92765496	80996650	0.8731	42170155	0.520641	216726	0.00558191	194.797	57.352	38609769	0.416208	1.1828	0.95267	0.479359	0.230494	1.851
BB4_EC_G_ATAC	BB4	non-neuron	Parahippocampal Cortex/Entorhinal Cortex	EC	1381983	12	4.715	72005425	62508094	0.8681	8144890	0.130301	192910	0.00354854	226.301	52.996	54170294	0.752309	1.04743	0.871991	0.869699	0.122238	2.031
BB4_EC_N_ATAC	BB4	neuron	Parahippocampal Cortex/Entorhinal Cortex	EC	293093	12	4.064	85827092	74112477	0.8635	9888823	0.13343	333818	0.00519774	202.79	51.586	63889836	0.744402	1.04669	0.799965	0.86657	0.165437	2.062
BB4_GP_G_ATAC	BB4	non-neuron	Globus Pallidus	GP	2433231	16	6.01	95311098	77950434	0.8179	38397194	0.492585	453688	0.0114703	175.034	55.0922	39099552	0.410231	1.12232	0.913827	0.507415	0.180513	2.067
BB4_HAB_G_ATAC	BB4	non-neuron	Habenula	HAB	2000000	13	5.776	96767148	82763160	0.8553	11550978	0.139567	238676	0.00335162	171.923	54.969	70973506	0.733446	1.06464	0.899121	0.860433	0.148836	1.895
BB4_HIPP_G_ATAC	BB4	non-neuron	Hippocampus	HIPP	1242065	14	4.957	165377613	128892204	0.7794	41569463	0.322513	544274	0.0062329	202.976	54.6458	86778467	0.524729	1.06789	0.935591	0.677487	0.180297	2.712
BB4_INS_G_ATAC	BB4	non-neuron	Insula	INS	1459996	12	5.703	116342548	96686161	0.831	18330308	0.189586	284724	0.00363373	178.243	54.2291	78071129	0.671045	1.06084	0.89412	0.810414	0.143897	2.042
BB4_INS_N_ATAC	BB4	neuron	Insula	INS	1020480	12	3.012	118100867	101126300	0.8563	13791405	0.136378	294756	0.00337501	185.08	51.1248	87040139	0.736998	1.0278	0.783508	0.863622	0.138076	1.726
BB4_ITC_G_ATAC	BB4	non-neuron	Inferior Temporal Cortex	ITC	1201317	13	7.698	100392826	78636153	0.7833	16269568	0.206897	799222	0.0128149	219.823	57.9389	61567363	0.613265	1.20019	0.978423	0.793103	0.298765	2.272
BB4_ITC_N_ATAC	BB4	neuron	Inferior Temporal Cortex	ITC	811087	14	6.707	112755353	85977959	0.7625	22571665	0.262529	925368	0.0145943	156.164	53.3006	62480926	0.554128	1.09561	0.741487	0.737471	0.233712	2.077
BB4_MDT_G_ATAC	BB4	non-neuron	Mediodorsal Thalamus	MDT	573272	13	9.444	89152018	69157397	0.7757	14640528	0.211699	593682	0.0108899	199.62	59.929	53923187	0.604845	1.4291	0.977134	0.788301	0.441954	1.513
BB4_MDT_N_ATAC	BB4	neuron	Mediodorsal Thalamus	MDT	69636	15	4.518	96256578	69850605	0.7257	30927102	0.442761	455348	0.0116985	219.196	52.238	38468155	0.399642	1.08577	0.754652	0.557239	0.20958	1.989
BB4_NAC_G_ATAC	BB4	non-neuron	Nucleus Accumbens	NAC	1884686	12	4.794	87688663	71740715	0.8181	9603934	0.13387	377794	0.00608004	210.69	52.938	61758987	0.704298	1.05035	0.843024	0.86613	0.118815	1.887
BB4_NAC_N_ATAC	BB4	neuron	Nucleus Accumbens	NAC	1067652	12	4.472	86181849	73164468	0.849	8143360	0.111302	355940	0.00547422	202.867	50.3984	64665168	0.750334	1.06246	0.914032	0.888698	0.180932	1.922
BB4_OFC_G_ATAC	BB4	non-neuron	Orbital Frontal Cortex	OFC	14433220	12	4.72	60110866	49981415	0.8315	5027271	0.100583	127226	0.00283013	143.832	52.4382	44826918	0.745737	1.05958	0.755835	0.899417	0.105328	2.272
BB4_OFC_N_ATAC	BB4	neuron	Orbital Frontal Cortex	OFC	1217522	13	4.201	91685354	74071851	0.8079	10714717	0.144653	334680	0.00528244	169.129	52.2047	63022454	0.687378	1.04803	0.86509	0.855347	0.158394	2.246
BB4_PAC_G_ATAC	BB4	non-neuron	Primary Auditory Cortex	PAC	2430882	15	5.2	114971506	98117481	0.8534	46503293	0.473955	387690	0.00751131	208.262	54.8736	51226498	0.445558	1.08636	0.921066	0.526045	0.167785	2.192
BB4_PAC_N_ATAC	BB4	neuron	Primary Auditory Cortex	PAC	1373887	15	4.073	53716376	46503970	0.8657	18499700	0.397809	186938	0.00667534	211.847	52.8943	27817332	0.517856	1.07308	0.775779	0.602191	0.169211	2.601
BB4_PMC_G_ATAC	BB4	non-neuron	Primary Motor Cortex	PMC	1059462	13	4.56	94705888	74900208	0.7909	17260910	0.230452	622648	0.0108025	203.264	52.4664	57016650	0.602039	1.05115	0.831593	0.769548	0.124197	1.975
BB4_PMC_N_ATAC	BB4	neuron	Primary Motor Cortex	PMC	573768	13	4.079	82716410	64002181	0.7738	12010407	0.187656	691988	0.0133096	201.842	51.5642	51299786	0.620189	1.05574	0.756066	0.812344	0.183224	2.822
BB4_PSTC_G_ATAC	BB4	non-neuron	Posterior Superior Temporal Cortex	PSTC	1196633	13	5.826	45192999	37455875	0.8288	5199830	0.138825	127550	0.0039543	191.631	53.7053	32128495	0.710918	1.10409	0.866711	0.861175	0.135209	1.727
BB4_PSTC_N_ATAC	BB4	neuron	Posterior Superior Temporal Cortex	PSTC	1135845	13	3.754	117431957	99154339	0.8444	18207870	0.183632	142008	0.00175434	157.574	51.9425	80804461	0.688096	1.03826	0.842424	0.816368	0.145684	2.293
BB4_PVC_G_ATAC	BB4	non-neuron	Primary Visual Cortex	PVC	3440928	14	5.921	96553386	83215534	0.8619	20001014	0.240352	213946	0.00338444	146.433	55.2675	63000574	0.652495	1.08916	0.922932	0.759648	0.158674	2.024
BB4_PVC_N_ATAC	BB4	neuron	Primary Visual Cortex	PVC	1036470	14	3.994	64188692	56670116	0.8829	8970142	0.158287	695384	0.0145783	213.266	52.2203	47004590	0.732288	1.05233	0.793691	0.841713	0.179813	1.902
BB4_PVPC_G_ATAC	BB4	non-neuron	Posteroventral (Inferior) Parietal Cortex	PVPC	505069	16	3.467	46420321	39484519	0.8506	7645111	0.193623	106080	0.00333172	113.488	51.2922	31733328	0.683609	1.08543	0.749046	0.806377	0.0924204	2.767
BB4_PVPC_N_ATAC	BB4	neuron	Posteroventral (Inferior) Parietal Cortex	PVPC	352988	15	2.558	95340835	81996552	0.86	15531411	0.189415	198028	0.00297943	110.84	51.1683	66267113	0.695055	1.04481	0.675676	0.810585	0.129352	2.102
BB4_RMTG_G_ATAC	BB4	non-neuron	Rostromedial Tegmental Nucl	RMTG	1948517	15	3.899	61782558	52242087	0.8456	22052413	0.42212	284754	0.00943217	210.79	52.6173	29904920	0.484035	1.06648	0.865031	0.57788	0.130943	1.798
BB4_VLPFC_G_ATAC	BB4	non-neuron	Ventrolateral Prefrontal Cortex	VLPFC	2738978	13	5.633	63450719	55352283	0.8724	7210618	0.130268	164876	0.00342481	173.947	54.9163	47976789	0.756127	1.08161	0.900705	0.869732	0.153452	2.275
BB4_VLPFC_N_ATAC	BB4	neuron	Ventrolateral Prefrontal Cortex	VLPFC	1602763	12	3.06	107146818	94142508	0.8786	9445579	0.100333	421690	0.00497881	163.337	50.8559	84275239	0.78654	1.02846	0.743672	0.899667	0.130177	2.542
BB4_VTA_N_ATAC	BB4	neuron	Ventral Tegmental Area	VTA	74422	13	3.574	128560631	93214566	0.7251	21398821	0.229565	805144	0.0112112	229.596	54.6923	71010601	0.552351	1.0608	0.853292	0.770435	0.235535	1.571
BB5_ACC_N_ATAC	BB5	neuron	Anterior Cingulate Cortex	ACC	778310	10	2.799	88954325	77818140	0.8748	6750808	0.086751	414474	0.00583213	180.746	50.0473	70652858	0.79426	1.02585	0.753968	0.913249	0.109217	1.716
BB5_ARC_G_ATAC	BB5	non-neuron	Arcuate Nucleus	ARC	1335279	12	4.499	77335721	66051534	0.8541	7186236	0.108797	234266	0.0039797	125.729	53.0929	58631032	0.758136	1.0605	0.864856	0.891203	0.108789	1.341
BB5_ARC_N_ATAC	BB5	neuron	Arcuate Nucleus	ARC	368256	12	3.272	90406853	78735253	0.8709	10160163	0.129042	999166	0.0145704	177.322	51.8175	67575924	0.747465	1.02893	0.755022	0.870958	0.125392	1.787
BB5_CN_G_ATAC	BB5	non-neuron	Caudate Nucleus	CN	1386617	11	4.542	85361081	73717304	0.8636	11148239	0.15123	336834	0.0053834	202.346	53.4194	62232231	0.729047	1.05252	0.881535	0.84877	0.140044	2.338
BB5_CN_N_ATAC	BB5	neuron	Caudate Nucleus	CN	202877	12	2.711	54684787	49165179	0.8991	4596022	0.093481	82006.5	0.00183998	201.013	50.8748	4.44872e+07	0.81352	1.0352	0.822146	0.906519	0.136195	3.205
BB5_CRBLM_G_ATAC	BB5	non-neuron	Cerebellum	CRBLM	770839	12	8.098	101455776	86101018	0.8487	11460632	0.133107	447864	0.00600029	176.974	58.0086	74192522	0.731279	1.20058	0.954124	0.866893	0.312697	3.88
BB5_CRBLM_N_ATAC	BB5	neuron	Cerebellum	CRBLM	10363899	12	5.388	89897521	76296842	0.8487	11641808	0.152586	787066	0.0121733	193.793	54.1708	63867968	0.710453	1.09632	0.88064	0.847414	0.212803	3.002
BB5_DLPFC_G_ATAC	BB5	non-neuron	Dorsolateral Prefrontal Cortex	DLPFC	479739	12	5.518	87362479	69053492	0.7904	9511710	0.137744	327494	0.00550024	200.225	54.1185	59214288	0.6778	1.06864	0.902872	0.862256	0.138303	1.726
BB5_DLPFC_N_ATAC	BB5	neuron	Dorsolateral Prefrontal Cortex	DLPFC	200052	12	5.114	80847412	68077596	0.8421	8953816	0.131524	500408	0.00846373	201.98	51.9962	58623372	0.725111	1.06554	0.853147	0.868476	0.192933	2.069
BB5_DRN_G_ATAC	BB5	non-neuron	Dorsal Raphe Nucleus	DRN	591880	11	5.504	102324960	77181704	0.7543	6716007	0.087016	476160	0.00675733	193.881	56.6533	69989537	0.683993	1.11224	0.945429	0.912984	0.226105	2.4
BB5_DRN_N_ATAC	BB5	neuron	Dorsal Raphe Nucleus	DRN	141017	12	3.801	101621931	87281285	0.8589	10735148	0.122995	299686	0.0039151	213.93	52.8127	76246451	0.750295	1.04622	0.794156	0.877005	0.196041	2.03
BB5_EC_G_ATAC	BB5	non-neuron	Parahippocampal Cortex/Entorhinal Cortex	EC	5447179	13	4.576	105151151	86994406	0.8273	15632032	0.17969	471520	0.0066074	178.814	52.9792	70890854	0.67418	1.04712	0.843739	0.82031	0.119385	1.578
BB5_EC_N_ATAC	BB5	neuron	Parahippocampal Cortex/Entorhinal Cortex	EC	58590	13	2.581	119372173	101987831	0.8544	15588907	0.152851	258494	0.00299187	132.46	51.0877	86140430	0.721612	1.03405	0.847262	0.847149	0.112052	1.874
BB5_GP_G_ATAC	BB5	non-neuron	Globus Pallidus	GP	3549699	13	3.433	73096086	62455001	0.8544	12131895	0.19425	564328	0.0112141	227.498	51.4619	49758778	0.680731	1.04374	0.842625	0.80575	0.12352	2.484
BB5_HAB_G_ATAC	BB5	non-neuron	Habenula	HAB	1043413	12	7.343	99882689	78269165	0.7836	11131066	0.142215	502334	0.0074821	169.368	57.5383	66635765	0.66714	1.17231	0.947025	0.857785	0.275494	1.79
BB5_HIPP_N_ATAC	BB5	neuron	Hippocampus	HIPP	386485	11	2.543	96164821	86311646	0.8975	6805659	0.07885	544604	0.00684985	199.68	51.6004	78961383	0.821105	1.02737	1.49587	0.92115	0.135499	1.92
BB5_INS_G_ATAC	BB5	non-neuron	Insula	INS	851138	13	10.558	112276677	77808660	0.693	15397353	0.197887	557320	0.00892979	132.985	56.8591	61853987	0.550907	1.17362	0.940318	0.802113	0.221405	2.009
BB5_INS_N_ATAC	BB5	neuron	Insula	INS	464001	12	5.394	96673039	68526406	0.7088	11166040	0.162945	802262	0.0139863	208.267	51.4074	56558104	0.585045	1.0582	0.691539	0.837055	0.194175	1.609
BB5_ITC_N_ATAC	BB5	neuron	Inferior Temporal Cortex	ITC	1333467	13	7.146	116693118	97305042	0.8339	17243628	0.177212	341758	0.0042687	120.421	53.955	79719656	0.683156	1.08084	0.638942	0.822788	0.234179	3.043
BB5_MDT_G_ATAC	BB5	non-neuron	Mediodorsal Thalamus	MDT	2180039	16	4.436	83441661	73742355	0.8838	36229182	0.491294	490510	0.0130757	242.802	54.3189	37022663	0.443695	1.08198	0.941678	0.508706	0.17105	1.954
BB5_MDT_N_ATAC	BB5	neuron	Mediodorsal Thalamus	MDT	150263	14	3.733	81651875	71329116	0.8736	15947469	0.223576	524064	0.00946277	190.363	51.3009	54857583	0.671847	1.03808	0.857508	0.776424	0.143811	2.12
BB5_NAC_G_ATAC	BB5	non-neuron	Nucleus Accumbens	NAC	2603705	15	4.196	80184373	69612989	0.8682	23812022	0.342063	262464	0.00573053	202.836	52.0706	45538503	0.567922	1.04736	0.824588	0.657937	0.118492	1.806
BB5_NAC_N_ATAC	BB5	neuron	Nucleus Accumbens	NAC	1157603	13	3.4	79819957	69401453	0.8695	14851425	0.213993	399138	0.00731692	229.255	49.6161	54150890	0.678413	1.04017	0.791836	0.786007	0.15699	1.572
BB5_OFC_G_ATAC	BB5	non-neuron	Orbital Frontal Cortex	OFC	NA	13	4.003	87327843	75023491	0.8591	30749232	0.409861	265776	0.00600295	202.684	51.7289	44008483	0.503946	1.04486	0.854456	0.590139	0.116063	2.478
BB5_OFC_N_ATAC	BB5	neuron	Orbital Frontal Cortex	OFC	1199365	14	2.636	95052056	79554221	0.837	25604441	0.321849	843030	0.0156262	190.989	49.9969	53106750	0.558712	1.03194	0.763958	0.678151	0.122528	2.327
BB5_PAC_G_ATAC	BB5	non-neuron	Primary Auditory Cortex	PAC	2330240	11	3.203	73007570	64042173	0.8772	6727192	0.105043	189592	0.0033079	231.442	51.6137	57125389	0.782458	1.03297	0.821627	0.894957	0.109244	2.624
BB5_PAC_N_ATAC	BB5	neuron	Primary Auditory Cortex	PAC	2412023	14	3.139	99009631	84696134	0.8554	18948344	0.223721	448334	0.006819	154.826	51.1605	65299456	0.659526	1.03647	0.73306	0.776279	0.131364	1.648
BB5_PMC_G_ATAC	BB5	non-neuron	Primary Motor Cortex	PMC	2639221	14	5.097	90358024	79237620	0.8769	22635186	0.285662	108706	0.00192052	178.696	54.4061	56493728	0.625221	1.06714	0.930855	0.714338	0.145754	3.811
BB5_PMC_N_ATAC	BB5	neuron	Primary Motor Cortex	PMC	553927	13	3.892	105323010	92488729	0.8781	15725378	0.170025	216074	0.00281481	161.566	52.5671	76547277	0.726786	1.03099	0.590479	0.829975	0.156935	1.879
BB5_PSC_G_ATAC	BB5	non-neuron	Primary Somatosensory Cortex	PSC	2931561	14	4.115	83998790	73673032	0.8771	16886684	0.229211	118458	0.00208603	169.74	52.8726	56667890	0.674627	1.04851	0.91075	0.770789	0.11485	2.076
BB5_PSC_N_ATAC	BB5	neuron	Primary Somatosensory Cortex	PSC	1376427	13	3.153	94072134	82037732	0.8721	16427280	0.200241	356646	0.00543581	205.108	50.2518	65253806	0.693657	1.03087	0.835952	0.799759	0.142992	1.896
BB5_PSTC_G_ATAC	BB5	non-neuron	Posterior Superior Temporal Cortex	PSTC	5165211	15	3.606	83946099	73723428	0.8782	42567792	0.577398	135922	0.00436268	199.468	52.9607	31019714	0.369519	1.06895	0.748825	0.422602	0.115237	1.759
BB5_PSTC_N_ATAC	BB5	neuron	Posterior Superior Temporal Cortex	PSTC	1658948	13	3.081	142719479	127317990	0.8921	39747373	0.31219	641860	0.00732963	223.755	50.9834	86928757	0.609088	1.02983	0.851944	0.68781	0.160649	1.566
BB5_PVC_G_ATAC	BB5	non-neuron	Primary Visual Cortex	PVC	3779992	14	4.605	106082162	89836477	0.8469	28900904	0.321706	172152	0.00282515	195	53.2186	60763421	0.572796	1.05114	0.878821	0.678294	0.129385	2.181
BB5_PVC_N_ATAC	BB5	neuron	Primary Visual Cortex	PVC	3332106	13	4.183	85694602	73105964	0.8531	11180585	0.152937	280030	0.00452206	182.099	52.1866	61645349	0.719361	1.04419	0.814284	0.847063	0.154378	1.279
BB5_PVPC_G_ATAC	BB5	non-neuron	Posteroventral (Inferior) Parietal Cortex	PVPC	3041318	12	6.322	99743351	81875855	0.8209	8562745	0.104582	366084	0.00499343	148.66	56.8913	72947026	0.731347	1.11235	0.938488	0.895418	0.203064	1.985
BB5_PVPC_N_ATAC	BB5	neuron	Posteroventral (Inferior) Parietal Cortex	PVPC	673886	12	5.112	65769887	53995071	0.821	4613359	0.08544	315434	0.00638767	180.225	53.9896	49066278	0.74603	1.10142	0.854217	0.91456	0.235888	2.337
BB5_RMTG_G_ATAC	BB5	non-neuron	Rostromedial Tegmental Nucl	RMTG	627512	14	6.246	92403072	79261413	0.8578	22211849	0.280235	319690	0.00560372	173.167	55.5553	56729874	0.613939	1.12189	0.907852	0.719765	0.204793	1.366
BB5_RMTG_N_ATAC	BB5	neuron	Rostromedial Tegmental Nucl	RMTG	94116	15	4.569	71104631	60857506	0.8559	22697576	0.372963	345880	0.00906396	190.885	52.4858	37814050	0.531809	1.06206	0.757534	0.627037	0.166516	1.585
BB5_VLPFC_G_ATAC	BB5	non-neuron	Ventrolateral Prefrontal Cortex	VLPFC	1033112	14	3.389	76784628	67988208	0.8854	18777598	0.276189	257718	0.00523704	206.826	51.5221	48952892	0.637535	1.04125	0.875609	0.723811	0.117806	1.824
BB5_VLPFC_N_ATAC	BB5	neuron	Ventrolateral Prefrontal Cortex	VLPFC	1471821	16	3.129	105279599	91697325	0.871	52710721	0.574834	643086	0.0164951	182.418	51.6608	38343518	0.364207	1.04744	0.820335	0.425166	0.134183	2.002
BB5_VTA_G_ATAC	BB5	non-neuron	Ventral Tegmental Area	VTA	1702943	11	4.743	93293777	76226177	0.8171	19528259	0.256188	421538	0.00743481	195.626	53.8472	56276380	0.603217	1.05771	0.937231	0.743812	0.146636	1.523
BB5_VTA_N_ATAC	BB5	neuron	Ventral Tegmental Area	VTA	47165	13	3.41	92440655	78706096	0.8514	12838339	0.163117	473288	0.00718543	190.566	51.6726	65394469	0.707421	1.02993	0.836929	0.836883	0.135585	1.406
BB6_ACC_G_ATAC	BB6	non-neuron	Anterior Cingulate Cortex	ACC	1506368	12	7.67	70647563	60044713	0.8499	7459747	0.124237	687002	0.0130646	196.621	57.8848	51897964	0.734604	1.23763	0.965382	0.875763	0.299817	2.791
BB6_ACC_N_ATAC	BB6	neuron	Anterior Cingulate Cortex	ACC	489193	11	4.242	53629218	47674836	0.889	5013184	0.105154	751066	0.0176052	218.403	52.41	41910586	0.781488	1.0539	0.661103	0.894846	0.195513	1.629
BB6_AMY_G_ATAC	BB6	non-neuron	Amygdaloid Complex	AMY	2048544	14	5.575	81516321	69919133	0.8577	15360320	0.219687	271092	0.0049688	166.411	53.7845	54287721	0.665974	1.06381	0.885844	0.780313	0.143289	1.579
BB6_AMY_N_ATAC	BB6	neuron	Amygdaloid Complex	AMY	312765	14	4.078	59676153	51518879	0.8633	16283552	0.31607	333368	0.00946119	201.607	51.6032	34901959	0.584856	1.0555	0.845611	0.68393	0.158711	1.268
BB6_ARC_G_ATAC	BB6	non-neuron	Arcuate Nucleus	ARC	1607312	12	4.337	67885506	59611535	0.8781	5174890	0.08681	116616	0.00214223	184.379	52.5226	54320029	0.800171	1.04401	0.880342	0.91319	0.117271	1.75
BB6_ARC_N_ATAC	BB6	neuron	Arcuate Nucleus	ARC	404845	11	2.797	104934283	91566604	0.8726	9164484	0.100085	816824	0.00991266	207.638	50.6512	81585296	0.777489	1.02022	0.771466	0.899915	0.119822	1.502
BB6_CN_G_ATAC	BB6	non-neuron	Caudate Nucleus	CN	1777192	13	7.772	83230481	62521666	0.7512	11463703	0.183356	1030450	0.020182	194.458	57.1368	50027513	0.601072	1.20624	0.938465	0.816644	0.272052	1.514
BB6_CN_N_ATAC	BB6	neuron	Caudate Nucleus	CN	430730	12	4.283	83334331	65344044	0.7841	8347078	0.12774	849742	0.0149085	222.023	50.8162	56147224	0.673759	1.073	0.79154	0.87226	0.228111	2.22
BB6_CRBLM_G_ATAC	BB6	non-neuron	Cerebellum	CRBLM	596314	14	8.018	84879847	59171477	0.6971	12499692	0.211245	324462	0.00695199	202.842	57.1677	46347323	0.546034	1.32135	0.966495	0.788755	0.350644	1.318
BB6_CRBLM_N_ATAC	BB6	neuron	Cerebellum	CRBLM	7433020	13	4.737	89177674	77992265	0.8746	16598985	0.212829	643454	0.0104809	230.671	53.8268	60749826	0.681222	1.07695	0.91123	0.787171	0.210443	2.337
BB6_DLPFC_G_ATAC	BB6	non-neuron	Dorsolateral Prefrontal Cortex	DLPFC	2403896	14	7.599	85427709	71252346	0.8341	16338402	0.229303	388226	0.00706972	158.706	57.7471	54525718	0.638267	1.15007	0.814412	0.770697	0.242764	2.562
BB6_DLPFC_N_ATAC	BB6	neuron	Dorsolateral Prefrontal Cortex	DLPFC	1253989	12	3.455	73653100	66026004	0.8964	8683089	0.13151	699898	0.0122055	251.924	52.9219	56643017	0.769051	1.0352	0.772113	0.86849	0.19034	1.8
BB6_DRN_G_ATAC	BB6	non-neuron	Dorsal Raphe Nucleus	DRN	1492435	13	4.213	89043112	76354348	0.8575	13087137	0.1714	200976	0.00317662	160.775	52.414	63066235	0.708266	1.04688	0.802781	0.8286	0.109419	1.684
BB6_DRN_N_ATAC	BB6	neuron	Dorsal Raphe Nucleus	DRN	176077	14	2.812	128813876	112867952	0.8762	26396903	0.233874	367368	0.00424845	187.103	50.8117	86103681	0.668435	1.02275	0.817612	0.766126	0.11419	3.183
BB6_EC_G_ATAC	BB6	non-neuron	Parahippocampal Cortex/Entorhinal Cortex	EC	837781	12	4.329	84784770	72549600	0.8557	10252485	0.141317	178750	0.00286931	212.203	52.9531	62118365	0.732659	1.04085	0.893708	0.858683	0.127678	2.81
BB6_EC_N_ATAC	BB6	neuron	Parahippocampal Cortex/Entorhinal Cortex	EC	142982	12	3.265	91391145	75979305	0.8314	10500506	0.138202	550984	0.00841469	203.181	50.948	64927815	0.710439	1.0304	0.781372	0.861798	0.138574	2.79
BB6_GP_G_ATAC	BB6	non-neuron	Globus Pallidus	GP	1258471	13	6.918	78229373	61270600	0.7832	9863158	0.160977	800994	0.0155813	227.18	56.6554	50606448	0.646898	1.25437	0.962068	0.839023	0.33978	1.534
BB6_HAB_G_ATAC	BB6	non-neuron	Habenula	HAB	2035841	12	6.642	87175436	70347650	0.807	8550444	0.121546	423690	0.00685614	191.111	56.7635	61373516	0.704023	1.17409	0.960225	0.878454	0.277611	1.512
BB6_HAB_N_ATAC	BB6	neuron	Habenula	HAB	90657	12	3.895	100615197	84653828	0.8414	11082353	0.130914	501406	0.00681522	209.404	53.5093	73070069	0.726233	1.03717	0.827784	0.869086	0.174651	1.549
BB6_HIPP_G_ATAC	BB6	non-neuron	Hippocampus	HIPP	1864567	13	5.056	46320595	40139426	0.8666	4127037	0.102818	100668	0.00279537	172.409	53.4009	35911721	0.775286	1.06253	0.847221	0.897182	0.120454	2.02
BB6_HIPP_N_ATAC	BB6	neuron	Hippocampus	HIPP	347729	11	2.992	63639345	54127127	0.8505	4282194	0.079114	237522	0.00476522	190.599	50.8681	49607411	0.779509	1.03616	0.647281	0.920886	0.127307	1.449
BB6_INS_G_ATAC	BB6	non-neuron	Insula	INS	1042055	13	7.015	145232068	95772054	0.6594	21587496	0.225405	763810	0.0102961	185.683	54.2215	73420748	0.505541	1.08468	0.913845	0.774595	0.168109	1.561
BB6_ITC_G_ATAC	BB6	non-neuron	Inferior Temporal Cortex	ITC	1703854	12	3.821	71147923	62861654	0.8835	6966351	0.11082	148540	0.00265747	215.261	51.8151	55746763	0.783533	1.03139	0.844946	0.88918	0.0940735	1.528
BB6_ITC_N_ATAC	BB6	neuron	Inferior Temporal Cortex	ITC	1178257	11	3.366	111274366	96521724	0.8674	9548644	0.098927	582762	0.00670049	193.276	50.5579	86390318	0.776372	1.02497	0.787558	0.901073	0.134539	1.71
BB6_MDT_G_ATAC	BB6	non-neuron	Mediodorsal Thalamus	MDT	1606991	10	4.545	100107834	87176002	0.8708	10715479	0.122918	353088	0.00461791	170.936	53.7321	76107435	0.760255	1.04138	0.659816	0.877082	0.136334	2.698
BB6_MDT_N_ATAC	BB6	neuron	Mediodorsal Thalamus	MDT	148317	8	3.176	106056933	95855870	0.9038	8605044	0.089771	458412	0.00525396	229.943	51.9947	86792414	0.818357	1.0254	0.788289	0.910229	0.152423	2.135
BB6_NAC_G_ATAC	BB6	non-neuron	Nucleus Accumbens	NAC	1158664	11	7.017	90149654	72263544	0.8016	11921151	0.164968	452224	0.0074943	177.688	56.6026	59890169	0.664342	1.1234	0.924612	0.835032	0.208978	1.729
BB6_NAC_N_ATAC	BB6	neuron	Nucleus Accumbens	NAC	876050	14	6.213	95609574	74569072	0.7799	11580716	0.155302	473486	0.00751704	148.265	54.7505	62514870	0.653856	1.08635	0.716229	0.844698	0.222877	3.073
BB6_OFC_G_ATAC	BB6	non-neuron	Orbital Frontal Cortex	OFC	1681570	13	7.54	80071251	64371308	0.8039	10519148	0.163414	716680	0.0133083	191.217	57.2338	53135480	0.663602	1.20718	0.945855	0.836586	0.278254	2.539
BB6_OFC_N_ATAC	BB6	neuron	Orbital Frontal Cortex	OFC	568966	12	4.102	100535292	83687792	0.8324	17117151	0.204536	1481550	0.0222553	219.487	51.9068	65089091	0.647425	1.04792	0.712049	0.795464	0.204923	2.542
BB6_PMC_G_ATAC	BB6	non-neuron	Primary Motor Cortex	PMC	3335678	13	4.385	105240063	90020149	0.8554	15945615	0.177134	355498	0.00479919	180.56	52.3245	73719036	0.700485	1.04308	0.848146	0.822866	0.116677	2.453
BB6_PMC_N_ATAC	BB6	neuron	Primary Motor Cortex	PMC	632918	12	3.029	80378545	70728806	0.8799	9399737	0.132898	749982	0.0122288	220.597	50.0168	60579087	0.753672	1.02236	0.554532	0.867102	0.140482	2.057
BB6_PSC_G_ATAC	BB6	non-neuron	Primary Somatosensory Cortex	PSC	3115750	13	5.451	131747826	112767380	0.8559	21972871	0.194851	465632	0.00512842	155.716	54.1493	90328877	0.685619	1.05482	0.865444	0.805149	0.13929	1.951
BB6_PSTC_G_ATAC	BB6	non-neuron	Posterior Superior Temporal Cortex	PSTC	2832048	12	6.675	91329953	76207874	0.8344	9172140	0.120357	534430	0.00797232	178.447	57.7618	66501304	0.728143	1.15785	0.95367	0.879643	0.26622	1.787
BB6_PSTC_N_ATAC	BB6	neuron	Posterior Superior Temporal Cortex	PSTC	1037757	11	3.395	86778644	73953024	0.8522	8691582	0.117528	848396	0.013	207.592	52.3027	64413046	0.742268	1.02728	0.582225	0.882472	0.159882	1.677
BB6_PVC_G_ATAC	BB6	non-neuron	Primary Visual Cortex	PVC	4987313	13	3.294	107169156	94421121	0.881	25383222	0.26883	94598.5	0.00137024	207.713	52.1048	6.89433e+07	0.643313	1.03522	0.84652	0.73117	0.109812	2.061
BB6_PVC_N_ATAC	BB6	neuron	Primary Visual Cortex	PVC	3420357	13	3.822	129269646	112515113	0.8704	19885786	0.176739	578340	0.00624359	169.345	52.0941	92050987	0.712085	1.03503	0.875482	0.823261	0.154359	2.335
BB6_PVPC_G_ATAC	BB6	non-neuron	Posteroventral (Inferior) Parietal Cortex	PVPC	2703961	15	5.653	71297857	62407448	0.8753	19589644	0.313899	245998	0.00574523	177.741	54.9113	42571806	0.597098	1.08749	0.905318	0.686101	0.15995	2.363
BB6_PVPC_N_ATAC	BB6	neuron	Posteroventral (Inferior) Parietal Cortex	PVPC	1159081	14	4.163	154123479	127397469	0.8266	47777712	0.375029	911112	0.0114433	182.47	52.8625	78708645	0.510686	1.04516	0.813144	0.624971	0.181202	1.948
BB6_RMTG_G_ATAC	BB6	non-neuron	Rostromedial Tegmental Nucl	RMTG	1882104	12	4.328	149388105	131488798	0.8802	20522190	0.156076	274462	0.00247337	204.953	53.4906	110692146	0.74097	1.03161	0.908079	0.843924	0.125678	3.021
BB6_RMTG_N_ATAC	BB6	neuron	Rostromedial Tegmental Nucl	RMTG	302920	12	2.748	107778048	96812349	0.8983	12032710	0.124289	734136	0.00865934	209.11	50.5532	84045503	0.779802	1.01827	0.818969	0.875711	0.116135	2.474
BB6_VLPFC_G_ATAC	BB6	non-neuron	Ventrolateral Prefrontal Cortex	VLPFC	1770593	16	5.051	87943213	77316693	0.8792	45048212	0.582645	369538	0.011452	231.607	53.6455	31898943	0.362722	1.06979	0.875812	0.417355	0.144332	1.693
BB6_VLPFC_N_ATAC	BB6	neuron	Ventrolateral Prefrontal Cortex	VLPFC	1275630	14	3.355	112709570	98233184	0.8716	38088944	0.38774	1217740	0.020247	221.086	51.1532	58926500	0.522817	1.03287	0.743045	0.61226	0.154295	3.012
BB6_VTA_G_ATAC	BB6	non-neuron	Ventral Tegmental Area	VTA	1364849	13	6.553	168028669	102007520	0.6071	22344534	0.219048	525858	0.00660103	210.176	57.9956	79137128	0.470974	1.16461	0.909638	0.780952	0.319913	1.464
BB6_PAC_N_ATAC	BB6	neuron	Primary Auditory Cortex	PAC	989740	13	1.679	150410821	132182125	0.8788	26219066	0.198356	669052	0.00631401	185.107	51.4305	105294007	0.700043	1.02864	0.823403	0.801644	0.109574	1.838
									15154115127
