# Supplementary material for: A multi-regional human brain atlas of chromatin accessibility and gene expression facilitates promoter-isoform resolution genetic fine-mapping
Source: Nat Commun. 2024 Nov 22;15:10113. doi: 10.1038/s41467-024-54448-y (PMC11584674; doi:10.1038/s41467-024-54448-y)
Supplement: Supplementary file 6 — SupplementaryData 4 [file 41467_2024_54448_MOESM6_ESM.xlsx]

## Sheet: sheet1
SupplementaryData 4 covariates for DE analysis
Analysis type	Cell type	Covariate name	Covariate description
RNA-seq genes	Neuronal	Brain_bank	Source of material = {BEB Miami, MSSM New York}
		Median_cover_coeff_variance	Coefficient of variation calculated upon median coverage of 1000 the most expressed genes (RNAseqQC)
		Intronic_bases_ratio	Fraction of aligned bases that correspond to gene introns (Picard RnaSeqMetrics)
RNA-seq genes	Non-neuronal	UTR_bases_ratio	Fraction of aligned bases that mapped to untranslated regions (UTR) of genes (Picard RnaSeqMetrics)
		Coding_bases_ratio	Fraction of aligned bases that mapped to protein coding regions of genes (Picard RnaSeqMetrics)
		Multimapped_reads_ratio	Fraction of reads mapped to too many loci (STAR)
		Wasp_discarded_vs_passed_ratio	Fraction of reads overlapping individual variation that were discarded due to the risk of multi-mapping (WASP vW:i:1 reads / WASP vW:i:2-7 reads)
ATAC-seq OCRs	Neuronal	GC_ratio_reads_60-79%	Normalized coverage over each quintile of GC content ranging from 60-79 (Picard GcBiasSummaryMetrics)
		AT_dropout	Illumina-style AT dropout metric. Calculated by taking each GC bin independently and calculating (%ref_at_gc - %reads_at_gc) and summing all positive values for GC=[0..50] (Picard GcBiasSummaryMetrics)
ATAC-seq OCRs	Non-neuronal	GC_ratio_reads_40-59%	Normalized coverage over each quintile of GC content ranging from 40-59 (Picard GcBiasSummaryMetrics)
		GC_ratio_reads_60-79%	Normalized coverage over each quintile of GC content ranging from 60-79 (Picard GcBiasSummaryMetrics)
		Number_of_per_sample_peaks	Number of peaks called per each sample (MACS2)
promoter Isoform	Neuronal	Median_cover_coeff_variance	Coefficient of variation calculated upon median coverage of 1000 the most expressed genes (RNAseqQC)
		Intronic_bases_ratio	Fraction of aligned bases that correspond to gene introns (Picard RnaSeqMetrics)
