# Supplementary material for: A multi-regional human brain atlas of chromatin accessibility and gene expression facilitates promoter-isoform resolution genetic fine-mapping
Source: Nat Commun. 2024 Nov 22;15:10113. doi: 10.1038/s41467-024-54448-y (PMC11584674; doi:10.1038/s41467-024-54448-y)
Supplement: Supplementary file 7 — SupplementaryData 5 [file 41467_2024_54448_MOESM7_ESM.xlsx]

## Sheet: N broad ForeBr
gene_id

## Sheet: N broad BasGan
gene_id

## Sheet: N broad MidDien
gene_id

## Sheet: N broad Limbic
gene_id

## Sheet: N broad Midbrain
gene_id

## Sheet: N broad NEC
gene_id

## Sheet: N broad Dien
gene_id

## Sheet: N fine PVC vs NEC
gene_id

## Sheet: N fine EC vs NEC
gene_id

## Sheet: N fine MDT vs Dien
gene_id

[truncated: 17 more sheets: N fine RMTG vs Midbrain, N fine VTA vs Midbrain, N fine AMY vs Limbic, N fine NAC vs BasGan, N fine DS vs BasGan, N fine DRN vs Midbrain, N fine HAB vs Dien, N fine HIPP vs Limbic, N fine GP vs BasGan, N fine ARC vs Dien, nonN broad ForeBr, nonN broad BasGan, nonN broad MidDien, nonN broad Limbic, nonN broad Midbrain, nonN broad NEC, nonN broad Dien]
