# Supplementary material for: A multi-regional human brain atlas of chromatin accessibility and gene expression facilitates promoter-isoform resolution genetic fine-mapping
Source: Nat Commun. 2024 Nov 22;15:10113. doi: 10.1038/s41467-024-54448-y (PMC11584674; doi:10.1038/s41467-024-54448-y)
Supplement: Supplementary file 8 — SupplementaryData 6 [file 41467_2024_54448_MOESM8_ESM.xlsx]

## Sheet: N broad ForeBr
chr

## Sheet: N broad BasGan
chr

## Sheet: N broad MidDien
chr

## Sheet: N broad Limbic
chr

## Sheet: N broad Midbrain
chr

## Sheet: N broad NEC
chr

## Sheet: N broad Dien
chr

## Sheet: N fine PVC vs NEC
chr

## Sheet: N fine EC vs NEC
chr

## Sheet: N fine MDT vs Dien
chr

[truncated: 11 more sheets: N fine VTA vs Midbrain, N fine AMY vs Limbic, N fine NAC vs BasGan, N fine DRN vs Midbrain, N fine ARC vs Dien, N fine HIPP vs Limbic, nonN broad ForeBr, nonN broad BasGan, nonN broad MidDien, nonN broad Midbrain, nonN broad Dien]
