# Supplementary material for: A multi-regional human brain atlas of chromatin accessibility and gene expression facilitates promoter-isoform resolution genetic fine-mapping
Source: Nat Commun. 2024 Nov 22;15:10113. doi: 10.1038/s41467-024-54448-y (PMC11584674; doi:10.1038/s41467-024-54448-y)
Supplement: Supplementary file 9 — SupplementaryData 7 [file 41467_2024_54448_MOESM9_ESM.xlsx]

## Sheet: sheet1
SupplementaryData 7 promoter-isoforms annotation
id	chr	TSS	strand	internalPromoter	gene_id	fivemost
ENST00000494424	chrX	100639991	-	FALSE	ENSG00000000003	TRUE
ENST00000612152	chrX	100637104	-	TRUE	ENSG00000000003	FALSE
ENST00000373031	chrX	100584936	+	FALSE	ENSG00000000005	TRUE
ENST00000485971	chrX	100593624	+	TRUE	ENSG00000000005	FALSE
ENST00000371588	chr20	50958555	-	FALSE	ENSG00000000419	TRUE
ENST00000494752	chr20	50945861	-	TRUE	ENSG00000000419	FALSE
ENST00000423670	chr1	169894267	-	FALSE	ENSG00000000457	TRUE
ENST00000367771	chr1	169893959	-	FALSE	ENSG00000000457	FALSE
ENST00000367770	chr1	169888888	-	TRUE	ENSG00000000457	FALSE
ENST00000498289	chr1	169662007	+	FALSE	ENSG00000000460	TRUE
ENST00000472795	chr1	169794730	+	FALSE	ENSG00000000460	FALSE
ENST00000359326	chr1	169795040	+	FALSE	ENSG00000000460	FALSE
ENST00000286031	chr1	169795409	+	TRUE	ENSG00000000460	FALSE
ENST00000374005	chr1	27635185	-	FALSE	ENSG00000000938	TRUE
ENST00000374003	chr1	27626569	-	FALSE	ENSG00000000938	FALSE
ENST00000399173	chr1	27626240	-	FALSE	ENSG00000000938	FALSE
ENST00000374004	chr1	27624062	-	TRUE	ENSG00000000938	FALSE
ENST00000367429	chr1	196651878	+	FALSE	ENSG00000000971	TRUE
ENST00000466229	chr1	196676988	+	TRUE	ENSG00000000971	FALSE
ENST00000470918	chr1	196736908	+	TRUE	ENSG00000000971	FALSE
ENST00000002165	chr6	143511690	-	FALSE	ENSG00000001036	TRUE
ENST00000451668	chr6	143502122	-	TRUE	ENSG00000001036	FALSE
ENST00000505197	chr6	53616970	-	FALSE	ENSG00000001084	TRUE
ENST00000616923	chr6	53548206	-	FALSE	ENSG00000001084	FALSE
ENST00000650454	chr6	53545129	-	FALSE	ENSG00000001084	FALSE
ENST00000514933	chr6	53523928	-	FALSE	ENSG00000001084	FALSE
ENST00000505294	chr6	53522779	-	TRUE	ENSG00000001084	FALSE
ENST00000509541	chr6	53510448	-	TRUE	ENSG00000001084	FALSE
ENST00000504353	chr6	53507078	-	TRUE	ENSG00000001084	FALSE
ENST00000514373	chr6	53505898	-	TRUE	ENSG00000001084	FALSE
ENST00000510837	chr6	53505664	-	TRUE	ENSG00000001084	FALSE
ENST00000515580	chr6	53501350	-	TRUE	ENSG00000001084	FALSE
ENST00000341376	chr6	41072945	+	FALSE	ENSG00000001167	TRUE
ENST00000337248	chr1	24416934	-	FALSE	ENSG00000001460	TRUE
ENST00000483528	chr1	24412027	-	FALSE	ENSG00000001460	FALSE
ENST00000475760	chr1	24410779	-	TRUE	ENSG00000001460	FALSE
ENST00000497384	chr1	24401331	-	TRUE	ENSG00000001460	FALSE
ENST00000483261	chr1	24392071	-	TRUE	ENSG00000001460	FALSE
ENST00000435187	chr1	24391679	-	TRUE	ENSG00000001460	FALSE
ENST00000438866	chr1	24379823	-	TRUE	ENSG00000001460	FALSE
ENST00000374399	chr1	24415802	+	FALSE	ENSG00000001461	TRUE
ENST00000432012	chr1	24456166	+	FALSE	ENSG00000001461	FALSE
ENST00000374807	chrX	65534775	-	FALSE	ENSG00000001497	TRUE
ENST00000469091	chrX	65523617	-	FALSE	ENSG00000001497	FALSE
ENST00000321037	chr6	46129989	+	FALSE	ENSG00000001561	TRUE
ENST00000414301	chr3	50155045	+	FALSE	ENSG00000001617	TRUE
ENST00000434342	chr3	50159019	+	FALSE	ENSG00000001617	FALSE
ENST00000420831	chr3	50173807	+	TRUE	ENSG00000001617	FALSE
ENST00000493743	chr3	50182638	+	TRUE	ENSG00000001617	FALSE
ENST00000470737	chr3	50184272	+	TRUE	ENSG00000001617	FALSE
ENST00000546407	chr7	117465784	+	FALSE	ENSG00000001626	TRUE
ENST00000446805	chr7	117479304	+	FALSE	ENSG00000001626	FALSE
ENST00000003084	chr7	117479963	+	FALSE	ENSG00000001626	FALSE
ENST00000472848	chr7	117559638	+	FALSE	ENSG00000001626	FALSE
ENST00000647720	chr7	117592518	+	TRUE	ENSG00000001626	FALSE
ENST00000468795	chr7	117611617	+	TRUE	ENSG00000001626	FALSE
ENST00000600166	chr7	117652843	+	TRUE	ENSG00000001626	FALSE
ENST00000429014	chr7	117689713	+	FALSE	ENSG00000001626	FALSE
ENST00000608965	chr7	117710017	+	FALSE	ENSG00000001626	FALSE
ENST00000621535	chr7	117713753	+	TRUE	ENSG00000001626	FALSE
ENST00000265742	chr7	92245974	+	FALSE	ENSG00000001629	TRUE
ENST00000442183	chr7	92294462	+	FALSE	ENSG00000001629	FALSE
ENST00000439883	chr7	92307359	+	TRUE	ENSG00000001629	FALSE
ENST00000486698	chr7	92319422	+	FALSE	ENSG00000001629	FALSE
ENST00000413588	chr7	92343138	+	TRUE	ENSG00000001629	FALSE
ENST00000422095	chr7	92371572	+	TRUE	ENSG00000001629	FALSE
ENST00000465883	chr7	92395869	+	TRUE	ENSG00000001629	FALSE
ENST00000450723	chr7	92134803	-	FALSE	ENSG00000001630	TRUE
ENST00000003100	chr7	92134477	-	FALSE	ENSG00000001630	FALSE
ENST00000422867	chr7	92123844	-	TRUE	ENSG00000001630	FALSE
ENST00000482924	chr7	92117448	-	TRUE	ENSG00000001630	FALSE
ENST00000394507	chr7	92246166	-	TRUE	ENSG00000001631	TRUE
ENST00000470309	chr7	92244149	-	FALSE	ENSG00000001631	FALSE
ENST00000486261	chr7	92241119	-	TRUE	ENSG00000001631	FALSE
ENST00000475770	chr7	92235773	-	TRUE	ENSG00000001631	FALSE
ENST00000487168	chr7	92201555	-	TRUE	ENSG00000001631	FALSE
ENST00000430095	chr12	990053	-	FALSE	ENSG00000002016	TRUE
ENST00000358495	chr12	949722	-	FALSE	ENSG00000002016	FALSE
ENST00000228345	chr12	933076	-	TRUE	ENSG00000002016	FALSE
ENST00000535376	chr12	916582	-	TRUE	ENSG00000002016	FALSE
ENST00000542297	chr12	914198	-	TRUE	ENSG00000002016	FALSE
ENST00000439784	chr7	99238829	+	FALSE	ENSG00000002079	TRUE
ENST00000425880	chr7	99264267	+	TRUE	ENSG00000002079	FALSE
ENST00000452010	chr7	99297912	+	TRUE	ENSG00000002079	FALSE
ENST00000429079	chr7	99299417	+	TRUE	ENSG00000002079	FALSE
ENST00000394532	chr11	64284704	-	TRUE	ENSG00000002330	TRUE
ENST00000492141	chr11	64272856	-	FALSE	ENSG00000002330	FALSE
ENST00000493798	chr11	64271868	-	TRUE	ENSG00000002330	FALSE
ENST00000226299	chr4	17577192	+	FALSE	ENSG00000002549	TRUE
ENST00000507960	chr4	17582380	+	FALSE	ENSG00000002549	FALSE
ENST00000508014	chr4	17583431	+	TRUE	ENSG00000002549	FALSE
ENST00000504614	chr4	17584801	+	FALSE	ENSG00000002549	FALSE
ENST00000503467	chr4	17585769	+	FALSE	ENSG00000002549	FALSE
ENST00000611428	chrX	2691187	+	FALSE	ENSG00000002586	TRUE
ENST00000449611	chrX	2691500	+	FALSE	ENSG00000002586	FALSE
ENST00000482293	chrX	2717374	+	FALSE	ENSG00000002586	FALSE
ENST00000497752	chrX	2719068	+	TRUE	ENSG00000002586	FALSE
ENST00000381177	chrX	2726341	+	FALSE	ENSG00000002586	FALSE
ENST00000611428.5_PAR_Y	chrY	2691187	+	FALSE	ENSG00000002586.20_PAR_Y	TRUE
ENST00000449611.6_PAR_Y	chrY	2691500	+	FALSE	ENSG00000002586.20_PAR_Y	FALSE
ENST00000482293.6_PAR_Y	chrY	2717374	+	FALSE	ENSG00000002586.20_PAR_Y	FALSE
ENST00000497752.7_PAR_Y	chrY	2719068	+	TRUE	ENSG00000002586.20_PAR_Y	FALSE
ENST00000381177.7_PAR_Y	chrY	2726341	+	FALSE	ENSG00000002586.20_PAR_Y	FALSE
ENST00000510712	chr4	11429564	-	FALSE	ENSG00000002587	TRUE
ENST00000002596	chr4	11428894	-	FALSE	ENSG00000002587	FALSE
ENST00000514690	chr4	11428597	-	FALSE	ENSG00000002587	FALSE
ENST00000493429	chr7	150824627	+	FALSE	ENSG00000002726	TRUE
ENST00000467291	chr7	150826393	+	FALSE	ENSG00000002726	FALSE
ENST00000460213	chr7	150852009	+	TRUE	ENSG00000002726	FALSE
ENST00000360937	chr7	150852477	+	FALSE	ENSG00000002726	FALSE
ENST00000480582	chr7	150857933	+	TRUE	ENSG00000002726	FALSE
ENST00000361301	chr7	121325367	+	FALSE	ENSG00000002745	TRUE
ENST00000222462	chr7	121329000	+	FALSE	ENSG00000002745	FALSE
ENST00000490954	chr7	43112629	+	FALSE	ENSG00000002746	TRUE
ENST00000492310	chr7	43113741	+	FALSE	ENSG00000002746	FALSE
ENST00000471527	chr7	43248587	+	FALSE	ENSG00000002746	FALSE
ENST00000493057	chr7	43248936	+	TRUE	ENSG00000002746	FALSE
ENST00000481031	chr7	43377778	+	FALSE	ENSG00000002746	FALSE
ENST00000471043	chr7	43396673	+	FALSE	ENSG00000002746	FALSE
ENST00000461842	chr7	43479608	+	FALSE	ENSG00000002746	FALSE
ENST00000402746	chr7	2233243	-	FALSE	ENSG00000002822	TRUE
ENST00000455998	chr7	2230661	-	TRUE	ENSG00000002822	FALSE
ENST00000265854	chr7	2230418	-	TRUE	ENSG00000002822	FALSE
ENST00000429625	chr7	2225598	-	TRUE	ENSG00000002822	FALSE
ENST00000445959	chr7	2223628	-	FALSE	ENSG00000002822	FALSE
ENST00000469871	chr7	2218043	-	TRUE	ENSG00000002822	FALSE
ENST00000486340	chr7	2215927	-	TRUE	ENSG00000002822	FALSE
ENST00000459731	chr7	2213234	-	TRUE	ENSG00000002822	FALSE
ENST00000464742	chr7	2193475	-	FALSE	ENSG00000002822	FALSE
ENST00000491858	chr7	2175385	-	FALSE	ENSG00000002822	FALSE
ENST00000444373	chr7	2109601	-	FALSE	ENSG00000002822	FALSE
ENST00000421113	chr7	2107708	-	FALSE	ENSG00000002822	FALSE
ENST00000483165	chr7	2089251	-	FALSE	ENSG00000002822	FALSE
ENST00000438959	chr7	2080013	-	FALSE	ENSG00000002822	FALSE
ENST00000450235	chr7	1980791	-	FALSE	ENSG00000002822	FALSE
ENST00000437877	chr7	1940549	-	FALSE	ENSG00000002822	FALSE
ENST00000481633	chr7	1872756	-	FALSE	ENSG00000002822	FALSE
ENST00000496548	chr7	1829664	-	FALSE	ENSG00000002822	FALSE
ENST00000477172	chr7	1817499	-	FALSE	ENSG00000002822	FALSE
ENST00000468372	chr7	1817085	-	FALSE	ENSG00000002822	FALSE
ENST00000433206	chr17	38869859	+	FALSE	ENSG00000002834	TRUE
ENST00000419929	chr17	38873890	+	FALSE	ENSG00000002834	FALSE
ENST00000581485	chr17	38890234	+	TRUE	ENSG00000002834	FALSE
ENST00000579123	chr17	38914397	+	TRUE	ENSG00000002834	FALSE
ENST00000581298	chr17	48103357	+	FALSE	ENSG00000002919	TRUE
ENST00000578861	chr17	48107549	+	FALSE	ENSG00000002919	FALSE
ENST00000584335	chr17	48107894	+	FALSE	ENSG00000002919	FALSE
ENST00000582481	chr17	48111949	+	TRUE	ENSG00000002919	FALSE
ENST00000577310	chr17	48112566	+	TRUE	ENSG00000002919	FALSE
ENST00000484928	chr7	150800403	+	FALSE	ENSG00000002933	TRUE
ENST00000461345	chr7	150801534	+	FALSE	ENSG00000002933	FALSE
ENST00000475536	chr7	150801695	+	TRUE	ENSG00000002933	FALSE
ENST00000468689	chr7	150801758	+	FALSE	ENSG00000002933	FALSE
ENST00000462826	chr7	150802056	+	TRUE	ENSG00000002933	FALSE
ENST00000000412	chr12	8949761	-	FALSE	ENSG00000003056	TRUE
ENST00000543704	chr12	8946848	-	TRUE	ENSG00000003056	FALSE
ENST00000543834	chr12	8945479	-	TRUE	ENSG00000003056	FALSE
ENST00000537621	chr12	8943886	-	TRUE	ENSG00000003056	FALSE
ENST00000539143	chr12	8943420	-	TRUE	ENSG00000003056	FALSE
ENST00000544193	chr12	8942517	-	FALSE	ENSG00000003056	FALSE
ENST00000541812	chrX	118117340	-	FALSE	ENSG00000003096	TRUE
ENST00000371882	chrX	118116865	-	FALSE	ENSG00000003096	FALSE
ENST00000453826	chrX	118028495	-	FALSE	ENSG00000003096	FALSE
ENST00000469946	chrX	117985320	-	FALSE	ENSG00000003096	FALSE
ENST00000371878	chrX	117973738	-	FALSE	ENSG00000003096	FALSE
ENST00000371876	chrX	117947942	-	TRUE	ENSG00000003096	FALSE
ENST00000546307	chr2	72148038	-	FALSE	ENSG00000003137	TRUE
ENST00000461519	chr2	72144415	-	TRUE	ENSG00000003137	FALSE
ENST00000412253	chr2	72143084	-	FALSE	ENSG00000003137	FALSE
ENST00000406470	chr7	8262687	-	FALSE	ENSG00000003147	TRUE
ENST00000402384	chr7	8262273	-	FALSE	ENSG00000003147	FALSE
ENST00000396675	chr7	8262069	-	FALSE	ENSG00000003147	FALSE
ENST00000401396	chr7	8236894	-	FALSE	ENSG00000003147	FALSE
ENST00000422063	chr7	8235926	-	TRUE	ENSG00000003147	FALSE
ENST00000476942	chr7	8218951	-	FALSE	ENSG00000003147	FALSE
ENST00000490041	chr7	8218459	-	TRUE	ENSG00000003147	FALSE
ENST00000470696	chr7	8157764	-	TRUE	ENSG00000003147	FALSE
ENST00000568838	chr16	90020128	-	FALSE	ENSG00000003249	TRUE
ENST00000002501	chr16	90019473	-	FALSE	ENSG00000003249	FALSE
ENST00000304733	chr16	90010211	-	TRUE	ENSG00000003249	FALSE
ENST00000568662	chr16	90009072	-	TRUE	ENSG00000003249	FALSE
ENST00000623401	chr16	90007761	-	NA	ENSG00000003249	FALSE
ENST00000264276	chr2	201780956	-	FALSE	ENSG00000003393	TRUE
ENST00000439495	chr2	201744388	-	TRUE	ENSG00000003393	FALSE
ENST00000483703	chr2	201738724	-	FALSE	ENSG00000003393	FALSE
ENST00000494017	chr2	201733453	-	TRUE	ENSG00000003393	FALSE
ENST00000489440	chr2	201726552	-	TRUE	ENSG00000003393	FALSE
ENST00000286186	chr2	201182881	+	FALSE	ENSG00000003400	TRUE
ENST00000492363	chr2	201185778	+	TRUE	ENSG00000003400	FALSE
ENST00000471191	chr2	201187680	+	TRUE	ENSG00000003400	FALSE
ENST00000443227	chr2	201116154	+	FALSE	ENSG00000003402	TRUE
ENST00000441224	chr2	201116837	+	FALSE	ENSG00000003402	FALSE
ENST00000433445	chr2	201117039	+	FALSE	ENSG00000003402	FALSE
ENST00000423241	chr2	201118491	+	FALSE	ENSG00000003402	FALSE
ENST00000425030	chr2	201122477	+	FALSE	ENSG00000003402	FALSE
ENST00000417748	chr2	201129329	+	TRUE	ENSG00000003402	FALSE
ENST00000494258	chr2	201132779	+	FALSE	ENSG00000003402	FALSE
ENST00000470178	chr2	201132872	+	TRUE	ENSG00000003402	FALSE
ENST00000474842	chr2	201140186	+	TRUE	ENSG00000003402	FALSE
ENST00000470664	chr2	201148951	+	TRUE	ENSG00000003402	FALSE
ENST00000421427	chr2	187565760	-	FALSE	ENSG00000003436	TRUE
ENST00000233156	chr2	187554492	-	TRUE	ENSG00000003436	FALSE
ENST00000392365	chr2	187519860	-	TRUE	ENSG00000003436	FALSE
ENST00000481389	chr2	187496976	-	TRUE	ENSG00000003436	FALSE
ENST00000455230	chr2	37231631	+	FALSE	ENSG00000003509	TRUE
ENST00000416653	chr2	37231767	+	FALSE	ENSG00000003509	FALSE
ENST00000474257	chr2	37241939	+	TRUE	ENSG00000003509	FALSE
ENST00000419278	chr2	37243921	+	TRUE	ENSG00000003509	FALSE
ENST00000441905	chr2	37247456	+	FALSE	ENSG00000003509	FALSE
ENST00000347869	chr3	50088908	+	FALSE	ENSG00000003756	TRUE
ENST00000437500	chr3	50089881	+	FALSE	ENSG00000003756	FALSE
ENST00000417905	chr3	50090370	+	TRUE	ENSG00000003756	FALSE
ENST00000395174	chr3	50093718	+	TRUE	ENSG00000003756	FALSE
ENST00000496179	chr3	50102337	+	TRUE	ENSG00000003756	FALSE
ENST00000471995	chr3	50104577	+	TRUE	ENSG00000003756	FALSE
ENST00000494360	chr3	50106740	+	TRUE	ENSG00000003756	FALSE
ENST00000441812	chr3	50107029	+	TRUE	ENSG00000003756	FALSE
ENST00000489437	chr3	50107481	+	TRUE	ENSG00000003756	FALSE
ENST00000474470	chr3	50112064	+	FALSE	ENSG00000003756	FALSE
ENST00000475128	chr3	50112614	+	TRUE	ENSG00000003756	FALSE
ENST00000475590	chr3	50114029	+	TRUE	ENSG00000003756	FALSE
ENST00000479275	chr3	50114251	+	TRUE	ENSG00000003756	FALSE
ENST00000461242	chr3	50116545	+	FALSE	ENSG00000003756	FALSE
ENST00000180173	chr8	17413528	-	FALSE	ENSG00000003987	TRUE
ENST00000523571	chr8	17349485	-	FALSE	ENSG00000003987	FALSE
ENST00000518272	chr8	17349237	-	FALSE	ENSG00000003987	FALSE
ENST00000519122	chr8	17349057	-	TRUE	ENSG00000003987	FALSE
ENST00000519763	chr8	17311863	-	FALSE	ENSG00000003987	FALSE
ENST00000519590	chr8	17311673	-	FALSE	ENSG00000003987	FALSE
ENST00000494857	chr8	17497088	+	FALSE	ENSG00000003989	TRUE
ENST00000004531	chr8	17538777	+	TRUE	ENSG00000003989	FALSE
ENST00000463733	chr7	127588386	+	FALSE	ENSG00000004059	TRUE
ENST00000459680	chr7	127589045	+	TRUE	ENSG00000004059	FALSE
ENST00000379061	chr17	28364356	+	FALSE	ENSG00000004139	TRUE
ENST00000585482	chr17	28371694	+	FALSE	ENSG00000004139	FALSE
ENST00000585453	chr17	28384670	+	TRUE	ENSG00000004139	FALSE
ENST00000578128	chr17	28385100	+	FALSE	ENSG00000004139	FALSE
ENST00000577870	chr17	28385431	+	FALSE	ENSG00000004139	FALSE
ENST00000580711	chr17	28387998	+	TRUE	ENSG00000004139	FALSE
ENST00000540200	chr17	28357527	-	FALSE	ENSG00000004142	TRUE
ENST00000324093	chr3	129606818	-	FALSE	ENSG00000004399	TRUE
ENST00000505237	chr3	129589527	-	TRUE	ENSG00000004399	FALSE
ENST00000505665	chr3	129586685	-	TRUE	ENSG00000004399	FALSE
ENST00000505505	chr3	129578548	-	TRUE	ENSG00000004399	FALSE
ENST00000515191	chr3	129572982	-	TRUE	ENSG00000004399	FALSE
ENST00000504767	chr3	129571858	-	TRUE	ENSG00000004399	FALSE
ENST00000514990	chr3	129571204	-	TRUE	ENSG00000004399	FALSE
ENST00000512744	chr3	129566166	-	TRUE	ENSG00000004399	FALSE
ENST00000504979	chr3	129563213	-	TRUE	ENSG00000004399	FALSE
ENST00000506979	chr3	129561056	-	FALSE	ENSG00000004399	FALSE
ENST00000508630	chr3	129560942	-	TRUE	ENSG00000004399	FALSE
ENST00000512807	chr3	129560414	-	TRUE	ENSG00000004399	FALSE
ENST00000504524	chr3	129558697	-	TRUE	ENSG00000004399	FALSE
ENST00000504689	chr3	129557223	-	TRUE	ENSG00000004399	FALSE
ENST00000501038	chr3	129557034	-	TRUE	ENSG00000004399	FALSE
ENST00000548559	chr1	33080996	-	FALSE	ENSG00000004455	TRUE
ENST00000629371	chr1	33036992	-	FALSE	ENSG00000004455	FALSE
ENST00000469238	chr1	33021703	-	TRUE	ENSG00000004455	FALSE
ENST00000491241	chr1	33013287	-	TRUE	ENSG00000004455	FALSE
ENST00000482191	chr1	33012357	-	TRUE	ENSG00000004455	FALSE
ENST00000502843	chr4	15778275	+	FALSE	ENSG00000004468	TRUE
ENST00000510674	chr4	15816596	+	TRUE	ENSG00000004468	FALSE
ENST00000001008	chr12	2794970	+	FALSE	ENSG00000004478	TRUE
ENST00000540260	chr12	2795657	+	TRUE	ENSG00000004478	FALSE
ENST00000538622	chr12	2796681	+	FALSE	ENSG00000004478	FALSE
ENST00000543037	chr12	2798767	+	TRUE	ENSG00000004478	FALSE
ENST00000539181	chr12	2801178	+	FALSE	ENSG00000004478	FALSE
ENST00000544366	chr12	2803197	+	FALSE	ENSG00000004478	FALSE
ENST00000465864	chr1	23019443	+	FALSE	ENSG00000004487	TRUE
ENST00000481879	chr1	23050425	+	TRUE	ENSG00000004487	FALSE
ENST00000494920	chr1	23077234	+	FALSE	ENSG00000004487	FALSE
ENST00000602503	chr1	23080873	+	NA	ENSG00000004487	FALSE
ENST00000442092	chr3	49940007	+	FALSE	ENSG00000004534	TRUE
ENST00000433811	chr3	49940461	+	FALSE	ENSG00000004534	FALSE
ENST00000464013	chr3	49981561	+	FALSE	ENSG00000004534	FALSE
ENST00000483350	chr3	49999452	+	TRUE	ENSG00000004534	FALSE
ENST00000446471	chr3	50047109	+	FALSE	ENSG00000004534	FALSE
ENST00000466247	chr3	50054016	+	TRUE	ENSG00000004534	FALSE
ENST00000478026	chr3	50059343	+	TRUE	ENSG00000004534	FALSE
ENST00000421682	chr3	50066392	+	TRUE	ENSG00000004534	FALSE
ENST00000573483	chr17	3894891	-	FALSE	ENSG00000004660	TRUE
ENST00000348335	chr17	3893044	-	FALSE	ENSG00000004660	FALSE
ENST00000381769	chr17	3890743	-	FALSE	ENSG00000004660	FALSE
ENST00000444129	chr12	21501669	-	TRUE	ENSG00000004700	TRUE
ENST00000251739	chr7	93232340	+	FALSE	ENSG00000004766	TRUE
ENST00000476413	chr7	93256430	+	TRUE	ENSG00000004766	FALSE
ENST00000471188	chr7	93258109	+	TRUE	ENSG00000004766	FALSE
ENST00000495039	chr7	93259415	+	TRUE	ENSG00000004766	FALSE
ENST00000484954	chr7	93271066	+	TRUE	ENSG00000004766	FALSE
ENST00000485140	chr7	93275842	+	TRUE	ENSG00000004766	FALSE
ENST00000477572	chr7	93295415	+	FALSE	ENSG00000004766	FALSE
ENST00000467326	chr7	93320853	+	FALSE	ENSG00000004766	FALSE
ENST00000480943	chr7	93323250	+	TRUE	ENSG00000004766	FALSE
ENST00000474412	chr7	93333899	+	FALSE	ENSG00000004766	FALSE
ENST00000443443	chr7	93349898	+	TRUE	ENSG00000004766	FALSE
ENST00000592984	chr19	35758079	-	FALSE	ENSG00000004776	TRUE
ENST00000004982	chr19	35757029	-	TRUE	ENSG00000004776	FALSE
ENST00000589133	chr19	35774532	+	FALSE	ENSG00000004777	TRUE
ENST00000378944	chr19	35775515	+	FALSE	ENSG00000004777	FALSE
ENST00000221905	chr19	35777585	+	TRUE	ENSG00000004777	FALSE
ENST00000601474	chr19	35781170	+	TRUE	ENSG00000004777	FALSE
ENST00000588248	chr19	35782373	+	TRUE	ENSG00000004777	FALSE
ENST00000586918	chr19	35782625	+	TRUE	ENSG00000004777	FALSE
ENST00000593034	chr19	35784832	+	TRUE	ENSG00000004777	FALSE
ENST00000562133	chr16	23596316	-	FALSE	ENSG00000004779	TRUE
ENST00000567761	chr16	23591153	-	FALSE	ENSG00000004779	FALSE
ENST00000005178	chr7	95596516	-	FALSE	ENSG00000004799	TRUE
ENST00000473796	chr7	95592760	-	TRUE	ENSG00000004799	FALSE
ENST00000498190	chr7	95589717	-	TRUE	ENSG00000004799	FALSE
ENST00000468445	chr7	95587545	-	TRUE	ENSG00000004799	FALSE
ENST00000368919	chr6	110476641	-	FALSE	ENSG00000004809	TRUE
ENST00000434949	chr6	110476440	-	FALSE	ENSG00000004809	FALSE
ENST00000330550	chr6	110476204	-	FALSE	ENSG00000004809	FALSE
ENST00000451557	chr6	110456821	-	TRUE	ENSG00000004809	FALSE
ENST00000460159	chr6	110425382	-	FALSE	ENSG00000004809	FALSE
ENST00000231749	chr3	50345732	-	FALSE	ENSG00000004838	TRUE
ENST00000478269	chr3	50344036	-	TRUE	ENSG00000004838	FALSE
ENST00000490675	chr3	50343168	-	TRUE	ENSG00000004838	FALSE
ENST00000404938	chr7	20615207	+	FALSE	ENSG00000004846	TRUE
ENST00000477094	chr7	20647330	+	TRUE	ENSG00000004846	FALSE
ENST00000441315	chr7	20723094	+	TRUE	ENSG00000004846	FALSE
ENST00000637394	chrX	25016420	-	FALSE	ENSG00000004848	TRUE
ENST00000636609	chrX	25016205	-	FALSE	ENSG00000004848	FALSE
ENST00000379044	chrX	25015965	-	FALSE	ENSG00000004848	FALSE
ENST00000637993	chrX	25007171	-	FALSE	ENSG00000004848	FALSE
ENST00000636885	chrX	25006005	-	FALSE	ENSG00000004848	FALSE
ENST00000265631	chr7	96322147	-	FALSE	ENSG00000004864	TRUE
ENST00000487710	chr7	96309684	-	FALSE	ENSG00000004864	FALSE
ENST00000484495	chr7	96189379	-	TRUE	ENSG00000004864	FALSE
ENST00000490072	chr7	96185011	-	TRUE	ENSG00000004864	FALSE
ENST00000492869	chr7	96184574	-	TRUE	ENSG00000004864	FALSE
ENST00000494085	chr7	96121998	-	TRUE	ENSG00000004864	FALSE
ENST00000393446	chr7	116953238	+	FALSE	ENSG00000004866	TRUE
ENST00000421345	chr7	116954391	+	FALSE	ENSG00000004866	FALSE
ENST00000422922	chr7	117014888	+	FALSE	ENSG00000004866	FALSE
ENST00000487459	chr7	117020184	+	FALSE	ENSG00000004866	FALSE
ENST00000420755	chr7	117076524	+	FALSE	ENSG00000004866	FALSE
ENST00000490039	chr7	117099762	+	TRUE	ENSG00000004866	FALSE
ENST00000489293	chr7	117119686	+	TRUE	ENSG00000004866	FALSE
ENST00000485394	chr7	117173409	+	FALSE	ENSG00000004866	FALSE
ENST00000465641	chr7	117182669	+	FALSE	ENSG00000004866	FALSE
ENST00000619382	chr7	117199072	+	NA	ENSG00000004866	FALSE
ENST00000464020	chr7	117219025	+	TRUE	ENSG00000004866	FALSE
ENST00000066544	chr17	47189422	-	FALSE	ENSG00000004897	TRUE
ENST00000528748	chr17	47188936	-	FALSE	ENSG00000004897	FALSE
ENST00000573550	chr17	47181605	-	TRUE	ENSG00000004897	FALSE
ENST00000570818	chr17	47172047	-	TRUE	ENSG00000004897	FALSE
ENST00000574304	chr17	47169977	-	TRUE	ENSG00000004897	FALSE
ENST00000576484	chr17	47157267	-	TRUE	ENSG00000004897	FALSE
ENST00000575830	chr17	47156715	-	FALSE	ENSG00000004897	FALSE
ENST00000573502	chr17	47142381	-	TRUE	ENSG00000004897	FALSE
ENST00000571643	chr17	47137244	-	TRUE	ENSG00000004897	FALSE
ENST00000570740	chr17	47123895	-	FALSE	ENSG00000004897	FALSE
ENST00000399246	chr17	44268141	-	FALSE	ENSG00000004939	TRUE
ENST00000471005	chr17	44262066	-	FALSE	ENSG00000004939	FALSE
ENST00000631130	chr17	44249868	-	FALSE	ENSG00000004939	FALSE
ENST00000359558	chr7	93574730	-	TRUE	ENSG00000004948	TRUE
ENST00000394441	chr7	93559810	-	FALSE	ENSG00000004948	FALSE
ENST00000360249	chr7	93487013	-	TRUE	ENSG00000004948	FALSE
ENST00000321143	chrX	11111301	+	FALSE	ENSG00000004961	TRUE
ENST00000005340	chr17	7234517	-	FALSE	ENSG00000004975	TRUE
ENST00000574143	chr17	7234061	-	FALSE	ENSG00000004975	FALSE
ENST00000576439	chr17	7230779	-	TRUE	ENSG00000004975	FALSE
ENST00000574642	chr17	7230391	-	TRUE	ENSG00000004975	FALSE
ENST00000573354	chr17	7229406	-	TRUE	ENSG00000004975	FALSE
ENST00000575086	chr17	7229035	-	TRUE	ENSG00000004975	FALSE
ENST00000576840	chr17	7228384	-	TRUE	ENSG00000004975	FALSE
ENST00000571745	chr17	7227827	-	TRUE	ENSG00000004975	FALSE
ENST00000571228	chr16	2858170	-	FALSE	ENSG00000005001	TRUE
ENST00000576381	chr16	2857926	-	FALSE	ENSG00000005001	FALSE
ENST00000570950	chr16	2857169	-	TRUE	ENSG00000005001	FALSE
ENST00000575164	chr16	2855984	-	TRUE	ENSG00000005001	FALSE
ENST00000262803	chr19	18831938	+	FALSE	ENSG00000005007	TRUE
ENST00000601981	chr19	18833130	+	FALSE	ENSG00000005007	FALSE
ENST00000594504	chr19	18848133	+	FALSE	ENSG00000005007	FALSE
ENST00000600012	chr19	18849008	+	FALSE	ENSG00000005007	FALSE
ENST00000598209	chr19	18849082	+	FALSE	ENSG00000005007	FALSE
ENST00000598471	chr19	18849813	+	FALSE	ENSG00000005007	FALSE
ENST00000601689	chr19	18852998	+	TRUE	ENSG00000005007	FALSE
ENST00000594243	chr19	18854913	+	TRUE	ENSG00000005007	FALSE
ENST00000596842	chr19	18859383	+	TRUE	ENSG00000005007	FALSE
ENST00000600689	chr19	18862933	+	TRUE	ENSG00000005007	FALSE
ENST00000432747	chr7	26995239	-	FALSE	ENSG00000005020	TRUE
ENST00000481204	chr7	26865113	-	FALSE	ENSG00000005020	FALSE
ENST00000345317	chr7	26864590	-	FALSE	ENSG00000005020	FALSE
ENST00000490456	chr7	26858159	-	FALSE	ENSG00000005020	FALSE
ENST00000468712	chr7	26857678	-	FALSE	ENSG00000005020	FALSE
ENST00000495802	chr7	26855151	-	FALSE	ENSG00000005020	FALSE
ENST00000489977	chr7	26742475	-	FALSE	ENSG00000005020	FALSE
ENST00000475354	chrX	119468422	+	FALSE	ENSG00000005022	TRUE
ENST00000460013	chrX	119469277	+	FALSE	ENSG00000005022	FALSE
ENST00000463551	chrX	119470262	+	TRUE	ENSG00000005022	FALSE
ENST00000472310	chr4	109560209	+	FALSE	ENSG00000005059	TRUE
ENST00000452915	chr4	109560990	+	FALSE	ENSG00000005059	FALSE
ENST00000494604	chr4	109684440	+	TRUE	ENSG00000005059	FALSE
ENST00000517402	chr7	27185223	-	TRUE	ENSG00000005073	TRUE
ENST00000292614	chr7	102478907	-	FALSE	ENSG00000005075	TRUE
ENST00000225296	chr17	5468982	-	FALSE	ENSG00000005100	TRUE
ENST00000575153	chr17	5461363	-	TRUE	ENSG00000005100	FALSE
ENST00000318579	chr17	43661922	-	TRUE	ENSG00000005102	TRUE
ENST00000423059	chr7	11832198	-	FALSE	ENSG00000005108	TRUE
ENST00000480061	chr7	11751353	-	FALSE	ENSG00000005108	FALSE
ENST00000497575	chr7	11543059	-	TRUE	ENSG00000005108	FALSE
ENST00000408005	chr7	11379755	-	TRUE	ENSG00000005108	FALSE
ENST00000378526	chr17	34980494	+	FALSE	ENSG00000005156	TRUE
ENST00000586407	chr17	34980640	+	FALSE	ENSG00000005156	FALSE
ENST00000588109	chr17	34983452	+	FALSE	ENSG00000005156	FALSE
ENST00000586435	chr17	34986094	+	TRUE	ENSG00000005156	FALSE
ENST00000590630	chr17	34991637	+	TRUE	ENSG00000005156	FALSE
ENST00000586058	chr17	34994187	+	TRUE	ENSG00000005156	FALSE
ENST00000593099	chr17	34997034	+	TRUE	ENSG00000005156	FALSE
ENST00000592244	chr17	35002834	+	FALSE	ENSG00000005156	FALSE
ENST00000005386	chr12	47706030	-	FALSE	ENSG00000005175	TRUE
ENST00000547706	chr12	47702816	-	TRUE	ENSG00000005175	FALSE
ENST00000548296	chr12	47697701	-	TRUE	ENSG00000005175	FALSE
ENST00000548211	chr12	47664843	-	FALSE	ENSG00000005175	FALSE
ENST00000568235	chr16	20610243	+	FALSE	ENSG00000005187	TRUE
ENST00000501740	chr16	20674510	+	FALSE	ENSG00000005187	FALSE
ENST00000564701	chr16	20749418	+	TRUE	ENSG00000005187	FALSE
ENST00000289416	chr16	20764014	+	FALSE	ENSG00000005187	FALSE
ENST00000561795	chr16	20764683	+	FALSE	ENSG00000005187	FALSE
ENST00000562251	chr16	20770160	+	TRUE	ENSG00000005187	FALSE
ENST00000563914	chr16	20779881	+	TRUE	ENSG00000005187	FALSE
ENST00000567387	chr16	20783251	+	FALSE	ENSG00000005187	FALSE
ENST00000569141	chr16	20785050	+	TRUE	ENSG00000005187	FALSE
ENST00000567711	chr16	20796078	+	FALSE	ENSG00000005187	FALSE
ENST00000567006	chr16	20796238	+	TRUE	ENSG00000005187	FALSE
ENST00000568894	chr16	20806429	+	TRUE	ENSG00000005189	TRUE
ENST00000563617	chr16	20807157	+	FALSE	ENSG00000005189	FALSE
ENST00000564200	chr16	20821037	+	FALSE	ENSG00000005189	FALSE
ENST00000563045	chr16	20825562	+	TRUE	ENSG00000005189	FALSE
ENST00000561474	chr16	20828524	+	TRUE	ENSG00000005189	FALSE
ENST00000568334	chr16	20839853	+	TRUE	ENSG00000005189	FALSE
ENST00000394391	chr16	57447420	-	FALSE	ENSG00000005194	TRUE
ENST00000569979	chr16	57441403	-	TRUE	ENSG00000005194	FALSE
ENST00000563561	chr16	57439213	-	FALSE	ENSG00000005194	FALSE
ENST00000564885	chr16	57430646	-	TRUE	ENSG00000005194	FALSE
ENST00000585725	chr19	2328615	+	FALSE	ENSG00000005206	TRUE
ENST00000586111	chr19	2330297	+	FALSE	ENSG00000005206	FALSE
ENST00000587851	chr19	2334629	+	TRUE	ENSG00000005206	FALSE
ENST00000593243	chr19	2337111	+	FALSE	ENSG00000005206	FALSE
ENST00000622308	chr19	2338760	+	TRUE	ENSG00000005206	FALSE
ENST00000612623	chr19	2339158	+	TRUE	ENSG00000005206	FALSE
ENST00000614784	chr19	2339678	+	TRUE	ENSG00000005206	FALSE
ENST00000589515	chr19	2342722	+	TRUE	ENSG00000005206	FALSE
ENST00000605244	chr9	35116341	-	FALSE	ENSG00000005238	TRUE
ENST00000378566	chr9	35115896	-	FALSE	ENSG00000005238	FALSE
ENST00000488109	chr9	35112392	-	FALSE	ENSG00000005238	FALSE
ENST00000603301	chr9	35111588	-	TRUE	ENSG00000005238	FALSE
ENST00000580174	chr17	48038030	-	FALSE	ENSG00000005243	TRUE
ENST00000621465	chr17	48037797	-	FALSE	ENSG00000005243	FALSE
ENST00000581637	chr17	48036906	-	TRUE	ENSG00000005243	FALSE
ENST00000579263	chr17	48033872	-	TRUE	ENSG00000005243	FALSE
ENST00000583414	chr17	48033282	-	TRUE	ENSG00000005243	FALSE
ENST00000580409	chr17	48029425	-	TRUE	ENSG00000005243	FALSE
ENST00000585182	chr17	48028560	-	TRUE	ENSG00000005243	FALSE
ENST00000265717	chr7	107044705	+	FALSE	ENSG00000005249	TRUE
ENST00000393613	chr7	107069625	+	FALSE	ENSG00000005249	FALSE
ENST00000488792	chr7	107091676	+	FALSE	ENSG00000005249	FALSE
ENST00000361672	chrX	11758159	+	FALSE	ENSG00000005302	TRUE
ENST00000398527	chrX	11758556	+	FALSE	ENSG00000005302	FALSE
ENST00000473380	chrX	11759402	+	TRUE	ENSG00000005302	FALSE
ENST00000482871	chrX	11760043	+	TRUE	ENSG00000005302	FALSE
ENST00000647985	chrX	11760910	+	TRUE	ENSG00000005302	FALSE
ENST00000380691	chrX	11762888	+	TRUE	ENSG00000005302	FALSE
ENST00000648545	chrX	11765538	+	TRUE	ENSG00000005302	FALSE
ENST00000262367	chr16	3880726	-	FALSE	ENSG00000005339	TRUE
ENST00000636895	chr16	3850321	-	FALSE	ENSG00000005339	FALSE
ENST00000635899	chr16	3812977	-	FALSE	ENSG00000005339	FALSE
ENST00000635753	chr16	3791255	-	FALSE	ENSG00000005339	FALSE
ENST00000636002	chr16	3784515	-	FALSE	ENSG00000005339	FALSE
ENST00000570939	chr16	3782861	-	TRUE	ENSG00000005339	FALSE
ENST00000572134	chr16	3780867	-	TRUE	ENSG00000005339	FALSE
ENST00000634839	chr16	3778802	-	TRUE	ENSG00000005339	FALSE
ENST00000571826	chr16	3778172	-	TRUE	ENSG00000005339	FALSE
ENST00000575237	chr16	3774746	-	TRUE	ENSG00000005339	FALSE
ENST00000573672	chr16	3770703	-	TRUE	ENSG00000005339	FALSE
ENST00000573517	chr16	3757291	-	TRUE	ENSG00000005339	FALSE
ENST00000638158	chr16	3749683	-	FALSE	ENSG00000005339	FALSE
ENST00000572569	chr16	3745654	-	TRUE	ENSG00000005339	FALSE
ENST00000574740	chr16	3744957	-	TRUE	ENSG00000005339	FALSE
ENST00000576720	chr16	3743468	-	TRUE	ENSG00000005339	FALSE
ENST00000571763	chr16	3736999	-	TRUE	ENSG00000005339	FALSE
ENST00000637492	chr16	3731250	-	FALSE	ENSG00000005339	FALSE
ENST00000268893	chr17	58328795	-	FALSE	ENSG00000005379	TRUE
ENST00000583624	chr17	58322721	-	TRUE	ENSG00000005379	FALSE
ENST00000580669	chr17	58312216	-	TRUE	ENSG00000005379	FALSE
ENST00000582679	chr17	58310740	-	TRUE	ENSG00000005379	FALSE
ENST00000578486	chr17	58308591	-	TRUE	ENSG00000005379	FALSE
ENST00000581675	chr17	58306867	-	TRUE	ENSG00000005379	FALSE
ENST00000581692	chr17	58305388	-	NA	ENSG00000005379	FALSE
ENST00000225275	chr17	58280935	-	FALSE	ENSG00000005381	TRUE
ENST00000581022	chr17	58279399	-	TRUE	ENSG00000005381	FALSE
ENST00000578493	chr17	58278119	-	FALSE	ENSG00000005381	FALSE
ENST00000577220	chr17	58273492	-	TRUE	ENSG00000005381	FALSE
ENST00000222381	chr7	95324707	-	FALSE	ENSG00000005421	TRUE
ENST00000470502	chr7	95318587	-	TRUE	ENSG00000005421	FALSE
ENST00000462594	chr7	95302403	-	TRUE	ENSG00000005421	FALSE
ENST00000321027	chr2	75710989	-	FALSE	ENSG00000005436	TRUE
ENST00000470197	chr2	75701372	-	TRUE	ENSG00000005436	FALSE
ENST00000486016	chr2	75694479	-	TRUE	ENSG00000005436	FALSE
ENST00000427862	chr2	75687892	-	FALSE	ENSG00000005436	FALSE
ENST00000492826	chr2	75670214	-	FALSE	ENSG00000005436	FALSE
ENST00000470285	chr2	75665941	-	TRUE	ENSG00000005436	FALSE
ENST00000461531	chr2	74421678	+	TRUE	ENSG00000005448	TRUE
ENST00000482605	chr2	74424873	+	TRUE	ENSG00000005448	FALSE
ENST00000419147	chr7	87345681	+	FALSE	ENSG00000005469	TRUE
ENST00000442291	chr7	87346335	+	TRUE	ENSG00000005469	FALSE
ENST00000488850	chr7	87361443	+	TRUE	ENSG00000005469	FALSE
ENST00000469785	chr7	87375235	+	TRUE	ENSG00000005469	FALSE
ENST00000479014	chr7	87375873	+	TRUE	ENSG00000005469	FALSE
ENST00000417608	chr7	87480435	-	FALSE	ENSG00000005471	TRUE
ENST00000359206	chr7	87475848	-	FALSE	ENSG00000005471	FALSE
ENST00000649586	chr7	87475739	-	FALSE	ENSG00000005471	FALSE
ENST00000453593	chr7	87475472	-	TRUE	ENSG00000005471	FALSE
ENST00000469770	chr7	87431500	-	TRUE	ENSG00000005471	FALSE
ENST00000467079	chr7	87408234	-	TRUE	ENSG00000005471	FALSE
ENST00000440025	chr7	87403379	-	TRUE	ENSG00000005471	FALSE
ENST00000311117	chr7	105014179	+	FALSE	ENSG00000005483	TRUE
ENST00000482560	chr7	105038126	+	TRUE	ENSG00000005483	FALSE
ENST00000485619	chr7	105061918	+	TRUE	ENSG00000005483	FALSE
ENST00000622386	chr7	105063350	+	FALSE	ENSG00000005483	FALSE
ENST00000496191	chr7	105077116	+	TRUE	ENSG00000005483	FALSE
ENST00000479838	chr7	105101471	+	TRUE	ENSG00000005483	FALSE
ENST00000478079	chr7	105107900	+	FALSE	ENSG00000005483	FALSE
ENST00000473063	chr7	105109040	+	TRUE	ENSG00000005483	FALSE
ENST00000466232	chr7	75842602	+	FALSE	ENSG00000005486	TRUE
ENST00000468644	chr7	75878091	+	FALSE	ENSG00000005486	FALSE
ENST00000318622	chr7	75878999	+	FALSE	ENSG00000005486	FALSE
ENST00000428119	chr7	75882044	+	TRUE	ENSG00000005486	FALSE
ENST00000467406	chr7	75883490	+	TRUE	ENSG00000005486	FALSE
ENST00000293894	chr16	981770	+	TRUE	ENSG00000005513	TRUE
ENST00000306270	chr6	82247754	-	FALSE	ENSG00000005700	TRUE
ENST00000505222	chr6	82240565	-	TRUE	ENSG00000005700	FALSE
ENST00000445419	chr6	82205929	-	TRUE	ENSG00000005700	FALSE
ENST00000471036	chr6	82191854	-	TRUE	ENSG00000005700	FALSE
ENST00000508381	chr6	82173578	-	TRUE	ENSG00000005700	FALSE
ENST00000528796	chr11	3379222	-	FALSE	ENSG00000005801	TRUE
ENST00000529789	chr11	3371147	-	TRUE	ENSG00000005801	FALSE
ENST00000528636	chr11	3367119	-	FALSE	ENSG00000005801	FALSE
ENST00000526540	chr11	3362831	-	TRUE	ENSG00000005801	FALSE
ENST00000544440	chr13	77327094	-	TRUE	ENSG00000005810	TRUE
ENST00000474882	chr13	77273511	-	FALSE	ENSG00000005810	FALSE
ENST00000486679	chr13	77150778	-	TRUE	ENSG00000005810	FALSE
ENST00000498073	chr13	77140943	-	TRUE	ENSG00000005810	FALSE
ENST00000482517	chr13	77126516	-	TRUE	ENSG00000005810	FALSE
ENST00000466564	chr13	77125428	-	TRUE	ENSG00000005810	FALSE
ENST00000462987	chr13	77118462	-	FALSE	ENSG00000005810	FALSE
ENST00000485061	chr13	77097646	-	TRUE	ENSG00000005810	FALSE
ENST00000429715	chr13	77087514	-	TRUE	ENSG00000005810	FALSE
ENST00000612956	chr13	77058334	-	TRUE	ENSG00000005810	FALSE
ENST00000355619	chr13	77027195	-	FALSE	ENSG00000005812	TRUE
ENST00000477982	chr13	77018744	-	TRUE	ENSG00000005812	FALSE
ENST00000485797	chr13	77015581	-	FALSE	ENSG00000005812	FALSE
ENST00000356798	chr16	30472658	+	FALSE	ENSG00000005844	TRUE
ENST00000569725	chr16	30474001	+	TRUE	ENSG00000005844	FALSE
ENST00000566149	chr16	30483891	+	TRUE	ENSG00000005844	FALSE
ENST00000568012	chr16	30488883	+	FALSE	ENSG00000005844	FALSE
ENST00000564935	chr16	30489000	+	TRUE	ENSG00000005844	FALSE
ENST00000568987	chr16	30496432	+	FALSE	ENSG00000005844	FALSE
ENST00000563615	chr16	30499172	+	FALSE	ENSG00000005844	FALSE
ENST00000562020	chr16	30504872	+	TRUE	ENSG00000005844	FALSE
ENST00000566267	chr16	30509359	+	FALSE	ENSG00000005844	FALSE
ENST00000564632	chr16	30519756	+	TRUE	ENSG00000005844	FALSE
ENST00000007708	chr17	50094737	+	FALSE	ENSG00000005882	TRUE
ENST00000503176	chr17	50095275	+	FALSE	ENSG00000005882	FALSE
ENST00000505440	chr17	50095695	+	TRUE	ENSG00000005882	FALSE
ENST00000515040	chr17	50097513	+	TRUE	ENSG00000005882	FALSE
ENST00000510219	chr17	50104324	+	FALSE	ENSG00000005882	FALSE
ENST00000506242	chr17	50105279	+	TRUE	ENSG00000005882	FALSE
ENST00000503076	chr17	50106441	+	TRUE	ENSG00000005882	FALSE
ENST00000512204	chr17	50108001	+	TRUE	ENSG00000005882	FALSE
ENST00000506401	chr17	50055968	+	FALSE	ENSG00000005884	TRUE
ENST00000505306	chr17	50056068	+	TRUE	ENSG00000005884	FALSE
ENST00000570989	chr17	50063538	+	NA	ENSG00000005884	FALSE
ENST00000512553	chr17	50070873	+	FALSE	ENSG00000005884	FALSE
ENST00000505552	chr17	50071740	+	TRUE	ENSG00000005884	FALSE
ENST00000505612	chr17	50075460	+	TRUE	ENSG00000005884	FALSE
ENST00000506827	chr17	50076625	+	TRUE	ENSG00000005884	FALSE
ENST00000507771	chr17	50077400	+	TRUE	ENSG00000005884	FALSE
ENST00000515147	chr17	50078004	+	TRUE	ENSG00000005884	FALSE
ENST00000504417	chr17	50080317	+	FALSE	ENSG00000005884	FALSE
ENST00000506437	chr17	50086329	+	TRUE	ENSG00000005884	FALSE
ENST00000514834	chr17	50088213	+	TRUE	ENSG00000005884	FALSE
ENST00000497813	chrX	24149173	+	FALSE	ENSG00000005889	TRUE
ENST00000428571	chrX	24149629	+	FALSE	ENSG00000005889	FALSE
ENST00000459724	chrX	24149854	+	FALSE	ENSG00000005889	FALSE
ENST00000480195	chrX	24151426	+	FALSE	ENSG00000005889	FALSE
ENST00000338565	chrX	24172715	+	TRUE	ENSG00000005889	FALSE
ENST00000434600	chrX	120469365	-	FALSE	ENSG00000005893	TRUE
ENST00000486593	chrX	120449068	-	TRUE	ENSG00000005893	FALSE
ENST00000262407	chr17	44389505	-	FALSE	ENSG00000005961	TRUE
ENST00000592944	chr17	44385809	-	TRUE	ENSG00000005961	FALSE
ENST00000648408	chr17	44385363	-	TRUE	ENSG00000005961	FALSE
ENST00000592462	chr17	44383497	-	TRUE	ENSG00000005961	FALSE
ENST00000587295	chr17	44376184	-	TRUE	ENSG00000005961	FALSE
ENST00000257621	chr7	95478444	+	FALSE	ENSG00000005981	TRUE
ENST00000428113	chr7	95485901	+	FALSE	ENSG00000005981	FALSE
ENST00000353258	chr16	19522123	-	FALSE	ENSG00000006007	TRUE
ENST00000569773	chr16	19521588	-	FALSE	ENSG00000006007	FALSE
ENST00000569899	chr16	19517168	-	TRUE	ENSG00000006007	FALSE
ENST00000563645	chr16	19505132	-	TRUE	ENSG00000006007	FALSE
ENST00000598375	chr19	18588685	+	FALSE	ENSG00000006015	TRUE
ENST00000595490	chr19	18589602	+	TRUE	ENSG00000006015	FALSE
ENST00000595077	chr19	18589872	+	NA	ENSG00000006015	FALSE
ENST00000593286	chr19	18607741	-	FALSE	ENSG00000006016	TRUE
ENST00000392386	chr19	18606799	-	FALSE	ENSG00000006016	FALSE
ENST00000597131	chr19	18598593	-	TRUE	ENSG00000006016	FALSE
ENST00000594325	chr19	18594435	-	FALSE	ENSG00000006016	FALSE
ENST00000596360	chr19	18594134	-	TRUE	ENSG00000006016	FALSE
ENST00000007414	chr17	47821834	-	FALSE	ENSG00000006025	TRUE
ENST00000579728	chr17	47820858	-	TRUE	ENSG00000006025	FALSE
ENST00000584698	chr17	47819138	-	TRUE	ENSG00000006025	FALSE
ENST00000583167	chr17	47817001	-	TRUE	ENSG00000006025	FALSE
ENST00000578461	chr17	47809115	-	FALSE	ENSG00000006025	FALSE
ENST00000394642	chr17	32927910	+	FALSE	ENSG00000006042	TRUE
ENST00000583437	chr17	32931034	+	TRUE	ENSG00000006042	FALSE
ENST00000571834	chr17	7294639	-	TRUE	ENSG00000006047	TRUE
ENST00000571464	chr17	7290563	-	TRUE	ENSG00000006047	FALSE
ENST00000007735	chr17	41350812	-	FALSE	ENSG00000006059	TRUE
ENST00000344686	chr17	45317145	-	FALSE	ENSG00000006062	TRUE
ENST00000376926	chr17	45290976	-	TRUE	ENSG00000006062	FALSE
ENST00000592267	chr17	45273966	-	TRUE	ENSG00000006062	FALSE
ENST00000644772	chr11	17476879	-	FALSE	ENSG00000006071	TRUE
ENST00000646592	chr11	17461689	-	TRUE	ENSG00000006071	FALSE
ENST00000644649	chr11	17460548	-	TRUE	ENSG00000006071	FALSE
ENST00000526002	chr11	17443433	-	TRUE	ENSG00000006071	FALSE
ENST00000528202	chr11	17442791	-	TRUE	ENSG00000006071	FALSE
ENST00000644447	chr11	17432227	-	TRUE	ENSG00000006071	FALSE
ENST00000642579	chr11	17428568	-	TRUE	ENSG00000006071	FALSE
ENST00000643925	chr11	17428093	-	TRUE	ENSG00000006071	FALSE
ENST00000529967	chr11	17414570	-	TRUE	ENSG00000006071	FALSE
ENST00000526921	chr11	17413552	-	TRUE	ENSG00000006071	FALSE
ENST00000645004	chr11	17407439	-	TRUE	ENSG00000006071	FALSE
ENST00000524561	chr11	17407181	-	TRUE	ENSG00000006071	FALSE
ENST00000528374	chr11	17404561	-	TRUE	ENSG00000006071	FALSE
ENST00000531891	chr11	17402678	-	TRUE	ENSG00000006071	FALSE
ENST00000644057	chr11	17397508	-	TRUE	ENSG00000006071	FALSE
ENST00000526037	chr11	17395917	-	TRUE	ENSG00000006071	FALSE
ENST00000005284	chr16	24255553	+	FALSE	ENSG00000006116	TRUE
ENST00000537065	chr11	60924463	+	FALSE	ENSG00000006118	TRUE
ENST00000537110	chr11	60925704	+	FALSE	ENSG00000006118	FALSE
ENST00000534983	chr11	60927049	+	TRUE	ENSG00000006118	FALSE
ENST00000536409	chr11	60931755	+	FALSE	ENSG00000006118	FALSE
ENST00000536928	chr11	60933997	+	FALSE	ENSG00000006118	FALSE
ENST00000538090	chr11	60934338	+	TRUE	ENSG00000006118	FALSE
ENST00000535480	chr11	60935318	+	TRUE	ENSG00000006118	FALSE
ENST00000589774	chr17	35578046	+	FALSE	ENSG00000006125	TRUE
ENST00000616784	chr17	35586899	+	FALSE	ENSG00000006125	FALSE
ENST00000593014	chr17	35587738	+	FALSE	ENSG00000006125	FALSE
ENST00000628168	chr17	35594031	+	TRUE	ENSG00000006125	FALSE
ENST00000591561	chr17	35607837	+	FALSE	ENSG00000006125	FALSE
ENST00000619183	chr17	35621275	+	FALSE	ENSG00000006125	FALSE
ENST00000588116	chr17	35624582	+	FALSE	ENSG00000006125	FALSE
ENST00000587805	chr17	35650650	+	TRUE	ENSG00000006125	FALSE
ENST00000350485	chr7	97732084	+	FALSE	ENSG00000006128	TRUE
ENST00000491437	chr7	97733954	+	TRUE	ENSG00000006128	FALSE
ENST00000538765	chr16	3263800	+	FALSE	ENSG00000006194	TRUE
ENST00000572748	chr16	3283485	+	FALSE	ENSG00000006194	FALSE
ENST00000575332	chr16	3290212	+	FALSE	ENSG00000006194	FALSE
ENST00000563383	chr16	57372477	+	FALSE	ENSG00000006210	TRUE
ENST00000565912	chr16	57376972	+	TRUE	ENSG00000006210	FALSE
ENST00000504334	chr17	50543058	+	FALSE	ENSG00000006282	TRUE
ENST00000619622	chr17	50547089	+	TRUE	ENSG00000006282	FALSE
ENST00000511937	chr17	50547999	+	TRUE	ENSG00000006282	FALSE
ENST00000511347	chr17	50548850	+	TRUE	ENSG00000006282	FALSE
ENST00000504265	chr17	50550108	+	TRUE	ENSG00000006282	FALSE
ENST00000513618	chr17	50550400	+	TRUE	ENSG00000006282	FALSE
ENST00000359106	chr17	50560715	+	FALSE	ENSG00000006283	TRUE
ENST00000570567	chr17	50569165	+	TRUE	ENSG00000006283	FALSE
ENST00000506520	chr17	50599725	+	TRUE	ENSG00000006283	FALSE
ENST00000573001	chr16	3018445	+	FALSE	ENSG00000006327	TRUE
ENST00000326577	chr16	3020312	+	TRUE	ENSG00000006327	FALSE
ENST00000518156	chr7	97005553	+	FALSE	ENSG00000006377	TRUE
ENST00000493273	chr7	97006493	+	TRUE	ENSG00000006377	FALSE
ENST00000554752	chr14	70809534	-	FALSE	ENSG00000006432	TRUE
ENST00000553414	chr14	70783445	-	FALSE	ENSG00000006432	FALSE
ENST00000611979	chr14	70765472	-	TRUE	ENSG00000006432	FALSE
ENST00000554024	chr14	70752956	-	FALSE	ENSG00000006432	FALSE
ENST00000468201	chr7	39623565	+	FALSE	ENSG00000006451	TRUE
ENST00000436179	chr7	39623886	+	FALSE	ENSG00000006451	FALSE
ENST00000434466	chr7	39686687	+	TRUE	ENSG00000006451	FALSE
ENST00000466491	chr7	39700880	+	FALSE	ENSG00000006451	FALSE
ENST00000005260	chr7	98401090	-	FALSE	ENSG00000006453	TRUE
ENST00000479789	chr7	98400337	-	FALSE	ENSG00000006453	FALSE
ENST00000473569	chr7	98355426	-	TRUE	ENSG00000006453	FALSE
ENST00000480580	chr7	98306957	-	FALSE	ENSG00000006453	FALSE
ENST00000397560	chr7	140176983	-	FALSE	ENSG00000006459	TRUE
ENST00000472616	chr7	140119142	-	TRUE	ENSG00000006459	FALSE
ENST00000478996	chr7	140092141	-	TRUE	ENSG00000006459	FALSE
ENST00000242066	chr7	13991425	-	FALSE	ENSG00000006468	TRUE
ENST00000403685	chr7	13991249	-	FALSE	ENSG00000006468	FALSE
ENST00000443137	chr7	13990690	-	FALSE	ENSG00000006468	FALSE
ENST00000485475	chr7	13990489	-	FALSE	ENSG00000006468	FALSE
ENST00000430479	chr7	13989947	-	TRUE	ENSG00000006468	FALSE
ENST00000460438	chr7	13989103	-	TRUE	ENSG00000006468	FALSE
ENST00000405358	chr7	13988873	-	FALSE	ENSG00000006468	FALSE
ENST00000476355	chr7	13988513	-	TRUE	ENSG00000006468	FALSE
ENST00000497115	chr7	13987025	-	FALSE	ENSG00000006468	FALSE
ENST00000399357	chr7	13986514	-	FALSE	ENSG00000006468	FALSE
ENST00000472931	chr7	13985520	-	FALSE	ENSG00000006468	FALSE
ENST00000493831	chr7	13906498	-	TRUE	ENSG00000006468	FALSE
ENST00000355413	chr7	141551189	+	FALSE	ENSG00000006530	TRUE
ENST00000650547	chr7	141551564	+	FALSE	ENSG00000006530	FALSE
ENST00000649538	chr7	141555439	+	TRUE	ENSG00000006530	FALSE
ENST00000647898	chr7	141593155	+	TRUE	ENSG00000006530	FALSE
ENST00000496273	chr7	141601221	+	TRUE	ENSG00000006530	FALSE
ENST00000494053	chr7	141649131	+	TRUE	ENSG00000006530	FALSE
ENST00000614849	chr11	68008578	+	FALSE	ENSG00000006534	TRUE
ENST00000615463	chr11	68010323	+	FALSE	ENSG00000006534	FALSE
ENST00000617449	chr11	68014968	+	FALSE	ENSG00000006534	FALSE
ENST00000612297	chr11	68015294	+	TRUE	ENSG00000006534	FALSE
ENST00000616697	chr11	68018581	+	TRUE	ENSG00000006534	FALSE
ENST00000527514	chr11	68021844	+	TRUE	ENSG00000006534	FALSE
ENST00000371276	chr1	54801323	-	FALSE	ENSG00000006555	TRUE
ENST00000488771	chr1	54787995	-	TRUE	ENSG00000006555	FALSE
ENST00000416283	chr7	77798792	+	FALSE	ENSG00000006576	TRUE
ENST00000450574	chr7	77840130	+	TRUE	ENSG00000006576	FALSE
ENST00000454592	chr7	77906261	+	FALSE	ENSG00000006576	FALSE
ENST00000479515	chr7	77908935	+	TRUE	ENSG00000006576	FALSE
ENST00000468351	chr7	77920425	+	TRUE	ENSG00000006576	FALSE
ENST00000470215	chr7	77940199	+	FALSE	ENSG00000006576	FALSE
ENST00000394905	chr7	75789896	-	FALSE	ENSG00000006606	TRUE
ENST00000005180	chr7	75772257	-	TRUE	ENSG00000006606	FALSE
ENST00000264042	chr2	241356285	+	FALSE	ENSG00000006607	TRUE
ENST00000492868	chr2	241372560	+	FALSE	ENSG00000006607	FALSE
ENST00000445489	chr2	241372849	+	TRUE	ENSG00000006607	FALSE
ENST00000467260	chr2	241386743	+	FALSE	ENSG00000006607	FALSE
ENST00000471447	chr2	241410941	+	TRUE	ENSG00000006607	FALSE
ENST00000413432	chr2	241434230	+	TRUE	ENSG00000006607	FALSE
ENST00000476799	chr2	241456435	+	TRUE	ENSG00000006607	FALSE
ENST00000473510	chr2	241462532	+	TRUE	ENSG00000006607	FALSE
ENST00000422951	chr2	241463336	+	TRUE	ENSG00000006607	FALSE
ENST00000496470	chr2	241463580	+	TRUE	ENSG00000006607	FALSE
ENST00000491425	chr2	241471312	+	FALSE	ENSG00000006607	FALSE
ENST00000486736	chr2	241484090	+	TRUE	ENSG00000006607	FALSE
ENST00000470617	chr2	241488148	+	TRUE	ENSG00000006607	FALSE
ENST00000412332	chr2	241493393	+	TRUE	ENSG00000006607	FALSE
ENST00000526313	chr11	17544416	-	FALSE	ENSG00000006611	TRUE
ENST00000526181	chr11	17533874	-	FALSE	ENSG00000006611	FALSE
ENST00000527720	chr11	17533510	-	TRUE	ENSG00000006611	FALSE
ENST00000530700	chr11	17520962	-	TRUE	ENSG00000006611	FALSE
ENST00000529563	chr11	17516622	-	FALSE	ENSG00000006611	FALSE
ENST00000534556	chr11	17502049	-	TRUE	ENSG00000006611	FALSE
ENST00000527551	chr11	17496913	-	TRUE	ENSG00000006611	FALSE
ENST00000624811	chr11	17495093	-	NA	ENSG00000006611	FALSE
ENST00000275428	chr7	30504841	-	FALSE	ENSG00000006625	TRUE
ENST00000426081	chr7	30500680	-	TRUE	ENSG00000006625	FALSE
ENST00000413643	chr7	87876216	+	FALSE	ENSG00000006634	TRUE
ENST00000498144	chr7	87887968	+	TRUE	ENSG00000006634	FALSE
ENST00000498726	chr7	87896183	+	FALSE	ENSG00000006634	FALSE
ENST00000375190	chr19	3606840	-	FALSE	ENSG00000006638	TRUE
ENST00000589966	chr19	3600669	-	FALSE	ENSG00000006638	FALSE
ENST00000587717	chr19	3600133	-	FALSE	ENSG00000006638	FALSE
ENST00000432734	chr7	112422968	+	TRUE	ENSG00000006652	TRUE
ENST00000443101	chr7	112435448	+	FALSE	ENSG00000006652	FALSE
ENST00000445335	chr7	112450049	+	FALSE	ENSG00000006652	FALSE
ENST00000429071	chr7	112450458	+	TRUE	ENSG00000006652	FALSE
ENST00000476927	chr7	112451020	+	FALSE	ENSG00000006652	FALSE
ENST00000440625	chr7	112452058	+	FALSE	ENSG00000006652	FALSE
ENST00000466459	chr7	112456996	+	TRUE	ENSG00000006652	FALSE
ENST00000486688	chr7	112457531	+	FALSE	ENSG00000006652	FALSE
ENST00000421296	chr7	112461332	+	TRUE	ENSG00000006652	FALSE
ENST00000489994	chr7	112467377	+	TRUE	ENSG00000006652	FALSE
ENST00000360675	chr19	39704481	+	FALSE	ENSG00000006659	TRUE
ENST00000429152	chr17	14069496	+	FALSE	ENSG00000006695	TRUE
ENST00000265755	chr7	74453790	+	FALSE	ENSG00000006704	TRUE
ENST00000476977	chr7	74505992	+	FALSE	ENSG00000006704	FALSE
ENST00000489094	chr7	74508075	+	TRUE	ENSG00000006704	FALSE
ENST00000470715	chr7	74545762	+	FALSE	ENSG00000006704	FALSE
ENST00000486086	chr7	74600960	+	TRUE	ENSG00000006704	FALSE
ENST00000221265	chr19	39391154	-	FALSE	ENSG00000006712	TRUE
ENST00000598594	chr19	39389198	-	TRUE	ENSG00000006712	FALSE
ENST00000595379	chr19	39386766	-	TRUE	ENSG00000006712	FALSE
ENST00000457055	chr7	38932394	-	FALSE	ENSG00000006715	TRUE
ENST00000418457	chr7	38929560	-	FALSE	ENSG00000006715	FALSE
ENST00000310301	chr7	38909191	-	FALSE	ENSG00000006715	FALSE
ENST00000413141	chr7	38831346	-	FALSE	ENSG00000006715	FALSE
ENST00000466017	chr7	38797041	-	FALSE	ENSG00000006715	FALSE
ENST00000485955	chr7	38775672	-	FALSE	ENSG00000006715	FALSE
ENST00000462429	chr7	38765753	-	TRUE	ENSG00000006715	FALSE
ENST00000448833	chr7	38745998	-	TRUE	ENSG00000006715	FALSE
ENST00000490924	chr7	38727186	-	TRUE	ENSG00000006715	FALSE
ENST00000379672	chr17	12789498	+	FALSE	ENSG00000006740	TRUE
ENST00000578442	chr17	12790491	+	FALSE	ENSG00000006740	FALSE
ENST00000616670	chr17	12944120	+	TRUE	ENSG00000006740	FALSE
ENST00000538915	chr17	12949681	+	TRUE	ENSG00000006740	FALSE
ENST00000583608	chr17	12955764	+	TRUE	ENSG00000006740	FALSE
ENST00000578087	chr17	12973712	+	FALSE	ENSG00000006740	FALSE
ENST00000581437	chr17	12980108	+	TRUE	ENSG00000006740	FALSE
ENST00000584974	chr17	12984489	+	NA	ENSG00000006740	FALSE
ENST00000338034	chr17	13018065	-	FALSE	ENSG00000006744	TRUE
ENST00000484122	chr17	13017683	-	TRUE	ENSG00000006744	FALSE
ENST00000584650	chr17	13013239	-	TRUE	ENSG00000006744	FALSE
ENST00000446899	chr17	13011670	-	TRUE	ENSG00000006744	FALSE
ENST00000480891	chr17	13006546	-	TRUE	ENSG00000006744	FALSE
ENST00000487229	chr17	13004108	-	TRUE	ENSG00000006744	FALSE
ENST00000578991	chr17	13002725	-	TRUE	ENSG00000006744	FALSE
ENST00000492559	chr17	13002384	-	TRUE	ENSG00000006744	FALSE
ENST00000465825	chr17	13000897	-	TRUE	ENSG00000006744	FALSE
ENST00000491478	chr17	12998508	-	TRUE	ENSG00000006744	FALSE
ENST00000341757	chr7	12570577	+	FALSE	ENSG00000006747	TRUE
ENST00000523729	chr7	12588928	+	FALSE	ENSG00000006747	FALSE
ENST00000518849	chr7	12589429	+	FALSE	ENSG00000006747	FALSE
ENST00000486980	chr7	12595549	+	FALSE	ENSG00000006747	FALSE
ENST00000473722	chr7	12611031	+	FALSE	ENSG00000006747	FALSE
ENST00000476649	chr7	12622838	+	TRUE	ENSG00000006747	FALSE
ENST00000381154	chrX	2929349	-	FALSE	ENSG00000006756	TRUE
ENST00000481340	chrX	2917878	-	FALSE	ENSG00000006756	FALSE
ENST00000458014	chrX	2909920	-	TRUE	ENSG00000006756	FALSE
ENST00000444736	chrX	7927739	-	FALSE	ENSG00000006757	TRUE
ENST00000381042	chrX	7927413	-	FALSE	ENSG00000006757	FALSE
ENST00000252172	chr17	10373130	-	FALSE	ENSG00000006788	TRUE
ENST00000621918	chr17	10364544	-	TRUE	ENSG00000006788	FALSE
ENST00000537545	chr12	1688574	+	FALSE	ENSG00000006831	TRUE
ENST00000357103	chr12	1691070	+	FALSE	ENSG00000006831	FALSE
ENST00000543456	chr12	1760729	+	FALSE	ENSG00000006831	FALSE
ENST00000535774	chr12	1772714	+	TRUE	ENSG00000006831	FALSE
ENST00000537190	chr12	1780148	+	TRUE	ENSG00000006831	FALSE
ENST00000520693	chr5	134371047	-	FALSE	ENSG00000006837	TRUE
ENST00000265334	chr5	134367171	-	FALSE	ENSG00000006837	FALSE
ENST00000523832	chr5	134366523	-	TRUE	ENSG00000006837	FALSE
ENST00000520592	chr5	134319389	-	TRUE	ENSG00000006837	FALSE
ENST00000518990	chr5	134304422	-	TRUE	ENSG00000006837	FALSE
ENST00000605860	chr2	157876702	+	FALSE	ENSG00000007001	TRUE
ENST00000460456	chr2	158101868	+	TRUE	ENSG00000007001	FALSE
ENST00000489438	chr2	158126426	+	FALSE	ENSG00000007001	FALSE
ENST00000450020	chr16	2817180	+	FALSE	ENSG00000007038	TRUE
ENST00000577043	chr16	2817673	+	TRUE	ENSG00000007038	FALSE
ENST00000575739	chr16	2818927	+	FALSE	ENSG00000007038	FALSE
ENST00000587566	chr19	45079288	+	FALSE	ENSG00000007047	TRUE
ENST00000262891	chr19	45251271	+	FALSE	ENSG00000007047	FALSE
ENST00000590909	chr19	45258893	+	TRUE	ENSG00000007047	FALSE
ENST00000588533	chr19	45262991	+	TRUE	ENSG00000007047	FALSE
ENST00000588621	chr19	45264687	+	TRUE	ENSG00000007047	FALSE
ENST00000592207	chr19	45271476	+	FALSE	ENSG00000007047	FALSE
ENST00000590897	chr19	45280145	+	TRUE	ENSG00000007047	FALSE
ENST00000622871	chr19	45294355	+	FALSE	ENSG00000007047	FALSE
ENST00000505450	chr4	16084378	-	FALSE	ENSG00000007062	TRUE
ENST00000508167	chr4	16083732	-	FALSE	ENSG00000007062	FALSE
ENST00000508322	chr4	16083658	-	FALSE	ENSG00000007062	FALSE
ENST00000514967	chr4	16082608	-	FALSE	ENSG00000007062	FALSE
ENST00000504842	chr4	16080700	-	FALSE	ENSG00000007062	FALSE
ENST00000447510	chr4	16076118	-	TRUE	ENSG00000007062	FALSE
ENST00000502943	chr4	16038014	-	FALSE	ENSG00000007062	FALSE
ENST00000511270	chr4	15986037	-	TRUE	ENSG00000007062	FALSE
ENST00000513946	chr4	15985790	-	TRUE	ENSG00000007062	FALSE
ENST00000503884	chr4	15984303	-	TRUE	ENSG00000007062	FALSE
ENST00000513448	chr4	15971945	-	TRUE	ENSG00000007062	FALSE
ENST00000445755	chr19	17933015	+	FALSE	ENSG00000007080	TRUE
ENST00000597436	chr19	17935096	+	FALSE	ENSG00000007080	FALSE
ENST00000596123	chr19	17936251	+	TRUE	ENSG00000007080	FALSE
ENST00000618577	chr19	41549518	+	FALSE	ENSG00000007129	TRUE
ENST00000482870	chr19	41564682	+	TRUE	ENSG00000007129	FALSE
ENST00000401445	chr19	41576166	+	FALSE	ENSG00000007129	FALSE
ENST00000632983	chr19	41579521	+	TRUE	ENSG00000007129	FALSE
ENST00000576586	chr17	2593210	+	FALSE	ENSG00000007168	TRUE
ENST00000397195	chr17	2593654	+	FALSE	ENSG00000007168	FALSE
ENST00000574816	chr17	2609539	+	FALSE	ENSG00000007168	FALSE
ENST00000609078	chr17	2665381	+	TRUE	ENSG00000007168	FALSE
ENST00000397193	chr17	2667294	+	FALSE	ENSG00000007168	FALSE
ENST00000574468	chr17	2670268	+	TRUE	ENSG00000007168	FALSE
ENST00000571495	chr17	2673665	+	TRUE	ENSG00000007168	FALSE
ENST00000610190	chr17	2679687	+	TRUE	ENSG00000007168	FALSE
ENST00000574213	chr17	2680844	+	FALSE	ENSG00000007168	FALSE
ENST00000313735	chr17	27800499	-	FALSE	ENSG00000007171	TRUE
ENST00000621962	chr17	27798809	-	TRUE	ENSG00000007171	FALSE
ENST00000646938	chr17	27793780	-	FALSE	ENSG00000007171	FALSE
ENST00000579828	chr17	11598470	+	FALSE	ENSG00000007174	TRUE
ENST00000579602	chr17	11610517	+	TRUE	ENSG00000007174	FALSE
ENST00000579813	chr17	11611762	+	FALSE	ENSG00000007174	FALSE
ENST00000585197	chr17	11617400	+	TRUE	ENSG00000007174	FALSE
ENST00000583192	chr17	11704200	+	TRUE	ENSG00000007174	FALSE
ENST00000584663	chr17	11723109	+	FALSE	ENSG00000007174	FALSE
ENST00000578834	chr17	11853192	+	FALSE	ENSG00000007174	FALSE
ENST00000579703	chr17	11854054	+	TRUE	ENSG00000007174	FALSE
ENST00000580255	chr17	11873430	+	FALSE	ENSG00000007174	FALSE
ENST00000608377	chr17	11882902	+	FALSE	ENSG00000007174	FALSE
ENST00000581682	chr17	11884334	+	FALSE	ENSG00000007174	FALSE
ENST00000544884	chr17	28645454	-	FALSE	ENSG00000007202	TRUE
ENST00000528896	chr17	28645158	-	FALSE	ENSG00000007202	FALSE
ENST00000582901	chr17	28643280	-	TRUE	ENSG00000007202	FALSE
ENST00000577580	chr17	28642481	-	TRUE	ENSG00000007202	FALSE
ENST00000581267	chr17	28642047	-	TRUE	ENSG00000007202	FALSE
ENST00000581064	chr17	28634670	-	TRUE	ENSG00000007202	FALSE
ENST00000577261	chr17	28633653	-	FALSE	ENSG00000007202	FALSE
ENST00000582417	chr17	28633476	-	TRUE	ENSG00000007202	FALSE
ENST00000580395	chr17	28620060	-	TRUE	ENSG00000007202	FALSE
ENST00000579924	chr17	28619775	-	TRUE	ENSG00000007202	FALSE
ENST00000583860	chr17	28616934	-	TRUE	ENSG00000007202	FALSE
ENST00000444914	chr17	28473293	+	FALSE	ENSG00000007216	TRUE
ENST00000432992	chr17	10198551	-	FALSE	ENSG00000007237	TRUE
ENST00000323816	chr17	10114553	-	FALSE	ENSG00000007237	FALSE
ENST00000584389	chr17	10061379	-	FALSE	ENSG00000007237	FALSE
ENST00000578599	chr17	10059815	-	FALSE	ENSG00000007237	FALSE
ENST00000585266	chr17	10036747	-	FALSE	ENSG00000007237	FALSE
ENST00000437099	chr17	10026285	-	FALSE	ENSG00000007237	FALSE
ENST00000542249	chr17	10020142	-	TRUE	ENSG00000007237	FALSE
ENST00000580865	chr17	9959495	-	TRUE	ENSG00000007237	FALSE
ENST00000581871	chr17	9959003	-	FALSE	ENSG00000007237	FALSE
ENST00000578456	chr17	9926994	-	TRUE	ENSG00000007237	FALSE
ENST00000581112	chr17	9924785	-	FALSE	ENSG00000007237	FALSE
ENST00000006275	chr19	45178237	-	FALSE	ENSG00000007255	TRUE
ENST00000590980	chr19	3802129	-	FALSE	ENSG00000007264	TRUE
ENST00000395045	chr19	3801812	-	TRUE	ENSG00000007264	FALSE
ENST00000619596	chr19	3789347	-	TRUE	ENSG00000007264	FALSE
ENST00000310132	chr19	3786413	-	FALSE	ENSG00000007264	FALSE
ENST00000590028	chr19	3786073	-	FALSE	ENSG00000007264	FALSE
ENST00000591059	chr19	3786016	-	FALSE	ENSG00000007264	FALSE
ENST00000587180	chr19	3784573	-	TRUE	ENSG00000007264	FALSE
ENST00000590493	chr19	3784152	-	TRUE	ENSG00000007264	FALSE
ENST00000588983	chr19	3783918	-	TRUE	ENSG00000007264	FALSE
ENST00000599715	chr19	41706976	-	FALSE	ENSG00000007306	TRUE
ENST00000401731	chr19	41688367	-	FALSE	ENSG00000007306	FALSE
ENST00000392795	chr17	63932354	-	FALSE	ENSG00000007312	TRUE
ENST00000559358	chr17	63930514	-	TRUE	ENSG00000007312	FALSE
ENST00000435607	chr17	63972918	-	FALSE	ENSG00000007314	TRUE
ENST00000581514	chr17	63961693	-	TRUE	ENSG00000007314	FALSE
ENST00000584310	chr17	63949704	-	TRUE	ENSG00000007314	FALSE
ENST00000463235	chr1	112620825	-	FALSE	ENSG00000007341	TRUE
ENST00000490715	chr1	112619796	-	FALSE	ENSG00000007341	FALSE
ENST00000358039	chr1	112619189	-	TRUE	ENSG00000007341	FALSE
ENST00000369664	chr1	112618217	-	FALSE	ENSG00000007341	FALSE
ENST00000485753	chr1	112617286	-	TRUE	ENSG00000007341	FALSE
ENST00000418497	chr1	112610962	-	TRUE	ENSG00000007341	FALSE
ENST00000495109	chr1	112555876	-	FALSE	ENSG00000007341	FALSE
ENST00000498197	chr1	112541975	-	TRUE	ENSG00000007341	FALSE
ENST00000477682	chr1	112526952	-	FALSE	ENSG00000007341	FALSE
ENST00000369915	chrX	154295795	+	FALSE	ENSG00000007350	TRUE
ENST00000426989	chrX	154304923	+	TRUE	ENSG00000007350	FALSE
ENST00000465168	chrX	154320304	+	FALSE	ENSG00000007350	FALSE
ENST00000482044	chrX	154327184	+	TRUE	ENSG00000007350	FALSE
ENST00000379132	chr11	31818062	-	FALSE	ENSG00000007372	TRUE
ENST00000640431	chr11	31814976	-	FALSE	ENSG00000007372	FALSE
ENST00000638685	chr11	31813131	-	TRUE	ENSG00000007372	FALSE
ENST00000379111	chr11	31811952	-	FALSE	ENSG00000007372	FALSE
ENST00000606377	chr11	31811689	-	TRUE	ENSG00000007372	FALSE
ENST00000379109	chr11	31810667	-	FALSE	ENSG00000007372	FALSE
ENST00000640460	chr11	31808802	-	FALSE	ENSG00000007372	FALSE
ENST00000640963	chr11	31806916	-	TRUE	ENSG00000007372	FALSE
ENST00000638963	chr11	31806629	-	TRUE	ENSG00000007372	FALSE
ENST00000640766	chr11	31806013	-	FALSE	ENSG00000007372	FALSE
ENST00000638629	chr11	31804619	-	TRUE	ENSG00000007372	FALSE
ENST00000640735	chr11	31802014	-	TRUE	ENSG00000007372	FALSE
ENST00000464174	chr11	31800667	-	FALSE	ENSG00000007372	FALSE
ENST00000640038	chr11	31794323	-	TRUE	ENSG00000007372	FALSE
ENST00000007264	chr16	788397	-	FALSE	ENSG00000007376	TRUE
ENST00000561734	chr16	787981	-	TRUE	ENSG00000007376	FALSE
ENST00000562070	chr16	787469	-	TRUE	ENSG00000007376	FALSE
ENST00000450643	chr16	76355	-	FALSE	ENSG00000007384	TRUE
ENST00000262316	chr16	72631	-	FALSE	ENSG00000007384	FALSE
ENST00000428730	chr16	65039	-	TRUE	ENSG00000007384	FALSE
ENST00000482904	chr16	62206	-	TRUE	ENSG00000007384	FALSE
ENST00000493647	chr16	60680	-	TRUE	ENSG00000007384	FALSE
ENST00000448893	chr16	60193	-	TRUE	ENSG00000007384	FALSE
ENST00000426094	chr16	229463	-	FALSE	ENSG00000007392	TRUE
ENST00000397780	chr16	227686	-	TRUE	ENSG00000007392	FALSE
ENST00000464711	chr16	209773	-	TRUE	ENSG00000007392	FALSE
ENST00000495349	chr16	208508	-	TRUE	ENSG00000007392	FALSE
ENST00000429378	chr16	206087	-	FALSE	ENSG00000007392	FALSE
ENST00000468732	chr16	190595	-	TRUE	ENSG00000007392	FALSE
ENST00000360963	chr3	50504244	-	FALSE	ENSG00000007402	TRUE
ENST00000423994	chr3	50503634	-	FALSE	ENSG00000007402	FALSE
ENST00000483620	chr3	50365782	-	TRUE	ENSG00000007402	FALSE
ENST00000426824	chr16	1333601	+	FALSE	ENSG00000007516	TRUE
ENST00000567825	chr16	1334504	+	FALSE	ENSG00000007516	FALSE
ENST00000421665	chr16	1336197	+	FALSE	ENSG00000007516	FALSE
ENST00000568198	chr16	1343318	+	TRUE	ENSG00000007516	FALSE
ENST00000566162	chr16	1344668	+	TRUE	ENSG00000007516	FALSE
ENST00000561602	chr16	1345418	+	TRUE	ENSG00000007516	FALSE
ENST00000561793	chr16	1346009	+	TRUE	ENSG00000007516	FALSE
ENST00000564213	chr16	1346238	+	TRUE	ENSG00000007516	FALSE
ENST00000567203	chr16	1346459	+	TRUE	ENSG00000007516	FALSE
ENST00000566389	chr16	1346719	+	TRUE	ENSG00000007516	FALSE
ENST00000007390	chr16	1351878	-	FALSE	ENSG00000007520	TRUE
ENST00000566296	chr16	1351473	-	TRUE	ENSG00000007520	FALSE
ENST00000293874	chr16	566995	+	FALSE	ENSG00000007541	TRUE
ENST00000321878	chr16	569947	+	FALSE	ENSG00000007541	FALSE
ENST00000637701	chr16	570301	+	FALSE	ENSG00000007541	FALSE
ENST00000443147	chr16	572506	+	FALSE	ENSG00000007541	FALSE
ENST00000635909	chr16	574332	+	FALSE	ENSG00000007541	FALSE
ENST00000636005	chr16	574707	+	TRUE	ENSG00000007541	FALSE
ENST00000638143	chr16	575946	+	FALSE	ENSG00000007541	FALSE
ENST00000544860	chr16	577901	+	TRUE	ENSG00000007541	FALSE
ENST00000476438	chr16	581761	+	TRUE	ENSG00000007541	FALSE
ENST00000540548	chr16	582490	+	FALSE	ENSG00000007541	FALSE
ENST00000634341	chr16	582877	+	FALSE	ENSG00000007541	FALSE
ENST00000397412	chr16	1612325	+	FALSE	ENSG00000007545	TRUE
ENST00000293925	chr16	1614640	+	TRUE	ENSG00000007545	FALSE
ENST00000492778	chr16	1662462	+	TRUE	ENSG00000007545	FALSE
ENST00000466562	chr16	1662699	+	TRUE	ENSG00000007545	FALSE
ENST00000467286	chr16	1665776	+	TRUE	ENSG00000007545	FALSE
ENST00000468839	chr16	1670467	+	TRUE	ENSG00000007545	FALSE
ENST00000402886	chr6	35497079	-	FALSE	ENSG00000007866	TRUE
ENST00000609271	chr1	169764705	-	FALSE	ENSG00000007908	TRUE
ENST00000333360	chr1	169734079	-	TRUE	ENSG00000007908	FALSE
ENST00000367775	chr1	169733660	-	TRUE	ENSG00000007908	FALSE
ENST00000461085	chr1	169732718	-	TRUE	ENSG00000007908	FALSE
ENST00000377577	chr1	6701924	-	FALSE	ENSG00000007923	TRUE
ENST00000451196	chr1	6681037	-	TRUE	ENSG00000007923	FALSE
ENST00000469318	chr1	6668210	-	FALSE	ENSG00000007923	FALSE
ENST00000465508	chr1	6645112	-	TRUE	ENSG00000007923	FALSE
ENST00000530212	chr1	171090901	+	FALSE	ENSG00000007933	TRUE
ENST00000478457	chr1	171100762	+	TRUE	ENSG00000007933	FALSE
ENST00000356840	chr6	16129086	+	FALSE	ENSG00000007944	TRUE
ENST00000372960	chrX	100874359	-	FALSE	ENSG00000007952	TRUE
ENST00000427768	chrX	100850336	-	TRUE	ENSG00000007952	FALSE
ENST00000361729	chr1	23531233	-	FALSE	ENSG00000007968	TRUE
ENST00000487237	chr1	23519396	-	TRUE	ENSG00000007968	FALSE
ENST00000262193	chr6	170553307	-	FALSE	ENSG00000008018	TRUE
ENST00000462957	chr6	170550441	-	TRUE	ENSG00000008018	FALSE
ENST00000295987	chrX	47619857	-	FALSE	ENSG00000008056	TRUE
ENST00000638337	chrX	47607014	-	TRUE	ENSG00000008056	FALSE
ENST00000640721	chrX	47574757	-	FALSE	ENSG00000008056	FALSE
ENST00000341776	chr6	15246069	+	FALSE	ENSG00000008083	TRUE
ENST00000397311	chr6	15248855	+	FALSE	ENSG00000008083	FALSE
ENST00000474854	chr6	15501358	+	TRUE	ENSG00000008083	FALSE
ENST00000379996	chrX	18425583	+	FALSE	ENSG00000008086	TRUE
ENST00000635828	chrX	18426198	+	FALSE	ENSG00000008086	FALSE
ENST00000637881	chrX	18426713	+	FALSE	ENSG00000008086	FALSE
ENST00000379989	chrX	18442188	+	TRUE	ENSG00000008086	FALSE
ENST00000636046	chrX	18497318	+	FALSE	ENSG00000008086	FALSE
ENST00000623535	chrX	18507097	+	TRUE	ENSG00000008086	FALSE
ENST00000623610	chrX	18587686	+	NA	ENSG00000008086	FALSE
ENST00000361322	chr1	209583714	+	FALSE	ENSG00000008118	TRUE
ENST00000494990	chr1	209607794	+	TRUE	ENSG00000008118	FALSE
ENST00000404249	chr1	1724357	-	FALSE	ENSG00000008128	TRUE
ENST00000356200	chr1	1722832	-	TRUE	ENSG00000008128	FALSE
ENST00000356937	chr1	1721879	-	TRUE	ENSG00000008128	FALSE
ENST00000492390	chr1	1708876	-	TRUE	ENSG00000008128	FALSE
ENST00000474916	chr1	1708231	-	FALSE	ENSG00000008128	FALSE
ENST00000468800	chr1	1707561	-	TRUE	ENSG00000008128	FALSE
ENST00000463652	chr1	1705024	-	TRUE	ENSG00000008128	FALSE
ENST00000478901	chr1	1704116	-	TRUE	ENSG00000008128	FALSE
ENST00000480542	chr1	1780457	-	FALSE	ENSG00000008130	TRUE
ENST00000378625	chr1	1780069	-	FALSE	ENSG00000008130	FALSE
ENST00000341991	chr1	1778790	-	FALSE	ENSG00000008130	FALSE
ENST00000341426	chr1	1778470	-	FALSE	ENSG00000008130	FALSE
ENST00000342348	chr1	1758575	-	FALSE	ENSG00000008130	FALSE
ENST00000469045	chr1	1757268	-	TRUE	ENSG00000008130	FALSE
ENST00000477235	chr1	1757024	-	TRUE	ENSG00000008130	FALSE
ENST00000480499	chr1	1756327	-	TRUE	ENSG00000008130	FALSE
ENST00000497747	chr1	1754896	-	TRUE	ENSG00000008130	FALSE
ENST00000498806	chr1	1754383	-	FALSE	ENSG00000008130	FALSE
ENST00000344788	chr6	50818723	+	FALSE	ENSG00000008196	TRUE
ENST00000489228	chr6	50821785	+	TRUE	ENSG00000008196	FALSE
ENST00000008391	chr6	50713828	+	FALSE	ENSG00000008197	TRUE
ENST00000492804	chr6	50718042	+	FALSE	ENSG00000008197	FALSE
ENST00000440294	chr3	38039205	+	FALSE	ENSG00000008226	TRUE
ENST00000447130	chr3	38062746	+	TRUE	ENSG00000008226	FALSE
ENST00000477260	chr3	38109810	+	TRUE	ENSG00000008226	FALSE
ENST00000478428	chr3	38117043	+	TRUE	ENSG00000008226	FALSE
ENST00000396741	chr7	6272644	-	FALSE	ENSG00000008256	TRUE
ENST00000478541	chr7	6177941	-	TRUE	ENSG00000008256	FALSE
ENST00000491641	chr7	6173075	-	FALSE	ENSG00000008256	FALSE
ENST00000488964	chr7	6172137	-	FALSE	ENSG00000008256	FALSE
ENST00000461891	chr7	6171816	-	FALSE	ENSG00000008256	FALSE
ENST00000495176	chr7	6170959	-	TRUE	ENSG00000008256	FALSE
ENST00000465320	chr7	6170221	-	FALSE	ENSG00000008256	FALSE
ENST00000398204	chr7	87934143	+	FALSE	ENSG00000008277	TRUE
ENST00000398203	chr7	87934756	+	TRUE	ENSG00000008277	FALSE
ENST00000478920	chr7	88089919	+	FALSE	ENSG00000008277	FALSE
ENST00000426930	chr7	88163031	+	TRUE	ENSG00000008277	FALSE
ENST00000413139	chr7	88165858	+	TRUE	ENSG00000008277	FALSE
ENST00000476330	chr7	88182005	+	FALSE	ENSG00000008277	FALSE
ENST00000011473	chr7	106112576	-	FALSE	ENSG00000008282	TRUE
ENST00000455385	chr7	106112331	-	TRUE	ENSG00000008282	FALSE
ENST00000464029	chr7	106097862	-	TRUE	ENSG00000008282	FALSE
ENST00000460770	chr7	106093252	-	TRUE	ENSG00000008282	FALSE
ENST00000360793	chr17	63446354	-	FALSE	ENSG00000008283	TRUE
ENST00000584031	chr17	63446184	-	FALSE	ENSG00000008283	FALSE
ENST00000584291	chr17	63442852	-	FALSE	ENSG00000008283	FALSE
ENST00000392975	chr17	63440866	-	FALSE	ENSG00000008283	FALSE
ENST00000582997	chr17	63440211	-	FALSE	ENSG00000008283	FALSE
ENST00000542042	chr17	63438311	-	FALSE	ENSG00000008283	FALSE
ENST00000581573	chr17	63437949	-	TRUE	ENSG00000008283	FALSE
ENST00000581163	chr17	63436706	-	FALSE	ENSG00000008283	FALSE
ENST00000585153	chr17	63435399	-	TRUE	ENSG00000008283	FALSE
ENST00000618113	chr17	51120868	-	FALSE	ENSG00000008294	TRUE
ENST00000514613	chr17	51079622	-	TRUE	ENSG00000008294	FALSE
ENST00000505173	chr17	51056424	-	TRUE	ENSG00000008294	FALSE
ENST00000502329	chr17	51047471	-	TRUE	ENSG00000008294	FALSE
ENST00000510283	chr17	51046878	-	FALSE	ENSG00000008294	FALSE
ENST00000576492	chr17	51040451	-	FALSE	ENSG00000008294	FALSE
ENST00000511795	chr17	51020259	-	TRUE	ENSG00000008294	FALSE
ENST00000513547	chr17	51016256	-	FALSE	ENSG00000008294	FALSE
ENST00000513827	chr17	51001745	-	TRUE	ENSG00000008294	FALSE
ENST00000506483	chr17	50995960	-	TRUE	ENSG00000008294	FALSE
ENST00000513906	chr17	50993937	-	TRUE	ENSG00000008294	FALSE
ENST00000513746	chr17	50990742	-	TRUE	ENSG00000008294	FALSE
ENST00000511312	chr17	50982672	-	TRUE	ENSG00000008294	FALSE
ENST00000506500	chr17	50975360	-	TRUE	ENSG00000008294	FALSE
ENST00000509724	chr17	50965494	-	FALSE	ENSG00000008294	FALSE
ENST00000164024	chr3	48662886	-	FALSE	ENSG00000008300	TRUE
ENST00000461362	chr3	48643930	-	TRUE	ENSG00000008300	FALSE
ENST00000470999	chr3	48642137	-	TRUE	ENSG00000008300	FALSE
ENST00000417368	chr7	122144255	-	FALSE	ENSG00000008311	TRUE
ENST00000393376	chr7	122133822	-	TRUE	ENSG00000008311	FALSE
ENST00000460376	chr7	122086153	-	TRUE	ENSG00000008311	FALSE
ENST00000426162	chr7	122082872	-	TRUE	ENSG00000008311	FALSE
ENST00000011684	chr12	6310436	+	FALSE	ENSG00000008323	TRUE
ENST00000536531	chr12	6310738	+	FALSE	ENSG00000008323	FALSE
ENST00000396988	chr12	6310933	+	FALSE	ENSG00000008323	FALSE
ENST00000449001	chr12	6312651	+	FALSE	ENSG00000008323	FALSE
ENST00000543000	chr12	6317567	+	FALSE	ENSG00000008323	FALSE
ENST00000535616	chr12	6318743	+	TRUE	ENSG00000008323	FALSE
ENST00000304581	chr12	6319460	+	FALSE	ENSG00000008323	FALSE
ENST00000447630	chr3	42581840	+	FALSE	ENSG00000008324	TRUE
ENST00000011691	chr3	42590838	+	TRUE	ENSG00000008324	FALSE
ENST00000474941	chr3	42591274	+	TRUE	ENSG00000008324	FALSE
ENST00000262966	chr19	4343527	+	FALSE	ENSG00000008382	TRUE
ENST00000596722	chr19	4343605	+	TRUE	ENSG00000008382	FALSE
ENST00000601877	chr19	4352990	+	TRUE	ENSG00000008382	FALSE
ENST00000594162	chr19	4354949	+	TRUE	ENSG00000008382	FALSE
ENST00000536371	chr12	16347142	+	FALSE	ENSG00000008394	TRUE
ENST00000534835	chr12	16347645	+	FALSE	ENSG00000008394	FALSE
ENST00000540056	chr12	16347778	+	FALSE	ENSG00000008394	FALSE
ENST00000538885	chr12	16350746	+	FALSE	ENSG00000008394	FALSE
ENST00000396207	chr12	16353417	+	FALSE	ENSG00000008394	FALSE
ENST00000538857	chr12	16354231	+	TRUE	ENSG00000008394	FALSE
ENST00000535624	chr12	16357511	+	TRUE	ENSG00000008394	FALSE
ENST00000624056	chr12	16362568	+	NA	ENSG00000008394	FALSE
ENST00000359720	chr12	16382827	+	FALSE	ENSG00000008394	FALSE
ENST00000008527	chr12	107093549	-	FALSE	ENSG00000008405	TRUE
ENST00000552790	chr12	107050359	-	FALSE	ENSG00000008405	FALSE
ENST00000546722	chr12	107001851	-	TRUE	ENSG00000008405	FALSE
ENST00000549356	chr12	106997539	-	TRUE	ENSG00000008405	FALSE
ENST00000008938	chr19	46023053	-	FALSE	ENSG00000008438	TRUE
ENST00000397661	chr19	12995608	+	FALSE	ENSG00000008441	TRUE
ENST00000590027	chr19	13012188	+	FALSE	ENSG00000008441	FALSE
ENST00000587760	chr19	13023991	+	FALSE	ENSG00000008441	FALSE
ENST00000358552	chr19	13024580	+	FALSE	ENSG00000008441	FALSE
ENST00000587260	chr19	13024939	+	TRUE	ENSG00000008441	FALSE
ENST00000588680	chr19	13070003	+	FALSE	ENSG00000008441	FALSE
ENST00000522652	chr8	133571940	-	FALSE	ENSG00000008513	TRUE
ENST00000519435	chr8	133570379	-	FALSE	ENSG00000008513	FALSE
ENST00000523854	chr8	133499421	-	TRUE	ENSG00000008513	FALSE
ENST00000523634	chr8	133489700	-	FALSE	ENSG00000008513	FALSE
ENST00000522204	chr8	133475934	-	TRUE	ENSG00000008513	FALSE
ENST00000336577	chr16	3046561	+	FALSE	ENSG00000008516	TRUE
ENST00000570755	chr16	3047531	+	TRUE	ENSG00000008516	FALSE
ENST00000575441	chr16	3056794	+	TRUE	ENSG00000008516	FALSE
ENST00000325568	chr16	3065297	+	TRUE	ENSG00000008517	TRUE
ENST00000528652	chr16	3067804	+	TRUE	ENSG00000008517	FALSE
ENST00000525003	chr16	3068118	+	TRUE	ENSG00000008517	FALSE
ENST00000262304	chr16	2135898	-	FALSE	ENSG00000008710	TRUE
ENST00000568591	chr16	2118124	-	TRUE	ENSG00000008710	FALSE
ENST00000565639	chr16	2114481	-	TRUE	ENSG00000008710	FALSE
ENST00000483731	chr16	2114124	-	FALSE	ENSG00000008710	FALSE
ENST00000468674	chr16	2113280	-	TRUE	ENSG00000008710	FALSE
ENST00000415938	chr16	2113074	-	TRUE	ENSG00000008710	FALSE
ENST00000487932	chr16	2109853	-	TRUE	ENSG00000008710	FALSE
ENST00000486339	chr16	2108016	-	TRUE	ENSG00000008710	FALSE
ENST00000561991	chr16	2106408	-	TRUE	ENSG00000008710	FALSE
ENST00000567946	chr16	2105398	-	TRUE	ENSG00000008710	FALSE
ENST00000562297	chr16	2103793	-	TRUE	ENSG00000008710	FALSE
ENST00000474088	chr16	2103177	-	TRUE	ENSG00000008710	FALSE
ENST00000570253	chr16	2100765	-	TRUE	ENSG00000008710	FALSE
ENST00000566784	chr16	2099893	-	TRUE	ENSG00000008710	FALSE
ENST00000472659	chr16	2094146	-	TRUE	ENSG00000008710	FALSE
ENST00000562425	chr16	2093884	-	TRUE	ENSG00000008710	FALSE
ENST00000485120	chr16	2092911	-	TRUE	ENSG00000008710	FALSE
ENST00000561668	chr16	2092170	-	FALSE	ENSG00000008710	FALSE
ENST00000564313	chr16	2092013	-	FALSE	ENSG00000008710	FALSE
ENST00000472577	chr16	2090839	-	TRUE	ENSG00000008710	FALSE
ENST00000329492	chr22	50600793	+	FALSE	ENSG00000008735	TRUE
ENST00000008876	chr22	50603133	+	TRUE	ENSG00000008735	FALSE
ENST00000585306	chr17	40061215	-	FALSE	ENSG00000008838	TRUE
ENST00000582023	chr17	40056690	-	FALSE	ENSG00000008838	FALSE
ENST00000356271	chr17	40054742	-	FALSE	ENSG00000008838	FALSE
ENST00000394126	chr17	40054092	-	TRUE	ENSG00000008838	FALSE
ENST00000578901	chr17	40053377	-	TRUE	ENSG00000008838	FALSE
ENST00000585249	chr17	40033675	-	TRUE	ENSG00000008838	FALSE
ENST00000584077	chr17	40032433	-	TRUE	ENSG00000008838	FALSE
ENST00000581058	chr17	40028059	-	TRUE	ENSG00000008838	FALSE
ENST00000580921	chr17	40027523	-	TRUE	ENSG00000008838	FALSE
ENST00000495586	chr17	40027149	-	TRUE	ENSG00000008838	FALSE
ENST00000580720	chr17	40026450	-	TRUE	ENSG00000008838	FALSE
ENST00000422942	chr17	40023651	-	TRUE	ENSG00000008838	FALSE
ENST00000491466	chr17	40022442	-	TRUE	ENSG00000008838	FALSE
ENST00000470126	chr17	40021414	-	FALSE	ENSG00000008838	FALSE
ENST00000579364	chr17	40020610	-	TRUE	ENSG00000008838	FALSE
ENST00000519685	chr8	22987417	+	FALSE	ENSG00000008853	TRUE
ENST00000518534	chr8	22992097	+	TRUE	ENSG00000008853	FALSE
ENST00000522948	chr8	22995841	+	FALSE	ENSG00000008853	FALSE
ENST00000251822	chr8	22999579	+	FALSE	ENSG00000008853	FALSE
ENST00000523918	chr8	23004044	+	FALSE	ENSG00000008853	FALSE
ENST00000519210	chr8	23007839	+	TRUE	ENSG00000008853	FALSE
ENST00000233099	chr2	37084372	-	FALSE	ENSG00000008869	TRUE
ENST00000478810	chr2	37076164	-	TRUE	ENSG00000008869	FALSE
ENST00000467978	chr2	37056484	-	TRUE	ENSG00000008869	FALSE
ENST00000471051	chr2	37013995	-	TRUE	ENSG00000008869	FALSE
ENST00000425467	chr2	36988859	-	FALSE	ENSG00000008869	FALSE
ENST00000461933	chr3	169966635	+	FALSE	ENSG00000008952	TRUE
ENST00000497277	chr3	169975451	+	TRUE	ENSG00000008952	FALSE
ENST00000469890	chr3	169982869	+	TRUE	ENSG00000008952	FALSE
ENST00000470355	chr3	169985129	+	FALSE	ENSG00000008952	FALSE
ENST00000519807	chr8	56074581	-	TRUE	ENSG00000008988	TRUE
ENST00000525878	chr1	114758676	-	FALSE	ENSG00000009307	TRUE
ENST00000339438	chr1	114758050	-	FALSE	ENSG00000009307	FALSE
ENST00000438362	chr1	114750190	-	TRUE	ENSG00000009307	FALSE
ENST00000534389	chr1	114746859	-	FALSE	ENSG00000009307	FALSE
ENST00000483030	chr1	114726348	-	TRUE	ENSG00000009307	FALSE
ENST00000530784	chr1	114724287	-	TRUE	ENSG00000009307	FALSE
ENST00000483407	chr1	114718938	-	TRUE	ENSG00000009307	FALSE
ENST00000611269	chr7	157138916	+	TRUE	ENSG00000009335	TRUE
ENST00000469336	chr7	157207513	+	TRUE	ENSG00000009335	FALSE
ENST00000470408	chr7	157220668	+	TRUE	ENSG00000009335	FALSE
ENST00000497368	chr7	157225500	+	TRUE	ENSG00000009335	FALSE
ENST00000474153	chr7	157256687	+	TRUE	ENSG00000009335	FALSE
ENST00000422377	chr6	111483715	-	FALSE	ENSG00000009413	TRUE
ENST00000434009	chr6	111483229	-	TRUE	ENSG00000009413	FALSE
ENST00000494858	chr6	111411556	-	TRUE	ENSG00000009413	FALSE
ENST00000460981	chr6	111405632	-	TRUE	ENSG00000009413	FALSE
ENST00000470871	chr6	111390113	-	TRUE	ENSG00000009413	FALSE
ENST00000413831	chr6	111367358	-	TRUE	ENSG00000009413	FALSE
ENST00000467500	chr6	111358901	-	TRUE	ENSG00000009413	FALSE
ENST00000492520	chr6	111351733	-	TRUE	ENSG00000009413	FALSE
ENST00000462119	chr6	111315637	-	TRUE	ENSG00000009413	FALSE
ENST00000371130	chrX	124963817	-	FALSE	ENSG00000009694	TRUE
ENST00000461429	chrX	124497143	-	TRUE	ENSG00000009694	FALSE
ENST00000420770	chr1	18630846	+	FALSE	ENSG00000009709	TRUE
ENST00000400897	chr1	11047233	-	FALSE	ENSG00000009724	TRUE
ENST00000478645	chr1	11043198	-	TRUE	ENSG00000009724	FALSE
ENST00000229447	chr6	150368892	+	FALSE	ENSG00000009765	TRUE
ENST00000425615	chr6	150369977	+	FALSE	ENSG00000009765	FALSE
ENST00000373954	chr1	27725979	+	FALSE	ENSG00000009780	TRUE
ENST00000446647	chr1	27744774	+	TRUE	ENSG00000009780	FALSE
ENST00000400959	chr1	209756032	+	FALSE	ENSG00000009790	TRUE
ENST00000367024	chr1	209758498	+	TRUE	ENSG00000009790	FALSE
ENST00000367023	chr1	209768488	+	FALSE	ENSG00000009790	FALSE
ENST00000488702	chr1	209775808	+	FALSE	ENSG00000009790	FALSE
ENST00000471368	chr1	209777439	+	TRUE	ENSG00000009790	FALSE
ENST00000460314	chr1	209778367	+	FALSE	ENSG00000009790	FALSE
ENST00000467830	chr1	209780839	+	TRUE	ENSG00000009790	FALSE
ENST00000261534	chr14	77320884	-	FALSE	ENSG00000009830	TRUE
ENST00000554948	chr14	77320340	-	FALSE	ENSG00000009830	FALSE
ENST00000555788	chr14	77312635	-	FALSE	ENSG00000009830	FALSE
ENST00000556880	chr14	77306897	-	FALSE	ENSG00000009830	FALSE
ENST00000553863	chr14	77306503	-	TRUE	ENSG00000009830	FALSE
ENST00000557289	chr14	77304746	-	FALSE	ENSG00000009830	FALSE
ENST00000554767	chr14	77301163	-	TRUE	ENSG00000009830	FALSE
ENST00000557675	chr14	77296507	-	FALSE	ENSG00000009830	FALSE
ENST00000553880	chr14	77291493	-	TRUE	ENSG00000009830	FALSE
ENST00000554884	chr14	77287824	-	FALSE	ENSG00000009830	FALSE
ENST00000556404	chr14	77287209	-	TRUE	ENSG00000009830	FALSE
ENST00000555134	chr14	77285603	-	TRUE	ENSG00000009830	FALSE
ENST00000556171	chr14	77284363	-	TRUE	ENSG00000009830	FALSE
ENST00000555710	chr14	77280074	-	TRUE	ENSG00000009830	FALSE
ENST00000602717	chr14	77279928	-	TRUE	ENSG00000009830	FALSE
ENST00000556446	chr14	77279061	-	TRUE	ENSG00000009830	FALSE
ENST00000452973	chr6	142147162	+	FALSE	ENSG00000009844	TRUE
ENST00000491881	chr6	142170346	+	TRUE	ENSG00000009844	FALSE
ENST00000345114	chr7	73624543	-	FALSE	ENSG00000009950	TRUE
ENST00000456640	chr7	73616161	-	TRUE	ENSG00000009950	FALSE
ENST00000488212	chr7	73607120	-	TRUE	ENSG00000009950	FALSE
ENST00000476404	chr7	73606824	-	TRUE	ENSG00000009950	FALSE
ENST00000467221	chr7	73597362	-	TRUE	ENSG00000009950	FALSE
ENST00000339594	chr7	73522293	-	FALSE	ENSG00000009954	TRUE
ENST00000466844	chr7	73466387	-	TRUE	ENSG00000009954	FALSE
ENST00000011619	chr6	13711835	-	FALSE	ENSG00000010017	TRUE
ENST00000469916	chr6	13632755	-	TRUE	ENSG00000010017	FALSE
ENST00000339796	chr6	36387800	-	FALSE	ENSG00000010030	TRUE
ENST00000391858	chr1	231337104	+	FALSE	ENSG00000010072	TRUE
ENST00000366644	chr1	231339427	+	FALSE	ENSG00000010072	FALSE
ENST00000469904	chr1	231347677	+	TRUE	ENSG00000010072	FALSE
ENST00000361735	chr1	171781660	+	TRUE	ENSG00000010165	TRUE
ENST00000478330	chr1	171787825	+	TRUE	ENSG00000010165	FALSE
ENST00000476386	chr1	171794394	+	FALSE	ENSG00000010165	FALSE
ENST00000543431	chr12	4562204	+	FALSE	ENSG00000010219	TRUE
ENST00000538520	chr12	4567317	+	FALSE	ENSG00000010219	FALSE
ENST00000539490	chr12	4567955	+	FALSE	ENSG00000010219	FALSE
ENST00000540757	chr12	4590078	+	FALSE	ENSG00000010219	FALSE
ENST00000010132	chr12	4590320	+	TRUE	ENSG00000010219	FALSE
ENST00000540644	chr12	4599625	+	TRUE	ENSG00000010219	FALSE
ENST00000545571	chr12	4604897	+	TRUE	ENSG00000010219	FALSE
ENST00000541024	chr12	4609939	+	TRUE	ENSG00000010219	FALSE
ENST00000544050	chr12	4612517	+	TRUE	ENSG00000010219	FALSE
ENST00000394670	chr17	32350117	+	TRUE	ENSG00000010244	TRUE
ENST00000578918	chr17	32350908	+	FALSE	ENSG00000010244	FALSE
ENST00000581531	chr17	32360751	+	TRUE	ENSG00000010244	FALSE
ENST00000579416	chr17	32362725	+	TRUE	ENSG00000010244	FALSE
ENST00000584696	chr17	32366677	+	TRUE	ENSG00000010244	FALSE
ENST00000579810	chr17	32368832	+	TRUE	ENSG00000010244	FALSE
ENST00000584416	chr17	32372895	+	FALSE	ENSG00000010244	FALSE
ENST00000493806	chr3	48610976	-	FALSE	ENSG00000010256	TRUE
ENST00000203407	chr3	48609646	-	FALSE	ENSG00000010256	FALSE
ENST00000472438	chr3	48604786	-	TRUE	ENSG00000010256	FALSE
ENST00000460105	chr3	48603644	-	TRUE	ENSG00000010256	FALSE
ENST00000471189	chr3	48601425	-	TRUE	ENSG00000010256	FALSE
ENST00000480561	chr3	48600841	-	TRUE	ENSG00000010256	FALSE
ENST00000009041	chr7	38178222	+	FALSE	ENSG00000010270	TRUE
ENST00000382518	chr12	6199715	+	FALSE	ENSG00000010278	TRUE
ENST00000610354	chr12	6200316	+	TRUE	ENSG00000010278	FALSE
ENST00000645565	chr12	6200759	+	FALSE	ENSG00000010278	FALSE
ENST00000481267	chr12	6224986	+	FALSE	ENSG00000010278	FALSE
ENST00000646407	chr12	6226328	+	FALSE	ENSG00000010278	FALSE
ENST00000540891	chr12	6232186	+	FALSE	ENSG00000010278	FALSE
ENST00000441594	chr3	42702827	-	FALSE	ENSG00000010282	TRUE
ENST00000310417	chr3	42701521	-	TRUE	ENSG00000010282	FALSE
ENST00000426666	chr3	42697099	-	TRUE	ENSG00000010282	FALSE
ENST00000466007	chr3	42694201	-	TRUE	ENSG00000010282	FALSE
ENST00000490003	chr3	42693450	-	TRUE	ENSG00000010282	FALSE
ENST00000541399	chr12	6493356	+	FALSE	ENSG00000010292	TRUE
ENST00000382457	chr12	6494093	+	TRUE	ENSG00000010292	FALSE
ENST00000545732	chr12	6511225	+	TRUE	ENSG00000010292	FALSE
ENST00000536090	chr12	6517359	+	TRUE	ENSG00000010292	FALSE
ENST00000542472	chr12	6517793	+	FALSE	ENSG00000010292	FALSE
ENST00000538600	chr12	6521920	+	FALSE	ENSG00000010292	FALSE
ENST00000542492	chr12	6523200	+	TRUE	ENSG00000010292	FALSE
ENST00000535804	chr12	6528547	+	TRUE	ENSG00000010292	FALSE
ENST00000539885	chr12	6529260	+	TRUE	ENSG00000010292	FALSE
ENST00000336604	chr12	6556083	-	FALSE	ENSG00000010295	TRUE
ENST00000436152	chr12	6551900	-	FALSE	ENSG00000010295	FALSE
ENST00000471408	chr12	6550467	-	TRUE	ENSG00000010295	FALSE
ENST00000472558	chr12	6549265	-	TRUE	ENSG00000010295	FALSE
ENST00000652180	chr19	45668221	+	FALSE	ENSG00000010310	TRUE
ENST00000591322	chr19	45670256	+	TRUE	ENSG00000010310	FALSE
ENST00000588816	chr19	45672618	+	TRUE	ENSG00000010310	FALSE
ENST00000591224	chr19	45677526	+	TRUE	ENSG00000010310	FALSE
ENST00000327906	chr3	52410660	+	FALSE	ENSG00000010318	TRUE
ENST00000614886	chr3	52412811	+	TRUE	ENSG00000010318	FALSE
ENST00000461861	chr3	52414523	+	TRUE	ENSG00000010318	FALSE
ENST00000498509	chr3	52419920	+	TRUE	ENSG00000010318	FALSE
ENST00000465863	chr3	52420992	+	TRUE	ENSG00000010318	FALSE
ENST00000231721	chr3	52445085	-	FALSE	ENSG00000010319	TRUE
ENST00000479054	chr3	52455118	+	FALSE	ENSG00000010322	TRUE
ENST00000345716	chr3	52455604	+	TRUE	ENSG00000010322	FALSE
ENST00000489895	chr3	52458692	+	TRUE	ENSG00000010322	FALSE
ENST00000488157	chr3	52470556	+	FALSE	ENSG00000010322	FALSE
ENST00000464280	chr3	52475616	+	FALSE	ENSG00000010322	FALSE
ENST00000481211	chr3	52476298	+	TRUE	ENSG00000010322	FALSE
ENST00000474188	chr3	52478221	+	TRUE	ENSG00000010322	FALSE
ENST00000485765	chr3	52480139	+	TRUE	ENSG00000010322	FALSE
ENST00000460759	chr3	52484204	+	TRUE	ENSG00000010322	FALSE
ENST00000488243	chr3	52485785	+	FALSE	ENSG00000010322	FALSE
ENST00000467594	chr3	52489573	+	TRUE	ENSG00000010322	FALSE
ENST00000321725	chr3	52495338	+	FALSE	ENSG00000010327	TRUE
ENST00000484850	chr3	52507961	+	TRUE	ENSG00000010327	FALSE
ENST00000461325	chr3	52516178	+	TRUE	ENSG00000010327	FALSE
ENST00000481626	chr3	52518801	+	TRUE	ENSG00000010327	FALSE
ENST00000462741	chr3	52521361	+	TRUE	ENSG00000010327	FALSE
ENST00000462681	chr3	52521568	+	TRUE	ENSG00000010327	FALSE
ENST00000469989	chr3	52523278	+	TRUE	ENSG00000010327	FALSE
ENST00000529302	chr19	49817376	-	FALSE	ENSG00000010361	TRUE
ENST00000525130	chr19	49813309	-	FALSE	ENSG00000010361	FALSE
ENST00000527973	chr19	49809865	-	FALSE	ENSG00000010361	FALSE
ENST00000534138	chr19	49808825	-	TRUE	ENSG00000010361	FALSE
ENST00000529634	chr19	49808639	-	TRUE	ENSG00000010361	FALSE
ENST00000445055	chr12	262873	-	FALSE	ENSG00000010379	TRUE
ENST00000534887	chr12	238309	-	TRUE	ENSG00000010379	FALSE
ENST00000542379	chr12	237241	-	TRUE	ENSG00000010379	FALSE
ENST00000543722	chr12	226971	-	TRUE	ENSG00000010379	FALSE
ENST00000539668	chr12	224431	-	TRUE	ENSG00000010379	FALSE
ENST00000521702	chrX	149521096	-	FALSE	ENSG00000010404	TRUE
ENST00000340855	chrX	149505347	-	TRUE	ENSG00000010404	FALSE
ENST00000464251	chrX	149504219	-	TRUE	ENSG00000010404	FALSE
ENST00000490775	chrX	149503388	-	TRUE	ENSG00000010404	FALSE
ENST00000466019	chrX	149498266	-	TRUE	ENSG00000010404	FALSE
ENST00000342836	chr9	33750466	+	FALSE	ENSG00000010438	TRUE
ENST00000429677	chr9	33750821	+	FALSE	ENSG00000010438	FALSE
ENST00000379405	chr9	33795535	+	FALSE	ENSG00000010438	FALSE
ENST00000495682	chr9	33798518	+	FALSE	ENSG00000010438	FALSE
ENST00000575617	chr16	3236221	-	FALSE	ENSG00000010539	TRUE
ENST00000396868	chr16	3235457	-	TRUE	ENSG00000010539	FALSE
ENST00000575630	chr16	3234195	-	TRUE	ENSG00000010539	FALSE
ENST00000575285	chr16	3227805	-	NA	ENSG00000010539	FALSE
ENST00000535707	chr12	6786858	+	FALSE	ENSG00000010610	TRUE
ENST00000536610	chr12	6789514	+	TRUE	ENSG00000010610	FALSE
ENST00000536563	chr12	6813552	+	FALSE	ENSG00000010610	FALSE
ENST00000543755	chr12	6814054	+	TRUE	ENSG00000010610	FALSE
ENST00000433346	chr12	6873569	+	FALSE	ENSG00000010626	TRUE
ENST00000007969	chr12	6904733	+	FALSE	ENSG00000010626	FALSE
ENST00000429740	chr12	6905634	+	TRUE	ENSG00000010626	FALSE
ENST00000472633	chr12	6913102	+	FALSE	ENSG00000010626	FALSE
ENST00000621635	chrX	101390796	-	FALSE	ENSG00000010671	TRUE
ENST00000372880	chrX	101386224	-	FALSE	ENSG00000010671	FALSE
ENST00000618050	chrX	101375284	-	TRUE	ENSG00000010671	FALSE
ENST00000464006	chrX	101362815	-	TRUE	ENSG00000010671	FALSE
ENST00000470329	chrX	101358361	-	TRUE	ENSG00000010671	FALSE
ENST00000478995	chrX	101356804	-	TRUE	ENSG00000010671	FALSE
ENST00000470069	chrX	101354221	-	TRUE	ENSG00000010671	FALSE
ENST00000353147	chr6	26087281	+	FALSE	ENSG00000010704	TRUE
ENST00000485729	chr6	26092948	+	TRUE	ENSG00000010704	FALSE
ENST00000337495	chr1	41242154	-	FALSE	ENSG00000010803	TRUE
ENST00000372595	chr1	41163017	-	FALSE	ENSG00000010803	FALSE
ENST00000402904	chr1	41161481	-	TRUE	ENSG00000010803	FALSE
ENST00000326197	chr1	41160898	-	TRUE	ENSG00000010803	FALSE
ENST00000456518	chr1	41159871	-	TRUE	ENSG00000010803	FALSE
ENST00000397174	chr1	41152674	-	TRUE	ENSG00000010803	FALSE
ENST00000482530	chr1	41070631	-	TRUE	ENSG00000010803	FALSE
ENST00000489421	chr1	41048760	-	TRUE	ENSG00000010803	FALSE
ENST00000498793	chr1	41046669	-	FALSE	ENSG00000010803	FALSE
ENST00000460215	chr1	41045836	-	FALSE	ENSG00000010803	FALSE
ENST00000472037	chr1	41037452	-	TRUE	ENSG00000010803	FALSE
ENST00000368682	chr6	111873452	-	TRUE	ENSG00000010810	TRUE
ENST00000518630	chr6	111858383	-	FALSE	ENSG00000010810	FALSE
ENST00000487824	chr6	111846615	-	FALSE	ENSG00000010810	FALSE
ENST00000523570	chr6	111844944	-	FALSE	ENSG00000010810	FALSE
ENST00000521062	chr6	111820078	-	FALSE	ENSG00000010810	FALSE
ENST00000523574	chr6	111798423	-	FALSE	ENSG00000010810	FALSE
ENST00000368667	chr6	111793912	-	FALSE	ENSG00000010810	FALSE
ENST00000524310	chr6	111781080	-	FALSE	ENSG00000010810	FALSE
ENST00000523322	chr6	111759925	-	FALSE	ENSG00000010810	FALSE
ENST00000229471	chr6	111759131	-	FALSE	ENSG00000010810	FALSE
ENST00000538466	chr6	111720062	-	TRUE	ENSG00000010810	FALSE
ENST00000496864	chr6	111714492	-	TRUE	ENSG00000010810	FALSE
ENST00000476769	chr6	111709064	-	FALSE	ENSG00000010810	FALSE
ENST00000467899	chr6	111708227	-	TRUE	ENSG00000010810	FALSE
ENST00000495935	chr6	111702986	-	TRUE	ENSG00000010810	FALSE
ENST00000467921	chr6	111696815	-	TRUE	ENSG00000010810	FALSE
ENST00000491885	chr6	111676544	-	FALSE	ENSG00000010810	FALSE
ENST00000421237	chr6	142956698	-	FALSE	ENSG00000010818	TRUE
ENST00000367604	chr6	142946365	-	FALSE	ENSG00000010818	FALSE
ENST00000367603	chr6	142945176	-	FALSE	ENSG00000010818	FALSE
ENST00000012134	chr6	142945031	-	FALSE	ENSG00000010818	FALSE
ENST00000474532	chr6	142837047	-	TRUE	ENSG00000010818	FALSE
ENST00000402921	chr1	171248471	+	FALSE	ENSG00000010932	TRUE
ENST00000469112	chr1	171257738	+	FALSE	ENSG00000010932	FALSE
ENST00000354841	chr1	171257957	+	TRUE	ENSG00000010932	FALSE
ENST00000472893	chr1	171275346	+	TRUE	ENSG00000010932	FALSE
ENST00000469711	chr1	171282258	+	FALSE	ENSG00000010932	FALSE
ENST00000418390	chr1	23743155	+	FALSE	ENSG00000011007	TRUE
ENST00000487554	chr1	23744034	+	FALSE	ENSG00000011007	FALSE
ENST00000374514	chr1	23791145	+	FALSE	ENSG00000011009	TRUE
ENST00000492577	chr1	23791971	+	FALSE	ENSG00000011009	FALSE
ENST00000374501	chr1	23793653	+	TRUE	ENSG00000011009	FALSE
ENST00000472213	chr1	23794092	+	TRUE	ENSG00000011009	FALSE
ENST00000312413	chr1	11806096	+	FALSE	ENSG00000011021	TRUE
ENST00000494028	chr1	11829849	+	FALSE	ENSG00000011021	FALSE
ENST00000446542	chr1	11841017	+	FALSE	ENSG00000011021	FALSE
ENST00000303375	chr17	62627670	+	FALSE	ENSG00000011028	TRUE
ENST00000584682	chr17	62676394	+	TRUE	ENSG00000011028	FALSE
ENST00000583597	chr17	62680631	+	TRUE	ENSG00000011028	FALSE
ENST00000579432	chr17	62681453	+	TRUE	ENSG00000011028	FALSE
ENST00000580916	chr17	62688858	+	FALSE	ENSG00000011028	FALSE
ENST00000393193	chr17	51153590	+	FALSE	ENSG00000011052	TRUE
ENST00000230671	chr5	150190062	+	FALSE	ENSG00000011083	TRUE
ENST00000537971	chr12	3077355	+	FALSE	ENSG00000011105	TRUE
ENST00000640568	chr12	3199984	+	TRUE	ENSG00000011105	FALSE
ENST00000431374	chr12	3215251	+	FALSE	ENSG00000011105	FALSE
ENST00000492305	chr12	3272912	+	FALSE	ENSG00000011105	FALSE
ENST00000334746	chr14	93333092	-	FALSE	ENSG00000011114	TRUE
ENST00000554968	chr14	93332346	-	FALSE	ENSG00000011114	FALSE
ENST00000555525	chr14	93296158	-	TRUE	ENSG00000011114	FALSE
ENST00000355125	chr14	93294617	-	TRUE	ENSG00000011114	FALSE
ENST00000316757	chr19	3761692	-	FALSE	ENSG00000011132	TRUE
ENST00000590238	chr19	3760127	-	TRUE	ENSG00000011132	FALSE
ENST00000588984	chr19	3756272	-	TRUE	ENSG00000011132	FALSE
ENST00000591678	chr19	3751894	-	TRUE	ENSG00000011132	FALSE
ENST00000537529	chr17	58219605	-	FALSE	ENSG00000011143	TRUE
ENST00000393119	chr17	58219305	-	FALSE	ENSG00000011143	FALSE
ENST00000577824	chr17	58214379	-	TRUE	ENSG00000011143	FALSE
ENST00000585134	chr17	58213062	-	TRUE	ENSG00000011143	FALSE
ENST00000577315	chr17	58211120	-	TRUE	ENSG00000011143	FALSE
ENST00000583577	chr17	58206780	-	TRUE	ENSG00000011143	FALSE
ENST00000643520	chr3	43690108	+	FALSE	ENSG00000011198	TRUE
ENST00000644371	chr3	43690870	+	FALSE	ENSG00000011198	FALSE
ENST00000454293	chr3	43691094	+	FALSE	ENSG00000011198	FALSE
ENST00000413300	chr3	43711709	+	TRUE	ENSG00000011198	FALSE
ENST00000463153	chr3	43717671	+	TRUE	ENSG00000011198	FALSE
ENST00000262648	chrX	8732137	-	FALSE	ENSG00000011201	TRUE
ENST00000488294	chrX	8570650	-	TRUE	ENSG00000011201	FALSE
ENST00000481896	chrX	8536936	-	TRUE	ENSG00000011201	FALSE
ENST00000397410	chr19	15419141	-	FALSE	ENSG00000011243	TRUE
ENST00000595136	chr19	15417698	-	FALSE	ENSG00000011243	FALSE
ENST00000597994	chr19	15404285	-	FALSE	ENSG00000011243	FALSE
ENST00000595879	chr19	15401276	-	TRUE	ENSG00000011243	FALSE
ENST00000596750	chr19	15400352	-	TRUE	ENSG00000011243	FALSE
ENST00000600065	chr19	15398761	-	TRUE	ENSG00000011243	FALSE
ENST00000595087	chr19	15398403	-	TRUE	ENSG00000011243	FALSE
ENST00000591270	chr17	51260163	-	FALSE	ENSG00000011258	TRUE
ENST00000586178	chr17	51260049	-	FALSE	ENSG00000011258	FALSE
ENST00000593259	chr17	51256829	-	FALSE	ENSG00000011258	FALSE
ENST00000415868	chr17	51225224	-	TRUE	ENSG00000011258	FALSE
ENST00000376381	chr17	51209404	-	TRUE	ENSG00000011258	FALSE
ENST00000586898	chr17	51193016	-	FALSE	ENSG00000011258	FALSE
ENST00000225298	chr17	51260546	+	FALSE	ENSG00000011260	TRUE
ENST00000508506	chr17	51275868	+	FALSE	ENSG00000011260	FALSE
ENST00000583725	chr17	51277163	+	TRUE	ENSG00000011260	FALSE
ENST00000583205	chr17	51280016	+	TRUE	ENSG00000011260	FALSE
ENST00000579261	chr17	51280450	+	TRUE	ENSG00000011260	FALSE
ENST00000582832	chr17	51285268	+	TRUE	ENSG00000011260	FALSE
ENST00000582150	chr17	51296255	+	TRUE	ENSG00000011260	FALSE
ENST00000425013	chr7	5781739	-	FALSE	ENSG00000011275	TRUE
ENST00000476345	chr7	5780292	-	FALSE	ENSG00000011275	FALSE
ENST00000389900	chr7	5761138	-	TRUE	ENSG00000011275	FALSE
ENST00000479541	chr7	5739492	-	FALSE	ENSG00000011275	FALSE
ENST00000484458	chr7	5713441	-	FALSE	ENSG00000011275	FALSE
ENST00000469375	chr7	5650015	-	FALSE	ENSG00000011275	FALSE
ENST00000466729	chr17	15999784	+	TRUE	ENSG00000011295	TRUE
ENST00000481107	chr17	16023673	+	TRUE	ENSG00000011295	FALSE
ENST00000635647	chr19	797075	+	FALSE	ENSG00000011304	TRUE
ENST00000587094	chr19	798428	+	FALSE	ENSG00000011304	FALSE
ENST00000350092	chr19	799406	+	TRUE	ENSG00000011304	FALSE
ENST00000592113	chr19	803575	+	TRUE	ENSG00000011304	FALSE
ENST00000621737	chr19	804389	+	TRUE	ENSG00000011304	FALSE
ENST00000585956	chr19	804623	+	TRUE	ENSG00000011304	FALSE
ENST00000587136	chr19	804858	+	TRUE	ENSG00000011304	FALSE
ENST00000589883	chr19	805508	+	TRUE	ENSG00000011304	FALSE
ENST00000585856	chr19	807859	+	TRUE	ENSG00000011304	FALSE
ENST00000412732	chr19	38229714	-	FALSE	ENSG00000011332	TRUE
ENST00000586624	chr19	38228693	-	FALSE	ENSG00000011332	FALSE
ENST00000420980	chr19	38224250	-	FALSE	ENSG00000011332	FALSE
ENST00000438060	chr19	38223961	-	FALSE	ENSG00000011332	FALSE
ENST00000414789	chr19	38223298	-	FALSE	ENSG00000011332	FALSE
ENST00000473716	chr19	38219939	-	TRUE	ENSG00000011332	FALSE
ENST00000472656	chr19	38217652	-	FALSE	ENSG00000011332	FALSE
ENST00000494031	chr19	38216510	-	TRUE	ENSG00000011332	FALSE
ENST00000488378	chr19	38213979	-	TRUE	ENSG00000011332	FALSE
ENST00000263846	chr11	61581148	-	FALSE	ENSG00000011347	TRUE
ENST00000540831	chr11	61533103	-	TRUE	ENSG00000011347	FALSE
ENST00000650792	chr3	45388506	+	FALSE	ENSG00000011376	TRUE
ENST00000642274	chr3	45388836	+	TRUE	ENSG00000011376	FALSE
ENST00000467936	chr3	45500541	+	TRUE	ENSG00000011376	FALSE
ENST00000485461	chr3	45517963	+	FALSE	ENSG00000011376	FALSE
ENST00000474585	chr3	45541594	+	TRUE	ENSG00000011376	FALSE
ENST00000531428	chr11	17207983	-	FALSE	ENSG00000011405	TRUE
ENST00000265970	chr11	17169741	-	TRUE	ENSG00000011405	FALSE
ENST00000339082	chr19	43670547	-	FALSE	ENSG00000011422	TRUE
ENST00000599892	chr19	43668320	-	FALSE	ENSG00000011422	FALSE
ENST00000593714	chr19	43667691	-	FALSE	ENSG00000011422	FALSE
ENST00000593396	chr19	43661548	-	TRUE	ENSG00000011422	FALSE
ENST00000593447	chr19	43656802	-	TRUE	ENSG00000011422	FALSE
ENST00000396068	chr7	36389821	+	FALSE	ENSG00000011426	TRUE
ENST00000424865	chr7	36390171	+	FALSE	ENSG00000011426	FALSE
ENST00000418118	chr7	36390235	+	FALSE	ENSG00000011426	FALSE
ENST00000460598	chr7	36403493	+	FALSE	ENSG00000011426	FALSE
ENST00000429082	chr7	36406402	+	TRUE	ENSG00000011426	FALSE
ENST00000428612	chr7	36410560	+	FALSE	ENSG00000011426	FALSE
ENST00000446635	chr7	36420224	+	FALSE	ENSG00000011426	FALSE
ENST00000457743	chr7	36422723	+	TRUE	ENSG00000011426	FALSE
ENST00000491782	chr7	36448939	+	TRUE	ENSG00000011426	FALSE
ENST00000263381	chr19	15449951	-	FALSE	ENSG00000011451	TRUE
ENST00000596159	chr19	15449608	-	FALSE	ENSG00000011451	FALSE
ENST00000595214	chr19	15438927	-	TRUE	ENSG00000011451	FALSE
ENST00000599910	chr19	15433290	-	FALSE	ENSG00000011451	FALSE
ENST00000599686	chr19	15432557	-	FALSE	ENSG00000011451	FALSE
ENST00000389282	chr19	15431150	-	TRUE	ENSG00000011451	FALSE
ENST00000600632	chr19	15424839	-	TRUE	ENSG00000011451	FALSE
ENST00000456584	chr9	122940833	+	FALSE	ENSG00000011454	TRUE
ENST00000459903	chr9	122941020	+	FALSE	ENSG00000011454	FALSE
ENST00000485090	chr9	122990163	+	TRUE	ENSG00000011454	FALSE
ENST00000493854	chr9	123033509	+	FALSE	ENSG00000011454	FALSE
ENST00000474707	chr9	123073560	+	TRUE	ENSG00000011454	FALSE
ENST00000480054	chr9	123089552	+	TRUE	ENSG00000011454	FALSE
ENST00000052754	chr12	91182824	-	FALSE	ENSG00000011465	TRUE
ENST00000552145	chr12	91182652	-	FALSE	ENSG00000011465	FALSE
ENST00000549513	chr12	91180976	-	FALSE	ENSG00000011465	FALSE
ENST00000547937	chr12	91180365	-	FALSE	ENSG00000011465	FALSE
ENST00000393155	chr12	91179582	-	TRUE	ENSG00000011465	FALSE
ENST00000550563	chr12	91179355	-	FALSE	ENSG00000011465	FALSE
ENST00000425043	chr12	91178552	-	TRUE	ENSG00000011465	FALSE
ENST00000550758	chr12	91153149	-	TRUE	ENSG00000011465	FALSE
ENST00000548218	chr12	91146208	-	FALSE	ENSG00000011465	FALSE
ENST00000012049	chr19	45692666	+	FALSE	ENSG00000011478	TRUE
ENST00000592769	chr19	45698480	+	FALSE	ENSG00000011478	FALSE
ENST00000012443	chr19	46346994	+	FALSE	ENSG00000011485	TRUE
ENST00000467902	chr19	46375604	+	TRUE	ENSG00000011485	FALSE
ENST00000487483	chr19	46381511	+	TRUE	ENSG00000011485	FALSE
ENST00000492109	chr19	46384377	+	TRUE	ENSG00000011485	FALSE
ENST00000525507	chr19	46386718	+	TRUE	ENSG00000011485	FALSE
ENST00000527623	chr19	46387926	+	TRUE	ENSG00000011485	FALSE
ENST00000475851	chr2	65056366	+	FALSE	ENSG00000011523	TRUE
ENST00000497039	chr2	65070729	+	FALSE	ENSG00000011523	FALSE
ENST00000263881	chr2	39437301	-	FALSE	ENSG00000011566	TRUE
ENST00000437545	chr2	39379809	-	FALSE	ENSG00000011566	FALSE
ENST00000414968	chr2	39325933	-	TRUE	ENSG00000011566	FALSE
ENST00000497566	chr2	39315517	-	TRUE	ENSG00000011566	FALSE
ENST00000465701	chr2	39299845	-	TRUE	ENSG00000011566	FALSE
ENST00000474502	chr2	39294297	-	FALSE	ENSG00000011566	FALSE
ENST00000495648	chr2	39278419	-	TRUE	ENSG00000011566	FALSE
ENST00000475457	chr2	39267425	-	TRUE	ENSG00000011566	FALSE
ENST00000479708	chr2	39261117	-	TRUE	ENSG00000011566	FALSE
ENST00000392197	chr19	35704558	+	FALSE	ENSG00000011590	TRUE
ENST00000262630	chr19	35712928	+	TRUE	ENSG00000011590	FALSE
ENST00000481182	chr19	35713433	+	FALSE	ENSG00000011590	FALSE
ENST00000424586	chr19	35908295	-	FALSE	ENSG00000011600	TRUE
ENST00000573487	chr16	21158377	+	FALSE	ENSG00000011638	TRUE
ENST00000573688	chr16	21170472	+	TRUE	ENSG00000011638	FALSE
ENST00000370314	chrX	152451315	-	FALSE	ENSG00000011677	TRUE
ENST00000535043	chrX	152389497	-	FALSE	ENSG00000011677	FALSE
ENST00000417858	chrX	152255998	-	FALSE	ENSG00000011677	FALSE
ENST00000497894	chrX	152189943	-	FALSE	ENSG00000011677	FALSE
ENST00000634433	chr17	43170245	-	FALSE	ENSG00000012048	TRUE
ENST00000352993	chr17	43125483	-	FALSE	ENSG00000012048	FALSE
ENST00000484087	chr17	43104916	-	TRUE	ENSG00000012048	FALSE
ENST00000412061	chr17	43095866	-	TRUE	ENSG00000012048	FALSE
ENST00000644379	chr17	43091851	-	TRUE	ENSG00000012048	FALSE
ENST00000621897	chr17	43082760	-	FALSE	ENSG00000012048	FALSE
ENST00000472490	chr17	43071066	-	TRUE	ENSG00000012048	FALSE
ENST00000423698	chr19	45478828	-	FALSE	ENSG00000012061	TRUE
ENST00000592083	chr19	45450725	-	FALSE	ENSG00000012061	FALSE
ENST00000589214	chr19	45429210	-	FALSE	ENSG00000012061	FALSE
ENST00000300853	chr19	45424367	-	FALSE	ENSG00000012061	FALSE
ENST00000592023	chr19	45423605	-	FALSE	ENSG00000012061	FALSE
ENST00000591636	chr19	45423566	-	TRUE	ENSG00000012061	FALSE
ENST00000587888	chr19	45420382	-	FALSE	ENSG00000012061	FALSE
ENST00000590701	chr19	45419186	-	TRUE	ENSG00000012061	FALSE
ENST00000592444	chr19	45416859	-	TRUE	ENSG00000012061	FALSE
ENST00000588738	chr19	45414616	-	FALSE	ENSG00000012061	FALSE
ENST00000598537	chr19	35319261	+	FALSE	ENSG00000012124	TRUE
ENST00000595419	chr19	35328664	+	FALSE	ENSG00000012124	FALSE
ENST00000599717	chr19	35329166	+	TRUE	ENSG00000012124	FALSE
ENST00000594250	chr19	35332016	+	TRUE	ENSG00000012124	FALSE
ENST00000594349	chr19	35332546	+	FALSE	ENSG00000012124	FALSE
ENST00000613136	chr19	35336053	+	NA	ENSG00000012124	FALSE
ENST00000594125	chr19	35338254	+	TRUE	ENSG00000012124	FALSE
ENST00000602123	chr19	35341101	+	TRUE	ENSG00000012124	FALSE
ENST00000593704	chr19	35344731	+	TRUE	ENSG00000012124	FALSE
ENST00000621029	chr3	50267558	+	FALSE	ENSG00000012171	TRUE
ENST00000619119	chr3	50268874	+	TRUE	ENSG00000012171	FALSE
ENST00000441915	chr3	50270561	+	TRUE	ENSG00000012171	FALSE
ENST00000456560	chr3	50273119	+	TRUE	ENSG00000012171	FALSE
ENST00000416295	chr3	50274634	+	TRUE	ENSG00000012171	FALSE
ENST00000379484	chrX	21839617	+	FALSE	ENSG00000012174	TRUE
ENST00000599218	chrX	49186528	-	FALSE	ENSG00000012211	TRUE
ENST00000540849	chrX	49184898	-	FALSE	ENSG00000012211	FALSE
ENST00000453382	chrX	49184789	-	TRUE	ENSG00000012211	FALSE
ENST00000614014	chrX	49179283	-	TRUE	ENSG00000012211	FALSE
ENST00000443496	chr3	46485234	-	FALSE	ENSG00000012223	TRUE
ENST00000231751	chr3	46465163	-	FALSE	ENSG00000012223	FALSE
ENST00000426532	chr3	46463671	-	FALSE	ENSG00000012223	FALSE
ENST00000462667	chr3	46455823	-	TRUE	ENSG00000012223	FALSE
ENST00000493056	chr3	46441905	-	FALSE	ENSG00000012223	FALSE
ENST00000522725	chr8	28600469	+	FALSE	ENSG00000012232	TRUE
ENST00000523149	chr8	28622729	+	FALSE	ENSG00000012232	FALSE
ENST00000520940	chr8	28631406	+	FALSE	ENSG00000012232	FALSE
ENST00000220562	chr8	28701327	+	FALSE	ENSG00000012232	FALSE
ENST00000518223	chr8	28710355	+	FALSE	ENSG00000012232	FALSE
ENST00000522698	chr8	28716685	+	FALSE	ENSG00000012232	FALSE
ENST00000521473	chr8	28718060	+	TRUE	ENSG00000012232	FALSE
ENST00000517738	chr8	28730160	+	FALSE	ENSG00000012232	FALSE
ENST00000523271	chr8	28739901	+	TRUE	ENSG00000012232	FALSE
ENST00000520679	chr8	28743976	+	FALSE	ENSG00000012232	FALSE
ENST00000548884	chr12	100473708	+	FALSE	ENSG00000012504	TRUE
ENST00000551379	chr12	100503360	+	FALSE	ENSG00000012504	FALSE
ENST00000370918	chr6	53349179	-	FALSE	ENSG00000012660	TRUE
ENST00000542434	chr10	45374176	+	FALSE	ENSG00000012779	TRUE
ENST00000483623	chr10	45424084	+	TRUE	ENSG00000012779	FALSE
ENST00000475300	chr10	45440430	+	TRUE	ENSG00000012779	FALSE
ENST00000493336	chr10	45442613	+	TRUE	ENSG00000012779	FALSE
ENST00000481117	chr10	45443242	+	TRUE	ENSG00000012779	FALSE
ENST00000317961	chrY	19744939	-	FALSE	ENSG00000012817	TRUE
ENST00000492117	chrY	19722467	-	TRUE	ENSG00000012817	FALSE
ENST00000469599	chrY	19716695	-	TRUE	ENSG00000012817	FALSE
ENST00000478891	chrY	19716348	-	TRUE	ENSG00000012817	FALSE
ENST00000485154	chrY	19710606	-	TRUE	ENSG00000012817	FALSE
ENST00000415360	chrY	19708949	-	TRUE	ENSG00000012817	FALSE
ENST00000550804	chr12	53727745	-	FALSE	ENSG00000012822	TRUE
ENST00000552623	chr12	53726340	-	TRUE	ENSG00000012822	FALSE
ENST00000547949	chr12	53725267	-	TRUE	ENSG00000012822	FALSE
ENST00000552282	chr12	53719778	-	TRUE	ENSG00000012822	FALSE
ENST00000549613	chr12	53716349	-	TRUE	ENSG00000012822	FALSE
ENST00000546443	chr12	53714629	-	TRUE	ENSG00000012822	FALSE
ENST00000554232	chr14	93207241	+	FALSE	ENSG00000012963	TRUE
ENST00000553857	chr14	93209897	+	TRUE	ENSG00000012963	FALSE
ENST00000555329	chr14	93218681	+	FALSE	ENSG00000012963	FALSE
ENST00000555216	chr14	50561126	-	FALSE	ENSG00000012983	TRUE
ENST00000013125	chr14	50532655	-	FALSE	ENSG00000012983	FALSE
ENST00000554091	chr14	50532087	-	TRUE	ENSG00000012983	FALSE
ENST00000554066	chr14	50505128	-	TRUE	ENSG00000012983	FALSE
ENST00000557578	chr14	50486145	-	TRUE	ENSG00000012983	FALSE
ENST00000557210	chr14	50483149	-	FALSE	ENSG00000012983	FALSE
ENST00000554990	chr14	50450600	-	TRUE	ENSG00000012983	FALSE
ENST00000557124	chr14	50438401	-	FALSE	ENSG00000012983	FALSE
ENST00000322054	chr2	31234152	+	FALSE	ENSG00000013016	TRUE
ENST00000157812	chr19	39971005	+	FALSE	ENSG00000013275	TRUE
ENST00000601194	chr19	39979444	+	TRUE	ENSG00000013275	FALSE
ENST00000285599	chr4	6575175	+	FALSE	ENSG00000013288	TRUE
ENST00000504960	chr4	6605248	+	TRUE	ENSG00000013288	FALSE
ENST00000510427	chr4	6617448	+	FALSE	ENSG00000013288	FALSE
ENST00000231706	chr3	170586075	-	FALSE	ENSG00000013293	TRUE
ENST00000064724	chr3	170418865	+	FALSE	ENSG00000013297	TRUE
ENST00000489485	chr3	170421218	+	FALSE	ENSG00000013297	FALSE
ENST00000488989	chr3	170437465	+	TRUE	ENSG00000013297	FALSE
ENST00000225308	chr17	44324870	-	FALSE	ENSG00000013306	TRUE
ENST00000591006	chr17	44324147	-	TRUE	ENSG00000013306	FALSE
ENST00000588767	chr17	44322445	-	TRUE	ENSG00000013306	FALSE
ENST00000593166	chr17	44321524	-	FALSE	ENSG00000013306	FALSE
ENST00000592372	chr17	44321147	-	TRUE	ENSG00000013306	FALSE
ENST00000563915	chr16	29820394	+	FALSE	ENSG00000013364	TRUE
ENST00000565164	chr16	29821324	+	FALSE	ENSG00000013364	FALSE
ENST00000566252	chr16	29829612	+	FALSE	ENSG00000013364	FALSE
ENST00000566554	chr16	29829730	+	FALSE	ENSG00000013364	FALSE
ENST00000629059	chr16	29830550	+	TRUE	ENSG00000013364	FALSE
ENST00000569612	chr16	29833337	+	TRUE	ENSG00000013364	FALSE
ENST00000570061	chr16	29834186	+	FALSE	ENSG00000013364	FALSE
ENST00000568068	chr16	29840094	+	TRUE	ENSG00000013364	FALSE
ENST00000413040	chr7	151341699	+	FALSE	ENSG00000013374	TRUE
ENST00000483358	chr7	151345345	+	TRUE	ENSG00000013374	FALSE
ENST00000493588	chr7	151351120	+	TRUE	ENSG00000013374	FALSE
ENST00000477666	chr7	151352252	+	FALSE	ENSG00000013374	FALSE
ENST00000497987	chr7	151360141	+	TRUE	ENSG00000013374	FALSE
ENST00000460712	chr7	151368733	+	TRUE	ENSG00000013374	FALSE
ENST00000506587	chr6	83193936	-	FALSE	ENSG00000013375	TRUE
ENST00000513973	chr6	83193293	-	FALSE	ENSG00000013375	FALSE
ENST00000651204	chr6	83190972	-	TRUE	ENSG00000013375	FALSE
ENST00000652222	chr6	83188756	-	TRUE	ENSG00000013375	FALSE
ENST00000651698	chr6	83181878	-	FALSE	ENSG00000013375	FALSE
ENST00000507404	chr6	83176135	-	TRUE	ENSG00000013375	FALSE
ENST00000504780	chr6	83172013	-	TRUE	ENSG00000013375	FALSE
ENST00000369724	chr6	83193357	+	FALSE	ENSG00000013392	TRUE
ENST00000321356	chr2	200864744	-	FALSE	ENSG00000013441	TRUE
ENST00000434813	chr2	200864561	-	FALSE	ENSG00000013441	FALSE
ENST00000461981	chr2	200860983	-	TRUE	ENSG00000013441	FALSE
ENST00000409769	chr2	200858166	-	TRUE	ENSG00000013441	FALSE
ENST00000496205	chr2	200854886	-	TRUE	ENSG00000013441	FALSE
ENST00000464454	chr2	200854134	-	TRUE	ENSG00000013441	FALSE
ENST00000228347	chr12	106357748	+	FALSE	ENSG00000013503	TRUE
ENST00000539066	chr12	106358082	+	FALSE	ENSG00000013503	FALSE
ENST00000549569	chr12	106381972	+	FALSE	ENSG00000013503	FALSE
ENST00000549195	chr12	106410244	+	FALSE	ENSG00000013503	FALSE
ENST00000557497	chr14	76826246	-	FALSE	ENSG00000013523	TRUE
ENST00000251089	chr14	76812940	-	FALSE	ENSG00000013523	FALSE
ENST00000554941	chr14	76812568	-	FALSE	ENSG00000013523	FALSE
ENST00000555079	chr14	76806515	-	FALSE	ENSG00000013523	FALSE
ENST00000557179	chr14	76804435	-	TRUE	ENSG00000013523	FALSE
ENST00000511961	chr5	141958328	+	FALSE	ENSG00000013561	TRUE
ENST00000513019	chr5	141966820	+	FALSE	ENSG00000013561	FALSE
ENST00000347642	chr5	141968886	+	FALSE	ENSG00000013561	FALSE
ENST00000506004	chr5	141969269	+	FALSE	ENSG00000013561	FALSE
ENST00000369809	chrX	154412112	-	FALSE	ENSG00000013563	TRUE
ENST00000014935	chrX	154410039	-	TRUE	ENSG00000013563	FALSE
ENST00000369807	chrX	154409278	-	TRUE	ENSG00000013563	FALSE
ENST00000447892	chrX	154405618	-	FALSE	ENSG00000013563	FALSE
ENST00000497242	chrX	154403596	-	TRUE	ENSG00000013563	FALSE
ENST00000542129	chr12	31073860	+	FALSE	ENSG00000013573	TRUE
ENST00000542244	chr12	31074220	+	FALSE	ENSG00000013573	FALSE
ENST00000544652	chr12	31078520	+	TRUE	ENSG00000013573	FALSE
ENST00000538345	chr12	31083828	+	FALSE	ENSG00000013573	FALSE
ENST00000542242	chr12	31087576	+	TRUE	ENSG00000013573	FALSE
ENST00000545717	chr12	31089069	+	TRUE	ENSG00000013573	FALSE
ENST00000536580	chr12	31091553	+	TRUE	ENSG00000013573	FALSE
ENST00000539673	chr12	31092862	+	TRUE	ENSG00000013573	FALSE
ENST00000543511	chr12	31094295	+	TRUE	ENSG00000013573	FALSE
ENST00000539699	chr12	31096635	+	TRUE	ENSG00000013573	FALSE
ENST00000542661	chr12	31096914	+	TRUE	ENSG00000013573	FALSE
ENST00000538740	chr12	31100407	+	TRUE	ENSG00000013573	FALSE
ENST00000542777	chr12	31101513	+	TRUE	ENSG00000013573	FALSE
ENST00000537136	chr12	31102214	+	TRUE	ENSG00000013573	FALSE
ENST00000014930	chr12	13000265	-	FALSE	ENSG00000013583	TRUE
ENST00000535636	chr12	12989280	-	TRUE	ENSG00000013583	FALSE
ENST00000540916	chr12	12979795	-	FALSE	ENSG00000013583	FALSE
ENST00000014914	chr12	12890782	+	FALSE	ENSG00000013588	TRUE
ENST00000534831	chr12	12891974	+	FALSE	ENSG00000013588	FALSE
ENST00000648791	chr12	12908244	+	TRUE	ENSG00000013588	FALSE
ENST00000468306	chrX	150361422	+	FALSE	ENSG00000013619	TRUE
ENST00000370401	chrX	150363284	+	FALSE	ENSG00000013619	FALSE
ENST00000358892	chrX	150420999	+	FALSE	ENSG00000013619	FALSE
ENST00000262858	chrX	150445454	+	TRUE	ENSG00000013619	FALSE
ENST00000464149	chrX	150509325	+	TRUE	ENSG00000013619	FALSE
ENST00000313421	chr11	60971680	+	FALSE	ENSG00000013725	TRUE
ENST00000538288	chr11	61004411	+	FALSE	ENSG00000013725	FALSE
ENST00000541964	chr11	61008351	+	TRUE	ENSG00000013725	FALSE
ENST00000419282	chr11	61015421	+	TRUE	ENSG00000013725	FALSE
ENST00000505761	chr11	61016903	+	TRUE	ENSG00000013725	FALSE
ENST00000458173	chr4	1712891	+	FALSE	ENSG00000013810	TRUE
ENST00000651472	chr4	1721078	+	FALSE	ENSG00000013810	FALSE
ENST00000612220	chr4	1721490	+	FALSE	ENSG00000013810	FALSE
ENST00000493975	chr4	1721785	+	FALSE	ENSG00000013810	FALSE
ENST00000652770	chr4	1722224	+	FALSE	ENSG00000013810	FALSE
ENST00000651251	chr4	1723110	+	FALSE	ENSG00000013810	FALSE
ENST00000650779	chr4	1727605	+	TRUE	ENSG00000013810	FALSE
ENST00000466077	chr4	1730803	+	TRUE	ENSG00000013810	FALSE
ENST00000470808	chr4	1739345	+	TRUE	ENSG00000013810	FALSE
ENST00000484264	chr4	1744439	+	TRUE	ENSG00000013810	FALSE
ENST00000461673	chr6	96521595	+	FALSE	ENSG00000014123	TRUE
ENST00000527850	chr11	65261920	+	FALSE	ENSG00000014138	TRUE
ENST00000532391	chr11	65266481	+	TRUE	ENSG00000014138	FALSE
ENST00000527618	chr11	65280468	+	TRUE	ENSG00000014138	FALSE
ENST00000525924	chr11	65282507	+	TRUE	ENSG00000014138	FALSE
ENST00000533192	chr11	65287602	+	TRUE	ENSG00000014138	FALSE
ENST00000534785	chr11	65294178	+	TRUE	ENSG00000014138	FALSE
ENST00000262577	chr8	143541447	-	FALSE	ENSG00000014164	TRUE
ENST00000528401	chr8	143507840	-	FALSE	ENSG00000014164	FALSE
ENST00000528396	chr11	65180566	+	FALSE	ENSG00000014216	TRUE
ENST00000529133	chr11	65181037	+	FALSE	ENSG00000014216	FALSE
ENST00000533820	chr11	65181194	+	FALSE	ENSG00000014216	FALSE
ENST00000527739	chr11	65181687	+	FALSE	ENSG00000014216	FALSE
ENST00000279247	chr11	65181872	+	FALSE	ENSG00000014216	FALSE
ENST00000531068	chr11	65182435	+	TRUE	ENSG00000014216	FALSE
ENST00000526468	chr11	65183336	+	TRUE	ENSG00000014216	FALSE
ENST00000527897	chr11	65185932	+	TRUE	ENSG00000014216	FALSE
ENST00000533079	chr11	65187941	+	TRUE	ENSG00000014216	FALSE
ENST00000527887	chr11	65188245	+	TRUE	ENSG00000014216	FALSE
ENST00000530495	chr11	65203372	+	FALSE	ENSG00000014216	FALSE
ENST00000525013	chr11	65206257	+	TRUE	ENSG00000014216	FALSE
ENST00000528165	chr11	65208478	+	TRUE	ENSG00000014216	FALSE
ENST00000495911	chr3	132317369	+	FALSE	ENSG00000014257	TRUE
ENST00000483689	chr3	132328324	+	TRUE	ENSG00000014257	FALSE
ENST00000512463	chr3	132337352	+	TRUE	ENSG00000014257	FALSE
ENST00000507647	chr3	132352802	+	TRUE	ENSG00000014257	FALSE
ENST00000485781	chr2	63588609	+	FALSE	ENSG00000014641	TRUE
ENST00000432309	chr2	63589151	+	FALSE	ENSG00000014641	FALSE
ENST00000484538	chr2	63597548	+	TRUE	ENSG00000014641	FALSE
ENST00000495083	chr2	63605810	+	TRUE	ENSG00000014641	FALSE
ENST00000513699	chr4	41990502	+	FALSE	ENSG00000014824	TRUE
ENST00000509683	chr4	42063034	+	TRUE	ENSG00000014824	FALSE
ENST00000505523	chr4	42070189	+	FALSE	ENSG00000014824	FALSE
ENST00000466496	chr1	149936879	-	FALSE	ENSG00000014914	TRUE
ENST00000369140	chr1	149936350	-	FALSE	ENSG00000014914	FALSE
ENST00000479272	chr1	149935486	-	TRUE	ENSG00000014914	FALSE
ENST00000493562	chr1	149933907	-	TRUE	ENSG00000014914	FALSE
ENST00000495054	chr1	149931592	-	TRUE	ENSG00000014914	FALSE
ENST00000370483	chr10	99732100	-	FALSE	ENSG00000014919	TRUE
ENST00000497381	chr10	99716646	-	TRUE	ENSG00000014919	FALSE
ENST00000389857	chr14	91417844	-	FALSE	ENSG00000015133	TRUE
ENST00000389856	chr14	91417346	-	FALSE	ENSG00000015133	FALSE
ENST00000554872	chr14	91416838	-	TRUE	ENSG00000015133	FALSE
ENST00000553437	chr14	91408758	-	TRUE	ENSG00000015133	FALSE
ENST00000554051	chr14	91338856	-	TRUE	ENSG00000015133	FALSE
ENST00000557507	chr14	91315870	-	TRUE	ENSG00000015133	FALSE
ENST00000555995	chr14	91291071	-	TRUE	ENSG00000015133	FALSE
ENST00000556726	chr14	91289331	-	FALSE	ENSG00000015133	FALSE
ENST00000331194	chr14	91285690	-	TRUE	ENSG00000015133	FALSE
ENST00000334448	chr14	91283623	-	TRUE	ENSG00000015133	FALSE
ENST00000557455	chr14	91279977	-	TRUE	ENSG00000015133	FALSE
ENST00000327791	chr12	42238349	-	FALSE	ENSG00000015153	TRUE
ENST00000547724	chr12	42237800	-	TRUE	ENSG00000015153	FALSE
ENST00000547622	chr12	42237512	-	FALSE	ENSG00000015153	FALSE
ENST00000551528	chr12	42210836	-	TRUE	ENSG00000015153	FALSE
ENST00000546972	chr12	42199544	-	TRUE	ENSG00000015153	FALSE
ENST00000550315	chr12	42161628	-	NA	ENSG00000015153	FALSE
ENST00000439456	chr10	134465	+	FALSE	ENSG00000015171	TRUE
ENST00000381591	chr10	135069	+	FALSE	ENSG00000015171	FALSE
ENST00000403354	chr10	135484	+	FALSE	ENSG00000015171	FALSE
ENST00000602682	chr10	179990	+	TRUE	ENSG00000015171	FALSE
ENST00000627286	chr10	197941	+	TRUE	ENSG00000015171	FALSE
ENST00000488275	chr10	239962	+	TRUE	ENSG00000015171	FALSE
ENST00000473115	chr10	244471	+	FALSE	ENSG00000015171	FALSE
ENST00000450772	chrX	48676596	+	FALSE	ENSG00000015285	TRUE
ENST00000376701	chrX	48683779	+	TRUE	ENSG00000015285	FALSE
ENST00000490627	chrX	48685779	+	TRUE	ENSG00000015285	FALSE
ENST00000474174	chrX	48688279	+	TRUE	ENSG00000015285	FALSE
ENST00000470107	chrX	48689020	+	TRUE	ENSG00000015285	FALSE
ENST00000570029	chr16	89613308	+	FALSE	ENSG00000015413	TRUE
ENST00000565249	chr16	89613549	+	FALSE	ENSG00000015413	FALSE
ENST00000568281	chr16	89616873	+	FALSE	ENSG00000015413	FALSE
ENST00000393092	chr16	89620592	+	FALSE	ENSG00000015413	FALSE
ENST00000561484	chr16	89626458	+	FALSE	ENSG00000015413	FALSE
ENST00000261615	chr16	89630289	+	TRUE	ENSG00000015413	FALSE
ENST00000564645	chr16	89637576	+	TRUE	ENSG00000015413	FALSE
ENST00000552886	chr22	17774770	-	FALSE	ENSG00000015475	TRUE
ENST00000551952	chr22	17774665	-	FALSE	ENSG00000015475	FALSE
ENST00000399767	chr22	17774495	-	FALSE	ENSG00000015475	FALSE
ENST00000317361	chr22	17774042	-	FALSE	ENSG00000015475	FALSE
ENST00000494097	chr22	17741194	-	TRUE	ENSG00000015475	FALSE
ENST00000394805	chr5	139293648	+	FALSE	ENSG00000015479	TRUE
ENST00000514488	chr5	139294530	+	FALSE	ENSG00000015479	FALSE
ENST00000620916	chr5	139307416	+	FALSE	ENSG00000015479	FALSE
ENST00000515833	chr5	139308095	+	TRUE	ENSG00000015479	FALSE
ENST00000505625	chr5	139310043	+	TRUE	ENSG00000015479	FALSE
ENST00000511333	chr5	139315347	+	TRUE	ENSG00000015479	FALSE
ENST00000502422	chr5	139315751	+	TRUE	ENSG00000015479	FALSE
ENST00000502944	chr5	139321805	+	TRUE	ENSG00000015479	FALSE
ENST00000512040	chr5	139322746	+	FALSE	ENSG00000015479	FALSE
ENST00000289547	chr7	44541315	-	FALSE	ENSG00000015520	TRUE
ENST00000017003	chr17	50346092	+	FALSE	ENSG00000015532	TRUE
ENST00000511654	chr17	50356184	+	TRUE	ENSG00000015532	FALSE
ENST00000574840	chr17	50357166	+	NA	ENSG00000015532	FALSE
ENST00000571021	chr17	50358978	+	NA	ENSG00000015532	FALSE
ENST00000393283	chr2	109792758	+	FALSE	ENSG00000015568	TRUE
ENST00000272454	chr2	109794274	+	TRUE	ENSG00000015568	FALSE
ENST00000432606	chr2	109794685	+	FALSE	ENSG00000015568	FALSE
ENST00000482778	chr2	109803312	+	TRUE	ENSG00000015568	FALSE
ENST00000413468	chr2	109804072	+	TRUE	ENSG00000015568	FALSE
ENST00000495473	chr2	109808237	+	TRUE	ENSG00000015568	FALSE
ENST00000493394	chr2	109819178	+	TRUE	ENSG00000015568	FALSE
ENST00000495582	chr2	109837883	+	FALSE	ENSG00000015568	FALSE
ENST00000477523	chr2	109840377	+	TRUE	ENSG00000015568	FALSE
ENST00000350889	chr8	27258420	-	FALSE	ENSG00000015592	TRUE
ENST00000355451	chr7	44490658	-	FALSE	ENSG00000015676	TRUE
ENST00000497978	chr7	44490265	-	FALSE	ENSG00000015676	FALSE
ENST00000480209	chr7	44485274	-	FALSE	ENSG00000015676	FALSE
ENST00000460110	chr7	44481462	-	FALSE	ENSG00000015676	FALSE
ENST00000472246	chr7	44471960	-	FALSE	ENSG00000015676	FALSE
ENST00000478769	chr7	44427641	-	FALSE	ENSG00000015676	FALSE
ENST00000493613	chr7	44425950	-	FALSE	ENSG00000015676	FALSE
ENST00000487118	chr7	44402923	-	FALSE	ENSG00000015676	FALSE
ENST00000475952	chr7	44392508	-	TRUE	ENSG00000015676	FALSE
ENST00000230658	chr5	51383448	+	FALSE	ENSG00000016082	TRUE
ENST00000505475	chr5	51386204	+	FALSE	ENSG00000016082	FALSE
ENST00000315251	chr3	53846419	-	FALSE	ENSG00000016391	TRUE
ENST00000467802	chr3	53844769	-	FALSE	ENSG00000016391	FALSE
ENST00000481668	chr3	53844617	-	FALSE	ENSG00000016391	FALSE
ENST00000316649	chr6	137045180	-	FALSE	ENSG00000016402	TRUE
ENST00000541547	chr6	137044312	-	FALSE	ENSG00000016402	FALSE
ENST00000234701	chr1	86468368	+	FALSE	ENSG00000016490	TRUE
ENST00000394711	chr1	86468843	+	TRUE	ENSG00000016490	FALSE
ENST00000370563	chr1	86547078	+	FALSE	ENSG00000016602	TRUE
ENST00000496322	chr1	86571116	+	TRUE	ENSG00000016602	FALSE
ENST00000266014	chr3	52706032	-	FALSE	ENSG00000016864	TRUE
ENST00000394783	chr3	52703619	-	FALSE	ENSG00000016864	FALSE
ENST00000485899	chr3	52700657	-	TRUE	ENSG00000016864	FALSE
ENST00000463827	chr3	52697534	-	FALSE	ENSG00000016864	FALSE
ENST00000481643	chr3	52696637	-	FALSE	ENSG00000016864	FALSE
ENST00000505330	chr3	130850595	+	FALSE	ENSG00000017260	TRUE
ENST00000510168	chr3	130893968	+	FALSE	ENSG00000017260	FALSE
ENST00000509662	chr3	130894382	+	TRUE	ENSG00000017260	FALSE
ENST00000508297	chr3	130929998	+	FALSE	ENSG00000017260	FALSE
ENST00000504612	chr3	130932044	+	TRUE	ENSG00000017260	FALSE
ENST00000513636	chr3	130953839	+	TRUE	ENSG00000017260	FALSE
ENST00000515854	chr3	130955743	+	FALSE	ENSG00000017260	FALSE
ENST00000514654	chr3	130962902	+	TRUE	ENSG00000017260	FALSE
ENST00000508660	chr3	130967388	+	TRUE	ENSG00000017260	FALSE
ENST00000510774	chr3	130980570	+	TRUE	ENSG00000017260	FALSE
ENST00000507194	chr3	130994070	+	TRUE	ENSG00000017260	FALSE
ENST00000644491	chr12	102481744	-	FALSE	ENSG00000017427	TRUE
ENST00000337514	chr12	102480645	-	TRUE	ENSG00000017427	FALSE
ENST00000424202	chr12	102478651	-	FALSE	ENSG00000017427	FALSE
ENST00000481539	chr12	102415746	-	FALSE	ENSG00000017427	FALSE
ENST00000620913	chrX	48470260	-	FALSE	ENSG00000017483	TRUE
ENST00000595796	chrX	48470177	-	TRUE	ENSG00000017483	FALSE
ENST00000416711	chrX	48469017	-	FALSE	ENSG00000017483	FALSE
ENST00000441948	chrX	48468557	-	FALSE	ENSG00000017483	FALSE
ENST00000440085	chrX	48468388	-	FALSE	ENSG00000017483	FALSE
ENST00000619100	chrX	48467493	-	TRUE	ENSG00000017483	FALSE
ENST00000494034	chrX	48466872	-	FALSE	ENSG00000017483	FALSE
ENST00000615300	chrX	48460977	-	TRUE	ENSG00000017483	FALSE
ENST00000019317	chr18	9475009	+	FALSE	ENSG00000017797	TRUE
ENST00000585015	chr18	9475454	+	FALSE	ENSG00000017797	FALSE
ENST00000458039	chr18	9476127	+	FALSE	ENSG00000017797	FALSE
ENST00000514898	chr4	70704204	+	FALSE	ENSG00000018189	TRUE
ENST00000503876	chr4	70704424	+	FALSE	ENSG00000018189	FALSE
ENST00000417478	chr4	70704801	+	FALSE	ENSG00000018189	FALSE
ENST00000381006	chr4	70721964	+	FALSE	ENSG00000018189	FALSE
ENST00000513597	chr4	70734346	+	FALSE	ENSG00000018189	FALSE
ENST00000504805	chr4	70784866	+	TRUE	ENSG00000018189	FALSE
ENST00000512103	chr4	70788939	+	TRUE	ENSG00000018189	FALSE
ENST00000507333	chr4	70793876	+	TRUE	ENSG00000018189	FALSE
ENST00000503025	chr4	70794673	+	TRUE	ENSG00000018189	FALSE
ENST00000512331	chr4	70799405	+	TRUE	ENSG00000018189	FALSE
ENST00000515442	chr4	70802871	+	FALSE	ENSG00000018189	FALSE
ENST00000551295	chr12	40692439	+	FALSE	ENSG00000018236	TRUE
ENST00000548005	chr12	40742351	+	FALSE	ENSG00000018236	FALSE
ENST00000547849	chr12	40828059	+	FALSE	ENSG00000018236	FALSE
ENST00000347616	chr12	40908354	+	TRUE	ENSG00000018236	FALSE
ENST00000550305	chr12	41005039	+	FALSE	ENSG00000018236	FALSE
ENST00000548481	chr12	41029114	+	FALSE	ENSG00000018236	FALSE
ENST00000468221	chr2	218382029	+	FALSE	ENSG00000018280	TRUE
ENST00000469449	chr2	218383687	+	TRUE	ENSG00000018280	FALSE
ENST00000460592	chr2	218385155	+	TRUE	ENSG00000018280	FALSE
ENST00000490872	chr2	218389965	+	TRUE	ENSG00000018280	FALSE
ENST00000490536	chr2	218392590	+	TRUE	ENSG00000018280	FALSE
ENST00000474080	chr3	149736714	-	FALSE	ENSG00000018408	TRUE
ENST00000465804	chr3	149703273	-	FALSE	ENSG00000018408	FALSE
ENST00000475579	chr3	149670909	-	FALSE	ENSG00000018408	FALSE
ENST00000360632	chr3	149658101	-	FALSE	ENSG00000018408	FALSE
ENST00000479238	chr3	149657435	-	TRUE	ENSG00000018408	FALSE
ENST00000472417	chr3	149576252	-	FALSE	ENSG00000018408	FALSE
ENST00000485244	chr3	149542439	-	TRUE	ENSG00000018408	FALSE
ENST00000471586	chr3	149541060	-	FALSE	ENSG00000018408	FALSE
ENST00000494754	chr3	149540266	-	FALSE	ENSG00000018408	FALSE
ENST00000409888	chr2	177392768	+	FALSE	ENSG00000018510	TRUE
ENST00000637633	chr2	177420269	+	TRUE	ENSG00000018510	FALSE
ENST00000642466	chr2	177434327	+	TRUE	ENSG00000018510	FALSE
ENST00000460342	chr2	177436984	+	TRUE	ENSG00000018510	FALSE
ENST00000438300	chr2	132309309	+	FALSE	ENSG00000018607	TRUE
ENST00000320339	chrX	119565408	-	FALSE	ENSG00000018610	TRUE
ENST00000469448	chrX	119542767	-	TRUE	ENSG00000018610	FALSE
ENST00000472488	chr1	160115759	+	FALSE	ENSG00000018625	TRUE
ENST00000468587	chr1	160123958	+	TRUE	ENSG00000018625	FALSE
ENST00000447527	chr1	160127672	+	TRUE	ENSG00000018625	FALSE
ENST00000463989	chr1	160136671	+	TRUE	ENSG00000018625	FALSE
ENST00000459972	chr1	160139959	+	FALSE	ENSG00000018625	FALSE
ENST00000448773	chr2	32628032	+	FALSE	ENSG00000018699	TRUE
ENST00000438654	chr2	32678878	+	TRUE	ENSG00000018699	FALSE
ENST00000433416	chr2	32736785	+	TRUE	ENSG00000018699	FALSE
ENST00000428527	chr2	32777882	+	FALSE	ENSG00000018699	FALSE
ENST00000589143	chr19	56393545	-	FALSE	ENSG00000018869	TRUE
ENST00000326621	chr11	124752255	-	FALSE	ENSG00000019102	TRUE
ENST00000361417	chr11	118606440	+	FALSE	ENSG00000019144	TRUE
ENST00000530708	chr11	118607591	+	FALSE	ENSG00000019144	FALSE
ENST00000532639	chr11	118610427	+	FALSE	ENSG00000019144	FALSE
ENST00000525427	chr11	118613153	+	TRUE	ENSG00000019144	FALSE
ENST00000527259	chr11	118615585	+	FALSE	ENSG00000019144	FALSE
ENST00000526374	chr11	118621363	+	FALSE	ENSG00000019144	FALSE
ENST00000617208	chr11	118624084	+	FALSE	ENSG00000019144	FALSE
ENST00000532517	chr11	118626930	+	TRUE	ENSG00000019144	FALSE
ENST00000614369	chr11	118629979	+	FALSE	ENSG00000019144	FALSE
ENST00000527898	chr11	118631916	+	TRUE	ENSG00000019144	FALSE
ENST00000612681	chr11	118632213	+	TRUE	ENSG00000019144	FALSE
ENST00000392852	chr11	118639407	+	FALSE	ENSG00000019144	FALSE
ENST00000531987	chr11	118642039	+	TRUE	ENSG00000019144	FALSE
ENST00000529005	chr11	118644089	+	TRUE	ENSG00000019144	FALSE
ENST00000525226	chr11	118644369	+	TRUE	ENSG00000019144	FALSE
ENST00000526537	chr11	118646334	+	TRUE	ENSG00000019144	FALSE
ENST00000620788	chr11	118650601	+	TRUE	ENSG00000019144	FALSE
ENST00000327097	chr2	118942166	+	FALSE	ENSG00000019169	TRUE
ENST00000494979	chr2	118993017	+	TRUE	ENSG00000019169	FALSE
ENST00000216862	chr20	54173986	-	FALSE	ENSG00000019186	TRUE
ENST00000395954	chr20	54171953	-	TRUE	ENSG00000019186	FALSE
ENST00000487593	chr20	54164548	-	TRUE	ENSG00000019186	FALSE
ENST00000460643	chr20	54157298	-	FALSE	ENSG00000019186	FALSE
ENST00000530656	chr11	45095806	+	FALSE	ENSG00000019485	TRUE
ENST00000526442	chr11	45146675	+	FALSE	ENSG00000019485	FALSE
ENST00000424263	chr11	45147343	+	FALSE	ENSG00000019485	FALSE
[truncated: 116,123 more rows]
