# Supplementary material for: A multi-regional human brain atlas of chromatin accessibility and gene expression facilitates promoter-isoform resolution genetic fine-mapping
Source: Nat Commun. 2024 Nov 22;15:10113. doi: 10.1038/s41467-024-54448-y (PMC11584674; doi:10.1038/s41467-024-54448-y)
Supplement: Supplementary file 10 — SupplementaryData 8 [file 41467_2024_54448_MOESM10_ESM.xlsx]

## Sheet: N PVC vs NEC
promoter isoform	gene_id	logFC	AveExpr	t	P.Value	adj.P.Val	z.std
ENST00000216492	ENSG00000100604	1.1342	8.84798	11.2647	3.36569e-19	4.21048e-15	8.95603
ENST00000648347	ENSG00000203930	1.75212	6.92306	8.83057	5.38609e-14	3.369e-10	7.5222
ENST00000284292	ENSG00000154146	1.14559	9.34798	8.44433	3.43059e-13	1.43056e-09	7.27632
ENST00000262631	ENSG00000105711	1.53297	6.49444	7.65033	1.46958e-11	3.87544e-08	6.75087
ENST00000332312	ENSG00000183798	2.37656	2.21685	7.6499	1.55654e-11	3.87544e-08	6.74253
ENST00000391890	ENSG00000196482	3.06819	2.56052	7.62772	1.85872e-11	3.87544e-08	6.71671
ENST00000262178	ENSG00000106018	1.66597	4.66151	7.30755	7.06728e-11	1.11146e-07	6.51922
ENST00000646379	ENSG00000157087	0.937184	8.20247	7.30637	7.10764e-11	1.11146e-07	6.51837
ENST00000537075	ENSG00000124134	1.99523	2.27855	7.31153	8.12014e-11	1.1287e-07	6.49836
ENST00000239938	ENSG00000120738	2.15018	4.4996	6.94639	4.3769e-10	5.4755e-07	6.23996
ENST00000381418	ENSG00000168453	1.22686	6.14245	6.89074	5.88337e-10	6.691e-07	6.19352
ENST00000526758	ENSG00000174996	0.961109	6.81676	6.69014	1.5144e-09	1.57876e-06	6.04282
ENST00000345988	ENSG00000118898	1.62393	3.5747	6.64925	1.81719e-09	1.7487e-06	6.01336
ENST00000295633	ENSG00000163430	1.86132	3.74095	6.52932	3.00787e-09	2.68774e-06	5.93117
ENST00000316803	ENSG00000157782	1.25202	5.83262	6.49215	3.53209e-09	2.79539e-06	5.90474
ENST00000373298	ENSG00000078596	2.54639	2.0726	6.48108	3.57524e-09	2.79539e-06	5.90274
ENST00000256495	ENSG00000134107	1.47552	5.29571	6.47399	3.9702e-09	2.9216e-06	5.88543
ENST00000454243	ENSG00000168490	0.786444	9.01331	6.27019	1.05472e-08	7.33031e-06	5.72169
ENST00000572441	ENSG00000159842	2.08243	3.58286	6.19534	1.51873e-08	9.99966e-06	5.65943
ENST00000446378	ENSG00000164309	1.39257	5.28747	6.14603	1.80217e-08	1.12726e-05	5.62999
ENST00000572543	ENSG00000108509	0.73833	7.59084	6.11079	2.14372e-08	1.2263e-05	5.59998
ENST00000356613	ENSG00000198576	2.10591	3.8621	6.10997	2.15655e-08	1.2263e-05	5.59895
ENST00000367012	ENSG00000082497	2.84802	2.19985	6.00135	3.22619e-08	1.75477e-05	5.5287
ENST00000399167	ENSG00000183773	1.62948	4.21266	5.71699	1.20828e-07	6.29816e-05	5.29224
ENST00000638411	ENSG00000187730	0.939701	6.10917	5.47291	3.48604e-07	0.000174442	5.09507
ENST00000320743	ENSG00000139263	2.15134	1.97329	5.45974	3.78532e-07	0.000182132	5.07945
ENST00000274364	ENSG00000145703	-3.24359	2.89252	-5.39005	5.11407e-07	0.000236952	-5.02198
ENST00000423729	ENSG00000185818	1.06564	5.83271	5.34517	5.92408e-07	0.00026468	4.99368
ENST00000610966	ENSG00000166111	-0.813417	7.5664	-5.34336	6.25652e-07	0.000265745	-4.98313
ENST00000382031	ENSG00000166963	1.14708	5.6919	5.33524	6.37278e-07	0.000265745	4.97956
ENST00000237654	ENSG00000118816	0.732834	7.93766	5.30853	7.06017e-07	0.000283426	4.9597
ENST00000261799	ENSG00000113721	1.77604	2.40547	5.30554	7.24992e-07	0.000283426	4.95455
ENST00000510379	ENSG00000071205	1.30388	5.03439	5.2338	9.73848e-07	0.000369177	4.89685
ENST00000397077	ENSG00000157087	0.745326	7.46456	5.21042	1.0737e-06	0.000392732	4.87763
ENST00000216133	ENSG00000100307	0.544945	8.27349	5.20932	1.09877e-06	0.000392732	4.87307
ENST00000443739	ENSG00000159784	0.619133	7.92755	5.19824	1.14819e-06	0.000398995	4.86438
ENST00000254976	ENSG00000132639	0.548944	9.75224	5.12849	1.52897e-06	0.000516959	4.80741
ENST00000475157	ENSG00000159388	1.75589	3.8734	5.10191	1.69567e-06	0.000558232	4.78668
ENST00000376896	ENSG00000198963	1.24056	3.96458	5.07355	1.86828e-06	0.000599288	4.76717
ENST00000473204	ENSG00000187984	-1.13546	8.22622	-5.0329	2.27873e-06	0.000712672	-4.72699
ENST00000544583	ENSG00000159842	2.12376	3.37215	4.98779	2.75219e-06	0.000839753	4.6885
ENST00000264554	ENSG00000129946	-1.16158	7.17045	-4.97211	2.92963e-06	0.000872612	-4.67569
ENST00000437600	ENSG00000257923	0.856596	7.30589	4.95021	3.17425e-06	0.000923486	4.65921
ENST00000454744	ENSG00000185988	1.74931	3.60725	4.91188	3.71687e-06	0.00105677	4.62662
ENST00000351293	ENSG00000148660	0.568957	8.1092	4.89519	4.02147e-06	0.00111797	4.61027
ENST00000395076	ENSG00000100614	0.567501	8.61051	4.86132	4.57871e-06	0.00124521	4.58322
ENST00000261918	ENSG00000138623	1.42563	4.32173	4.84884	4.94588e-06	0.00128922	4.56707
ENST00000331768	ENSG00000183576	0.509263	7.72068	4.83627	5.09604e-06	0.00128922	4.56079
ENST00000231021	ENSG00000113100	-1.6298	6.41244	-4.83224	5.11669e-06	0.00128922	-4.55995
ENST00000367584	ENSG00000112419	2.02878	3.02594	4.82171	5.15278e-06	0.00128922	4.55847
ENST00000308108	ENSG00000175305	2.24165	1.526	4.78791	6.12513e-06	0.00147779	4.52202
ENST00000313695	ENSG00000116584	1.49485	3.08744	4.78682	6.14271e-06	0.00147779	4.52142
ENST00000367604	ENSG00000010818	1.17849	4.38971	4.77329	6.49967e-06	0.00153417	4.50945
ENST00000555690	ENSG00000119698	-0.939829	8.84559	-4.77123	6.63271e-06	0.00153658	-4.50515
ENST00000000442	ENSG00000173153	1.58822	3.61456	4.7475	7.1553e-06	0.00162751	4.48902
ENST00000512158	ENSG00000145824	-1.41772	7.26503	-4.74646	7.3016e-06	0.00163112	-4.4847
ENST00000318631	ENSG00000180834	1.15427	5.38078	4.73258	7.68092e-06	0.00168576	4.47389
ENST00000233809	ENSG00000115457	1.72815	2.78096	4.71221	8.19966e-06	0.00176858	4.4599
ENST00000266058	ENSG00000187122	-1.60421	7.51056	-4.70937	8.39954e-06	0.00178099	-4.45474
ENST00000643417	ENSG00000165899	-2.38004	4.08296	-4.70717	8.57467e-06	0.00178782	-4.45031
ENST00000377126	ENSG00000119138	1.11221	5.3555	4.68435	9.34989e-06	0.00191749	4.43169
ENST00000335670	ENSG00000069667	0.862026	7.11933	4.66194	1.0126e-05	0.00204317	4.41446
ENST00000310624	ENSG00000100285	1.13699	6.31119	4.62882	1.16213e-05	0.00230765	4.38457
ENST00000392314	ENSG00000144339	-1.22523	6.58036	-4.61972	1.20546e-05	0.00232256	-4.3766
ENST00000296550	ENSG00000170390	-0.751691	7.61132	-4.61815	1.22535e-05	0.00232256	-4.37303
ENST00000587192	ENSG00000237732	-2.60278	2.42319	-4.61491	1.22669e-05	0.00232256	-4.37279
ENST00000341919	ENSG00000141905	1.34573	4.21057	4.61054	1.2439e-05	0.00232256	4.36975
ENST00000378339	ENSG00000132563	0.416759	8.61455	4.5716	1.4492e-05	0.00266611	4.33627
ENST00000282588	ENSG00000213949	-2.95763	2.39056	-4.54379	1.6218e-05	0.00294039	-4.31146
ENST00000500444	ENSG00000246596	-0.662877	8.52546	-4.51397	1.8278e-05	0.00326654	-4.28495
ENST00000373302	ENSG00000136854	0.34872	10.74	4.5049	1.87294e-05	0.00330007	4.27952
ENST00000379645	ENSG00000138741	1.84656	2.64239	4.48851	1.99358e-05	0.00342962	4.26561
ENST00000370068	ENSG00000162631	1.0055	6.90384	4.48642	2.01537e-05	0.00342962	4.26318
ENST00000520614	ENSG00000164951	0.927829	5.33018	4.47702	2.02871e-05	0.00342962	4.26171
ENST00000374050	ENSG00000136888	0.519549	7.14665	4.47588	2.10668e-05	0.00351395	4.25327
ENST00000269051	ENSG00000141314	1.88837	2.93285	4.44477	2.36961e-05	0.00386951	4.22687
ENST00000532984	ENSG00000255245	-1.05279	7.92404	-4.44175	2.38845e-05	0.00386951	-4.22509
ENST00000328619	ENSG00000183036	1.37959	5.62728	4.43823	2.42642e-05	0.00386951	4.22154
ENST00000258424	ENSG00000135940	0.745126	7.78819	4.43604	2.44357e-05	0.00386951	4.21995
ENST00000447653	ENSG00000198668	0.551145	8.9701	4.41884	2.612e-05	0.00408451	4.2049
ENST00000393693	ENSG00000074317	0.657708	7.85266	4.40979	2.73083e-05	0.00416791	4.19482
ENST00000539526	ENSG00000137726	-1.03732	7.94824	-4.40672	2.73196e-05	0.00416791	-4.19473
ENST00000520222	ENSG00000250479	0.967628	5.65496	4.40018	2.78382e-05	0.00419586	4.19047
ENST00000265922	ENSG00000078725	0.655341	6.86841	4.38636	2.96317e-05	0.00441301	4.17628
ENST00000633222	ENSG00000177301	0.920151	5.43015	4.37046	3.15845e-05	0.00464849	4.16173
ENST00000260506	ENSG00000137942	-1.10566	8.48126	-4.35751	3.21795e-05	0.00468099	-4.15747
ENST00000424267	ENSG00000168481	0.774158	6.76901	4.34781	3.44393e-05	0.00495213	4.14193
ENST00000304623	ENSG00000169862	-0.440231	9.43138	-4.34208	3.50331e-05	0.00498027	-4.13801
ENST00000286657	ENSG00000156140	-2.77738	3.18198	-4.33134	3.70149e-05	0.00520288	-4.12536
ENST00000520137	ENSG00000022567	0.868219	6.45777	4.31714	3.84307e-05	0.00530016	4.11672
ENST00000580243	ENSG00000179981	0.877656	7.19392	4.31686	3.85543e-05	0.00530016	4.11598
ENST00000339746	ENSG00000135299	-2.59075	4.05723	-4.30098	4.10441e-05	0.00551686	-4.10152
ENST00000300141	ENSG00000074603	0.630467	6.50893	4.30157	4.11185e-05	0.00551686	4.1011
ENST00000621518	ENSG00000149294	-0.552647	8.19009	-4.29942	4.14537e-05	0.00551686	-4.09922
ENST00000416649	ENSG00000213672	0.776861	6.40474	4.28924	4.29201e-05	0.00565189	4.09117
ENST00000309340	ENSG00000099875	0.661999	6.77816	4.26867	4.6416e-05	0.00604859	4.07298
ENST00000323469	ENSG00000176490	0.651323	6.91446	4.26052	4.75453e-05	0.00608046	4.06738
ENST00000217246	ENSG00000172264	-0.694009	8.36626	-4.26041	4.76327e-05	0.00608046	-4.06695
ENST00000590965	ENSG00000153443	0.763208	5.75795	4.25874	4.84129e-05	0.00611763	4.06316
ENST00000634644	ENSG00000229425	-1.99057	1.92548	-4.24134	5.13457e-05	0.00642335	-4.04942
ENST00000650947	ENSG00000224271	1.02481	3.75133	4.22334	5.41366e-05	0.00670544	4.03701
ENST00000322347	ENSG00000178741	0.696711	7.07293	4.21749	5.61094e-05	0.00676919	4.0286
ENST00000320892	ENSG00000151692	0.537024	7.04079	4.21842	5.61311e-05	0.00676919	4.02851
ENST00000568595	ENSG00000135723	2.0408	2.46463	4.21006	5.62746e-05	0.00676919	4.02791
ENST00000545082	ENSG00000214530	1.43063	4.98146	4.21405	5.78504e-05	0.00689246	4.02141
ENST00000542672	ENSG00000077522	-1.24248	7.16613	-4.19048	6.20532e-05	0.00723062	-4.00486
ENST00000479336	ENSG00000088367	1.71315	3.14557	4.18915	6.2176e-05	0.00723062	4.0044
ENST00000292535	ENSG00000257923	1.78415	3.11356	4.18237	6.24226e-05	0.00723062	4.00346
ENST00000400198	ENSG00000134884	-0.515185	12.3685	-4.18315	6.39427e-05	0.00733875	-3.99777
ENST00000215095	ENSG00000099365	0.335889	9.54964	4.17279	6.64517e-05	0.00753289	3.98865
ENST00000615680	ENSG00000133083	0.900124	6.86539	4.16764	6.73329e-05	0.00753289	3.98552
ENST00000585315	ENSG00000150394	-0.89102	7.20196	-4.16913	6.74407e-05	0.00753289	-3.98514
ENST00000400911	ENSG00000139190	0.663488	7.51742	4.15984	6.9745e-05	0.00769044	3.97715
ENST00000434714	ENSG00000183773	2.10371	2.12994	4.15747	7.00807e-05	0.00769044	3.97601
ENST00000642260	ENSG00000159023	1.02049	6.96503	4.14866	7.22823e-05	0.00780764	3.96865
ENST00000258106	ENSG00000135638	1.36302	2.92265	4.14698	7.26795e-05	0.00780764	3.96734
ENST00000300231	ENSG00000166963	0.643688	6.70783	4.14421	7.38129e-05	0.00780764	3.96365
ENST00000263160	ENSG00000091664	1.51484	4.21003	4.13673	7.39864e-05	0.00780764	3.96309
ENST00000380358	ENSG00000170004	-1.06625	8.62739	-4.14296	7.42693e-05	0.00780764	-3.96218
ENST00000449022	ENSG00000081803	0.975479	7.03471	4.1242	7.75036e-05	0.0080397	3.95199
ENST00000471646	ENSG00000106113	0.992286	6.6938	4.12856	7.77621e-05	0.0080397	3.95119
ENST00000342740	ENSG00000186648	-1.50207	6.33216	-4.12546	7.99747e-05	0.00820068	-3.94448
ENST00000263881	ENSG00000011566	-0.527251	8.71968	-4.09438	8.83882e-05	0.00894579	-3.92044
ENST00000448493	ENSG00000088387	-1.00195	7.93179	-4.09187	8.92514e-05	0.00894579	-3.9181
ENST00000480428	ENSG00000117069	-1.56701	6.0927	-4.09333	8.93864e-05	0.00894579	-3.91773
ENST00000282020	ENSG00000152208	-1.8971	6.56174	-4.08838	9.09225e-05	0.0090273	-3.91362
ENST00000638005	ENSG00000182389	0.824143	5.86118	4.08003	9.29311e-05	0.00915408	3.90834
ENST00000357545	ENSG00000196104	-1.00963	8.10522	-4.07594	9.52335e-05	0.00920803	-3.90243
ENST00000356206	ENSG00000197217	0.623132	6.59771	4.07279	9.56183e-05	0.00920803	3.90145
ENST00000306149	ENSG00000172346	1.01351	5.57205	4.07348	9.56869e-05	0.00920803	3.90128
ENST00000394744	ENSG00000131242	1.26051	3.40778	4.06118	9.99945e-05	0.00954909	3.89061
ENST00000392246	ENSG00000116030	0.580935	6.75349	4.05773	0.00010143	0.00961284	3.88714
ENST00000333461	ENSG00000141750	0.951334	6.30494	4.04214	0.000104839	0.00986121	3.87911
ENST00000380607	ENSG00000107295	0.48649	8.83905	4.0357	0.000110054	0.0102745	3.86728
ENST00000381340	ENSG00000123104	0.983218	5.18513	4.03073	0.000111915	0.0103708	3.86319
ENST00000644123	ENSG00000111203	0.697162	5.93743	4.01348	0.000116402	0.0106056	3.85358
ENST00000307431	ENSG00000152910	-1.24374	6.23151	-4.01913	0.000116849	0.0106056	-3.85264
ENST00000558583	ENSG00000237515	-0.735246	9.01201	-4.01609	0.000117659	0.0106056	-3.85095
ENST00000338437	ENSG00000168748	1.77085	1.78276	4.01617	0.00011784	0.0106056	3.85058
ENST00000527911	ENSG00000149091	0.492789	8.33862	4.00383	0.000123479	0.0110337	3.83911
ENST00000278829	ENSG00000221968	-0.69029	7.96331	-3.99996	0.000125227	0.0110985	-3.83566
ENST00000382713	ENSG00000206052	-0.922392	8.12661	-3.99789	0.000125979	0.0110985	-3.83419
ENST00000567825	ENSG00000007516	-2.83004	2.53028	-3.99403	0.00012776	0.0111767	-3.83074
ENST00000369849	ENSG00000148798	0.652366	7.70663	3.98217	0.00013349	0.0115622	3.81993
ENST00000339600	ENSG00000189043	0.776131	6.37262	3.98001	0.000134015	0.0115622	3.81896
ENST00000415229	ENSG00000162174	0.684554	5.82201	3.96389	0.000142497	0.0122098	3.80379
ENST00000406785	ENSG00000183023	0.604116	7.89169	3.95627	0.00014563	0.0123337	3.79841
ENST00000518659	ENSG00000145934	0.796366	6.43504	3.95113	0.000145914	0.0123337	3.79792
ENST00000381035	ENSG00000099785	1.44082	3.59241	3.94488	0.000150878	0.0126677	3.78962
ENST00000292907	ENSG00000161281	1.05777	3.76395	3.94034	0.000153161	0.0127736	3.78589
ENST00000361758	ENSG00000112531	-0.964732	8.78643	-3.94255	0.000154191	0.0127744	-3.78422
ENST00000570137	ENSG00000166446	0.560142	7.12299	3.93438	0.000158525	0.0129713	3.77732
ENST00000366844	ENSG00000154380	-0.940522	6.11402	-3.93487	0.000158641	0.0129713	-3.77714
ENST00000285689	ENSG00000155324	1.66195	2.26148	3.92496	0.000160324	0.0130237	3.77451
ENST00000344337	ENSG00000114030	-0.355477	9.56035	-3.92507	0.000163135	0.0131666	-3.77017
ENST00000295598	ENSG00000163399	0.553137	8.66384	3.92141	0.000165505	0.0132193	3.76657
ENST00000274376	ENSG00000145715	-0.445312	8.41463	-3.92198	0.000165902	0.0132193	-3.76597
ENST00000536642	ENSG00000173486	1.04736	5.30172	3.91533	0.000168852	0.0133692	3.76157
ENST00000397661	ENSG00000008441	0.881785	4.86962	3.89514	0.000180432	0.0141962	3.74495
ENST00000305997	ENSG00000143797	-1.62593	5.17403	-3.88786	0.000185793	0.0145267	-3.73759
ENST00000440812	ENSG00000116698	0.601598	6.36724	3.87401	0.000195014	0.0151529	3.72539
ENST00000263604	ENSG00000107147	0.559631	9.37273	3.87385	0.000196838	0.0152003	3.72304
ENST00000531646	ENSG00000134343	-1.66658	5.76076	-3.86711	0.000201066	0.0154315	-3.71767
ENST00000256433	ENSG00000134049	0.644963	5.86788	3.86072	0.000205037	0.015565	3.71273
ENST00000332129	ENSG00000116852	-0.634207	8.46405	-3.85911	0.000206513	0.015565	-3.71091
ENST00000610552	ENSG00000136856	0.955098	5.24016	3.86131	0.000206791	0.015565	3.71057
ENST00000602459	ENSG00000267228	0.644629	5.86804	3.85695	0.000207782	0.015565	3.70936
ENST00000310132	ENSG00000007264	0.756942	5.48156	3.85215	0.00021068	0.0156174	3.70585
ENST00000489171	ENSG00000107551	0.63811	7.30215	3.85277	0.000210978	0.0156174	3.7055
ENST00000394414	ENSG00000156475	1.29423	3.23767	3.83144	0.000226812	0.0166907	3.68711
ENST00000234310	ENSG00000221823	0.493342	8.07022	3.82966	0.000230126	0.0168356	3.68342
ENST00000322217	ENSG00000176182	0.838059	5.89202	3.82396	0.000235291	0.0171133	3.67776
ENST00000511251	ENSG00000174473	-1.44794	7.2067	-3.8182	0.00023978	0.0171984	-3.67294
ENST00000572221	ENSG00000038358	0.708042	6.32712	3.81727	0.000240353	0.0171984	3.67233
ENST00000551634	ENSG00000151322	-1.64334	5.61174	-3.81714	0.000240586	0.0171984	-3.67208
ENST00000418457	ENSG00000006715	1.24838	2.47563	3.80575	0.000250242	0.0177666	3.66201
ENST00000371443	ENSG00000182154	-0.594472	9.43694	-3.80432	0.000251374	0.0177666	-3.66086
ENST00000649527	ENSG00000285920	0.684288	6.74283	3.7915	0.000262101	0.0183903	3.65014
ENST00000296015	ENSG00000163728	-0.467619	10.6373	-3.79105	0.000263139	0.0183903	-3.64912
ENST00000370664	ENSG00000165886	1.04411	5.03781	3.78259	0.000265769	0.0184709	3.64657
ENST00000311672	ENSG00000173660	0.692066	6.47494	3.78072	0.000273306	0.0188898	3.63937
ENST00000260197	ENSG00000137642	0.59266	7.8899	3.76524	0.00028242	0.0193926	3.63091
ENST00000309311	ENSG00000167658	0.447311	7.97013	3.76751	0.000284133	0.0193926	3.62935
ENST00000649865	ENSG00000140443	0.533936	6.35633	3.76595	0.00028624	0.0193926	3.62745
ENST00000558457	ENSG00000247556	0.680809	6.7512	3.76571	0.000286782	0.0193926	3.62696
ENST00000379019	ENSG00000125772	0.899191	5.34442	3.76379	0.000288991	0.019437	3.62497
ENST00000318493	ENSG00000105976	1.50133	2.0786	3.75753	0.000294273	0.0196864	3.62029
ENST00000353245	ENSG00000164924	1.48827	3.03475	3.75427	0.000297779	0.0198149	3.61722
ENST00000348261	ENSG00000196557	-3.15128	3.59955	-3.75287	0.000300061	0.0198612	-3.61525
ENST00000575142	ENSG00000091640	0.678094	6.71972	3.74421	0.000303945	0.0200124	3.61191
ENST00000424528	ENSG00000225206	-1.09061	7.25854	-3.74195	0.000306348	0.020065	-3.60987
ENST00000471600	ENSG00000076864	-1.80992	4.89862	-3.7434	0.000309348	0.020156	-3.60734
ENST00000273153	ENSG00000144655	1.45313	3.04556	3.74176	0.000314212	0.0203668	3.60329
ENST00000242728	ENSG00000123095	0.762011	6.29933	3.7312	0.000323703	0.0208738	3.59555
ENST00000354313	ENSG00000100605	1.00044	5.88268	3.72642	0.000330408	0.021197	3.59021
ENST00000563902	ENSG00000196123	-0.536192	9.76498	-3.71761	0.000339981	0.0216998	-3.58276
ENST00000282406	ENSG00000152527	1.21262	5.21284	3.71448	0.000342391	0.0217308	3.58092
ENST00000380663	ENSG00000101911	0.854134	5.0994	3.71216	0.000345387	0.0217308	3.57864
ENST00000456860	ENSG00000023171	0.839229	5.48704	3.71245	0.000345677	0.0217308	3.57842
ENST00000459946	ENSG00000128596	0.55971	7.24078	3.70934	0.000349435	0.0218167	3.57559
ENST00000315757	ENSG00000137809	1.38636	3.04201	3.70314	0.000350532	0.0218167	3.57477
ENST00000226067	ENSG00000108924	0.489167	6.87911	3.70552	0.000354565	0.0219584	3.57178
ENST00000287641	ENSG00000157005	-1.78618	7.97994	-3.70111	0.000360153	0.022116	-3.56768
ENST00000395102	ENSG00000152595	-2.16141	2.46785	-3.69894	0.000360644	0.022116	-3.56732
ENST00000481437	ENSG00000196262	0.659076	7.35823	3.69742	0.000364098	0.0222189	3.56483
ENST00000316409	ENSG00000176973	0.909495	5.64234	3.69083	0.00037163	0.0225684	3.55945
ENST00000225576	ENSG00000175106	-0.453702	9.01139	-3.6845	0.000380819	0.0230147	-3.55303
ENST00000522212	ENSG00000259024	-0.452984	9.00494	-3.68295	0.000382848	0.0230261	-3.55163
ENST00000442508	ENSG00000168283	1.87416	1.62133	3.67745	0.000389506	0.0233144	3.54709
ENST00000354817	ENSG00000197601	-0.488125	8.40491	-3.66497	0.000407066	0.0242495	-3.53546
ENST00000381312	ENSG00000185736	-1.83546	6.52212	-3.66409	0.000409221	0.0242623	-3.53406
ENST00000370377	ENSG00000102181	0.45624	8.03266	3.6578	0.000415755	0.0245334	3.52988
ENST00000374879	ENSG00000241697	-0.95366	7.13556	-3.65702	0.000419854	0.024659	-3.52728
ENST00000426824	ENSG00000007516	-3.0828	6.7845	-3.65089	0.000427765	0.0250063	-3.52233
ENST00000459937	ENSG00000122783	0.846103	5.2463	3.64391	0.000435214	0.0253234	3.51776
ENST00000367268	ENSG00000143858	1.94558	2.23456	3.63425	0.000444264	0.0257303	3.51229
ENST00000447614	ENSG00000105393	0.545374	5.82968	3.62456	0.000465759	0.0266561	3.49971
ENST00000372774	ENSG00000204071	0.717105	6.70892	3.62578	0.000465974	0.0266561	3.49959
ENST00000307145	ENSG00000169926	0.935781	5.18197	3.6248	0.000466642	0.0266561	3.49921
ENST00000392657	ENSG00000134909	0.748324	5.47215	3.61884	0.000476299	0.0270841	3.49374
ENST00000347703	ENSG00000144354	-2.14533	2.74875	-3.61287	0.000485527	0.0274121	-3.48862
ENST00000533026	ENSG00000149571	-1.53737	6.08841	-3.61299	0.000486449	0.0274121	-3.48811
ENST00000525120	ENSG00000177301	1.58164	2.05253	3.6092	0.000489165	0.0274415	3.48662
ENST00000286574	ENSG00000156076	-2.47942	4.6852	-3.60873	0.000493302	0.02755	-3.48437
ENST00000407595	ENSG00000055813	-0.523644	8.44209	-3.60374	0.000502384	0.0279326	-3.47948
ENST00000339950	ENSG00000162607	1.70915	1.45446	3.5987	0.000505894	0.0280032	3.47762
ENST00000310045	ENSG00000171451	-1.41503	7.76265	-3.59616	0.000511379	0.0281822	-3.47472
ENST00000217270	ENSG00000101292	-2.50313	1.78175	-3.5936	0.000518195	0.0284326	-3.47117
ENST00000277905	ENSG00000148704	-2.02742	2.49704	-3.59051	0.000524864	0.0286727	-3.46774
ENST00000362057	ENSG00000095397	1.57057	3.8238	3.57768	0.000546466	0.029723	3.45688
ENST00000319670	ENSG00000104880	0.546599	6.13491	3.57938	0.000549868	0.0297786	3.45521
ENST00000222305	ENSG00000105698	0.572569	6.26093	3.5716	0.000561923	0.0303002	3.44936
ENST00000347869	ENSG00000003756	-0.478588	10.0863	-3.56579	0.000569039	0.0304377	-3.44596
ENST00000636809	ENSG00000184144	0.748406	5.77465	3.5654	0.000569338	0.0304377	3.44582
ENST00000487694	ENSG00000185008	-2.18565	6.09181	-3.55677	0.00058655	0.0311353	-3.43776
ENST00000371374	ENSG00000172348	0.630384	7.15634	3.55195	0.000587364	0.0311353	3.43738
ENST00000395255	ENSG00000138311	0.582192	6.3157	3.55215	0.000592271	0.0312629	3.43513
ENST00000605830	ENSG00000271270	-2.40158	2.05312	-3.54634	0.000598571	0.0314627	-3.43226
ENST00000372600	ENSG00000136802	0.803038	5.4348	3.54418	0.000610917	0.0319773	3.42672
ENST00000322357	ENSG00000178951	0.625913	6.53075	3.52916	0.000634104	0.0329659	3.41659
ENST00000380289	ENSG00000126010	-1.88942	1.90824	-3.53342	0.000635074	0.0329659	-3.41618
ENST00000261313	ENSG00000089220	0.625367	7.95176	3.52878	0.000644822	0.0333336	3.41202
ENST00000619314	ENSG00000244879	-0.904165	6.66925	-3.52629	0.000650329	0.0334799	-3.40971
ENST00000451850	ENSG00000123505	0.776747	4.63381	3.50945	0.000677361	0.0347286	3.39858
ENST00000649858	ENSG00000274487	-0.453115	8.46635	-3.51274	0.000680569	0.0347507	-3.39729
ENST00000469379	ENSG00000182108	0.596588	6.51157	3.51071	0.000683769	0.0347722	3.39601
ENST00000220931	ENSG00000104490	0.834429	5.54571	3.50859	0.000688101	0.0348508	3.39428
ENST00000218075	ENSG00000101958	-2.39116	3.51988	-3.50757	0.00069422	0.0350189	-3.39185
ENST00000341772	ENSG00000187957	-1.13848	7.28657	-3.4987	0.00071449	0.0358967	-3.38396
ENST00000377047	ENSG00000183098	-1.08839	7.97193	-3.49533	0.000721704	0.036114	-3.3812
ENST00000591639	ENSG00000081665	-0.930351	5.90285	-3.49116	0.00072808	0.036288	-3.37878
ENST00000262768	ENSG00000035862	-1.27071	8.63403	-3.49004	0.000732979	0.0363872	-3.37694
ENST00000330106	ENSG00000184524	0.551402	7.63772	3.48695	0.000739582	0.0365698	3.37447
ENST00000324300	ENSG00000151617	1.21929	2.99305	3.48198	0.000753241	0.0370391	3.36943
ENST00000433529	ENSG00000116001	-0.494366	7.72203	-3.48136	0.000754993	0.0370391	-3.36879
ENST00000348956	ENSG00000166165	0.463076	8.6405	3.47903	0.00075918	0.037099	3.36726
ENST00000395905	ENSG00000163827	-1.60687	4.49065	-3.466	0.000791621	0.0385338	-3.35571
ENST00000367433	ENSG00000162687	-0.624393	7.30226	-3.46073	0.000796497	0.0386209	-3.35401
ENST00000306773	ENSG00000171246	0.636141	7.39061	3.46269	0.000802663	0.0387695	3.35187
ENST00000258201	ENSG00000135723	1.80219	2.4893	3.46191	0.000805863	0.0387744	3.35077
ENST00000394729	ENSG00000163932	-2.50089	3.93069	-3.4553	0.000810928	0.0388686	-3.34904
ENST00000305202	ENSG00000103154	-1.53646	6.55815	-3.44022	0.000864973	0.0412337	-3.33112
ENST00000368586	ENSG00000171811	-0.901089	7.40921	-3.43955	0.000866863	0.0412337	-3.33051
ENST00000542380	ENSG00000231205	-1.83864	2.16735	-3.43778	0.00087444	0.0413913	-3.32809
ENST00000420513	ENSG00000219481	-0.756261	6.62425	-3.43591	0.000876793	0.0413913	-3.32734
ENST00000651585	ENSG00000286156	-0.598505	9.17957	-3.43274	0.00088559	0.0415437	-3.32456
ENST00000260102	ENSG00000137547	0.57912	6.33354	3.43335	0.000886665	0.0415437	3.32422
ENST00000523378	ENSG00000156170	1.61033	1.84259	3.42853	0.000896375	0.041842	3.32118
ENST00000306100	ENSG00000168843	-1.25263	6.26886	-3.42449	0.000913453	0.0423494	-3.31591
ENST00000256194	ENSG00000133816	0.549583	6.76753	3.42122	0.000914015	0.0423494	3.31574
ENST00000491438	ENSG00000154529	-1.84958	2.03969	-3.41821	0.000929937	0.0428642	-3.31091
ENST00000615310	ENSG00000165731	1.65565	3.08241	3.4159	0.000931979	0.0428642	3.31029
ENST00000259818	ENSG00000137285	-1.29501	5.46481	-3.41608	0.000936415	0.0429104	-3.30897
ENST00000395580	ENSG00000134283	-0.567999	6.96661	-3.41425	0.000939986	0.0429169	-3.3079
ENST00000400335	ENSG00000183762	1.37606	4.10008	3.41128	0.000950162	0.0432237	3.30488
ENST00000452722	ENSG00000182985	-0.661409	8.48964	-3.40457	0.000958235	0.0434331	-3.30251
ENST00000369501	ENSG00000118432	-1.26507	5.90844	-3.40446	0.00097366	0.043966	-3.29803
ENST00000530758	ENSG00000254999	0.586823	5.27835	3.40287	0.000977023	0.043966	3.29706
ENST00000461096	ENSG00000197780	0.845581	4.43552	3.39857	0.00098989	0.0443274	3.29338
ENST00000306960	ENSG00000168539	0.571834	5.80963	3.39597	0.000996267	0.0443274	3.29158
ENST00000579793	ENSG00000264343	1.36781	2.8972	3.39527	0.000999226	0.0443274	3.29074
ENST00000612520	ENSG00000271425	1.36781	2.8972	3.39527	0.000999226	0.0443274	3.29074
ENST00000397821	ENSG00000147010	-0.667293	7.61919	-3.39385	0.00100738	0.0445311	-3.28846
ENST00000288616	ENSG00000157782	1.08908	3.62331	3.38896	0.00101934	0.0448652	3.28513
ENST00000457812	ENSG00000173166	-0.431669	8.23655	-3.38838	0.00102417	0.0448652	-3.2838
ENST00000282908	ENSG00000152953	-2.23691	3.11007	-3.38823	0.0010257	0.0448652	-3.28338
ENST00000307102	ENSG00000169032	0.437763	8.05319	3.38573	0.00103151	0.0448661	3.28179
ENST00000508711	ENSG00000144868	-1.92897	1.62995	-3.38426	0.00103515	0.0448661	-3.28079
ENST00000278886	ENSG00000101004	-1.60169	5.29464	-3.38524	0.00103647	0.0448661	-3.28043
ENST00000318222	ENSG00000107593	-1.90474	3.12485	-3.38264	0.0010431	0.0449973	-3.27864
ENST00000303151	ENSG00000172336	0.75141	5.35437	3.37708	0.00104826	0.0450644	3.27724
ENST00000264335	ENSG00000108953	0.427483	9.1124	3.37321	0.00107509	0.0460595	3.2701
ENST00000576988	ENSG00000167842	1.6615	1.60453	3.36971	0.00108682	0.0464033	3.26703
ENST00000305799	ENSG00000187605	0.698463	5.49585	3.36598	0.00109671	0.0466661	3.26447
ENST00000433360	ENSG00000158528	1.73138	2.16562	3.36131	0.0011034	0.0467755	3.26274
ENST00000333891	ENSG00000186472	-0.384185	9.4065	-3.36382	0.00110676	0.0467755	-3.26188
ENST00000369287	ENSG00000165813	0.459423	7.20527	3.36306	0.00111288	0.0468757	3.26032
ENST00000359926	ENSG00000087495	-1.92739	3.60603	-3.36146	0.00111845	0.0469523	-3.2589
ENST00000393409	ENSG00000114554	-0.654534	7.34638	-3.35939	0.00112617	0.0469973	-3.25695
ENST00000489816	ENSG00000028310	-1.85924	3.46184	-3.35893	0.00112703	0.0469973	-3.25673
ENST00000344327	ENSG00000137672	-2.2674	4.09572	-3.34903	0.00114822	0.0477215	-3.25144
ENST00000476556	ENSG00000142599	0.836951	5.10434	3.35065	0.00115659	0.0479102	3.24938
ENST00000377818	ENSG00000204899	0.809749	4.70848	3.34825	0.00116528	0.048111	3.24725
ENST00000354700	ENSG00000131584	0.565669	6.46736	3.34617	0.00117316	0.0482771	3.24533
ENST00000354193	ENSG00000198168	0.529192	6.67032	3.34352	0.00118023	0.0484089	3.24361
ENST00000302517	ENSG00000171604	0.709415	5.3504	3.33942	0.00120226	0.0491513	3.23834
ENST00000513201	ENSG00000218336	-2.1523	2.89367	-3.33542	0.00121462	0.0491698	-3.23543
ENST00000564224	ENSG00000261215	1.32634	2.67942	3.33467	0.00121462	0.0491698	3.23542
ENST00000503626	ENSG00000164066	-0.668109	7.75599	-3.33491	0.00121751	0.0491698	-3.23475
ENST00000354958	ENSG00000178209	-2.00892	3.46971	-3.33376	0.00121844	0.0491698	-3.23453
ENST00000237642	ENSG00000118804	-1.79349	1.66224	-3.32823	0.00122804	0.0493981	-3.23229
ENST00000520931	ENSG00000145901	0.692691	5.54148	3.3207	0.00125824	0.0501437	3.22534
ENST00000420881	ENSG00000165194	-1.42549	5.18575	-3.32461	0.00125952	0.0501437	-3.22505
ENST00000374338	ENSG00000157978	1.58009	2.05061	3.32402	0.00125965	0.0501437	3.22502
ENST00000379472	ENSG00000129159	0.397017	8.45679	3.32306	0.00126261	0.0501437	3.22434
ENST00000452206	ENSG00000082153	0.700546	4.80829	3.31905	0.00128017	0.0506801	3.22039
ENST00000315677	ENSG00000170579	-0.737598	9.69512	-3.31777	0.00128509	0.0507144	-3.21929
ENST00000651602	ENSG00000140044	1.03403	4.83241	3.31458	0.00129498	0.0509442	3.21709
ENST00000306078	ENSG00000171126	-1.37066	5.01088	-3.31113	0.00131275	0.0514812	-3.21318
ENST00000396185	ENSG00000168036	0.581972	6.80183	3.30829	0.00132414	0.0517657	3.2107
ENST00000648267	ENSG00000143612	0.67993	6.03505	3.30388	0.00133911	0.0521877	3.20746
ENST00000647733	ENSG00000285837	0.550226	6.26507	3.29675	0.00136782	0.0531412	3.20136
ENST00000606671	ENSG00000148516	1.59103	2.56623	3.29215	0.00139201	0.0537514	3.1963
ENST00000354379	ENSG00000093167	-0.375113	9.00851	-3.29144	0.00139916	0.0537514	-3.19482
ENST00000644600	ENSG00000159023	0.830879	7.96382	3.29105	0.00140185	0.0537514	3.19427
ENST00000347631	ENSG00000126091	0.635985	5.50182	3.28866	0.00140534	0.0537514	3.19355
ENST00000370263	ENSG00000101204	-1.66977	4.79864	-3.2898	0.00140566	0.0537514	-3.19349
ENST00000263269	ENSG00000105464	-1.8048	3.64742	-3.2896	0.00140931	0.0537514	-3.19274
ENST00000514529	ENSG00000144868	-0.783816	7.2054	-3.28478	0.00142749	0.054102	-3.18903
ENST00000378017	ENSG00000170873	-0.774489	7.1798	-3.28565	0.00142758	0.054102	-3.18902
ENST00000343600	ENSG00000139793	0.649934	6.16573	3.28109	0.0014448	0.054102	3.18555
ENST00000437955	ENSG00000196562	-1.1641	6.48167	-3.28147	0.00144536	0.054102	-3.18544
ENST00000357802	ENSG00000182841	-0.658475	7.98259	-3.28022	0.00145079	0.054102	-3.18435
ENST00000525501	ENSG00000175550	0.428889	7.40508	3.27924	0.00145137	0.054102	3.18423
ENST00000645324	ENSG00000185532	-1.05147	6.78181	-3.27863	0.00145249	0.054102	-3.18401
ENST00000536540	ENSG00000255929	-2.02077	2.56559	-3.28028	0.0014533	0.054102	-3.18385
ENST00000392193	ENSG00000078018	-0.415246	8.87868	-3.27887	0.00145916	0.054102	-3.18269
ENST00000395631	ENSG00000073712	-1.52533	4.62156	-3.27606	0.0014652	0.054102	-3.18149
ENST00000616053	ENSG00000196628	-0.81733	5.35729	-3.27689	0.0014665	0.054102	-3.18123
ENST00000617928	ENSG00000273749	0.817796	5.55437	3.27497	0.0014704	0.054102	3.18046
ENST00000562435	ENSG00000171208	-0.916926	6.99493	-3.26903	0.0015031	0.0549782	-3.17409
ENST00000394282	ENSG00000103034	1.06111	6.059	3.27095	0.00150603	0.0549782	3.17352
ENST00000555798	ENSG00000258743	-2.10956	3.2098	-3.26769	0.00150887	0.0549782	-3.17297
ENST00000611972	ENSG00000101150	-0.526778	8.06822	-3.26734	0.00151179	0.0549782	-3.17241
ENST00000263579	ENSG00000110063	1.02461	4.10009	3.2635	0.00152219	0.0551959	3.17042
ENST00000283296	ENSG00000069122	-1.70388	1.83426	-3.26106	0.00153806	0.0556103	-3.1674
ENST00000376113	ENSG00000136717	-0.379471	10.7291	-3.26082	0.00154553	0.0557191	-3.166
ENST00000440056	ENSG00000091137	-1.85856	1.9548	-3.2527	0.00158183	0.0568641	-3.15924
ENST00000394110	ENSG00000112640	0.616611	5.91814	3.24563	0.00159937	0.0570399	3.15602
ENST00000375044	ENSG00000117245	-1.45234	5.07184	-3.24478	0.00160369	0.0570399	-3.15524
ENST00000552205	ENSG00000184752	0.585748	6.13741	3.24933	0.00160419	0.0570399	3.15514
ENST00000520024	ENSG00000253853	1.14818	3.49492	3.24809	0.00160496	0.0570399	3.155
ENST00000374685	ENSG00000204231	0.600614	5.49402	3.24676	0.00161266	0.0571511	3.15361
ENST00000443947	ENSG00000229618	-1.91645	1.9645	-3.24405	0.00162435	0.0574028	-3.1515
ENST00000382545	ENSG00000111262	1.49232	2.69521	3.23874	0.00164568	0.0579929	3.14769
ENST00000539529	ENSG00000130558	0.467394	8.78788	3.23891	0.00165226	0.0580613	3.14652
ENST00000334049	ENSG00000141404	-1.15924	6.16131	-3.23501	0.00167301	0.0586258	-3.14287
ENST00000635845	ENSG00000215386	-1.82639	3.70014	-3.23286	0.00168179	0.0586431	-3.14134
ENST00000367963	ENSG00000079931	-2.32225	3.5987	-3.22955	0.00168288	0.0586431	-3.14115
ENST00000327783	ENSG00000171189	-1.31248	7.31074	-3.23169	0.00169416	0.0588721	-3.13919
ENST00000160740	ENSG00000079432	0.892839	5.10012	3.22688	0.00171015	0.0592631	3.13644
ENST00000373552	ENSG00000066248	0.449712	9.16155	3.22597	0.00171591	0.0592984	3.13545
ENST00000356404	ENSG00000110697	1.2112	3.40779	3.22497	0.0017222	0.0593519	3.13438
ENST00000617735	ENSG00000144407	1.35227	2.31119	3.22089	0.00174329	0.0598119	3.1308
ENST00000256689	ENSG00000134294	0.53228	6.15366	3.22156	0.00174511	0.0598119	3.1305
ENST00000642238	ENSG00000132849	0.59642	6.48817	3.21792	0.00176851	0.060322	3.12658
ENST00000392054	ENSG00000153823	-1.45861	5.20104	-3.21594	0.0017741	0.060322	-3.12565
ENST00000522111	ENSG00000253368	0.820758	5.3608	3.2117	0.00178034	0.060322	3.12462
ENST00000309739	ENSG00000172602	0.861215	4.34533	3.21213	0.00178683	0.060322	3.12355
ENST00000435844	ENSG00000232388	0.817558	4.71611	3.21418	0.00178901	0.060322	3.12319
ENST00000357227	ENSG00000102225	0.440224	7.69178	3.2131	0.00179237	0.060322	3.12264
ENST00000603261	ENSG00000230910	-0.721866	6.93317	-3.21193	0.0017966	0.060322	-3.12195
ENST00000296794	ENSG00000214944	-1.57978	5.18499	-3.2104	0.00180592	0.060322	-3.12042
ENST00000430092	ENSG00000185842	-1.37125	6.3536	-3.2104	0.00180597	0.060322	-3.12041
ENST00000340415	ENSG00000172794	1.19989	3.69668	3.20931	0.00180821	0.060322	3.12005
ENST00000405592	ENSG00000057935	-1.62008	4.21758	-3.20426	0.00183896	0.0610337	-3.11508
ENST00000397899	ENSG00000196872	0.489807	7.27259	3.20508	0.00183931	0.0610337	3.11502
ENST00000360961	ENSG00000060762	0.773462	4.4265	3.20184	0.00185212	0.0611906	3.11297
ENST00000245407	ENSG00000197375	1.19772	3.45142	3.2019	0.00185711	0.0611906	3.11218
ENST00000263255	ENSG00000100372	1.23324	3.43124	3.20101	0.00185871	0.0611906	3.11193
ENST00000590800	ENSG00000184828	1.16476	4.53338	3.19317	0.00190054	0.0624037	3.10535
ENST00000583169	ENSG00000166342	-0.606505	7.61349	-3.18751	0.00193626	0.0634099	-3.09984
ENST00000531894	ENSG00000196696	-0.354285	9.57644	-3.18342	0.00196899	0.0642019	-3.09487
ENST00000534700	ENSG00000255185	-0.353959	9.57699	-3.18314	0.00197071	0.0642019	-3.09461
ENST00000343529	ENSG00000189056	-1.73761	5.30877	-3.182	0.00197829	0.0642817	-3.09347
ENST00000625349	ENSG00000108848	-0.392891	9.14309	-3.17995	0.00198859	0.0644489	-3.09193
ENST00000446394	ENSG00000165338	-0.550705	7.78764	-3.17536	0.00201161	0.0650264	-3.08851
ENST00000377918	ENSG00000118946	-1.28225	6.38061	-3.17182	0.00203538	0.0656103	-3.08502
ENST00000314355	ENSG00000123975	1.61132	1.76644	3.1706	0.00204214	0.0656103	3.08403
ENST00000611324	ENSG00000099290	-0.525452	7.3014	-3.1709	0.0020454	0.0656103	-3.08356
ENST00000269197	ENSG00000141431	-0.811258	5.68802	-3.16877	0.00205771	0.0656959	-3.08177
ENST00000446003	ENSG00000107863	1.31042	2.63956	3.16504	0.0020606	0.0656959	3.08136
ENST00000537315	ENSG00000111445	1.53097	1.64984	3.16728	0.00206383	0.0656959	3.08089
ENST00000258390	ENSG00000135905	-1.46706	5.83821	-3.16482	0.00208873	0.0662826	-3.07732
ENST00000620723	ENSG00000141013	-0.813338	6.39163	-3.16349	0.00209286	0.0662826	-3.07673
ENST00000262803	ENSG00000005007	0.351538	8.09082	3.15935	0.00211719	0.066884	3.07328
ENST00000257963	ENSG00000135503	0.499037	7.03966	3.15821	0.00212304	0.0668999	3.07246
ENST00000368088	ENSG00000162728	0.788808	4.75625	3.15364	0.00215559	0.0677547	3.06791
ENST00000409303	ENSG00000136002	-0.605775	7.86216	-3.14966	0.00217994	0.0683484	-3.06456
ENST00000610401	ENSG00000157216	0.518695	6.21308	3.1468	0.00220029	0.068814	3.06177
ENST00000442628	ENSG00000185189	-0.618132	8.0133	-3.14013	0.0022396	0.0697437	-3.05647
ENST00000381154	ENSG00000006756	-1.96311	2.58682	-3.14096	0.00224116	0.0697437	-3.05626
ENST00000372723	ENSG00000244274	0.882419	4.86492	3.13679	0.00224968	0.0698349	3.05512
ENST00000533683	ENSG00000141858	0.406603	8.30759	3.13157	0.00230889	0.0714955	3.04732
ENST00000225688	ENSG00000108551	0.624068	5.95635	3.1298	0.00232243	0.0715633	3.04557
ENST00000260605	ENSG00000138036	-0.430562	8.14481	-3.12899	0.00232847	0.0715633	-3.04478
ENST00000382952	ENSG00000159692	0.49689	6.76368	3.12834	0.00232902	0.0715633	3.04471
ENST00000286918	ENSG00000156381	1.004	4.18014	3.12684	0.00233396	0.0715633	3.04408
ENST00000262138	ENSG00000075461	-1.78964	5.0832	-3.12492	0.00236284	0.0719847	-3.04037
ENST00000613549	ENSG00000272636	-1.8563	5.24605	-3.12089	0.0023631	0.0719847	-3.04034
ENST00000357533	ENSG00000083067	-2.3828	3.98293	-3.12369	0.00236497	0.0719847	-3.0401
ENST00000469224	ENSG00000023330	0.59691	5.4632	3.11871	0.0023791	0.0722391	3.03831
ENST00000367244	ENSG00000146469	-1.58853	3.86874	-3.11771	0.00241334	0.0731013	-3.034
ENST00000232564	ENSG00000114450	-1.72936	2.9803	-3.11245	0.00242541	0.073282	-3.0325
ENST00000402306	ENSG00000106608	0.548948	5.11934	3.11647	0.00243102	0.073282	3.0318
ENST00000420428	ENSG00000101489	-0.530794	8.18131	-3.10888	0.00245225	0.0736526	-3.02917
ENST00000043402	ENSG00000040608	0.85344	4.87093	3.11022	0.00245509	0.0736526	3.02882
ENST00000289431	ENSG00000158480	0.595362	5.54051	3.10666	0.00248943	0.0745044	3.02462
ENST00000282878	ENSG00000152932	-0.739348	7.17956	-3.10587	0.00250359	0.0747492	-3.02291
ENST00000437998	ENSG00000136267	-2.15213	1.98702	-3.10474	0.00251109	0.0747946	-3.022
ENST00000379561	ENSG00000150907	1.61471	3.19282	3.09977	0.00254261	0.0754555	3.01822
ENST00000317586	ENSG00000162946	-1.92637	2.52906	-3.10065	0.00254534	0.0754555	-3.0179
ENST00000536005	ENSG00000166546	1.15439	3.2778	3.09278	0.00257672	0.0762051	3.01418
ENST00000369774	ENSG00000107957	-1.25554	5.72536	-3.09445	0.00260334	0.0767335	-3.01106
ENST00000397582	ENSG00000099849	1.30634	3.70887	3.0913	0.00260685	0.0767335	3.01065
ENST00000001008	ENSG00000004478	0.653147	5.57546	3.08971	0.00262706	0.0771467	3.00831
ENST00000355396	ENSG00000106868	-0.600374	8.95369	-3.08922	0.00263381	0.0771638	-3.00753
ENST00000521242	ENSG00000253230	0.362662	9.39347	3.08658	0.00265768	0.0776813	3.00479
ENST00000396165	ENSG00000150527	1.21236	2.98744	3.08429	0.00266514	0.0777178	3.00393
ENST00000383472	ENSG00000088756	-1.97059	2.08493	-3.08281	0.00267485	0.0778194	-3.00283
ENST00000541840	ENSG00000060709	-1.5351	4.33111	-3.08271	0.00269722	0.0782882	-3.00029
ENST00000258526	ENSG00000136040	-1.02478	6.52759	-3.07962	0.00270487	0.0783286	-2.99943
ENST00000394488	ENSG00000164100	-0.743948	6.63785	-3.07799	0.00272253	0.0785473	-2.99744
ENST00000572547	ENSG00000267047	1.2891	2.56188	3.07737	0.00273126	0.0785473	2.99647
ENST00000443997	ENSG00000267532	1.2891	2.56188	3.07737	0.00273126	0.0785473	2.99647
ENST00000480109	ENSG00000184588	1.0599	3.51063	3.075	0.0027524	0.0787339	2.99412
ENST00000359175	ENSG00000196542	0.72604	5.19971	3.07273	0.00275645	0.0787339	2.99367
ENST00000483685	ENSG00000115556	1.76787	1.98945	3.07315	0.00275663	0.0787339	2.99365
ENST00000372133	ENSG00000096080	0.695383	4.96541	3.07172	0.0027798	0.0790315	2.99109
ENST00000528070	ENSG00000177156	0.543167	6.28704	3.06788	0.00278074	0.0790315	2.99099
ENST00000250454	ENSG00000129518	0.474568	6.33565	3.06994	0.00278959	0.0790315	2.99002
ENST00000268893	ENSG00000005379	-0.49745	8.49544	-3.0694	0.00279232	0.0790315	-2.98972
ENST00000395422	ENSG00000106153	0.731627	5.37306	3.06444	0.00281011	0.0793554	2.98778
ENST00000522441	ENSG00000135299	-1.90552	5.15518	-3.06741	0.00281921	0.0794332	-2.98679
ENST00000355610	ENSG00000133131	-2.01454	2.98477	-3.06273	0.00284885	0.0800879	-2.98359
ENST00000573487	ENSG00000011638	-1.76875	2.25331	-3.06081	0.00286242	0.0801663	-2.98214
ENST00000461286	ENSG00000225465	1.50561	1.66074	3.06039	0.00286445	0.0801663	2.98192
ENST00000615808	ENSG00000182256	0.518485	6.33427	3.05585	0.00291431	0.0813794	2.97664
ENST00000615670	ENSG00000275342	1.07015	4.61923	3.05257	0.00293718	0.0817311	2.97424
ENST00000517956	ENSG00000156804	0.506664	6.27456	3.05233	0.00293997	0.0817311	2.97395
ENST00000396872	ENSG00000164638	-0.944702	5.75302	-3.05103	0.00294918	0.0818055	-2.97299
ENST00000216568	ENSG00000100678	-1.73359	2.7117	-3.04448	0.00298609	0.0826459	-2.96917
ENST00000299441	ENSG00000166341	-1.66138	4.12227	-3.04685	0.00299473	0.082702	-2.96828
ENST00000641956	ENSG00000284685	1.084	3.95086	3.04103	0.00304662	0.0839499	2.96299
ENST00000360342	ENSG00000088899	0.643436	5.88864	3.0386	0.00307062	0.0844251	2.96058
ENST00000613455	ENSG00000144550	1.01924	4.49633	3.03239	0.00309753	0.0848386	2.95789
ENST00000576393	ENSG00000185359	0.538335	6.64781	3.03476	0.00309922	0.0848386	2.95772
ENST00000557484	ENSG00000186297	-1.11546	7.28303	-3.03254	0.00312733	0.0854212	-2.95494
ENST00000591254	ENSG00000123144	0.566394	7.67499	3.02873	0.00315997	0.0860496	2.95173
ENST00000406644	ENSG00000167074	1.07231	3.5813	3.02816	0.00316409	0.0860496	2.95133
ENST00000354293	ENSG00000196961	0.413992	7.17505	3.02417	0.00317552	0.0861729	2.95022
ENST00000033079	ENSG00000031003	0.435602	6.87615	3.02336	0.00320766	0.0868568	2.9471
ENST00000368636	ENSG00000176171	0.594807	6.41731	3.01918	0.00324696	0.0877311	2.94334
ENST00000295887	ENSG00000163624	0.434639	7.81578	3.01616	0.00327731	0.0883602	2.94045
ENST00000262288	ENSG00000121064	-1.03875	5.50583	-3.01391	0.003304	0.0888882	-2.93794
ENST00000305031	ENSG00000198108	-0.688553	6.79324	-3.0116	0.0033227	0.0891995	-2.93619
ENST00000267260	ENSG00000139767	-0.404168	8.86529	-3.00914	0.00334208	0.0895277	-2.93439
ENST00000430580	ENSG00000219481	-0.623627	7.08771	-3.00102	0.00343752	0.0918876	-2.92564
ENST00000396671	ENSG00000151090	-0.55324	6.50009	-2.99888	0.00344684	0.0919401	-2.92479
ENST00000348035	ENSG00000136238	0.517519	6.79661	2.99921	0.00346494	0.0922264	2.92316
ENST00000304062	ENSG00000168993	0.517182	7.98984	2.99703	0.00347707	0.0923527	2.92208
ENST00000353411	ENSG00000113558	0.473733	7.36741	2.99499	0.00349855	0.0925559	2.92016
ENST00000248054	ENSG00000127511	-0.344471	8.70475	-2.99493	0.00349952	0.0925559	-2.92007
ENST00000600253	ENSG00000269235	-1.94866	2.75714	-2.99283	0.00352442	0.093018	-2.91786
ENST00000416195	ENSG00000172845	1.51878	2.13435	2.99059	0.0035478	0.0930484	2.9158
ENST00000305533	ENSG00000247596	0.659835	5.33377	2.98856	0.00355664	0.0930484	2.91502
ENST00000470082	ENSG00000107282	1.5654	1.69365	2.98637	0.00355809	0.0930484	2.91489
ENST00000372994	ENSG00000171159	0.683652	5.51181	2.98912	0.00355904	0.0930484	2.91481
ENST00000310164	ENSG00000174460	-1.78068	4.55493	-2.98927	0.00356608	0.0930484	-2.91419
ENST00000297431	ENSG00000164815	1.54419	2.54996	2.98459	0.00357716	0.0930484	2.91323
ENST00000254977	ENSG00000132640	0.555165	5.47993	2.98733	0.00357764	0.0930484	2.91318
ENST00000340811	ENSG00000057294	-1.79823	3.91111	-2.98564	0.00359112	0.0932052	-2.91201
ENST00000360843	ENSG00000198586	-0.396273	8.29262	-2.9859	0.00359907	0.0932181	-2.91132
ENST00000418909	ENSG00000146950	1.17634	2.49954	2.98351	0.0036234	0.0935694	2.90921
ENST00000650751	ENSG00000282826	0.422713	6.86668	2.9831	0.00362759	0.0935694	2.90885
ENST00000421832	ENSG00000142544	1.64522	1.66326	2.98218	0.00364425	0.0938058	2.90742
ENST00000317204	ENSG00000078902	0.491244	6.79332	2.97975	0.00365234	0.0938208	2.90673
ENST00000335895	ENSG00000145741	0.537994	5.85134	2.97967	0.0036604	0.0938352	2.90604
ENST00000238018	ENSG00000119125	-0.901991	6.45919	-2.97379	0.00369457	0.0944527	-2.90313
ENST00000487411	ENSG00000103496	-0.866619	5.63975	-2.97554	0.00369959	0.0944527	-2.9027
ENST00000264276	ENSG00000003393	0.567853	6.24851	2.97445	0.00371649	0.094691	2.90127
ENST00000421867	ENSG00000225783	0.712344	6.05348	2.97229	0.00372879	0.0947239	2.90024
ENST00000640160	ENSG00000188580	-1.74867	3.62992	-2.97337	0.00373292	0.0947239	-2.89989
ENST00000556596	ENSG00000100592	-0.682097	6.37186	-2.96851	0.0037758	0.0956179	-2.89631
ENST00000361545	ENSG00000106665	0.337091	8.04056	2.96871	0.00378649	0.0956536	2.89542
ENST00000529194	ENSG00000128335	1.3505	1.61474	2.96759	0.00379293	0.0956536	2.89489
ENST00000318037	ENSG00000163961	0.461819	7.23678	2.96727	0.00380015	0.0956536	2.89429
ENST00000376718	ENSG00000106772	-1.62295	3.65998	-2.96086	0.00383988	0.0964597	-2.89102
ENST00000348159	ENSG00000116604	0.457782	7.00158	2.96304	0.00384804	0.096471	2.89036
ENST00000315190	ENSG00000180440	-1.56681	4.063	-2.96045	0.00387876	0.0968624	-2.88786
ENST00000459709	ENSG00000182329	-1.59001	3.61027	-2.9602	0.00387914	0.0968624	-2.88783
ENST00000396625	ENSG00000081052	-2.09874	2.54886	-2.95634	0.00392184	0.0977008	-2.88438
ENST00000225726	ENSG00000108588	0.466286	6.41508	2.95589	0.00393419	0.0977008	2.88339
ENST00000489283	ENSG00000102024	-1.72722	3.8254	-2.95553	0.00393615	0.0977008	-2.88323
ENST00000322723	ENSG00000115053	0.333336	8.24403	2.9533	0.00395567	0.0979911	2.88168
ENST00000502773	ENSG00000145431	-1.65331	3.17838	-2.95001	0.00399325	0.0987264	-2.87869
ENST00000329047	ENSG00000184640	1.12023	2.01774	2.94852	0.00401449	0.0990559	2.87702
ENST00000254250	ENSG00000131931	1.29779	3.17463	2.94617	0.00403359	0.0993021	2.87552
ENST00000616986	ENSG00000077232	-0.406819	8.84528	-2.9466	0.00404035	0.0993021	-2.87499
ENST00000558187	ENSG00000259404	-1.09476	5.54978	-2.94416	0.00407253	0.0998967	-2.87249
ENST00000379671	ENSG00000134986	1.40438	2.08756	2.94091	0.00409746	0.100311	2.87056
ENST00000644695	ENSG00000135905	-2.02251	4.67417	-2.93637	0.00416108	0.101416	-2.86568
ENST00000258874	ENSG00000136371	-1.61926	3.9602	-2.93625	0.00416409	0.101416	-2.86546
ENST00000296498	ENSG00000164099	-2.3298	6.26248	-2.93567	0.00416798	0.101416	-2.86516
ENST00000348403	ENSG00000165209	0.376995	8.22565	2.9354	0.00417501	0.101416	2.86463
ENST00000311148	ENSG00000184227	1.43819	1.65772	2.93365	0.00419843	0.101787	2.86285
ENST00000652408	ENSG00000284862	1.71765	2.43242	2.92691	0.00424687	0.102694	2.85922
ENST00000220847	ENSG00000129292	-0.397496	8.81631	-2.92912	0.00425223	0.102694	-2.85882
ENST00000244670	ENSG00000124702	0.499301	7.02256	2.92604	0.00431361	0.103975	2.85427
ENST00000409137	ENSG00000150722	-1.74846	1.90952	-2.92325	0.00432688	0.104095	-2.85329
ENST00000448775	ENSG00000166250	1.04683	3.90868	2.92	0.00435823	0.104472	2.851
ENST00000407796	ENSG00000142208	0.449133	7.52377	2.92085	0.00435927	0.104472	2.85092
ENST00000301618	ENSG00000167889	0.483373	6.52631	2.92071	0.00438136	0.104801	2.84931
ENST00000537971	ENSG00000011105	1.1223	2.8985	2.91454	0.00443675	0.105923	2.84532
ENST00000341752	ENSG00000185046	-0.754894	6.62507	-2.91302	0.00445942	0.106262	-2.84369
ENST00000263846	ENSG00000011347	0.475597	8.18893	2.90746	0.00453532	0.107865	2.83831
ENST00000359930	ENSG00000196562	-1.49505	5.72795	-2.90488	0.00456612	0.108256	-2.83615
ENST00000395718	ENSG00000139926	-1.59027	2.84816	-2.90168	0.00457459	0.108256	-2.83556
ENST00000272438	ENSG00000144043	0.917831	4.01139	2.90298	0.00458637	0.108256	2.83473
ENST00000606025	ENSG00000258881	0.917831	4.01139	2.90298	0.00458637	0.108256	2.83473
ENST00000491455	ENSG00000143499	0.57758	5.67863	2.89596	0.00465214	0.109601	2.83018
ENST00000549444	ENSG00000111344	-1.95422	2.10206	-2.89511	0.00466374	0.109662	-2.82939
ENST00000371361	ENSG00000173145	-1.84177	3.21519	-2.89387	0.00468071	0.109662	-2.82822
ENST00000264703	ENSG00000115226	0.554597	6.22064	2.89644	0.004681	0.109662	2.8282
ENST00000377595	ENSG00000118939	-0.689884	7.06103	-2.8935	0.00472147	0.110173	-2.82545
ENST00000563635	ENSG00000261553	-0.689884	7.06103	-2.8935	0.00472147	0.110173	-2.82545
ENST00000256509	ENSG00000134121	-0.468025	8.18434	-2.89351	0.00472925	0.110173	-2.82492
ENST00000380950	ENSG00000103995	0.747476	4.82912	2.88866	0.00478568	0.111255	2.82112
ENST00000525735	ENSG00000036672	0.886631	4.2461	2.8879	0.00479348	0.111255	2.82059
ENST00000468159	ENSG00000151276	-1.58867	3.75839	-2.88716	0.00480789	0.111383	-2.81963
ENST00000463733	ENSG00000004059	0.446977	7.08079	2.8851	0.0048297	0.111681	2.81818
ENST00000395787	ENSG00000149089	1.46174	1.77665	2.88221	0.00487118	0.112433	2.81543
ENST00000369536	ENSG00000146282	-0.954769	5.62795	-2.88192	0.00488027	0.112435	-2.81483
ENST00000324093	ENSG00000004399	0.647414	4.56113	2.8801	0.00489266	0.112513	2.81402
ENST00000252711	ENSG00000130414	-0.392887	9.85755	-2.87991	0.00491144	0.112738	-2.81279
ENST00000328957	ENSG00000182870	0.458893	7.2392	2.87865	0.00493793	0.113138	2.81106
ENST00000538083	ENSG00000134532	-1.76013	2.59966	-2.87492	0.00498983	0.114118	-2.80769
ENST00000342745	ENSG00000100647	0.605468	5.03909	2.87168	0.00503533	0.11484	2.80476
ENST00000429345	ENSG00000216863	-1.28713	3.0855	-2.87037	0.00504374	0.11484	-2.80423
ENST00000260599	ENSG00000138030	1.58708	2.24955	2.87023	0.00504891	0.11484	2.8039
ENST00000217420	ENSG00000101438	-1.09023	6.39637	-2.86986	0.00506573	0.115013	-2.80282
ENST00000344275	ENSG00000150967	0.570253	6.20884	2.86639	0.00510394	0.115671	2.8004
ENST00000585362	ENSG00000167468	-1.06102	5.98916	-2.8657	0.00512636	0.115963	-2.79898
ENST00000250113	ENSG00000129245	0.483646	6.07406	2.86476	0.00513535	0.115963	2.79842
ENST00000472035	ENSG00000108175	0.725623	5.55055	2.86272	0.00514928	0.116068	2.79754
ENST00000393160	ENSG00000160271	-0.485476	7.73518	-2.86236	0.00516884	0.116098	-2.79632
ENST00000450454	ENSG00000204219	-2.0857	2.49181	-2.86169	0.00517594	0.116098	-2.79587
ENST00000240123	ENSG00000120896	1.28967	2.99629	2.86082	0.00517849	0.116098	2.79572
ENST00000577958	ENSG00000170315	0.452498	8.46685	2.85978	0.00520286	0.116436	2.7942
ENST00000452575	ENSG00000146950	1.07404	3.01792	2.85665	0.00521796	0.116566	2.79326
ENST00000222690	ENSG00000105968	0.621794	5.22917	2.85829	0.00523288	0.11669	2.79234
ENST00000567887	ENSG00000127603	-0.604872	7.03003	-2.85619	0.00525866	0.116972	-2.79075
ENST00000367806	ENSG00000117477	0.869907	4.47772	2.85389	0.00528857	0.116972	2.78891
ENST00000248668	ENSG00000128011	1.04862	3.88775	2.85417	0.00529134	0.116972	2.78874
ENST00000551148	ENSG00000151572	-0.871093	5.91291	-2.85375	0.00529661	0.116972	-2.78842
ENST00000316788	ENSG00000177879	-0.446364	7.37517	-2.85226	0.00532395	0.116972	-2.78675
ENST00000525130	ENSG00000010361	1.3137	2.10632	2.85209	0.0053324	0.116972	2.78624
ENST00000229340	ENSG00000111737	0.537746	5.71972	2.85184	0.0053325	0.116972	2.78623
ENST00000345330	ENSG00000156642	0.310315	9.04934	2.85207	0.00533461	0.116972	2.7861
ENST00000354546	ENSG00000197043	0.422451	7.61535	2.85201	0.00533633	0.116972	2.786
ENST00000564654	ENSG00000070729	-2.7268	4.84129	-2.85107	0.005339	0.116972	-2.78584
ENST00000370931	ENSG00000050628	-1.77014	2.27844	-2.85133	0.00534908	0.116988	-2.78522
ENST00000623527	ENSG00000148600	-1.42872	4.48838	-2.85029	0.00537	0.11724	-2.78396
ENST00000515059	ENSG00000138696	1.55728	1.72868	2.84676	0.00539261	0.117529	2.7826
ENST00000265678	ENSG00000071242	-0.852376	6.858	-2.8464	0.00542507	0.117875	-2.78065
ENST00000334982	ENSG00000173418	0.678403	4.31135	2.84559	0.00542732	0.117875	2.78051
ENST00000040877	ENSG00000059588	-0.52418	9.04727	-2.84459	0.00544612	0.117972	-2.77939
ENST00000356208	ENSG00000132819	1.48313	2.94155	2.8436	0.00545922	0.117972	2.77861
ENST00000295156	ENSG00000163032	0.477057	8.30753	2.84297	0.00546231	0.117972	2.77843
ENST00000338017	ENSG00000179542	1.30843	2.80417	2.84406	0.00546952	0.117972	2.778
ENST00000394524	ENSG00000145349	-0.745122	7.58917	-2.83972	0.00548072	0.11801	-2.77733
ENST00000396373	ENSG00000139083	1.30838	2.60674	2.83719	0.00552086	0.11867	2.77496
ENST00000376528	ENSG00000165309	-1.90658	2.09489	-2.83718	0.00555297	0.119015	-2.77307
ENST00000327906	ENSG00000010318	-1.28446	4.59972	-2.835	0.00555593	0.119015	-2.7729
ENST00000371380	ENSG00000138193	-1.78416	3.57746	-2.83631	0.00558199	0.119369	-2.77138
ENST00000402918	ENSG00000166897	-0.753529	6.29477	-2.83614	0.00561084	0.11971	-2.7697
ENST00000246747	ENSG00000213465	0.719195	5.2526	2.83242	0.00562665	0.11971	2.76878
ENST00000301886	ENSG00000273003	0.719195	5.2526	2.83242	0.00562665	0.11971	2.76878
ENST00000344721	ENSG00000151623	0.774799	5.1545	2.83052	0.0056638	0.120296	2.76664
ENST00000391894	ENSG00000082482	-1.78589	3.3252	-2.82961	0.0056771	0.120374	-2.76587
ENST00000336604	ENSG00000010295	0.500057	6.24451	2.82895	0.00568914	0.120425	2.76518
ENST00000541078	ENSG00000141522	-1.73561	3.92503	-2.82517	0.005716	0.120694	-2.76364
ENST00000219611	ENSG00000103326	0.890904	4.79151	2.82755	0.00572113	0.120694	2.76335
ENST00000371437	ENSG00000125356	0.554874	5.6908	2.82184	0.00580957	0.122353	2.75834
ENST00000261483	ENSG00000112893	-1.04409	5.16182	-2.81964	0.00585158	0.123031	-2.75598
ENST00000473989	ENSG00000157741	-0.403461	9.20807	-2.81596	0.00591303	0.124065	-2.75257
ENST00000443038	ENSG00000231312	-0.43729	9.99211	-2.81511	0.00592841	0.124065	-2.75171
ENST00000374518	ENSG00000165733	0.585764	5.79086	2.81543	0.00593052	0.124065	2.7516
ENST00000300648	ENSG00000089154	0.579709	4.84899	2.8111	0.00598432	0.124736	2.74864
ENST00000380701	ENSG00000164989	-0.75205	6.46164	-2.81131	0.00598918	0.124736	-2.74837
ENST00000504595	ENSG00000183580	-1.81295	2.75255	-2.81144	0.0059925	0.124736	-2.74819
ENST00000481909	ENSG00000119965	0.991718	4.37539	2.80735	0.00601684	0.125034	2.74686
ENST00000261692	ENSG00000111328	1.52338	2.67765	2.80464	0.00606381	0.125801	2.74431
ENST00000305476	ENSG00000168758	1.35684	2.21023	2.80643	0.006075	0.125825	2.74371
ENST00000612439	ENSG00000163618	-0.425951	8.64981	-2.80542	0.00608865	0.125899	-2.74297
ENST00000508613	ENSG00000145362	0.667454	6.02444	2.80327	0.00612835	0.126511	2.74083
ENST00000338074	ENSG00000088367	0.352812	8.0552	2.80215	0.00616049	0.126786	2.73911
ENST00000265753	ENSG00000106682	0.365203	7.4265	2.80141	0.00616195	0.126786	2.73904
ENST00000357700	ENSG00000196372	0.941142	4.00516	2.79913	0.00619399	0.126985	2.73733
ENST00000400159	ENSG00000215375	-0.902565	5.60779	-2.79953	0.00619681	0.126985	-2.73718
ENST00000326840	ENSG00000057019	0.517788	6.61387	2.79803	0.0062098	0.126985	2.73649
ENST00000250111	ENSG00000129244	-1.0999	5.72281	-2.79911	0.00621223	0.126985	-2.73636
ENST00000299314	ENSG00000111670	-0.529637	7.48871	-2.79798	0.00622257	0.126989	-2.73582
ENST00000396060	ENSG00000140307	0.996468	3.58172	2.79707	0.00623553	0.127046	2.73513
ENST00000435893	ENSG00000140044	1.47931	2.22424	2.79431	0.00627188	0.127579	2.73322
ENST00000619426	ENSG00000277791	0.976296	3.91931	2.79297	0.00629438	0.127734	2.73204
ENST00000272433	ENSG00000144040	0.8618	4.63077	2.79265	0.00629989	0.127734	2.73175
ENST00000368149	ENSG00000146376	-2.02706	2.22354	-2.78939	0.00637018	0.12895	-2.72809
ENST00000341048	ENSG00000164512	-1.78944	3.90539	-2.78746	0.006419	0.129728	-2.72557
ENST00000310653	ENSG00000175582	0.275205	8.8419	2.78487	0.00645768	0.130212	2.72359
ENST00000310389	ENSG00000175414	-0.607172	7.02708	-2.78629	0.00646376	0.130212	-2.72328
ENST00000360465	ENSG00000167555	-0.760999	6.54362	-2.78236	0.00650835	0.130886	-2.72101
ENST00000356928	ENSG00000179542	1.01851	3.44461	2.78127	0.00651814	0.130886	2.72051
ENST00000512215	ENSG00000138814	0.39079	9.60439	2.77847	0.00653525	0.131019	2.71964
ENST00000644759	ENSG00000122406	0.541453	6.54261	2.77846	0.00657405	0.131586	2.71768
ENST00000389425	ENSG00000137872	1.45775	2.03407	2.77505	0.00663036	0.132379	2.71486
ENST00000356244	ENSG00000100401	0.486296	7.36624	2.77517	0.00663483	0.132379	2.71464
ENST00000423034	ENSG00000184640	0.720174	4.73038	2.772	0.00665684	0.132607	2.71354
ENST00000460329	ENSG00000151276	-1.00511	5.42605	-2.77195	0.00670454	0.133345	-2.71117
ENST00000395731	ENSG00000220575	1.06413	3.49614	2.76778	0.00676989	0.134146	2.70796
ENST00000220876	ENSG00000104435	0.460237	7.47609	2.76816	0.00677075	0.134146	2.70791
ENST00000646453	ENSG00000132849	1.75037	2.63558	2.76833	0.00677702	0.134146	2.70761
ENST00000280187	ENSG00000150625	-1.59842	3.07212	-2.76765	0.00679574	0.134304	-2.70669
ENST00000302514	ENSG00000172247	0.710852	5.13701	2.76641	0.00681311	0.134435	2.70584
ENST00000484654	ENSG00000181085	-2.08419	2.36848	-2.76421	0.00684405	0.134719	-2.70434
ENST00000329798	ENSG00000183090	-1.75077	2.18559	-2.7639	0.006849	0.134719	-2.7041
ENST00000349553	ENSG00000172137	-1.85404	6.2578	-2.76338	0.00687526	0.135023	-2.70283
ENST00000598664	ENSG00000268400	0.500516	5.89669	2.76211	0.00689246	0.135148	2.702
ENST00000259365	ENSG00000136842	0.427019	7.06418	2.76045	0.00691698	0.135341	2.70082
ENST00000524871	ENSG00000149972	0.63281	6.06722	2.75998	0.00692394	0.135341	2.70048
ENST00000274712	ENSG00000146007	0.631618	5.22076	2.75502	0.00698576	0.13617	2.69752
ENST00000507319	ENSG00000127419	-0.445533	8.02728	-2.75659	0.00699775	0.13617	-2.69695
ENST00000358984	ENSG00000180777	-1.96257	3.37428	-2.75621	0.00700289	0.13617	-2.69671
ENST00000483063	ENSG00000115350	-1.22598	5.3193	-2.75609	0.00700989	0.13617	-2.69637
ENST00000383657	ENSG00000206527	0.760847	4.22894	2.75202	0.0070681	0.136803	2.69362
ENST00000357360	ENSG00000196976	1.25225	2.664	2.75241	0.00707842	0.136803	2.69313
ENST00000204517	ENSG00000090447	0.908942	4.48006	2.75187	0.00708453	0.136803	2.69284
ENST00000317089	ENSG00000069345	0.637566	6.18004	2.75076	0.00708622	0.136803	2.69277
ENST00000376887	ENSG00000125257	-1.76243	3.30792	-2.74765	0.00717914	0.138176	-2.68842
ENST00000468619	ENSG00000162105	-1.12547	5.18883	-2.74721	0.00717943	0.138176	-2.6884
ENST00000368408	ENSG00000143590	0.66654	5.53224	2.74808	0.00720557	0.138466	2.68719
ENST00000369093	ENSG00000151923	0.511368	5.50508	2.74327	0.0072619	0.139335	2.68459
ENST00000253686	ENSG00000131368	-0.284158	9.28919	-2.74172	0.00729583	0.139771	-2.68303
ENST00000381342	ENSG00000125835	0.737934	4.82996	2.73954	0.00733045	0.140191	2.68145
ENST00000368563	ENSG00000130640	0.495879	5.83055	2.73926	0.00734015	0.140191	2.681
ENST00000482851	ENSG00000106868	-1.73204	2.15508	-2.73456	0.00745624	0.142191	-2.67575
ENST00000606244	ENSG00000147684	0.62008	5.3909	2.73061	0.00754074	0.143584	2.67197
ENST00000376456	ENSG00000120549	-1.88011	2.23331	-2.7296	0.00756369	0.143802	-2.67095
ENST00000450365	ENSG00000224404	-1.58351	2.46487	-2.72717	0.00760569	0.144183	-2.66909
ENST00000398309	ENSG00000150672	-0.579587	6.74258	-2.72633	0.00761981	0.144183	-2.66847
ENST00000569446	ENSG00000261678	0.585821	6.16718	2.72592	0.00762208	0.144183	2.66837
ENST00000292672	ENSG00000161082	-0.473218	6.92075	-2.72345	0.00763712	0.144183	-2.66771
ENST00000490491	ENSG00000260238	1.18723	3.04456	2.72325	0.00764134	0.144183	2.66752
ENST00000331222	ENSG00000182372	0.905123	3.85776	2.72388	0.0076894	0.144871	2.66541
ENST00000505791	ENSG00000145808	-1.19514	5.13681	-2.72177	0.0077182	0.145195	-2.66416
ENST00000260443	ENSG00000137876	0.615293	5.34993	2.72018	0.00774091	0.145324	2.66317
ENST00000425953	ENSG00000233757	-0.638642	6.07115	-2.71979	0.00774826	0.145324	-2.66285
ENST00000262056	ENSG00000063046	0.706695	4.50976	2.71735	0.00780266	0.145889	2.66049
ENST00000508632	ENSG00000145247	0.446863	6.70507	2.71719	0.00780849	0.145889	2.66024
ENST00000373509	ENSG00000137193	1.20513	3.09978	2.71671	0.0078134	0.145889	2.66003
ENST00000321556	ENSG00000158828	0.392511	8.31181	2.71423	0.00788649	0.146867	2.65689
ENST00000376262	ENSG00000062282	1.39524	2.85679	2.71367	0.00789676	0.146867	2.65645
ENST00000652290	ENSG00000172667	0.611629	5.25699	2.71015	0.00792774	0.146867	2.65513
ENST00000413167	ENSG00000128487	1.11918	3.0646	2.7101	0.00792887	0.146867	2.65508
ENST00000255559	ENSG00000133195	-1.27372	3.57969	-2.71187	0.0079324	0.146867	-2.65493
ENST00000375765	ENSG00000165023	0.551926	6.33934	2.71199	0.00794004	0.146867	2.65461
ENST00000555699	ENSG00000100600	-0.584262	5.84019	-2.70924	0.00794796	0.146867	-2.65427
ENST00000584250	ENSG00000168234	0.477625	6.07716	2.71011	0.00798073	0.147158	2.65288
ENST00000262144	ENSG00000103091	-1.19731	4.57772	-2.71072	0.00798723	0.147158	-2.65261
ENST00000262450	ENSG00000116254	-0.41723	11.6175	-2.70642	0.00804949	0.148087	-2.64999
ENST00000371799	ENSG00000130558	0.484244	7.75206	2.70421	0.00809669	0.148367	2.64801
ENST00000424768	ENSG00000105835	-1.75584	1.99467	-2.70437	0.00809879	0.148367	-2.64792
ENST00000629359	ENSG00000187391	-0.595557	9.12351	-2.70479	0.00810178	0.148367	-2.6478
ENST00000419016	ENSG00000086065	0.457381	6.26423	2.70339	0.00811352	0.148367	2.64731
ENST00000599916	ENSG00000160321	-1.70025	2.30668	-2.70337	0.00812401	0.148367	-2.64687
ENST00000298097	ENSG00000165355	0.562819	5.06953	2.70238	0.00813849	0.148415	2.64627
ENST00000400794	ENSG00000085433	0.345271	7.44047	2.69961	0.00816509	0.148575	2.64517
ENST00000327155	ENSG00000101773	0.925897	3.93823	2.70115	0.00817576	0.148575	2.64472
ENST00000464233	ENSG00000169855	-1.70205	4.09011	-2.70154	0.00818312	0.148575	-2.64442
ENST00000368457	ENSG00000163348	0.398439	7.38652	2.70055	0.00819478	0.148575	2.64394
ENST00000234198	ENSG00000115844	-1.49791	3.32337	-2.69984	0.00821637	0.148751	-2.64305
ENST00000487664	ENSG00000107147	-0.942131	5.99581	-2.69561	0.00830774	0.149984	-2.6393
ENST00000441740	ENSG00000105419	-0.636373	7.19989	-2.69568	0.00830845	0.149984	-2.63927
ENST00000261622	ENSG00000103257	-0.916728	5.42505	-2.69285	0.00835829	0.150666	-2.63724
ENST00000398160	ENSG00000100814	0.866498	3.86817	2.69297	0.00838603	0.150949	2.63612
ENST00000542547	ENSG00000107968	1.44111	1.80301	2.68991	0.00842476	0.151404	2.63456
ENST00000355994	ENSG00000197971	0.546326	6.27921	2.68996	0.00843551	0.151404	2.63412
ENST00000614293	ENSG00000107331	1.33175	1.80086	2.68894	0.00847413	0.151879	2.63257
ENST00000598409	ENSG00000268182	-1.23164	5.0162	-2.68787	0.00850578	0.152228	-2.6313
ENST00000322611	ENSG00000176788	0.362969	10.3991	2.68493	0.00855744	0.152934	2.62925
ENST00000492099	ENSG00000140600	-0.641653	6.62456	-2.68251	0.00861532	0.153663	-2.62695
ENST00000651356	ENSG00000164398	0.463607	5.94293	2.68211	0.00862279	0.153663	2.62666
ENST00000012134	ENSG00000010818	0.760644	4.72732	2.68047	0.00867274	0.154238	2.62469
ENST00000397515	ENSG00000103275	0.641922	5.06978	2.67844	0.00871029	0.154238	2.62322
ENST00000331920	ENSG00000185920	-1.37368	4.62378	-2.67857	0.00871405	0.154238	-2.62307
ENST00000413380	ENSG00000048052	-1.47166	5.31821	-2.67738	0.00873166	0.154238	-2.62239
ENST00000370192	ENSG00000188641	-0.999787	6.48758	-2.67744	0.00873484	0.154238	-2.62226
ENST00000424542	ENSG00000065054	0.54049	5.7908	2.67711	0.00873617	0.154238	2.62221
ENST00000400149	ENSG00000170579	0.546848	5.92487	2.67747	0.00874139	0.154238	2.62201
ENST00000317931	ENSG00000154655	-1.10917	5.33429	-2.67458	0.00879704	0.154619	-2.61984
ENST00000586220	ENSG00000267575	-0.743147	5.67797	-2.67484	0.00880872	0.154619	-2.61939
ENST00000339082	ENSG00000011422	1.38966	2.44141	2.67223	0.00881224	0.154619	2.61925
ENST00000612372	ENSG00000277149	1.292	1.98686	2.67405	0.0088124	0.154619	2.61925
ENST00000650959	ENSG00000267254	-1.02696	5.09781	-2.67278	0.00884856	0.154784	-2.61785
ENST00000301204	ENSG00000167619	0.342283	7.53097	2.67274	0.0088582	0.154784	2.61748
ENST00000590217	ENSG00000128789	0.619539	5.28249	2.67255	0.00885893	0.154784	2.61745
ENST00000358731	ENSG00000145734	-0.379295	8.9327	-2.6713	0.00888257	0.15498	-2.61654
ENST00000440172	ENSG00000122778	-0.615406	7.0168	-2.66846	0.00890476	0.155151	-2.61569
ENST00000600027	ENSG00000142534	0.50347	5.71459	2.66659	0.00900454	0.156644	2.61188
ENST00000225512	ENSG00000108379	1.39663	2.14348	2.66525	0.00902924	0.156644	2.61094
ENST00000265026	ENSG00000073803	1.26666	2.27929	2.66495	0.00903398	0.156644	2.61077
ENST00000376143	ENSG00000102466	-1.24043	4.7055	-2.66558	0.00904158	0.156644	-2.61048
ENST00000271308	ENSG00000143106	0.818991	3.91186	2.6625	0.00905306	0.156644	2.61004
ENST00000374232	ENSG00000148158	0.611537	5.05521	2.66252	0.00910173	0.157269	2.60821
ENST00000564054	ENSG00000140600	-1.51177	4.33843	-2.65964	0.00912511	0.157455	-2.60733
ENST00000261488	ENSG00000120658	-0.620909	8.1099	-2.65978	0.00916995	0.158011	-2.60565
ENST00000599292	ENSG00000268203	1.19616	2.24818	2.65726	0.00922396	0.158487	2.60364
ENST00000394089	ENSG00000131759	1.41649	1.47038	2.65809	0.00923097	0.158487	2.60338
ENST00000307534	ENSG00000152782	0.446648	6.57509	2.65773	0.00923559	0.158487	2.60321
ENST00000560081	ENSG00000140519	-1.69891	1.81222	-2.6562	0.00925282	0.158565	-2.60257
ENST00000305428	ENSG00000169330	-1.83762	4.80869	-2.65643	0.00926932	0.158631	-2.60196
ENST00000255977	ENSG00000133606	0.476948	5.81982	2.65467	0.00928679	0.158713	2.60131
ENST00000652469	ENSG00000281938	0.457759	5.9382	2.65463	0.00930372	0.158746	2.60069
ENST00000316027	ENSG00000183785	0.717827	5.63683	2.65561	0.00931412	0.158746	2.6003
ENST00000483846	ENSG00000206120	-1.27681	5.9199	-2.65343	0.00934049	0.158979	-2.59933
ENST00000325722	ENSG00000142687	-0.719093	6.24711	-2.65254	0.00936361	0.159156	-2.59848
ENST00000304129	ENSG00000169129	-1.26722	3.96384	-2.64868	0.00943857	0.160212	-2.59575
ENST00000418253	ENSG00000139364	-0.291019	9.56945	-2.64777	0.00947982	0.160695	-2.59425
ENST00000612828	ENSG00000154529	-0.895693	3.72581	-2.64647	0.00952089	0.160905	-2.59276
ENST00000524060	ENSG00000254377	1.0773	3.55569	2.64607	0.00952097	0.160905	2.59276
ENST00000419197	ENSG00000168092	0.406454	7.85641	2.64596	0.00953084	0.160905	2.5924
ENST00000375835	ENSG00000148082	-0.473755	7.37288	-2.64248	0.00962833	0.162332	-2.5889
ENST00000457511	ENSG00000041515	-1.43023	4.73727	-2.64215	0.00964902	0.162462	-2.58816
ENST00000311028	ENSG00000104490	0.543395	5.36179	2.63992	0.00966623	0.162533	2.58755
ENST00000643019	ENSG00000155974	-0.956687	5.41931	-2.63512	0.0098216	0.164924	-2.58205
ENST00000400546	ENSG00000154654	-0.53794	7.06548	-2.63201	0.00989939	0.166007	-2.57932
ENST00000306730	ENSG00000169857	0.530314	5.96606	2.62961	0.00996686	0.166747	2.57698
ENST00000264930	ENSG00000113504	-1.6883	2.74704	-2.62902	0.00997019	0.166747	-2.57686
ENST00000616010	ENSG00000112576	1.32652	1.68849	2.6274	0.0100299	0.167522	2.5748
ENST00000367733	ENSG00000197959	-0.306167	9.09413	-2.62258	0.0101054	0.168558	-2.5722
ENST00000351266	ENSG00000122756	-0.84878	5.81905	-2.6242	0.0101245	0.168651	-2.57155
ENST00000641575	ENSG00000144285	0.919366	4.16879	2.62075	0.0101914	0.169047	2.56927
ENST00000452242	ENSG00000077380	-0.492569	7.58909	-2.62112	0.0102078	0.169047	-2.56871
ENST00000297591	ENSG00000164944	0.909172	3.67023	2.61983	0.010215	0.169047	2.56846
ENST00000262030	ENSG00000110955	0.49274	6.97956	2.61975	0.0102244	0.169047	2.56815
ENST00000429976	ENSG00000168016	0.439707	7.66017	2.62011	0.010239	0.169047	2.56765
ENST00000309166	ENSG00000175352	-1.15711	4.93552	-2.62052	0.0102408	0.169047	-2.56759
ENST00000589488	ENSG00000213339	-0.474875	8.08455	-2.61958	0.010247	0.169047	-2.56738
ENST00000519716	ENSG00000130477	0.251141	8.88403	2.61915	0.0102563	0.169047	2.56707
ENST00000556874	ENSG00000258561	1.41655	1.87922	2.61816	0.0102742	0.169119	2.56646
ENST00000217999	ENSG00000101883	1.03383	3.98984	2.61873	0.0103061	0.169421	2.56539
ENST00000557968	ENSG00000104047	-0.867503	5.72973	-2.61646	0.0103351	0.169675	-2.56441
ENST00000512824	ENSG00000145920	0.486015	7.43927	2.61653	0.0103571	0.169814	2.56367
ENST00000281924	ENSG00000152128	0.847902	5.56713	2.61258	0.010432	0.170766	2.56117
ENST00000262158	ENSG00000101665	0.788664	4.22956	2.61161	0.0104567	0.170766	2.56035
ENST00000373471	ENSG00000160097	0.749234	4.98477	2.61127	0.0104715	0.170766	2.55986
ENST00000648734	ENSG00000255248	-1.65741	1.79995	-2.61124	0.0104781	0.170766	-2.55964
ENST00000375099	ENSG00000162543	1.20514	1.70552	2.61062	0.0104834	0.170766	2.55946
ENST00000316334	ENSG00000139517	1.0012	3.68677	2.60985	0.0105188	0.171119	2.55829
ENST00000588122	ENSG00000267575	-1.42684	3.98105	-2.60697	0.0105461	0.17134	-2.55739
ENST00000538962	ENSG00000106853	1.06064	3.83593	2.60643	0.0105618	0.171372	2.55687
ENST00000474287	ENSG00000091513	1.43117	2.52863	2.60769	0.0105833	0.171499	2.55617
ENST00000302955	ENSG00000132535	0.342524	8.04718	2.60687	0.0106107	0.171721	2.55526
ENST00000399138	ENSG00000091542	0.436026	6.64744	2.60568	0.0106251	0.171732	2.55479
ENST00000331789	ENSG00000075624	0.45076	8.5884	2.60518	0.010653	0.171961	2.55388
ENST00000429630	ENSG00000232533	1.23986	1.80203	2.60435	0.0106691	0.171998	2.55335
ENST00000380243	ENSG00000205476	1.0525	4.36689	2.60041	0.0107364	0.172553	2.55116
ENST00000422748	ENSG00000122786	-1.61482	4.36816	-2.60241	0.01074	0.172553	-2.55105
ENST00000396193	ENSG00000154678	-1.64684	2.76597	-2.60205	0.0107468	0.172553	-2.55083
ENST00000254624	ENSG00000132294	0.347496	7.95963	2.60151	0.0107587	0.172553	2.55044
ENST00000436290	ENSG00000228824	-1.48179	3.89876	-2.60037	0.0107763	0.172614	-2.54987
ENST00000455404	ENSG00000101972	0.800618	3.91313	2.5983	0.0108291	0.173022	2.54817
ENST00000507548	ENSG00000039319	-1.33592	1.6282	-2.59898	0.0108339	0.173022	-2.54801
ENST00000380525	ENSG00000110619	0.574538	5.6173	2.59821	0.0108443	0.173022	2.54768
ENST00000310806	ENSG00000129534	1.2354	2.71892	2.59748	0.0108734	0.173022	2.54674
ENST00000354992	ENSG00000133424	-0.47807	7.48408	-2.59627	0.010905	0.173022	-2.54573
ENST00000275246	ENSG00000146426	0.887552	3.59205	2.59624	0.0109258	0.173022	2.54506
ENST00000271651	ENSG00000143387	1.38638	1.90929	2.59364	0.0109361	0.173022	2.54473
ENST00000370576	ENSG00000101977	0.807321	4.86084	2.59258	0.0109675	0.173022	2.54373
ENST00000296754	ENSG00000164307	1.53066	1.92384	2.59395	0.0109692	0.173022	2.54368
ENST00000380172	ENSG00000099810	0.969279	3.65326	2.59243	0.0109722	0.173022	2.54358
ENST00000489376	ENSG00000152443	1.51868	1.78653	2.59439	0.0109765	0.173022	2.54345
ENST00000405863	ENSG00000122584	-0.854498	6.58991	-2.59448	0.0109766	0.173022	-2.54344
ENST00000435527	ENSG00000134852	-1.52654	2.69963	-2.59454	0.0109816	0.173022	-2.54328
ENST00000374761	ENSG00000076864	-1.36009	6.33462	-2.5933	0.0110042	0.17306	-2.54256
ENST00000331334	ENSG00000182512	0.695563	4.30988	2.59289	0.011023	0.17306	2.54197
ENST00000404796	ENSG00000264545	1.00744	3.46058	2.58969	0.0110543	0.17306	2.54098
ENST00000217402	ENSG00000101421	0.416967	7.48004	2.59174	0.0110571	0.17306	2.54089
ENST00000443957	ENSG00000167615	-1.39196	4.56782	-2.59084	0.011074	0.17306	-2.54035
ENST00000522225	ENSG00000147509	-1.5496	2.05515	-2.58849	0.0110902	0.17306	-2.53984
ENST00000276055	ENSG00000147119	-1.94246	1.98263	-2.58766	0.0111154	0.17306	-2.53905
ENST00000473743	ENSG00000185414	0.446721	6.38272	2.58917	0.0111176	0.17306	2.53898
ENST00000446764	ENSG00000136895	-0.720777	5.71782	-2.58664	0.011146	0.17306	-2.53809
ENST00000549526	ENSG00000066117	-1.60631	2.32975	-2.58806	0.01115	0.17306	-2.53796
ENST00000376547	ENSG00000102572	0.962136	2.19338	2.58788	0.0111546	0.17306	2.53782
ENST00000422269	ENSG00000273269	0.389611	9.06303	2.58809	0.0111586	0.17306	2.53769
ENST00000376772	ENSG00000204619	0.56123	5.93491	2.58771	0.0111638	0.17306	2.53753
ENST00000610935	ENSG00000142409	0.795264	4.28876	2.58648	0.0111904	0.173257	2.5367
ENST00000290913	ENSG00000159685	-0.671888	6.26275	-2.58597	0.0112138	0.173322	-2.53596
ENST00000368984	ENSG00000166033	-1.02569	6.45504	-2.58633	0.0112223	0.173322	-2.5357
ENST00000379052	ENSG00000112183	-1.36097	3.59844	-2.58395	0.0112789	0.173982	-2.53394
ENST00000616265	ENSG00000085871	1.20512	2.36848	2.58124	0.0113106	0.174255	2.53295
ENST00000556123	ENSG00000175985	1.32701	2.58473	2.58146	0.0113499	0.17449	2.53174
ENST00000506760	ENSG00000206120	-1.55444	6.50937	-2.58273	0.0113654	0.17449	-2.53126
ENST00000370656	ENSG00000117133	0.593162	5.1205	2.58068	0.0113808	0.17449	2.53078
ENST00000367203	ENSG00000143842	-1.12255	4.98845	-2.58088	0.0113876	0.17449	-2.53058
ENST00000602592	ENSG00000270049	-1.36999	3.51798	-2.57853	0.011452	0.17449	-2.5286
ENST00000307808	ENSG00000172493	0.800058	6.0021	2.57753	0.0114644	0.17449	2.52822
ENST00000479980	ENSG00000154678	-1.5152	4.76453	-2.5775	0.0114781	0.17449	-2.5278
ENST00000360467	ENSG00000134871	-0.775355	7.01588	-2.57821	0.0114794	0.17449	-2.52776
ENST00000246190	ENSG00000125967	0.401407	6.7653	2.57724	0.0114911	0.17449	2.5274
ENST00000374514	ENSG00000011009	1.10387	3.83117	2.57672	0.0114941	0.17449	2.52731
ENST00000227756	ENSG00000110328	-0.710563	6.58852	-2.57802	0.0114976	0.17449	-2.5272
ENST00000376151	ENSG00000213760	0.333805	7.90727	2.57698	0.0115056	0.17449	2.52696
ENST00000628793	ENSG00000143933	0.388913	9.06869	2.57671	0.0115072	0.17449	2.52691
ENST00000360772	ENSG00000065534	1.31364	1.80424	2.57646	0.0115234	0.174525	2.52641
ENST00000400099	ENSG00000154723	0.442777	6.22759	2.57341	0.0115527	0.17475	2.52552
ENST00000533124	ENSG00000149179	0.413222	7.09365	2.57298	0.0115662	0.17475	2.52511
ENST00000569669	ENSG00000261236	-0.363758	7.12742	-2.57426	0.0115908	0.174911	-2.52436
ENST00000533461	ENSG00000143442	-1.27745	3.77007	-2.57303	0.0116208	0.175038	-2.52345
ENST00000396641	ENSG00000179796	-1.12623	5.85378	-2.57239	0.0116272	0.175038	-2.52326
ENST00000533211	ENSG00000173898	0.402088	6.70289	2.57088	0.0116876	0.175736	2.52144
ENST00000539264	ENSG00000112787	-1.66183	1.42309	-2.56953	0.01172	0.176011	-2.52046
ENST00000373511	ENSG00000119487	-0.386854	6.9808	-2.56802	0.0117802	0.176702	-2.51866
ENST00000360338	ENSG00000197714	-0.311443	8.04614	-2.56573	0.0118423	0.177421	-2.51681
ENST00000419642	ENSG00000163812	1.45001	1.51945	2.56323	0.0119284	0.178497	2.51426
ENST00000651608	ENSG00000213753	0.639778	5.37695	2.5627	0.011955	0.178682	2.51347
ENST00000572875	ENSG00000141258	-0.393349	8.36066	-2.56137	0.0119858	0.17892	-2.51256
ENST00000251157	ENSG00000116641	-0.464982	7.72833	-2.56126	0.0119995	0.17892	-2.51216
ENST00000614189	ENSG00000180628	0.616743	5.81945	2.55874	0.0120689	0.179636	2.51012
ENST00000437764	ENSG00000203706	1.39498	1.96845	2.55819	0.0120762	0.179636	2.50991
ENST00000245923	ENSG00000125744	0.915746	3.37046	2.5564	0.0120954	0.179708	2.50935
ENST00000447871	ENSG00000242173	-0.27947	8.81255	-2.55769	0.0121155	0.179792	-2.50876
ENST00000504172	ENSG00000163995	1.02232	3.86261	2.55693	0.0121408	0.179955	2.50802
ENST00000456532	ENSG00000231566	-0.723968	6.38384	-2.55507	0.0122031	0.180664	-2.50622
ENST00000487931	ENSG00000162616	-1.42669	2.97658	-2.55202	0.0122388	0.180978	-2.50518
ENST00000370761	ENSG00000173275	-1.28318	3.71798	-2.55315	0.0122664	0.181173	-2.50438
ENST00000373381	ENSG00000121904	0.535454	7.45634	2.55176	0.012294	0.181366	2.50359
ENST00000202773	ENSG00000089009	0.788757	4.39237	2.55116	0.0123227	0.181499	2.50277
ENST00000359242	ENSG00000122417	0.520483	5.64263	2.55066	0.0123419	0.181499	2.50222
ENST00000323346	ENSG00000179520	-1.74291	2.63623	-2.54873	0.0123476	0.181499	-2.50205
ENST00000340437	ENSG00000149532	-0.396644	6.94882	-2.5501	0.0123645	0.181499	-2.50157
ENST00000371317	ENSG00000232119	-1.39358	3.24612	-2.54789	0.0123756	0.181499	-2.50125
ENST00000513986	ENSG00000168916	-1.52016	4.2836	-2.54769	0.0124519	0.182102	-2.49907
ENST00000588655	ENSG00000267188	-1.28829	3.49016	-2.54535	0.0124604	0.182102	-2.49883
ENST00000591289	ENSG00000278318	-1.28829	3.49016	-2.54535	0.0124604	0.182102	-2.49883
ENST00000378198	ENSG00000111802	0.615037	5.07048	2.54735	0.0125057	0.182551	2.49754
ENST00000317135	ENSG00000130224	-0.89621	4.52974	-2.54568	0.0125282	0.182667	-2.49691
ENST00000491415	ENSG00000117597	-0.544985	6.82506	-2.54363	0.0125814	0.183228	-2.4954
ENST00000301071	ENSG00000167552	-0.733837	6.34974	-2.54155	0.0126245	0.18323	-2.49419
ENST00000258781	ENSG00000136280	0.834931	4.17126	2.54263	0.0126317	0.18323	2.49399
ENST00000372684	ENSG00000117016	0.530081	6.64885	2.54178	0.0126345	0.18323	2.49391
ENST00000356521	ENSG00000172785	-1.3205	4.41343	-2.54138	0.0126401	0.18323	-2.49375
ENST00000354410	ENSG00000068305	0.402672	7.94636	2.54086	0.0126799	0.183411	2.49264
ENST00000367588	ENSG00000135835	1.16858	3.11242	2.53913	0.0127068	0.183411	2.49188
ENST00000555372	ENSG00000257365	0.811708	4.36173	2.53916	0.0127082	0.183411	2.49184
ENST00000381569	ENSG00000061337	1.30434	1.7674	2.53791	0.0127112	0.183411	2.49176
ENST00000355377	ENSG00000103528	-1.59288	2.18343	-2.53914	0.0127394	0.183606	-2.49097
ENST00000264057	ENSG00000077044	-0.594754	7.88511	-2.53801	0.0127697	0.183831	-2.49013
ENST00000278947	ENSG00000149575	0.481424	6.40818	2.53563	0.0128247	0.184372	2.4886
ENST00000373006	ENSG00000164663	0.856261	4.21082	2.53581	0.0128368	0.184372	2.48827
ENST00000592773	ENSG00000198597	-1.54485	2.25553	-2.53522	0.0128709	0.184608	-2.48732
ENST00000337768	ENSG00000119760	-0.535576	6.37069	-2.53444	0.0128827	0.184608	-2.487
ENST00000511216	ENSG00000163945	-1.15679	4.9566	-2.53167	0.0129253	0.185007	-2.48582
ENST00000357214	ENSG00000116560	-0.346497	10.4418	-2.53237	0.0129622	0.185323	-2.48481
ENST00000247833	ENSG00000127328	-0.904766	5.53576	-2.53178	0.0129946	0.185574	-2.48392
ENST00000239893	ENSG00000120699	1.27772	2.27314	2.53011	0.0130333	0.185777	2.48286
ENST00000207457	ENSG00000092850	-1.95214	2.70082	-2.52931	0.0130694	0.185777	-2.48187
ENST00000295890	ENSG00000163626	0.964379	3.29386	2.52903	0.0130724	0.185777	2.48179
ENST00000434724	ENSG00000103342	0.524659	5.91131	2.52736	0.0130749	0.185777	2.48172
ENST00000524391	ENSG00000164794	-0.614151	6.17006	-2.52837	0.0130831	0.185777	-2.4815
ENST00000319481	ENSG00000141447	-0.867363	5.4496	-2.52695	0.013157	0.186601	-2.47949
ENST00000394817	ENSG00000120725	-0.548301	7.48835	-2.52616	0.013171	0.186601	-2.47911
ENST00000545238	ENSG00000124257	-1.37115	3.51425	-2.52516	0.0132117	0.186716	-2.47801
ENST00000646290	ENSG00000145832	-1.40508	2.35777	-2.52458	0.0132346	0.186716	-2.47739
ENST00000393249	ENSG00000091039	-0.386959	7.74035	-2.52485	0.0132375	0.186716	-2.47732
ENST00000344922	ENSG00000154305	0.359505	6.87014	2.52234	0.0132516	0.186716	2.47693
ENST00000320248	ENSG00000176595	0.514152	6.30019	2.52418	0.0132537	0.186716	2.47688
ENST00000416247	ENSG00000224531	0.574861	5.22086	2.52322	0.0132708	0.186747	2.47642
ENST00000543473	ENSG00000111707	-0.353328	8.56977	-2.52277	0.0133209	0.187065	-2.47507
ENST00000281182	ENSG00000151498	0.48303	6.06315	2.52018	0.0133282	0.187065	2.47488
ENST00000548547	ENSG00000167779	0.907446	4.03888	2.52149	0.0133406	0.187065	2.47455
ENST00000337910	ENSG00000072422	0.876182	4.12224	2.52032	0.0133841	0.187065	2.47338
ENST00000515673	ENSG00000170153	-0.601509	7.27532	-2.52029	0.0133866	0.187065	-2.47331
ENST00000536736	ENSG00000167210	1.37536	1.75953	2.51823	0.0133974	0.187065	2.47303
ENST00000589123	ENSG00000141905	0.549336	6.03626	2.52025	0.0133981	0.187065	2.47301
ENST00000620998	ENSG00000047056	0.333072	8.18742	2.51884	0.0134442	0.187499	2.47178
ENST00000513238	ENSG00000169116	0.507956	5.84807	2.51657	0.0135054	0.188143	2.47016
ENST00000449930	ENSG00000143157	0.286219	8.17886	2.51571	0.0135427	0.188452	2.46917
ENST00000268150	ENSG00000140545	1.13568	2.54048	2.51539	0.0135612	0.188501	2.46868
ENST00000451836	ENSG00000138434	-1.74964	2.02218	-2.51433	0.0135891	0.188575	-2.46795
ENST00000379687	ENSG00000173681	-0.816849	6.17937	-2.51458	0.0135967	0.188575	-2.46774
ENST00000367879	ENSG00000143179	0.676233	4.69789	2.51425	0.013635	0.188662	2.46674
ENST00000299824	ENSG00000101445	0.518861	6.67616	2.51367	0.0136469	0.188662	2.46643
ENST00000316999	ENSG00000112305	-0.56219	5.842	-2.51242	0.0136559	0.188662	-2.46619
ENST00000227525	ENSG00000110108	0.646785	4.39933	2.51057	0.0136734	0.188662	2.46573
ENST00000306052	ENSG00000157193	-0.449736	7.85088	-2.51237	0.0136784	0.188662	-2.4656
ENST00000412167	ENSG00000157404	-1.35806	6.16042	-2.51207	0.0137199	0.188824	-2.46452
ENST00000300747	ENSG00000167333	1.2755	2.14535	2.511	0.0137203	0.188824	2.4645
ENST00000379644	ENSG00000165102	-0.398133	7.29631	-2.50983	0.0137698	0.189297	-2.46321
ENST00000411689	ENSG00000153291	0.552987	5.31102	2.50933	0.0138019	0.189529	2.46238
ENST00000398016	ENSG00000155974	-1.70137	3.07586	-2.50826	0.013824	0.189619	-2.4618
ENST00000373803	ENSG00000101079	0.392939	6.42911	2.50744	0.0138387	0.189619	2.46142
ENST00000259400	ENSG00000136874	-0.453431	6.84129	-2.50676	0.0138789	0.189961	-2.46038
ENST00000355119	ENSG00000072163	-1.7081	1.89218	-2.50487	0.0139229	0.190355	-2.45925
ENST00000634862	ENSG00000236438	1.19321	3.15839	2.50407	0.0139793	0.190919	2.45779
ENST00000429120	ENSG00000160932	0.487897	6.48466	2.50172	0.0140397	0.191535	2.45624
ENST00000492488	ENSG00000168395	-0.500322	7.07807	-2.50033	0.01412	0.19242	-2.45419
ENST00000404826	ENSG00000146555	-1.00129	5.40693	-2.50069	0.0141384	0.192461	-2.45373
ENST00000324727	ENSG00000177098	1.55969	2.25309	2.49594	0.0142148	0.193254	2.45179
ENST00000298355	ENSG00000100505	-0.366386	9.87943	-2.49706	0.0142423	0.193254	-2.45109
ENST00000318003	ENSG00000132024	-0.410085	8.21527	-2.49654	0.014243	0.193254	-2.45108
ENST00000419067	ENSG00000106348	1.53513	2.19151	2.49857	0.0142839	0.193599	2.45004
ENST00000474874	ENSG00000116285	0.725216	4.72103	2.49471	0.0143132	0.193786	2.4493
ENST00000439622	ENSG00000226310	-0.532842	5.70832	-2.49335	0.0143917	0.194352	-2.44734
ENST00000421423	ENSG00000224243	-0.897016	4.74769	-2.49298	0.014402	0.194352	-2.44708
ENST00000443617	ENSG00000103657	0.365323	7.86733	2.49229	0.0144184	0.194352	2.44667
ENST00000420571	ENSG00000151136	-0.910405	6.04519	-2.49252	0.0144276	0.194352	-2.44644
ENST00000512960	ENSG00000077684	0.651207	4.76573	2.49128	0.0144438	0.194352	2.44603
ENST00000591924	ENSG00000141429	-1.40591	1.84229	-2.49239	0.0144482	0.194352	-2.44592
ENST00000555545	ENSG00000020426	-0.34008	7.98632	-2.49075	0.0144814	0.19459	-2.44509
ENST00000496804	ENSG00000127603	0.654971	5.53383	2.48949	0.0145117	0.194786	2.44434
ENST00000555652	ENSG00000197555	-1.5333	2.61344	-2.48784	0.0145844	0.195553	-2.44254
ENST00000328024	ENSG00000185236	0.333634	7.60501	2.48689	0.0146227	0.195678	2.44159
ENST00000446294	ENSG00000134986	0.93694	2.3578	2.48692	0.014625	0.195678	2.44153
ENST00000565057	ENSG00000034713	0.397999	6.96238	2.48656	0.014643	0.195709	2.44109
ENST00000496554	ENSG00000148303	0.446332	5.86896	2.48535	0.0146609	0.195739	2.44065
ENST00000650988	ENSG00000277072	-0.518662	7.34473	-2.48314	0.0147763	0.196914	-2.43782
ENST00000321356	ENSG00000013441	-0.284499	9.5832	-2.48296	0.0147804	0.196914	-2.43772
ENST00000459742	ENSG00000259628	1.18746	2.76041	2.48197	0.0148118	0.19692	2.43695
ENST00000369472	ENSG00000146278	0.375659	9.03814	2.48222	0.0148123	0.19692	2.43694
ENST00000233710	ENSG00000115361	-1.43999	2.08318	-2.48118	0.0148525	0.197104	-2.43596
ENST00000327773	ENSG00000183087	0.499911	6.72618	2.48225	0.0148577	0.197104	2.43583
ENST00000316218	ENSG00000065485	0.830041	4.14011	2.47941	0.0149113	0.197607	2.43453
ENST00000355303	ENSG00000131620	-1.3111	2.43681	-2.47859	0.0149493	0.197652	-2.43361
ENST00000309422	ENSG00000173511	0.548935	5.60679	2.47852	0.0149493	0.197652	2.43361
ENST00000639196	ENSG00000228623	-1.06858	5.07667	-2.47894	0.0149705	0.197652	-2.43309
ENST00000618847	ENSG00000154080	-1.80469	2.29119	-2.47777	0.0149779	0.197652	-2.43291
ENST00000215739	ENSG00000099949	-0.498022	6.85539	-2.4763	0.0150444	0.198289	-2.43131
ENST00000612570	ENSG00000102471	0.416134	6.44297	2.47522	0.0150628	0.198289	2.43087
ENST00000529829	ENSG00000177112	1.0451	3.24269	2.4754	0.0150738	0.198289	2.4306
ENST00000257857	ENSG00000135404	-1.10839	4.0938	-2.47419	0.0151077	0.198526	-2.42979
ENST00000273048	ENSG00000144567	0.437368	6.42909	2.47325	0.0151517	0.198895	2.42873
ENST00000520694	ENSG00000123992	0.742794	4.50568	2.46957	0.015239	0.1995	2.42665
ENST00000651989	ENSG00000033122	-0.355359	9.25411	-2.47119	0.0152399	0.1995	-2.42663
ENST00000393487	ENSG00000071073	0.575303	5.34849	2.47101	0.0152456	0.1995	2.42649
ENST00000337231	ENSG00000109089	0.934156	4.16352	2.46719	0.0153818	0.201046	2.42326
ENST00000371130	ENSG00000009694	-0.81264	6.73556	-2.46689	0.0154128	0.201046	-2.42253
ENST00000309083	ENSG00000159335	0.322724	10.2104	2.46667	0.0154313	0.201046	2.4221
ENST00000435205	ENSG00000164142	1.35517	1.54427	2.46632	0.0154329	0.201046	2.42206
ENST00000352131	ENSG00000049541	0.656515	4.76211	2.46615	0.015444	0.201046	2.4218
ENST00000586659	ENSG00000197256	1.03553	2.84289	2.46482	0.0154927	0.20139	2.42065
ENST00000504492	ENSG00000131711	1.07774	2.5655	2.46502	0.0155027	0.20139	2.42042
ENST00000338961	ENSG00000148334	0.35505	7.79286	2.46256	0.0155222	0.201434	2.41996
ENST00000263354	ENSG00000105402	0.378982	7.57688	2.46189	0.0155964	0.20192	2.41822
ENST00000481474	ENSG00000204713	-0.326742	8.04998	-2.46227	0.015603	0.20192	-2.41807
ENST00000408011	ENSG00000134504	1.01668	3.09911	2.46302	0.015608	0.20192	2.41795
ENST00000438915	ENSG00000224514	-1.62047	2.14564	-2.45945	0.0156492	0.202093	-2.417
ENST00000368124	ENSG00000162706	0.363306	8.40541	2.46302	0.0156696	0.202093	2.41652
ENST00000455836	ENSG00000089248	0.515969	5.17569	2.46018	0.0156699	0.202093	2.41652
ENST00000366882	ENSG00000112541	-1.65216	6.32112	-2.4596	0.0156903	0.202148	-2.41604
ENST00000639914	ENSG00000078142	-0.41564	7.25564	-2.45727	0.0157975	0.20332	-2.41356
ENST00000504454	ENSG00000145362	-0.470284	7.10615	-2.45655	0.0158382	0.20361	-2.41262
ENST00000316156	ENSG00000116871	0.387109	8.95841	2.45629	0.0158526	0.20361	2.41229
ENST00000357585	ENSG00000180616	-0.797573	5.40519	-2.45387	0.0158795	0.203725	-2.41167
ENST00000357685	ENSG00000197580	1.0681	4.00145	2.45513	0.0158941	0.203725	2.41134
ENST00000373232	ENSG00000180817	0.616113	5.40799	2.45474	0.0159241	0.203779	2.41065
ENST00000314797	ENSG00000181789	0.36048	6.07407	2.45252	0.0159356	0.203779	2.41039
ENST00000446231	ENSG00000157106	-0.380083	8.205	-2.45348	0.0159628	0.203779	-2.40977
ENST00000555060	ENSG00000186297	-0.926776	5.74422	-2.45378	0.0159635	0.203779	-2.40975
ENST00000257981	ENSG00000135519	0.570457	5.37642	2.45254	0.0159907	0.203918	2.40913
ENST00000498285	ENSG00000263620	0.312163	8.31568	2.45205	0.0160248	0.204145	2.40835
ENST00000327532	ENSG00000158163	1.25441	2.6062	2.45062	0.0160656	0.204195	2.40742
ENST00000621082	ENSG00000234965	-1.84314	4.40163	-2.45047	0.0160876	0.204195	-2.40692
ENST00000378719	ENSG00000164402	0.451582	5.58097	2.45006	0.0160903	0.204195	2.40686
ENST00000370489	ENSG00000198018	0.951204	3.59596	2.45014	0.016094	0.204195	2.40678
ENST00000374266	ENSG00000142684	0.383463	6.67611	2.44995	0.0161182	0.204201	2.40623
ENST00000358461	ENSG00000196526	-0.602779	5.80136	-2.4498	0.0161286	0.204201	-2.40599
ENST00000265909	ENSG00000120451	0.378121	6.49168	2.44753	0.016145	0.204201	2.40562
ENST00000382020	ENSG00000104723	-0.366812	6.87774	-2.44833	0.0161598	0.204201	-2.40529
ENST00000458134	ENSG00000103415	0.412085	6.5828	2.44789	0.0162043	0.204362	2.40428
ENST00000515569	ENSG00000251680	-1.43623	2.9304	-2.44772	0.0162052	0.204362	-2.40426
ENST00000394976	ENSG00000181904	0.496816	5.73456	2.44494	0.0163031	0.205346	2.40206
ENST00000405912	ENSG00000171055	-0.423008	6.5634	-2.44488	0.0163161	0.205346	-2.40177
ENST00000302091	ENSG00000170469	-1.3195	3.61994	-2.44406	0.0163566	0.20548	-2.40086
ENST00000229270	ENSG00000111669	0.435014	7.33812	2.44346	0.0163716	0.20548	2.40052
ENST00000372391	ENSG00000151208	0.417133	6.68627	2.44164	0.0163952	0.20548	2.4
ENST00000606975	ENSG00000223508	-1.52482	2.88356	-2.44324	0.0163988	0.20548	-2.39992
ENST00000263174	ENSG00000099260	-2.32375	6.28691	-2.44269	0.0164089	0.20548	-2.39969
ENST00000509647	ENSG00000083857	-1.35717	3.9836	-2.44252	0.0164304	0.205545	-2.39921
ENST00000272203	ENSG00000143850	-0.800254	5.35999	-2.44139	0.0164768	0.205793	-2.39818
ENST00000313655	ENSG00000136982	1.07035	2.90767	2.44125	0.0164832	0.205793	2.39804
ENST00000539068	ENSG00000096060	1.12201	2.93889	2.44067	0.0165017	0.205819	2.39763
ENST00000395474	ENSG00000178252	-0.896863	5.27816	-2.4398	0.0165413	0.205828	-2.39675
ENST00000305409	ENSG00000171951	-1.03265	6.32915	-2.44054	0.0165427	0.205828	-2.39672
ENST00000394609	ENSG00000115310	0.46806	7.066	2.43799	0.0165518	0.205828	2.39652
ENST00000284617	ENSG00000154429	0.479318	6.01408	2.4384	0.016612	0.206372	2.39518
ENST00000454044	ENSG00000237636	-1.86141	4.38376	-2.43723	0.0166473	0.206605	-2.39441
ENST00000360911	ENSG00000101040	-1.16762	5.1569	-2.43488	0.0166866	0.206887	-2.39354
ENST00000512194	ENSG00000138641	1.13139	2.66666	2.43551	0.0167223	0.207032	2.39276
ENST00000616132	ENSG00000160360	-0.578448	6.50999	-2.43536	0.0167314	0.207032	-2.39256
ENST00000524205	ENSG00000239704	-0.49493	7.18763	-2.43169	0.0168885	0.208541	-2.38913
ENST00000515393	ENSG00000175471	-0.669237	6.23272	-2.43108	0.0169129	0.208541	-2.38859
ENST00000394836	ENSG00000167994	-1.71808	2.18742	-2.43151	0.0169138	0.208541	-2.38858
ENST00000329962	ENSG00000182272	-0.425084	8.92371	-2.43142	0.01692	0.208541	-2.38844
ENST00000523741	ENSG00000156831	0.99343	2.85749	2.42857	0.0169629	0.208756	2.38751
ENST00000427401	ENSG00000237440	-0.745625	5.59406	-2.42994	0.0169967	0.208756	-2.38678
ENST00000570298	ENSG00000154099	-0.818555	5.70609	-2.4294	0.0169983	0.208756	-2.38674
ENST00000612786	ENSG00000082556	-1.75331	3.34597	-2.42735	0.0170165	0.208756	-2.38635
ENST00000576930	ENSG00000132507	0.449832	6.05981	2.42849	0.0170289	0.208756	2.38608
ENST00000370626	ENSG00000119986	1.16049	1.93624	2.42842	0.0170376	0.208756	2.3859
ENST00000309720	ENSG00000125355	-1.86177	2.1712	-2.42644	0.0170568	0.208787	-2.38548
ENST00000319518	ENSG00000178773	-1.05748	5.88381	-2.42712	0.0171016	0.209114	-2.38452
ENST00000394789	ENSG00000164037	1.17709	1.65577	2.42697	0.0171169	0.209114	2.38419
ENST00000270112	ENSG00000142149	-0.668138	5.81647	-2.42636	0.0171386	0.209174	-2.38372
ENST00000590771	ENSG00000153885	-1.374	3.92735	-2.425	0.0171786	0.209458	-2.38286
ENST00000217159	ENSG00000101187	1.02411	3.95786	2.42447	0.0172035	0.209497	2.38233
ENST00000264657	ENSG00000168610	0.52393	6.11969	2.42418	0.0172152	0.209497	2.38208
ENST00000604213	ENSG00000183060	0.7874	3.89419	2.42323	0.0172714	0.209938	2.38088
ENST00000427323	ENSG00000093217	-0.72268	5.54907	-2.42256	0.0172851	0.209938	-2.38059
ENST00000397885	ENSG00000080608	-0.57271	6.72813	-2.42201	0.0173327	0.210313	-2.37957
ENST00000370314	ENSG00000011677	-0.900135	4.60893	-2.42027	0.0173726	0.210387	-2.37872
ENST00000407690	ENSG00000100109	0.788742	4.05113	2.41937	0.0173728	0.210387	2.37872
ENST00000319211	ENSG00000181104	-1.73079	2.0897	-2.41875	0.0174007	0.210387	-2.37813
ENST00000306749	ENSG00000169710	0.534697	6.17047	2.41863	0.0174061	0.210387	2.37801
ENST00000263038	ENSG00000107537	1.14277	1.72738	2.41957	0.0174783	0.211055	2.37649
ENST00000372582	ENSG00000189108	-1.01657	5.23833	-2.41753	0.0175114	0.211252	-2.37579
ENST00000458234	ENSG00000196498	0.572588	6.15538	2.41649	0.0175683	0.211734	2.37459
ENST00000374941	ENSG00000083750	-0.605752	6.38067	-2.41474	0.0176511	0.212459	-2.37286
ENST00000242719	ENSG00000123091	0.408621	7.65584	2.41418	0.017669	0.212459	2.37248
ENST00000267460	ENSG00000139946	0.838651	5.05038	2.41261	0.0176794	0.212459	2.37226
ENST00000399816	ENSG00000215218	0.491944	6.19367	2.41309	0.0177239	0.212704	2.37134
ENST00000528330	ENSG00000081853	1.44071	1.82404	2.41276	0.0177339	0.212704	2.37113
ENST00000280665	ENSG00000151065	0.547827	5.25083	2.40853	0.0178668	0.213389	2.36837
ENST00000261867	ENSG00000104154	0.682865	5.01546	2.40937	0.0178723	0.213389	2.36825
ENST00000475354	ENSG00000005022	0.582608	6.3435	2.40982	0.0178886	0.213389	2.36792
ENST00000388968	ENSG00000144381	0.445111	6.06344	2.40896	0.0179114	0.213389	2.36745
ENST00000355196	ENSG00000138674	-0.377255	7.38905	-2.40914	0.0179225	0.213389	-2.36722
ENST00000433207	ENSG00000138398	0.893135	3.28377	2.40726	0.0179258	0.213389	2.36715
ENST00000293725	ENSG00000188868	-1.07422	4.70071	-2.40851	0.0179312	0.213389	-2.36704
ENST00000443619	ENSG00000198369	0.788642	3.0921	2.40841	0.0179357	0.213389	2.36694
ENST00000398547	ENSG00000121753	0.405144	8.19001	2.40852	0.0179496	0.213389	2.36666
ENST00000580874	ENSG00000171532	1.04676	2.29107	2.40627	0.0179713	0.213389	2.36621
ENST00000264463	ENSG00000040731	-0.836865	4.5247	-2.40612	0.0179786	0.213389	-2.36606
ENST00000245323	ENSG00000125266	-0.706368	5.79096	-2.40726	0.0180072	0.213526	-2.36547
ENST00000335312	ENSG00000186111	0.25199	7.76027	2.4054	0.0180823	0.214213	2.36393
ENST00000446198	ENSG00000128567	-0.603705	6.27217	-2.40315	0.0181775	0.215138	-2.36198
ENST00000581486	ENSG00000266412	0.689188	4.58504	2.40082	0.0182258	0.215305	2.361
ENST00000477828	ENSG00000134717	0.718588	4.33064	2.40068	0.0182327	0.215305	2.36086
ENST00000536884	ENSG00000139890	1.32203	2.12809	2.40157	0.0182433	0.215305	2.36064
ENST00000621425	ENSG00000116329	0.657313	4.95331	2.39932	0.0183564	0.216221	2.35835
ENST00000483271	ENSG00000162852	0.688976	5.00151	2.39892	0.018369	0.216221	2.3581
ENST00000397166	ENSG00000085788	0.268182	9.10917	2.3994	0.0183727	0.216221	2.35802
ENST00000614616	ENSG00000153922	0.45743	5.54872	2.39795	0.0184159	0.216525	2.35715
ENST00000455631	ENSG00000132670	-0.294024	8.74573	-2.39784	0.0184591	0.216829	-2.35628
ENST00000308511	ENSG00000158941	0.498036	5.89789	2.39634	0.0184799	0.21687	2.35586
ENST00000541722	ENSG00000109738	0.34868	7.04408	2.39545	0.0185362	0.216919	2.35473
ENST00000335565	ENSG00000185985	-0.815019	6.11381	-2.39476	0.0185688	0.216919	-2.35408
ENST00000397112	ENSG00000238105	1.27958	3.34154	2.39514	0.0186103	0.216919	2.35325
ENST00000261667	ENSG00000102753	0.321658	7.19519	2.39414	0.018615	0.216919	2.35315
ENST00000357774	ENSG00000197360	-1.69163	2.11683	-2.39402	0.0186175	0.216919	-2.3531
ENST00000478300	ENSG00000163630	-0.804364	5.72269	-2.39387	0.0186361	0.216919	-2.35273
ENST00000429989	ENSG00000108219	0.594272	4.44895	2.39285	0.0186364	0.216919	2.35273
ENST00000334464	ENSG00000165650	0.312488	7.88839	2.39373	0.0186427	0.216919	2.3526
ENST00000215793	ENSG00000099995	0.342281	6.26428	2.39319	0.0186585	0.216919	2.35228
ENST00000376170	ENSG00000136754	-0.480146	7.33936	-2.39277	0.0186727	0.216919	-2.352
ENST00000430404	ENSG00000231764	-1.53541	2.47316	-2.39307	0.0186748	0.216919	-2.35196
ENST00000470729	ENSG00000163046	-1.5056	2.40757	-2.39108	0.0187638	0.217626	-2.35019
ENST00000393161	ENSG00000131558	-0.352104	8.17844	-2.39096	0.0187704	0.217626	-2.35006
ENST00000293230	ENSG00000161544	-0.707868	5.24081	-2.38927	0.0188502	0.218134	-2.34848
ENST00000394249	ENSG00000198901	1.00838	3.30806	2.38858	0.0188532	0.218134	2.34842
ENST00000215906	ENSG00000128203	0.605312	5.92894	2.38912	0.0188666	0.218134	2.34816
ENST00000590943	ENSG00000104904	0.379257	7.45057	2.38739	0.0189375	0.218752	2.34676
ENST00000340491	ENSG00000080845	0.705052	4.58201	2.3853	0.0190713	0.21974	2.34414
ENST00000520393	ENSG00000145934	0.552886	5.65798	2.38469	0.0191036	0.21974	2.3435
ENST00000366607	ENSG00000173726	0.411974	8.18927	2.38428	0.0191037	0.21974	2.3435
ENST00000361820	ENSG00000198785	-1.29299	4.2323	-2.38453	0.0191054	0.21974	-2.34347
ENST00000636305	ENSG00000120549	-1.42833	2.96318	-2.38333	0.0191109	0.21974	-2.34336
ENST00000648456	ENSG00000214548	-0.427695	11.9849	-2.38237	0.0191828	0.22008	-2.34196
ENST00000283122	ENSG00000153140	-0.561097	5.71619	-2.38457	0.0191886	0.22008	-2.34185
ENST00000372680	ENSG00000204065	0.469321	7.23154	2.38228	0.0191932	0.22008	2.34176
ENST00000530374	ENSG00000187954	0.711189	4.37053	2.38226	0.0192215	0.220202	2.34121
ENST00000596542	ENSG00000269307	0.415346	5.44456	2.38091	0.0192465	0.220287	2.34072
ENST00000392066	ENSG00000123983	0.37881	7.41611	2.37783	0.019335	0.221097	2.33901
ENST00000535419	ENSG00000101856	-0.57307	7.55294	-2.37787	0.0193729	0.221328	-2.33828
ENST00000496342	ENSG00000100263	1.34106	2.19828	2.37775	0.0193915	0.221339	2.33792
ENST00000485972	ENSG00000164885	0.450572	5.63865	2.37668	0.0194476	0.221587	2.33684
ENST00000335281	ENSG00000186469	-0.665854	6.06502	-2.37664	0.0194567	0.221587	-2.33666
ENST00000354308	ENSG00000129990	0.518587	6.177	2.37641	0.0194872	0.221587	2.33608
ENST00000599111	ENSG00000105499	-0.506036	7.19355	-2.37589	0.019508	0.221587	-2.33568
ENST00000378641	ENSG00000182621	0.288087	10.4982	2.37587	0.0195193	0.221587	2.33546
ENST00000284674	ENSG00000154478	1.14318	2.99433	2.37381	0.0195352	0.221587	2.33516
ENST00000490882	ENSG00000136068	-0.722415	6.51137	-2.37377	0.0195372	0.221587	-2.33512
ENST00000371464	ENSG00000138207	-1.27458	4.41892	-2.37357	0.0195836	0.22164	-2.33423
ENST00000328041	ENSG00000185052	-0.880132	7.21707	-2.37453	0.0195903	0.22164	-2.3341
ENST00000602795	ENSG00000101158	-0.431201	6.22513	-2.3724	0.0196056	0.22164	-2.33381
ENST00000373316	ENSG00000102144	0.526404	6.46599	2.37345	0.0196127	0.22164	2.33368
ENST00000521873	ENSG00000104427	-0.314722	8.77888	-2.37314	0.0196525	0.221785	-2.33292
ENST00000295208	ENSG00000144026	-0.652551	5.8021	-2.37303	0.0196685	0.221785	-2.33261
ENST00000373477	ENSG00000134684	0.453537	6.28505	2.37256	0.0196787	0.221785	2.33242
ENST00000257776	ENSG00000135324	0.890356	3.54328	2.37009	0.0197219	0.222071	2.3316
ENST00000258418	ENSG00000135932	0.407436	7.17844	2.371	0.0197641	0.222346	2.3308
ENST00000418929	ENSG00000126464	0.545449	4.7861	2.3693	0.0198294	0.222881	2.32956
ENST00000644245	ENSG00000088038	-0.422285	7.55597	-2.36712	0.0198722	0.222944	-2.32875
ENST00000007264	ENSG00000007376	1.05847	3.17281	2.36865	0.0198799	0.222944	2.32861
ENST00000502489	ENSG00000133401	-1.46557	1.89776	-2.36781	0.019897	0.222944	-2.32828
ENST00000612895	ENSG00000278540	1.08445	2.97783	2.36645	0.0199063	0.222944	2.32811
ENST00000471007	ENSG00000078699	-0.402469	7.55357	-2.36673	0.0199724	0.223483	-2.32687
ENST00000270815	ENSG00000142686	0.421447	6.32635	2.3654	0.0200354	0.223531	2.32568
ENST00000230792	ENSG00000112874	1.03876	3.31124	2.36517	0.0200413	0.223531	2.32557
ENST00000410066	ENSG00000144331	0.609717	5.38546	2.36465	0.0200421	0.223531	2.32556
ENST00000200135	ENSG00000086827	-0.785305	5.86193	-2.36573	0.0200481	0.223531	-2.32545
ENST00000369239	ENSG00000132424	-0.352384	9.23259	-2.36314	0.0201568	0.224428	-2.32342
ENST00000301011	ENSG00000158545	0.821819	4.3132	2.36275	0.0201916	0.224428	2.32277
ENST00000287912	ENSG00000184863	-0.250831	9.46662	-2.36222	0.0202145	0.224428	-2.32234
ENST00000302350	ENSG00000168564	0.745802	3.80428	2.36155	0.0202193	0.224428	2.32225
ENST00000521913	ENSG00000092964	-0.729272	6.19778	-2.36242	0.0202332	0.224428	-2.322
ENST00000470579	ENSG00000196843	1.08851	2.21272	2.36212	0.0202362	0.224428	2.32194
ENST00000303965	ENSG00000047365	0.414729	6.99981	2.36096	0.0202692	0.224521	2.32133
ENST00000483295	ENSG00000116741	0.939861	3.52946	2.36011	0.0202977	0.224521	2.3208
ENST00000432190	ENSG00000105926	-0.497025	6.28254	-2.36018	0.0202984	0.224521	-2.32079
ENST00000450133	ENSG00000205763	0.763555	4.36688	2.35802	0.0203386	0.224767	2.32004
ENST00000217182	ENSG00000101210	0.34939	7.60707	2.35885	0.0203617	0.224823	2.31962
ENST00000203630	ENSG00000089693	0.299929	7.33478	2.35759	0.0204304	0.225277	2.31835
ENST00000360416	ENSG00000133026	-0.304181	8.67528	-2.35766	0.0204388	0.225277	-2.31819
ENST00000621103	ENSG00000233006	-1.40123	4.58441	-2.35699	0.0204583	0.225294	-2.31783
ENST00000586570	ENSG00000041353	-1.00963	4.05258	-2.35496	0.0204978	0.225301	-2.31711
ENST00000020926	ENSG00000019505	0.411914	7.04106	2.35603	0.0205034	0.225301	2.31701
ENST00000649307	ENSG00000118495	0.746855	4.75662	2.3562	0.0205146	0.225301	2.3168
ENST00000356189	ENSG00000176244	-1.45964	1.78307	-2.35525	0.020558	0.225301	-2.31601
ENST00000394936	ENSG00000197746	0.384148	8.54207	2.35443	0.0205752	0.225301	2.31569
ENST00000507005	ENSG00000152822	-0.757653	5.84707	-2.35338	0.0205803	0.225301	-2.3156
ENST00000439087	ENSG00000130822	-1.38006	2.79523	-2.35329	0.020585	0.225301	-2.31551
ENST00000597975	ENSG00000213762	-0.697731	5.80516	-2.3543	0.0206986	0.226346	-2.31344
ENST00000320285	ENSG00000026652	-0.479528	6.53832	-2.35103	0.0207888	0.226641	-2.3118
ENST00000307471	ENSG00000169193	0.802537	3.21793	2.34991	0.0208169	0.226641	2.31129
ENST00000370396	ENSG00000171100	-1.40367	2.81004	-2.34985	0.0208297	0.226641	-2.31106
ENST00000587339	ENSG00000132481	1.3392	1.9828	2.3498	0.0208333	0.226641	2.31099
ENST00000639819	ENSG00000283757	-1.40959	2.67322	-2.34811	0.0208576	0.226641	-2.31055
ENST00000446662	ENSG00000237296	-0.340455	8.23085	-2.34984	0.0208632	0.226641	-2.31045
ENST00000325680	ENSG00000119596	-0.354266	8.46657	-2.34936	0.02087	0.226641	-2.31033
ENST00000472720	ENSG00000144229	-1.53657	4.28494	-2.34968	0.0208705	0.226641	-2.31032
ENST00000346128	ENSG00000104067	-1.26243	4.83768	-2.34872	0.0209081	0.226852	-2.30964
ENST00000514665	ENSG00000145390	0.557567	5.22162	2.34759	0.0209634	0.227255	2.30864
ENST00000361871	ENSG00000198736	-1.37955	1.9226	-2.34632	0.020997	0.227401	-2.30804
ENST00000331366	ENSG00000139117	-0.580776	6.79345	-2.34844	0.0210132	0.227401	-2.30775
ENST00000548332	ENSG00000168748	1.18941	2.09969	2.34625	0.0210351	0.227441	2.30735
ENST00000613346	ENSG00000150275	-1.46344	4.47661	-2.34591	0.0210544	0.227453	-2.30701
ENST00000506866	ENSG00000145391	0.411691	6.29579	2.34471	0.0211287	0.227902	2.30568
ENST00000522907	ENSG00000175806	-0.861529	5.18666	-2.34442	0.0211324	0.227902	-2.30561
ENST00000397961	ENSG00000141959	-0.691096	6.12289	-2.34316	0.0212103	0.228545	-2.30422
ENST00000476243	ENSG00000166582	0.466357	5.92642	2.34164	0.0212734	0.228695	2.3031
ENST00000377304	ENSG00000241058	-0.831868	5.16043	-2.34198	0.0212793	0.228695	-2.30299
ENST00000459874	ENSG00000121905	0.620418	6.27711	2.34212	0.0212845	0.228695	2.3029
ENST00000427191	ENSG00000163629	-0.805264	5.59924	-2.34163	0.0212974	0.228695	-2.30267
ENST00000254260	ENSG00000131941	-1.47021	1.67473	-2.3407	0.0213214	0.228757	-2.30224
ENST00000356509	ENSG00000112312	1.12668	2.21279	2.34077	0.0213431	0.228793	2.30186
ENST00000262210	ENSG00000104218	-0.469735	6.84292	-2.33997	0.0213727	0.228882	-2.30134
ENST00000476232	ENSG00000242193	-0.948266	4.82208	-2.33772	0.0214145	0.228882	-2.3006
ENST00000464428	ENSG00000254154	-0.948266	4.82208	-2.33772	0.0214145	0.228882	-2.3006
ENST00000338779	ENSG00000132613	-0.431179	7.23202	-2.33725	0.02144	0.228882	-2.30015
ENST00000503452	ENSG00000251141	0.74312	4.13303	2.33863	0.0214547	0.228882	2.29989
ENST00000395068	ENSG00000178719	0.335547	7.65836	2.33804	0.0214611	0.228882	2.29977
ENST00000537170	ENSG00000256824	-0.806605	5.16772	-2.33773	0.0215032	0.229135	-2.29903
ENST00000301785	ENSG00000214753	0.33813	7.90571	2.3363	0.0215778	0.229326	2.29772
ENST00000334895	ENSG00000140416	-0.275396	8.86463	-2.33634	0.0215799	0.229326	-2.29768
ENST00000523207	ENSG00000182674	-0.958428	4.8513	-2.33453	0.021588	0.229326	-2.29754
ENST00000419330	ENSG00000172995	1.15806	2.41335	2.33529	0.0216152	0.229326	2.29706
ENST00000409672	ENSG00000169432	-1.65297	6.16499	-2.33397	0.0216185	0.229326	-2.297
ENST00000367657	ENSG00000152092	-0.25574	8.4207	-2.33445	0.0216429	0.229326	-2.29658
ENST00000262848	ENSG00000183943	-1.66343	2.68337	-2.33467	0.0216494	0.229326	-2.29646
ENST00000370210	ENSG00000213397	-0.948909	3.79233	-2.33361	0.0217187	0.229865	-2.29525
ENST00000525140	ENSG00000161692	-1.23187	4.03518	-2.33228	0.0217851	0.23033	-2.29409
ENST00000512480	ENSG00000218336	-1.09753	4.17526	-2.33215	0.0217994	0.23033	-2.29385
ENST00000259271	ENSG00000136750	-0.955824	6.81388	-2.3316	0.0218452	0.230459	-2.29305
ENST00000622711	ENSG00000124140	0.335783	10.1918	2.33069	0.0218485	0.230459	2.29299
ENST00000509042	ENSG00000183624	0.967973	3.20659	2.32884	0.0219003	0.230811	2.29209
ENST00000469079	ENSG00000166979	-1.35163	3.69993	-2.32992	0.0219398	0.230911	-2.29141
ENST00000531187	ENSG00000187398	-0.86464	6.19952	-2.3296	0.0219515	0.230911	-2.29121
ENST00000509376	ENSG00000109184	-0.304586	8.05402	-2.32942	0.0219652	0.230911	-2.29097
ENST00000518564	ENSG00000104695	0.416394	6.17746	2.32629	0.0221148	0.23224	2.28839
ENST00000615612	ENSG00000128266	0.510618	6.03162	2.32639	0.0221405	0.23224	2.28795
ENST00000358931	ENSG00000068903	0.644122	4.57128	2.32543	0.0221472	0.23224	2.28783
ENST00000253407	ENSG00000131094	-1.51582	3.81985	-2.32545	0.022195	0.232528	-2.28701
ENST00000359860	ENSG00000172661	-0.403932	7.31035	-2.32466	0.0222119	0.232528	-2.28672
ENST00000519724	ENSG00000140396	-1.34992	2.9621	-2.32293	0.0222908	0.232952	-2.28538
ENST00000357447	ENSG00000151474	-0.356379	7.62761	-2.32182	0.0223737	0.232952	-2.28396
ENST00000246069	ENSG00000125868	0.392408	8.13081	2.32148	0.0223877	0.232952	2.28372
ENST00000351030	ENSG00000136811	0.451034	5.97684	2.32125	0.0223902	0.232952	2.28368
ENST00000390687	ENSG00000128739	0.227882	10.0524	2.32138	0.0224025	0.232952	2.28347
ENST00000551312	ENSG00000214265	0.227882	10.0524	2.32138	0.0224025	0.232952	2.28347
ENST00000577949	ENSG00000273173	0.227882	10.0524	2.32138	0.0224025	0.232952	2.28347
ENST00000368468	ENSG00000111885	-1.03405	5.4447	-2.32153	0.0224068	0.232952	-2.2834
ENST00000264249	ENSG00000115526	0.326191	7.26294	2.32102	0.02242	0.232952	2.28318
ENST00000475254	ENSG00000198176	0.572837	5.50968	2.3198	0.0224638	0.233071	2.28243
ENST00000370331	ENSG00000067208	-1.50743	2.97114	-2.31966	0.0224873	0.233071	-2.28203
ENST00000616305	ENSG00000274070	0.438008	6.31442	2.31908	0.0224874	0.233071	2.28203
ENST00000371917	ENSG00000124198	0.446732	5.84079	2.31747	0.0225887	0.233928	2.28032
ENST00000276585	ENSG00000147586	0.94293	3.80045	2.31678	0.0226334	0.234197	2.27957
ENST00000549446	ENSG00000166006	-0.512349	6.48181	-2.31631	0.0227139	0.234836	-2.27821
ENST00000535414	ENSG00000162694	0.830591	3.64896	2.31457	0.0227647	0.235089	2.27736
ENST00000361874	ENSG00000204843	0.315618	8.02119	2.31489	0.022776	0.235089	2.27717
ENST00000341998	ENSG00000155886	0.448441	7.87037	2.31376	0.0228076	0.235221	2.27664
ENST00000375608	ENSG00000126217	-1.7869	3.18709	-2.31336	0.0228601	0.235568	-2.27576
ENST00000413834	ENSG00000248919	0.43611	5.92305	2.31081	0.0229181	0.23569	2.2748
ENST00000280285	ENSG00000150712	-0.310029	8.36134	-2.31195	0.0229384	0.23569	-2.27446
ENST00000339582	ENSG00000179603	-0.744532	5.26356	-2.31184	0.0229417	0.23569	-2.2744
ENST00000249016	ENSG00000128285	-1.39864	2.87588	-2.31145	0.0229473	0.23569	-2.27431
ENST00000295802	ENSG00000042445	0.994835	2.89725	2.31065	0.0229913	0.235949	2.27358
ENST00000436347	ENSG00000115368	0.736677	3.86283	2.30862	0.023101	0.236729	2.27176
ENST00000352171	ENSG00000078618	-0.319318	9.62169	-2.30907	0.0231174	0.236729	-2.27149
ENST00000397981	ENSG00000076984	0.602796	4.67186	2.30832	0.0231242	0.236729	2.27138
ENST00000301838	ENSG00000168040	0.574063	5.74337	2.30776	0.02316	0.236799	2.27078
ENST00000529694	ENSG00000120457	-1.45453	2.14442	-2.30809	0.0231688	0.236799	-2.27064
ENST00000466753	ENSG00000241468	0.416637	6.19007	2.30539	0.0232784	0.237725	2.26883
ENST00000620578	ENSG00000144524	0.940198	3.021	2.30546	0.0233028	0.23778	2.26843
ENST00000490741	ENSG00000100307	0.989626	3.63217	2.30258	0.0233957	0.238493	2.26691
ENST00000451400	ENSG00000235597	0.632785	4.39919	2.30373	0.0234157	0.238493	2.26658
ENST00000261381	ENSG00000103489	-0.631865	7.236	-2.30294	0.0234299	0.238493	-2.26635
ENST00000640680	ENSG00000177301	0.490336	5.40761	2.30268	0.0234595	0.2386	2.26587
ENST00000341199	ENSG00000170085	-0.374594	8.14826	-2.30177	0.0235065	0.238812	-2.2651
ENST00000344417	ENSG00000146576	-0.436174	5.98134	-2.30194	0.0235225	0.238812	-2.26484
ENST00000429845	ENSG00000163491	-0.636589	6.16681	-2.30163	0.0235376	0.238812	-2.26459
ENST00000260447	ENSG00000137880	1.22904	2.05628	2.29888	0.0236133	0.239386	2.26336
ENST00000370435	ENSG00000119900	0.388982	7.98622	2.29966	0.0236539	0.239603	2.2627
ENST00000435070	ENSG00000111605	-0.300278	8.68916	-2.29888	0.0236938	0.239814	-2.26206
ENST00000370994	ENSG00000142864	0.322392	8.06231	2.29856	0.0237189	0.239873	2.26165
ENST00000651013	ENSG00000236107	0.742327	4.40936	2.29778	0.0237797	0.240181	2.26067
ENST00000264716	ENSG00000075426	0.562957	5.58885	2.29698	0.0237877	0.240181	2.26054
ENST00000295987	ENSG00000008056	0.311901	9.2069	2.29703	0.0238102	0.240214	2.26018
ENST00000336053	ENSG00000092199	0.403706	7.06675	2.29642	0.0238306	0.240226	2.25985
ENST00000371153	ENSG00000132854	-1.65357	1.85107	-2.29439	0.02388	0.24053	-2.25905
ENST00000313237	ENSG00000056487	1.22867	2.65974	2.29365	0.0239246	0.240715	2.25834
ENST00000370651	ENSG00000285976	0.7973	3.95591	2.29421	0.0239368	0.240715	2.25814
ENST00000324631	ENSG00000165995	-0.791553	6.40728	-2.29404	0.0239736	0.24075	-2.25755
ENST00000216044	ENSG00000100226	0.371327	6.77757	2.29332	0.0240375	0.24075	2.25653
ENST00000225823	ENSG00000108684	-1.05887	4.50869	-2.29289	0.0240381	0.24075	-2.25652
ENST00000581935	ENSG00000186481	-1.29677	4.44595	-2.29258	0.0240386	0.24075	-2.25651
ENST00000246672	ENSG00000126368	0.575462	6.12542	2.29247	0.0240684	0.24075	2.25604
ENST00000617175	ENSG00000276386	-0.957574	5.38893	-2.2923	0.0240892	0.24075	-2.2557
ENST00000394323	ENSG00000213462	-0.808282	4.92994	-2.2925	0.0240897	0.24075	-2.2557
ENST00000370056	ENSG00000134215	1.26269	3.50866	2.29216	0.0240942	0.24075	2.25562
ENST00000391854	ENSG00000168243	-1.194	4.57228	-2.29169	0.0241372	0.240987	-2.25494
ENST00000349459	ENSG00000174516	0.509753	5.14637	2.29106	0.0241654	0.241076	2.25449
ENST00000578916	ENSG00000173482	-0.60682	5.88979	-2.29039	0.0242702	0.241883	-2.25282
ENST00000370873	ENSG00000101182	0.307924	7.86159	2.28912	0.0242849	0.241883	2.25259
ENST00000382599	ENSG00000074211	0.299926	7.90676	2.29056	0.0243185	0.241957	2.25206
ENST00000316509	ENSG00000220205	0.293296	8.34699	2.28795	0.024351	0.241957	2.25155
ENST00000226193	ENSG00000109047	-1.30804	3.41238	-2.2881	0.0243518	0.241957	-2.25153
ENST00000314833	ENSG00000180287	-1.07849	3.41074	-2.28771	0.024374	0.241957	-2.25118
ENST00000353383	ENSG00000108557	0.349677	7.6597	2.2874	0.0243891	0.241957	2.25094
ENST00000375120	ENSG00000169914	-0.408302	7.39702	-2.28697	0.0244181	0.242052	-2.25049
ENST00000414797	ENSG00000234456	0.710826	4.5389	2.28578	0.0244459	0.242136	2.25005
ENST00000368284	ENSG00000196189	-1.56879	3.05746	-2.28302	0.0245671	0.243144	-2.24814
ENST00000243440	ENSG00000123685	-1.14677	2.99659	-2.28229	0.0246834	0.244019	-2.24632
ENST00000425884	ENSG00000231365	-1.06037	4.96218	-2.28351	0.0246944	0.244019	-2.24615
ENST00000336868	ENSG00000167693	-1.56154	1.8713	-2.27979	0.024766	0.24451	-2.24503
ENST00000304166	ENSG00000078549	-0.68301	6.07516	-2.28054	0.0247833	0.24451	-2.24476
ENST00000263468	ENSG00000110318	-0.347704	9.07993	-2.28013	0.0248344	0.244821	-2.24397
ENST00000244221	ENSG00000124374	1.03274	3.42956	2.27948	0.0248608	0.244888	2.24356
ENST00000637651	ENSG00000082397	-0.573709	6.35007	-2.27785	0.0249505	0.245259	-2.24217
ENST00000310301	ENSG00000006715	-0.456622	6.68426	-2.27759	0.0249802	0.245259	-2.24171
ENST00000468592	ENSG00000115827	-0.42459	6.73939	-2.27735	0.0249911	0.245259	-2.24154
ENST00000572980	ENSG00000166676	-0.30285	7.63198	-2.27743	0.0250008	0.245259	-2.24139
ENST00000558480	ENSG00000058335	0.245638	9.24286	2.27715	0.0250194	0.245259	2.2411
ENST00000535854	ENSG00000100591	0.283199	7.75353	2.27698	0.0250259	0.245259	2.241
ENST00000227065	ENSG00000109794	-0.725576	4.81356	-2.27689	0.0250433	0.245259	-2.24073
ENST00000393445	ENSG00000135945	0.337605	7.39142	2.27645	0.0250552	0.245259	2.24055
ENST00000591340	ENSG00000186020	-0.82616	4.88336	-2.27581	0.0250852	0.245268	-2.24009
ENST00000378097	ENSG00000069424	0.376259	6.58803	2.27593	0.0250977	0.245268	2.2399
ENST00000302277	ENSG00000170396	-0.64834	6.59894	-2.27598	0.0251342	0.245268	-2.23933
ENST00000369660	ENSG00000102178	0.873637	3.87747	2.27359	0.0251506	0.245268	2.23908
ENST00000395799	ENSG00000090905	0.279716	7.92687	2.27461	0.0251701	0.245268	2.23878
ENST00000375991	ENSG00000135070	0.467505	5.79303	2.27321	0.0251738	0.245268	2.23872
ENST00000531392	ENSG00000173227	1.25819	1.45179	2.27366	0.0252322	0.245508	2.23783
ENST00000608639	ENSG00000170917	1.0995	2.94296	2.27316	0.0252465	0.245508	2.23761
ENST00000420455	ENSG00000142188	-0.347855	7.38733	-2.27338	0.0252573	0.245508	-2.23745
ENST00000360274	ENSG00000188191	0.346126	7.77003	2.27157	0.0253329	0.246051	2.23629
ENST00000378916	ENSG00000137100	0.350479	6.69774	2.27113	0.0253641	0.246164	2.23581
ENST00000380266	ENSG00000215251	1.01753	2.73871	2.27063	0.0253977	0.246298	2.2353
ENST00000288710	ENSG00000157856	-0.591837	5.84401	-2.27	0.0254382	0.24641	-2.23468
ENST00000311308	ENSG00000174521	0.543107	5.72985	2.26952	0.0254573	0.24641	2.23439
ENST00000621441	ENSG00000070367	-0.430858	6.83231	-2.26974	0.025474	0.24641	-2.23414
ENST00000350889	ENSG00000015592	0.350422	7.07046	2.26943	0.025488	0.24641	2.23393
ENST00000371481	ENSG00000186188	-1.50828	2.39051	-2.2673	0.0255461	0.246611	-2.23304
ENST00000568956	ENSG00000261221	0.715252	4.15103	2.26879	0.0255482	0.246611	2.23301
ENST00000560872	ENSG00000259234	-0.900402	4.43144	-2.26546	0.0257434	0.248303	-2.23006
ENST00000528302	ENSG00000087365	0.316951	6.68186	2.26502	0.0257801	0.248466	2.22951
ENST00000638112	ENSG00000022355	1.09092	1.57641	2.26423	0.0258317	0.248772	2.22873
ENST00000570495	ENSG00000184939	-0.506559	5.95604	-2.26298	0.0258922	0.249163	-2.22782
ENST00000368448	ENSG00000135549	-1.58576	3.87657	-2.2626	0.0259409	0.24944	-2.22709
ENST00000482487	ENSG00000136147	-0.586471	5.80756	-2.26204	0.0259964	0.249781	-2.22627
ENST00000645765	ENSG00000214776	-1.16391	3.34894	-2.26117	0.0260316	0.249909	-2.22574
ENST00000389737	ENSG00000155275	-0.538107	7.26811	-2.2607	0.0260497	0.249909	-2.22547
ENST00000219746	ENSG00000103460	-1.29182	3.46084	-2.25932	0.0261203	0.250394	-2.22442
ENST00000357164	ENSG00000196743	1.06421	2.6226	2.25687	0.0262139	0.250967	2.22303
ENST00000503791	ENSG00000152520	-0.450324	6.58679	-2.25816	0.0262226	0.250967	-2.2229
ENST00000281523	ENSG00000151789	-0.982848	4.85327	-2.25795	0.0262402	0.250967	-2.22264
ENST00000251170	ENSG00000103184	0.502767	5.77388	2.25747	0.0262678	0.251034	2.22223
ENST00000409197	ENSG00000077380	-0.234062	9.19176	-2.25711	0.0262873	0.251034	-2.22194
ENST00000406606	ENSG00000160293	-0.936852	5.27804	-2.2559	0.02638	0.251121	-2.22057
ENST00000650668	ENSG00000286125	-1.44544	1.85254	-2.25604	0.0263899	0.251121	-2.22043
ENST00000316534	ENSG00000144061	-0.764478	6.1589	-2.25511	0.0264121	0.251121	-2.2201
ENST00000362072	ENSG00000149295	-1.60648	3.00764	-2.25479	0.0264207	0.251121	-2.21997
ENST00000434055	ENSG00000204843	-0.469984	7.1849	-2.2552	0.0264358	0.251121	-2.21975
ENST00000370053	ENSG00000197457	0.352923	8.2065	2.25492	0.026451	0.251121	2.21952
ENST00000522841	ENSG00000180747	-0.285072	9.6931	-2.25467	0.0264526	0.251121	-2.2195
ENST00000590382	ENSG00000129353	-0.686948	5.10865	-2.25442	0.026457	0.251121	-2.21944
ENST00000431155	ENSG00000075240	-0.355175	7.66336	-2.25337	0.0265217	0.251544	-2.21849
ENST00000370383	ENSG00000172031	0.523168	5.00422	2.25049	0.0267085	0.253124	2.21575
ENST00000640565	ENSG00000283154	1.21535	1.63656	2.2495	0.0267805	0.253429	2.2147
ENST00000461745	ENSG00000185008	-0.64993	6.04642	-2.24962	0.0267812	0.253429	-2.21469
ENST00000560411	ENSG00000187446	0.554106	5.09421	2.24883	0.0268063	0.253474	2.21433
ENST00000545908	ENSG00000100714	0.544569	4.90212	2.24821	0.0268485	0.253682	2.21371
ENST00000628067	ENSG00000177542	0.755037	3.94779	2.24681	0.0268731	0.253688	2.21336
ENST00000296591	ENSG00000164176	0.540838	5.9306	2.24724	0.0268897	0.253688	2.21312
ENST00000278243	ENSG00000148985	-1.46802	2.18771	-2.24707	0.0269334	0.253762	-2.21248
ENST00000567695	ENSG00000089486	0.569404	5.18552	2.24692	0.02694	0.253762	2.21239
ENST00000568413	ENSG00000103932	-1.42623	2.54074	-2.24552	0.0269584	0.253762	-2.21212
ENST00000392373	ENSG00000111450	-0.399839	8.05186	-2.24493	0.0270486	0.254419	-2.21082
ENST00000265299	ENSG00000106125	0.476845	5.83324	2.24487	0.0270742	0.254469	2.21045
ENST00000368279	ENSG00000160783	0.875214	3.42227	2.24291	0.0271319	0.254674	2.20961
ENST00000615798	ENSG00000111799	-1.18618	3.05047	-2.24377	0.0271367	0.254674	-2.20955
ENST00000443198	ENSG00000237268	-1.86224	2.82311	-2.24327	0.0272112	0.255163	-2.20847
ENST00000314641	ENSG00000112276	-1.56381	1.81912	-2.24145	0.0272296	0.255163	-2.20821
ENST00000418979	ENSG00000232528	-1.38126	2.11288	-2.24179	0.027295	0.255585	-2.20727
ENST00000360162	ENSG00000148700	-0.982191	5.95109	-2.2399	0.0274137	0.256127	-2.20558
ENST00000272793	ENSG00000144357	-0.340711	7.7342	-2.24011	0.0274144	0.256127	-2.20557
ENST00000246554	ENSG00000126267	0.411686	6.1171	2.23949	0.0274144	0.256127	2.20557
ENST00000474333	ENSG00000151778	1.10668	2.66167	2.23647	0.0275648	0.25733	2.20342
ENST00000223368	ENSG00000106635	0.460621	6.14706	2.23715	0.0275843	0.25733	2.20315
ENST00000644347	ENSG00000147044	-0.394613	7.00272	-2.23684	0.0276065	0.257345	-2.20283
ENST00000310926	ENSG00000174640	-1.08096	2.17917	-2.2365	0.0276317	0.257389	-2.20248
ENST00000300688	ENSG00000167283	0.346602	7.16024	2.23589	0.0276819	0.257664	2.20177
ENST00000370631	ENSG00000155252	0.527118	5.52624	2.2344	0.0277581	0.258181	2.20069
ENST00000651361	ENSG00000121297	0.569742	4.87788	2.23389	0.0278368	0.258527	2.19958
ENST00000395276	ENSG00000183166	1.12238	2.15306	2.23367	0.0278523	0.258527	2.19936
ENST00000332235	ENSG00000183186	-1.33832	3.97805	-2.23297	0.027862	0.258527	-2.19922
ENST00000261900	ENSG00000129315	-0.974461	4.30134	-2.23295	0.027878	0.258527	-2.199
ENST00000252542	ENSG00000130254	-0.283909	11.048	-2.23289	0.0279001	0.258541	-2.19869
ENST00000649669	ENSG00000150995	0.405717	7.61288	2.231	0.0280507	0.259744	2.19658
ENST00000377038	ENSG00000160049	-1.07207	4.57168	-2.2313	0.0280791	0.259814	-2.19618
ENST00000402136	ENSG00000176946	1.31882	1.592	2.22932	0.0281248	0.259973	2.19554
ENST00000377275	ENSG00000165997	0.923372	3.29271	2.22884	0.028153	0.259973	2.19515
ENST00000492336	ENSG00000159256	0.867935	3.04053	2.22931	0.0281585	0.259973	2.19507
ENST00000377315	ENSG00000165995	-0.523157	5.74016	-2.22792	0.0282174	0.260324	-2.19425
ENST00000356840	ENSG00000007944	-1.01665	4.43036	-2.2271	0.0282718	0.260634	-2.19349
ENST00000371236	ENSG00000173406	-1.22311	3.32576	-2.22708	0.0282981	0.260684	-2.19313
ENST00000397463	ENSG00000150551	-1.63248	2.4368	-2.2265	0.0283319	0.260804	-2.19266
ENST00000393125	ENSG00000152578	-0.271976	9.52556	-2.22494	0.0284368	0.261577	-2.19121
ENST00000372271	ENSG00000126882	0.931918	3.03011	2.22399	0.0285507	0.262282	2.18964
ENST00000527717	ENSG00000137726	-1.35414	2.01836	-2.22326	0.0285554	0.262282	-2.18957
ENST00000275230	ENSG00000146411	-1.39474	1.96754	-2.22258	0.028602	0.262517	-2.18893
ENST00000502644	ENSG00000250490	-1.59034	2.15739	-2.22413	0.0286334	0.262613	-2.1885
ENST00000374088	ENSG00000106948	-1.2973	4.48045	-2.22128	0.028708	0.262882	-2.18747
ENST00000444024	ENSG00000155906	-1.05541	4.19767	-2.22146	0.0287175	0.262882	-2.18734
ENST00000394417	ENSG00000169764	0.318923	7.25173	2.22076	0.0287258	0.262882	2.18723
ENST00000529208	ENSG00000079819	-1.9809	3.25456	-2.21987	0.0287812	0.263103	-2.18647
ENST00000514616	ENSG00000250159	-1.28156	3.76759	-2.21956	0.028792	0.263103	-2.18632
ENST00000332674	ENSG00000119950	0.703263	4.32993	2.21924	0.0288306	0.263137	2.1858
ENST00000223145	ENSG00000106415	0.432142	6.27025	2.21913	0.0288377	0.263137	2.1857
ENST00000638820	ENSG00000196876	0.341659	7.07589	2.21907	0.028861	0.263156	2.18538
ENST00000564878	ENSG00000204991	-1.39536	2.22419	-2.21864	0.0288856	0.263189	-2.18504
ENST00000355619	ENSG00000005812	0.550729	5.86125	2.21809	0.0289274	0.263378	2.18447
ENST00000505073	ENSG00000184305	-0.565407	6.51198	-2.21676	0.0289832	0.263694	-2.18371
ENST00000342657	ENSG00000273784	0.94194	2.13318	2.21565	0.0290981	0.264505	2.18215
ENST00000573780	ENSG00000181031	-1.4572	2.31261	-2.21412	0.0291146	0.264505	-2.18193
ENST00000285039	ENSG00000167306	-1.12927	4.97546	-2.21475	0.0291643	0.264765	-2.18126
ENST00000611991	ENSG00000168646	-1.38391	2.01151	-2.21378	0.0292271	0.265142	-2.18041
ENST00000285848	ENSG00000155463	0.715027	4.18219	2.2126	0.0292981	0.265451	2.17945
ENST00000318066	ENSG00000177889	0.49708	5.36528	2.2126	0.0293036	0.265451	2.17938
ENST00000448410	ENSG00000127948	-0.714229	5.25303	-2.21246	0.0293436	0.265621	-2.17884
ENST00000451737	ENSG00000234026	-1.32339	3.85696	-2.212	0.0293693	0.265638	-2.17849
ENST00000313833	ENSG00000178974	0.498748	6.2858	2.21153	0.029388	0.265638	2.17824
ENST00000576479	ENSG00000262655	1.34571	4.27398	2.20875	0.0294983	0.266373	2.17676
ENST00000276569	ENSG00000104442	0.615817	4.5267	2.20911	0.0295231	0.266373	2.17643
ENST00000423582	ENSG00000161298	-0.622038	6.27005	-2.20904	0.0295628	0.266373	-2.1759
ENST00000366788	ENSG00000203685	-1.34868	3.54769	-2.20869	0.0295659	0.266373	-2.17586
ENST00000426083	ENSG00000231312	-1.34532	1.51995	-2.20909	0.0295757	0.266373	-2.17573
ENST00000361956	ENSG00000198732	-1.57689	3.09459	-2.20764	0.0296901	0.267112	-2.1742
ENST00000446004	ENSG00000154743	-0.498009	6.43475	-2.20684	0.0297005	0.267112	-2.17406
ENST00000638048	ENSG00000138670	1.25038	2.47024	2.20663	0.0297302	0.267188	2.17367
ENST00000333703	ENSG00000099715	1.03826	2.83311	2.20585	0.0297574	0.267229	2.17331
ENST00000389048	ENSG00000171094	-1.10503	4.69621	-2.20627	0.0297841	0.267229	-2.17295
ENST00000612955	ENSG00000132938	0.860397	3.62502	2.20561	0.0298013	0.267229	2.17272
ENST00000367201	ENSG00000143845	-1.41767	2.95138	-2.20412	0.0298327	0.267229	-2.1723
ENST00000457085	ENSG00000102172	1.05024	2.47862	2.204	0.0298416	0.267229	2.17219
ENST00000397354	ENSG00000183337	0.871656	3.60689	2.20425	0.0298873	0.267446	2.17158
ENST00000483046	ENSG00000143374	-1.50206	2.58302	-2.20384	0.0299545	0.267744	-2.17069
ENST00000518342	ENSG00000174226	-1.09347	2.41086	-2.20345	0.0299764	0.267744	-2.1704
ENST00000263904	ENSG00000115145	0.36147	6.03748	2.20339	0.0299848	0.267744	2.17029
ENST00000547543	ENSG00000161996	-1.27551	1.69507	-2.20172	0.030149	0.269018	-2.16813
ENST00000580218	ENSG00000108406	0.363828	5.93133	2.19986	0.0302144	0.26941	2.16727
ENST00000328224	ENSG00000182255	-1.09909	4.0674	-2.20016	0.0302371	0.26942	-2.16697
ENST00000626089	ENSG00000242086	-1.36008	2.02194	-2.19948	0.0302684	0.269507	-2.16656
ENST00000412393	ENSG00000232931	-0.621517	5.6361	-2.19701	0.030442	0.270265	-2.16429
ENST00000429964	ENSG00000117266	-0.84777	5.39693	-2.19668	0.0304814	0.270265	-2.16378
ENST00000639435	ENSG00000270181	-1.48844	2.09452	-2.19608	0.0304856	0.270265	-2.16372
ENST00000321521	ENSG00000145725	-0.43996	6.82522	-2.19623	0.0304888	0.270265	-2.16368
ENST00000435968	ENSG00000243004	-1.33789	2.2505	-2.19516	0.0304889	0.270265	-2.16368
ENST00000581440	ENSG00000109046	-0.424687	8.36205	-2.19624	0.0305059	0.270265	-2.16346
ENST00000485732	ENSG00000177943	1.05474	3.01752	2.19622	0.0305136	0.270265	2.16336
ENST00000293981	ENSG00000162076	0.558824	5.2754	2.19577	0.0305388	0.270265	2.16303
ENST00000298229	ENSG00000165458	1.02534	2.6699	2.19436	0.030548	0.270265	2.16291
ENST00000636554	ENSG00000066654	0.463376	5.4108	2.19449	0.0306261	0.270765	2.1619
ENST00000299213	ENSG00000166173	0.343369	7.3367	2.19425	0.0306646	0.270914	2.1614
ENST00000217131	ENSG00000101160	0.91831	4.15701	2.19346	0.0307441	0.271331	2.16037
ENST00000394967	ENSG00000217236	-1.26082	4.21074	-2.19332	0.0307551	0.271331	-2.16023
ENST00000295930	ENSG00000174891	0.364349	7.19001	2.19102	0.0308569	0.271789	2.15891
ENST00000251582	ENSG00000087116	1.08741	2.53402	2.19148	0.0308573	0.271789	2.15891
ENST00000306729	ENSG00000169696	0.40083	6.05118	2.19129	0.0308722	0.271789	2.15872
ENST00000262839	ENSG00000072315	-0.834048	4.74569	-2.19041	0.0309235	0.272048	-2.15806
ENST00000216146	ENSG00000100316	0.433539	6.06095	2.18979	0.0309478	0.272071	2.15774
ENST00000373279	ENSG00000171224	0.824766	3.55735	2.18847	0.0309871	0.272225	2.15724
ENST00000329235	ENSG00000182287	-0.568489	7.37224	-2.18859	0.031083	0.272809	-2.15601
ENST00000225430	ENSG00000108298	0.487444	5.8456	2.18774	0.0311404	0.272809	2.15527
ENST00000337273	ENSG00000083312	-0.38491	6.95644	-2.1876	0.0311493	0.272809	-2.15516
ENST00000342232	ENSG00000104369	1.08462	2.47426	2.18767	0.0311603	0.272809	2.15502
ENST00000546244	ENSG00000187778	0.800011	3.60148	2.18708	0.0311625	0.272809	2.15499
ENST00000436985	ENSG00000107890	-0.511706	6.03665	-2.1867	0.0312	0.272945	-2.15451
ENST00000354764	ENSG00000197121	-0.966896	5.65731	-2.18596	0.0312635	0.27331	-2.1537
ENST00000270142	ENSG00000142168	0.387915	7.75226	2.18452	0.0313603	0.273826	2.15247
ENST00000372398	ENSG00000107130	0.371197	6.6602	2.1846	0.0313663	0.273826	2.15239
ENST00000590071	ENSG00000142279	-1.54554	4.20892	-2.18262	0.0314281	0.274174	-2.15161
ENST00000502827	ENSG00000249421	-1.53251	1.87027	-2.1824	0.031515	0.27474	-2.15051
ENST00000635581	ENSG00000233593	-1.20739	3.46819	-2.18099	0.0316199	0.275307	-2.14918
ENST00000430954	ENSG00000153827	0.723087	3.85637	2.18126	0.031624	0.275307	2.14913
ENST00000337989	ENSG00000099991	1.05691	2.08736	2.18039	0.0316843	0.275512	2.14837
ENST00000450287	ENSG00000224812	0.480493	5.36208	2.18007	0.0316916	0.275512	2.14828
ENST00000343537	ENSG00000143514	-1.48584	2.63884	-2.1792	0.0317685	0.275988	-2.14731
ENST00000643519	ENSG00000090013	1.05137	2.67299	2.17629	0.0319124	0.277046	2.14551
ENST00000425792	ENSG00000182247	0.232818	7.80729	2.17674	0.0319625	0.277289	2.14488
ENST00000430555	ENSG00000233806	-1.37101	2.80879	-2.17712	0.0320008	0.277429	-2.1444
ENST00000409843	ENSG00000144366	-1.03753	5.61249	-2.17635	0.0320231	0.27743	-2.14412
ENST00000618691	ENSG00000187109	0.296214	7.15782	2.17542	0.0320762	0.277533	2.14346
ENST00000329421	ENSG00000175130	0.442413	7.30287	2.17524	0.0320794	0.277533	2.14342
ENST00000434666	ENSG00000185513	-0.869069	4.65004	-2.17508	0.032118	0.277676	-2.14294
ENST00000286548	ENSG00000156052	-0.211109	9.16948	-2.17443	0.0321557	0.277763	-2.14247
ENST00000297689	ENSG00000165030	0.665967	4.55696	2.17403	0.032175	0.277763	2.14223
ENST00000379263	ENSG00000105821	-0.32075	7.72783	-2.17396	0.0321947	0.277763	-2.14198
ENST00000428221	ENSG00000169016	0.989379	3.37403	2.1716	0.0322745	0.278171	2.14099
ENST00000375512	ENSG00000185963	-0.380946	7.04982	-2.17145	0.0322865	0.278171	-2.14085
ENST00000313732	ENSG00000153786	-0.445379	6.54389	-2.17255	0.0323119	0.278198	-2.14053
ENST00000299506	ENSG00000166402	-0.369629	7.85505	-2.16848	0.0327574	0.28184	-2.13504
ENST00000495880	ENSG00000164086	0.439834	5.95233	2.16591	0.0328073	0.282075	2.13443
ENST00000394202	ENSG00000117519	-0.96024	4.69504	-2.16541	0.032835	0.282119	-2.1341
ENST00000521485	ENSG00000065609	0.24274	8.37979	2.16533	0.0328672	0.282202	2.1337
ENST00000246535	ENSG00000126249	1.19861	2.17367	2.16432	0.0329161	0.282428	2.1331
ENST00000361127	ENSG00000198799	0.59678	4.64345	2.16395	0.0329532	0.282553	2.13265
ENST00000395153	ENSG00000165617	-0.901278	4.56871	-2.16287	0.0330647	0.283137	-2.1313
ENST00000438032	ENSG00000127483	-0.316022	7.96237	-2.16272	0.0330696	0.283137	-2.13124
ENST00000379847	ENSG00000165264	1.00321	2.89246	2.16107	0.0331017	0.283137	2.13085
ENST00000377049	ENSG00000241563	-0.981423	3.78254	-2.16201	0.0331273	0.283137	-2.13054
ENST00000403625	ENSG00000069020	0.457827	6.24959	2.16147	0.0331345	0.283137	2.13045
ENST00000554611	ENSG00000036530	-0.465016	6.72065	-2.16102	0.0331829	0.283162	-2.12986
ENST00000331203	ENSG00000144152	0.811099	3.36514	2.16074	0.0332071	0.283162	2.12957
ENST00000462322	ENSG00000240204	0.928145	2.84649	2.16019	0.0332504	0.283162	2.12905
ENST00000635373	ENSG00000282572	1.12551	1.5688	2.16016	0.0332729	0.283162	2.12877
ENST00000243286	ENSG00000196507	0.394899	6.60004	2.16013	0.0332732	0.283162	2.12877
ENST00000594800	ENSG00000167578	0.771358	3.91108	2.15891	0.0332732	0.283162	2.12877
ENST00000570836	ENSG00000161905	-1.36058	1.54107	-2.15948	0.0333225	0.283388	-2.12818
ENST00000617094	ENSG00000242419	-0.859535	4.92507	-2.15924	0.0333889	0.28376	-2.12738
ENST00000360694	ENSG00000112033	0.441344	6.27872	2.15728	0.033464	0.284206	2.12647
ENST00000361247	ENSG00000116584	0.898773	3.44942	2.15622	0.0335575	0.284806	2.12535
ENST00000481502	ENSG00000131018	-1.15477	3.53005	-2.155	0.0336552	0.285301	-2.12418
ENST00000399231	ENSG00000197535	0.306729	8.67363	2.15537	0.0336614	0.285301	2.1241
ENST00000374874	ENSG00000148123	-1.21179	3.77326	-2.15495	0.0337038	0.28536	-2.1236
ENST00000554931	ENSG00000053770	0.480628	5.58188	2.15425	0.033714	0.28536	2.12348
ENST00000367434	ENSG00000162630	-0.53742	5.64737	-2.15384	0.0337804	0.285565	-2.12268
ENST00000537235	ENSG00000165821	0.537869	5.33363	2.15337	0.0337839	0.285565	2.12264
ENST00000341197	ENSG00000124191	-1.04795	3.92674	-2.15211	0.0339265	0.286577	-2.12094
ENST00000377698	ENSG00000137124	1.05109	2.24389	2.15095	0.0339756	0.286798	2.12036
ENST00000252674	ENSG00000130382	0.937602	3.53143	2.15022	0.03404	0.287148	2.1196
ENST00000474721	ENSG00000115020	1.14883	2.0707	2.15029	0.034085	0.287259	2.11906
ENST00000575813	ENSG00000129219	-1.37022	3.22155	-2.14981	0.0340991	0.287259	-2.1189
ENST00000552593	ENSG00000139651	0.414107	5.91973	2.1488	0.0342029	0.287902	2.11767
ENST00000483540	ENSG00000102606	0.298774	7.14762	2.14789	0.0342215	0.287902	2.11745
ENST00000367339	ENSG00000131019	-1.29953	1.62889	-2.14685	0.0343305	0.288521	-2.11617
ENST00000601949	ENSG00000171570	0.775344	4.00322	2.14571	0.0343412	0.288521	2.11604
ENST00000443687	ENSG00000122691	-1.33856	2.857	-2.14527	0.0344519	0.289257	-2.11474
ENST00000262429	ENSG00000064270	-1.25982	2.88073	-2.14423	0.0345718	0.289875	-2.11334
ENST00000440116	ENSG00000228971	-1.25328	3.53395	-2.14354	0.0346063	0.289875	-2.11294
ENST00000526180	ENSG00000109846	1.12408	2.07017	2.14346	0.0346175	0.289875	2.1128
ENST00000394166	ENSG00000185551	-1.7067	4.48569	-2.14385	0.0346182	0.289875	-2.1128
ENST00000543852	ENSG00000089094	1.17122	1.75087	2.14095	0.0347336	0.290647	2.11145
ENST00000254900	ENSG00000112983	-0.557374	6.15043	-2.14089	0.0348109	0.291099	-2.11055
ENST00000262189	ENSG00000055609	-0.26681	9.38876	-2.14053	0.0348705	0.291403	-2.10986
ENST00000392876	ENSG00000111696	-0.701144	5.42088	-2.13998	0.0349195	0.291617	-2.10929
ENST00000637709	ENSG00000196876	0.311186	7.79585	2.1388	0.0350163	0.292231	2.10817
ENST00000309859	ENSG00000103365	0.374921	7.27965	2.13783	0.035094	0.292508	2.10727
ENST00000591778	ENSG00000108679	-1.44642	3.7132	-2.13715	0.0351384	0.292508	-2.10676
ENST00000380680	ENSG00000122042	0.73182	3.99628	2.13658	0.0351843	0.292508	2.10623
ENST00000509799	ENSG00000168916	-1.43217	1.67751	-2.13521	0.0352114	0.292508	-2.10592
ENST00000251453	ENSG00000105193	0.478332	5.69809	2.13657	0.0352287	0.292508	2.10572
ENST00000566799	ENSG00000103647	0.433001	6.13439	2.13571	0.0352355	0.292508	2.10564
ENST00000651734	ENSG00000176728	-0.410611	3.43808	-2.13492	0.0352361	0.292508	-2.10563
ENST00000256637	ENSG00000134243	0.408078	6.8252	2.1359	0.035246	0.292508	2.10552
ENST00000426529	ENSG00000196295	-0.406351	7.36999	-2.13544	0.0352926	0.292508	-2.10498
ENST00000496480	ENSG00000166839	-0.977137	4.907	-2.13417	0.0352984	0.292508	-2.10492
ENST00000372397	ENSG00000157514	0.522559	4.71029	2.1351	0.0353153	0.292508	2.10472
ENST00000400405	ENSG00000215475	-0.968788	4.23576	-2.1338	0.0353301	0.292508	-2.10455
ENST00000221485	ENSG00000104888	0.394984	6.38422	2.13391	0.0354238	0.29292	2.10348
ENST00000264709	ENSG00000119772	-0.98847	3.8587	-2.13362	0.0354267	0.29292	-2.10345
ENST00000428453	ENSG00000180229	0.30459	7.41746	2.13229	0.035555	0.293787	2.10198
ENST00000316963	ENSG00000120992	0.609129	5.00091	2.13234	0.0355815	0.293812	2.10168
ENST00000339594	ENSG00000009954	0.235157	7.50574	2.13113	0.0356316	0.293968	2.10111
ENST00000002596	ENSG00000002587	0.951111	1.87568	2.13171	0.0356475	0.293968	2.10093
ENST00000371951	ENSG00000147246	-1.67921	4.42364	-2.13083	0.0357034	0.294235	-2.10029
ENST00000394037	ENSG00000172828	-1.42417	1.78261	-2.1297	0.0357548	0.294465	-2.09971
ENST00000350485	ENSG00000006128	-1.38284	4.79383	-2.129	0.0358518	0.294922	-2.0986
ENST00000590151	ENSG00000131473	0.426688	6.06459	2.12838	0.0358574	0.294922	2.09854
ENST00000377540	ENSG00000204815	-1.34735	3.11532	-2.1272	0.035888	0.294979	-2.09819
ENST00000369583	ENSG00000138166	0.939714	3.38544	2.12736	0.0359885	0.295272	2.09706
ENST00000477886	ENSG00000128563	-0.259381	8.45939	-2.12673	0.0360261	0.295272	-2.09663
ENST00000239614	ENSG00000120458	0.550164	4.77106	2.12645	0.0360364	0.295272	2.09652
ENST00000649598	ENSG00000101298	0.335293	6.65651	2.1262	0.0360977	0.295272	2.09583
ENST00000613769	ENSG00000250299	0.959239	1.64275	2.12546	0.0361351	0.295272	2.0954
ENST00000398015	ENSG00000154928	0.6711	5.25946	2.12454	0.0361754	0.295272	2.09495
ENST00000295902	ENSG00000163637	-1.09183	4.55109	-2.12447	0.036218	0.295272	-2.09447
ENST00000399767	ENSG00000015475	0.908827	2.96624	2.12411	0.0362232	0.295272	2.09441
ENST00000557594	ENSG00000021645	-1.70539	4.0326	-2.12437	0.0362349	0.295272	-2.09428
ENST00000448614	ENSG00000196498	0.53442	6.53855	2.1244	0.0362484	0.295272	2.09413
ENST00000379666	ENSG00000243147	0.615972	4.91089	2.12338	0.0362667	0.295272	2.09392
ENST00000373066	ENSG00000148339	0.455729	5.91553	2.1236	0.0362696	0.295272	2.09389
ENST00000397832	ENSG00000214216	-0.961878	6.12345	-2.12365	0.0362718	0.295272	-2.09387
ENST00000640015	ENSG00000283154	-0.961878	6.12345	-2.12365	0.0362718	0.295272	-2.09387
ENST00000375114	ENSG00000125970	0.537001	5.17485	2.12339	0.0362776	0.295272	2.0938
ENST00000245206	ENSG00000125166	0.368842	6.56759	2.12344	0.0363122	0.295361	2.09341
ENST00000258180	ENSG00000135709	0.456611	5.45444	2.12256	0.0363646	0.295416	2.09283
ENST00000327381	ENSG00000206579	-0.721319	5.22019	-2.12296	0.0363661	0.295416	-2.09281
ENST00000347053	ENSG00000164597	-0.408944	7.10757	-2.1237	0.0364125	0.295601	-2.09229
ENST00000315691	ENSG00000181744	0.610703	4.30666	2.12083	0.0364879	0.296021	2.09145
ENST00000520799	ENSG00000254377	0.374347	7.13606	2.1204	0.0365626	0.296149	2.09062
ENST00000320805	ENSG00000176953	0.439254	6.51933	2.12032	0.036565	0.296149	2.09059
ENST00000403951	ENSG00000136267	-0.569932	6.1224	-2.12075	0.0365748	0.296149	-2.09048
ENST00000448841	ENSG00000166272	0.781685	3.8075	2.11933	0.0366424	0.296404	2.08973
ENST00000557258	ENSG00000053254	0.397048	6.13944	2.1194	0.0366603	0.296404	2.08953
ENST00000290101	ENSG00000076864	-0.422426	9.35123	-2.11928	0.0366773	0.296404	-2.08934
ENST00000368006	ENSG00000158796	0.792956	3.2465	2.11873	0.0367193	0.296552	2.08887
ENST00000396056	ENSG00000169981	-1.17428	4.45788	-2.1178	0.036765	0.296729	-2.08836
ENST00000371998	ENSG00000124151	0.638581	4.42233	2.11627	0.0368295	0.297058	2.08765
ENST00000415009	ENSG00000155034	0.43034	5.21671	2.11712	0.0368588	0.297103	2.08732
ENST00000581106	ENSG00000130935	-1.35438	2.74766	-2.11502	0.0369391	0.297182	-2.08644
ENST00000227349	ENSG00000109944	-1.14786	3.90205	-2.11565	0.0369864	0.297182	-2.08591
ENST00000403733	ENSG00000151718	-0.565197	5.87921	-2.11521	0.0369933	0.297182	-2.08584
ENST00000295872	ENSG00000163611	-0.579095	6.54992	-2.11542	0.0369983	0.297182	-2.08578
ENST00000334166	ENSG00000187123	-1.48482	2.96841	-2.11537	0.0370033	0.297182	-2.08573
ENST00000330574	ENSG00000185085	0.957629	2.48484	2.11523	0.0370111	0.297182	2.08564
ENST00000379361	ENSG00000165186	-1.01069	4.93064	-2.11473	0.0370701	0.297464	-2.08499
ENST00000429494	ENSG00000213699	0.662433	4.16416	2.11366	0.0371094	0.297589	2.08456
ENST00000257904	ENSG00000135446	-1.2624	3.31254	-2.11225	0.0371817	0.297941	-2.08376
ENST00000621410	ENSG00000274349	1.10479	2.05542	2.11313	0.0372046	0.297941	2.08351
ENST00000272371	ENSG00000115155	-1.76225	3.48905	-2.11361	0.0372247	0.297941	-2.08329
ENST00000296543	ENSG00000164134	-0.552964	6.35455	-2.11178	0.0373118	0.298265	-2.08234
ENST00000340384	ENSG00000188229	0.497828	5.41665	2.11216	0.0373143	0.298265	2.08231
ENST00000287652	ENSG00000157014	0.340725	6.61792	2.11048	0.0373368	0.298265	2.08206
ENST00000553331	ENSG00000100941	-0.327689	8.67496	-2.11069	0.0374248	0.298777	-2.0811
ENST00000511469	ENSG00000109255	-1.15988	2.4582	-2.10974	0.0375114	0.298903	-2.08015
ENST00000567193	ENSG00000168701	0.444779	5.3831	2.10929	0.0375154	0.298903	2.08011
ENST00000412988	ENSG00000255104	-1.06615	4.67399	-2.10954	0.0375305	0.298903	-2.07995
ENST00000249330	ENSG00000128564	-0.965721	5.1154	-2.10946	0.0375361	0.298903	-2.07988
ENST00000596558	ENSG00000105701	0.604608	4.62137	2.10702	0.0376429	0.299563	2.07872
ENST00000318881	ENSG00000170743	-1.41633	2.45351	-2.1067	0.0376716	0.299601	-2.07841
ENST00000269385	ENSG00000141570	1.04428	2.121	2.10759	0.0377042	0.299621	2.07806
ENST00000644176	ENSG00000067798	-0.768381	6.28286	-2.10705	0.0377411	0.299621	-2.07766
ENST00000421415	ENSG00000215883	-1.34931	2.52894	-2.10686	0.03777	0.299621	-2.07734
ENST00000311841	ENSG00000256407	-1.34931	2.52894	-2.10686	0.03777	0.299621	-2.07734
ENST00000373640	ENSG00000204128	0.55086	5.36998	2.10471	0.0379407	0.300503	2.0755
ENST00000527278	ENSG00000198039	0.743445	3.38998	2.1048	0.0379445	0.300503	2.07545
ENST00000406427	ENSG00000130653	-0.543662	6.49156	-2.10504	0.0379532	0.300503	-2.07536
ENST00000648544	ENSG00000164543	-0.855661	5.26552	-2.10326	0.0379782	0.300511	-2.07509
ENST00000424224	ENSG00000184792	0.63788	4.29286	2.10398	0.038022	0.300531	2.07462
ENST00000567640	ENSG00000137814	0.699453	4.10265	2.10352	0.0380427	0.300531	2.07439
ENST00000509732	ENSG00000134982	-0.458233	6.68947	-2.10431	0.0380528	0.300531	-2.07429
ENST00000576083	ENSG00000179314	-1.14372	4.2291	-2.10291	0.0381055	0.300564	-2.07372
ENST00000589507	ENSG00000182473	-1.3723	3.16977	-2.10262	0.0381196	0.300564	-2.07357
ENST00000343218	ENSG00000113657	-1.46838	2.25289	-2.10209	0.0381696	0.300564	-2.07303
ENST00000318962	ENSG00000178038	-0.938366	4.20993	-2.1022	0.0381709	0.300564	-2.07301
ENST00000354498	ENSG00000137764	-1.31665	1.62936	-2.1021	0.0381771	0.300564	-2.07295
ENST00000421798	ENSG00000235961	0.683432	3.94125	2.10078	0.0382529	0.3008	2.07213
ENST00000651643	ENSG00000177150	-1.00679	3.43136	-2.10129	0.0382646	0.3008	-2.07201
ENST00000263050	ENSG00000118507	0.888973	3.57159	2.09991	0.0382793	0.3008	2.07185
ENST00000399218	ENSG00000141441	-0.63358	5.71737	-2.10059	0.0383122	0.30087	-2.0715
ENST00000405643	ENSG00000069020	-0.872582	4.74169	-2.09957	0.0383844	0.301248	-2.07073
ENST00000518156	ENSG00000006377	-1.01766	4.03496	-2.0994	0.0384395	0.301491	-2.07014
ENST00000439084	ENSG00000196141	-0.578624	5.07107	-2.09789	0.0385448	0.302128	-2.06901
ENST00000358372	ENSG00000146457	0.483774	5.95215	2.09701	0.0386058	0.302416	2.06836
ENST00000490889	ENSG00000196220	-1.41579	2.33636	-2.09632	0.0386998	0.302926	-2.06737
ENST00000646601	ENSG00000146830	0.695099	4.71964	2.09659	0.0387193	0.302926	2.06716
ENST00000622530	ENSG00000124228	-0.387768	8.18168	-2.09345	0.0388649	0.303772	-2.06561
ENST00000371694	ENSG00000169692	-1.37326	2.24354	-2.09333	0.038876	0.303772	-2.0655
ENST00000302362	ENSG00000172301	0.337983	7.24806	2.09344	0.0389676	0.303999	2.06453
ENST00000527397	ENSG00000174903	0.453909	5.37392	2.09256	0.0389777	0.303999	2.06442
ENST00000310571	ENSG00000175575	-0.540791	5.57686	-2.09362	0.038978	0.303999	-2.06442
ENST00000593168	ENSG00000062716	0.257465	6.85761	2.09259	0.0390463	0.304342	2.0637
ENST00000396085	ENSG00000166833	-0.346557	7.81899	-2.09227	0.0390755	0.30438	-2.06339
ENST00000544347	ENSG00000255663	0.665789	4.20642	2.09043	0.0391408	0.304699	2.0627
ENST00000373045	ENSG00000185090	-0.941358	4.33474	-2.09058	0.0391985	0.304958	-2.0621
ENST00000501695	ENSG00000247199	-0.977982	3.60119	-2.08989	0.0393189	0.305392	-2.06083
ENST00000313766	ENSG00000177706	0.517856	5.77605	2.08986	0.0393264	0.305392	2.06075
ENST00000354300	ENSG00000196850	0.549302	5.27262	2.08917	0.0393274	0.305392	2.06074
ENST00000406041	ENSG00000170634	0.51228	5.21959	2.08788	0.0393757	0.305577	2.06024
ENST00000575284	ENSG00000161920	1.19563	2.01783	2.08773	0.0394672	0.306097	2.05928
ENST00000452853	ENSG00000070087	0.322184	7.86518	2.08736	0.0394917	0.306097	2.05903
ENST00000301459	ENSG00000167771	0.731743	4.22612	2.08704	0.0395203	0.30613	2.05873
ENST00000219281	ENSG00000103005	0.460434	5.11584	2.08676	0.0395464	0.306142	2.05846
ENST00000305943	ENSG00000168159	0.311445	8.83579	2.08497	0.0397505	0.307349	2.05633
ENST00000560351	ENSG00000259583	0.767259	2.85722	2.0844	0.0397515	0.307349	2.05632
ENST00000394340	ENSG00000136848	1.02519	2.99385	2.08412	0.0398052	0.307404	2.05577
ENST00000366539	ENSG00000117020	0.25255	7.50188	2.08396	0.039844	0.307404	2.05536
ENST00000366563	ENSG00000182901	0.254358	8.5248	2.08282	0.0399129	0.307404	2.05465
ENST00000317868	ENSG00000125703	-0.716165	4.94012	-2.08325	0.0399161	0.307404	-2.05462
ENST00000064778	ENSG00000054965	0.329835	7.63408	2.08249	0.039969	0.307404	2.05407
ENST00000389858	ENSG00000205213	-0.628783	6.06981	-2.08107	0.0400082	0.307404	-2.05366
ENST00000217964	ENSG00000101849	1.13552	3.58621	2.08191	0.0400255	0.307404	2.05349
ENST00000553144	ENSG00000174437	-1.40864	2.25409	-2.08158	0.0400368	0.307404	-2.05337
ENST00000506216	ENSG00000072832	-0.442636	6.53481	-2.08053	0.0400588	0.307404	-2.05314
ENST00000646168	ENSG00000166501	0.289866	8.04538	2.08049	0.0400628	0.307404	2.0531
ENST00000550649	ENSG00000151413	-0.399571	6.85739	-2.08131	0.0400813	0.307404	-2.05291
ENST00000373171	ENSG00000204092	-1.08123	3.2343	-2.08127	0.0400926	0.307404	-2.05279
ENST00000290231	ENSG00000124160	0.590656	4.43814	2.08103	0.0401201	0.307404	2.05251
ENST00000296933	ENSG00000072803	0.352795	6.99751	2.08062	0.0401219	0.307404	2.05249
ENST00000518286	ENSG00000147509	-1.35223	1.80472	-2.0798	0.0401272	0.307404	-2.05244
ENST00000249289	ENSG00000128524	0.576552	4.52811	2.07848	0.0402511	0.308165	2.05116
ENST00000448892	ENSG00000233058	-1.20107	2.93789	-2.0788	0.0403138	0.308456	-2.05052
ENST00000612117	ENSG00000235162	-1.24097	4.89038	-2.07833	0.040359	0.308604	-2.05006
ENST00000488002	ENSG00000136521	0.408131	5.66638	2.07823	0.0403924	0.308604	2.04971
ENST00000588998	ENSG00000130159	0.923895	3.02243	2.07822	0.0404072	0.308604	2.04956
ENST00000443700	ENSG00000152056	0.567842	5.30546	2.07677	0.0405092	0.309195	2.04852
ENST00000503271	ENSG00000145362	-0.319362	7.45616	-2.07448	0.0406295	0.309924	-2.04729
ENST00000342480	ENSG00000114631	-0.331508	8.41527	-2.07482	0.0407062	0.31032	-2.04651
ENST00000377942	ENSG00000136099	-0.581805	7.25368	-2.07375	0.0407816	0.310705	-2.04574
ENST00000609922	ENSG00000105642	0.697001	5.18328	2.07481	0.0408442	0.310855	2.04511
ENST00000503366	ENSG00000151150	-0.616319	5.86235	-2.07215	0.0408509	0.310855	-2.04504
ENST00000436259	ENSG00000136449	-1.19237	4.20035	-2.07232	0.0409358	0.310989	-2.04418
ENST00000393066	ENSG00000108395	0.354689	6.43558	2.07204	0.0409374	0.310989	2.04416
ENST00000534526	ENSG00000139132	1.20425	2.45405	2.07191	0.0409432	0.310989	2.0441
ENST00000477592	ENSG00000168994	-1.58872	2.8284	-2.072	0.0409891	0.311008	-2.04364
ENST00000503225	ENSG00000047365	0.653904	4.74157	2.07171	0.0409954	0.311008	2.04358
ENST00000360089	ENSG00000183853	-1.32206	4.13867	-2.0714	0.0410217	0.311019	-2.04331
ENST00000268070	ENSG00000140470	1.03323	2.30845	2.07137	0.0410789	0.311264	2.04273
ENST00000356387	ENSG00000160991	0.487707	5.60199	2.0703	0.0411397	0.311536	2.04212
ENST00000550146	ENSG00000134291	-0.431629	6.38436	-2.06888	0.0412636	0.312285	-2.04087
ENST00000589680	ENSG00000267680	1.18968	1.73592	2.06485	0.0416294	0.314863	2.03721
ENST00000522729	ENSG00000123119	0.382394	7.34834	2.06465	0.0416714	0.31499	2.03679
ENST00000292246	ENSG00000160746	-0.586365	5.47002	-2.06432	0.0416974	0.314997	-2.03653
ENST00000398803	ENSG00000119471	0.823206	3.193	2.06343	0.0417796	0.315273	2.03571
ENST00000265342	ENSG00000053108	0.470028	6.13244	2.06352	0.0417873	0.315273	2.03563
ENST00000484974	ENSG00000239969	-0.286287	8.16433	-2.06308	0.0418261	0.315273	-2.03525
ENST00000237853	ENSG00000118985	0.581818	4.31141	2.06308	0.0418347	0.315273	2.03516
ENST00000261374	ENSG00000122254	0.719987	3.68305	2.06273	0.041868	0.315334	2.03483
ENST00000341550	ENSG00000111653	-0.53405	5.93665	-2.06178	0.0419428	0.315706	-2.03409
ENST00000370684	ENSG00000142875	0.45532	5.75449	2.06136	0.0419707	0.315727	2.03381
ENST00000290776	ENSG00000140848	-1.19627	4.33572	-2.06131	0.0420115	0.315844	-2.03341
ENST00000394384	ENSG00000094914	0.875343	3.45321	2.05972	0.0420498	0.315941	2.03303
ENST00000443800	ENSG00000231185	-1.27183	2.24356	-2.05964	0.042153	0.316144	-2.03201
ENST00000570626	ENSG00000078328	1.16385	2.94183	2.05945	0.0421557	0.316144	2.03198
ENST00000336034	ENSG00000160570	0.766788	3.42661	2.05879	0.0421968	0.316144	2.03157
ENST00000402574	ENSG00000116141	-0.312087	7.89926	-2.05821	0.0421969	0.316144	-2.03157
ENST00000407573	ENSG00000122585	-1.01017	5.48059	-2.05924	0.0422031	0.316144	-2.03151
ENST00000256441	ENSG00000134056	0.790117	3.41808	2.0572	0.0422965	0.3166	2.03059
ENST00000513661	ENSG00000164284	0.870344	3.01374	2.05776	0.0423146	0.3166	2.03041
ENST00000652186	ENSG00000286215	-1.36183	1.99784	-2.05721	0.0423755	0.316866	-2.02981
ENST00000395813	ENSG00000153113	0.363963	6.96202	2.05616	0.0424779	0.317415	2.02881
ENST00000651215	ENSG00000259905	-1.31272	2.16852	-2.05613	0.0424997	0.317415	-2.02859
ENST00000418408	ENSG00000135916	1.09955	1.68448	2.05587	0.0425783	0.317787	2.02782
ENST00000306107	ENSG00000170017	-0.837033	5.88022	-2.05403	0.0426082	0.317787	-2.02753
ENST00000267884	ENSG00000140319	0.400938	6.93486	2.05485	0.0426257	0.317787	2.02736
ENST00000297157	ENSG00000164610	0.693728	4.32646	2.05376	0.0427159	0.318271	2.02648
ENST00000262961	ENSG00000105278	-0.496979	7.18274	-2.05377	0.0427424	0.318278	-2.02622
ENST00000216037	ENSG00000100219	0.291427	8.12821	2.05178	0.0429384	0.319547	2.02431
ENST00000350498	ENSG00000106244	0.328736	6.91721	2.05109	0.0429934	0.319766	2.02377
ENST00000650188	ENSG00000114861	0.82586	3.07808	2.05036	0.0430678	0.319898	2.02305
ENST00000421769	ENSG00000163412	1.15945	1.86097	2.04925	0.0430832	0.319898	2.0229
ENST00000424383	ENSG00000225968	-1.27503	2.67193	-2.05021	0.0431015	0.319898	-2.02273
ENST00000264501	ENSG00000138688	0.202458	9.21713	2.04901	0.0431772	0.319898	2.02199
ENST00000570881	ENSG00000189375	-1.09143	2.26749	-2.0492	0.0431977	0.319898	-2.02179
ENST00000392811	ENSG00000082014	-0.505684	6.12581	-2.05091	0.0432067	0.319898	-2.02171
ENST00000368218	ENSG00000143303	1.11392	1.81332	2.04889	0.0432235	0.319898	2.02154
ENST00000470610	ENSG00000080224	-0.350083	8.15886	-2.04837	0.0432541	0.319898	-2.02125
ENST00000369303	ENSG00000135333	-0.749205	6.14055	-2.04751	0.0432563	0.319898	-2.02123
ENST00000635104	ENSG00000126005	0.450264	5.54111	2.0482	0.0432668	0.319898	2.02112
ENST00000491331	ENSG00000173559	-0.873912	5.42287	-2.0471	0.0434161	0.320577	-2.01968
ENST00000264498	ENSG00000138685	-1.02252	4.36308	-2.04695	0.0434313	0.320577	-2.01954
ENST00000270001	ENSG00000142065	0.805583	3.32312	2.04572	0.0434355	0.320577	2.0195
ENST00000367767	ENSG00000075945	-0.289116	7.38779	-2.04621	0.0434792	0.32071	-2.01908
ENST00000266517	ENSG00000139163	-0.351475	7.34481	-2.04496	0.0435924	0.321309	-2.01799
ENST00000259526	ENSG00000136999	-1.28551	2.46285	-2.04427	0.0436546	0.321309	-2.01739
ENST00000335209	ENSG00000088992	0.45272	7.68796	2.04434	0.0436781	0.321309	2.01717
ENST00000418663	ENSG00000205485	-0.306085	7.38429	-2.04433	0.0436926	0.321309	-2.01703
ENST00000349466	ENSG00000067842	0.473849	6.53571	2.04294	0.0437161	0.321309	2.0168
ENST00000308664	ENSG00000174437	0.27365	8.36149	2.04359	0.0437318	0.321309	2.01665
ENST00000394921	ENSG00000127957	-0.369146	7.47705	-2.04351	0.0437402	0.321309	-2.01657
ENST00000493854	ENSG00000011454	0.486528	4.8108	2.04304	0.0437926	0.321354	2.01607
ENST00000473879	ENSG00000106009	1.03215	2.41035	2.04309	0.0437976	0.321354	2.01602
ENST00000508624	ENSG00000134982	-0.500906	6.46642	-2.04265	0.043836	0.321447	-2.01566
ENST00000412236	ENSG00000116688	0.928584	3.66151	2.04159	0.0439454	0.32206	2.01461
ENST00000301908	ENSG00000168081	-1.19718	3.06895	-2.04134	0.0439878	0.322082	-2.01421
ENST00000439268	ENSG00000031823	0.349002	5.94547	2.04109	0.0439999	0.322082	2.01409
ENST00000404039	ENSG00000130226	-1.03311	4.91927	-2.04088	0.0440475	0.322142	-2.01364
ENST00000517833	ENSG00000247317	0.99436	3.2074	2.04012	0.0440786	0.322142	2.01334
ENST00000611551	ENSG00000274180	-1.28247	2.43552	-2.04037	0.0440853	0.322142	-2.01328
ENST00000320188	ENSG00000175854	-0.928069	3.89331	-2.03791	0.0442265	0.322896	-2.01194
ENST00000296181	ENSG00000082781	-1.26953	2.32764	-2.0384	0.0442984	0.322896	-2.01126
ENST00000337881	ENSG00000171476	1.16271	1.72265	2.03781	0.0443228	0.322896	2.01103
ENST00000527043	ENSG00000173227	0.346383	6.90042	2.03785	0.0443403	0.322896	2.01086
ENST00000572933	ENSG00000183914	-1.32427	2.04557	-2.038	0.0443768	0.322896	-2.01051
ENST00000374531	ENSG00000243444	-0.959303	5.32356	-2.03748	0.0443774	0.322896	-2.01051
ENST00000395336	ENSG00000110514	0.326239	6.85077	2.03742	0.0443778	0.322896	2.0105
ENST00000368309	ENSG00000160803	0.64684	4.74165	2.03702	0.044395	0.322896	2.01034
ENST00000468480	ENSG00000127870	0.371276	6.29631	2.03634	0.0444738	0.322989	2.0096
ENST00000300584	ENSG00000167202	-0.456458	6.66316	-2.03649	0.0444812	0.322989	-2.00953
ENST00000487863	ENSG00000198482	-0.640303	5.7876	-2.03612	0.0445059	0.322989	-2.00929
ENST00000512123	ENSG00000138759	-0.761723	5.9134	-2.03615	0.044511	0.322989	-2.00925
ENST00000555775	ENSG00000176473	0.975142	1.99971	2.03555	0.0445504	0.323087	2.00888
ENST00000545224	ENSG00000139767	-1.48612	1.84333	-2.03267	0.0447638	0.324211	-2.00687
ENST00000513146	ENSG00000183718	1.00041	2.1664	2.0325	0.0447812	0.324211	2.0067
ENST00000649464	ENSG00000285827	0.316329	7.21841	2.03338	0.044783	0.324211	2.00669
ENST00000602876	ENSG00000159720	0.520956	5.63339	2.03262	0.0448651	0.324617	2.00592
ENST00000409293	ENSG00000228300	0.808451	3.60719	2.03223	0.0449005	0.324685	2.00559
ENST00000496638	ENSG00000165507	1.2459	1.71747	2.03105	0.0450247	0.325304	2.00442
ENST00000477077	ENSG00000178694	0.733763	3.90793	2.03071	0.0450416	0.325304	2.00427
ENST00000480897	ENSG00000143740	0.929779	3.03362	2.02964	0.045077	0.325304	2.00394
ENST00000216127	ENSG00000100302	0.770631	5.0489	2.03113	0.0451	0.325304	2.00372
ENST00000416768	ENSG00000224924	-1.24043	1.90034	-2.02966	0.0451681	0.325304	-2.00309
ENST00000512549	ENSG00000108848	-1.11563	4.46722	-2.02966	0.0451716	0.325304	-2.00305
ENST00000553781	ENSG00000258643	0.432244	5.86261	2.02978	0.0451927	0.325304	2.00286
ENST00000344157	ENSG00000083896	-0.360946	7.63995	-2.0294	0.0451941	0.325304	-2.00284
ENST00000425662	ENSG00000079841	0.982947	1.63697	2.02871	0.0452705	0.325549	2.00213
ENST00000343958	ENSG00000180263	-1.02852	3.35303	-2.02862	0.0452802	0.325549	-2.00204
ENST00000426861	ENSG00000108387	0.311692	7.16895	2.02763	0.0453937	0.326178	2.00099
ENST00000294008	ENSG00000188827	-1.16527	2.4318	-2.02596	0.0454588	0.326317	-2.00038
ENST00000337248	ENSG00000001460	0.686202	3.84646	2.02668	0.0454652	0.326317	2.00032
ENST00000538592	ENSG00000103723	-1.11911	3.48265	-2.0264	0.0455136	0.326348	-1.99988
ENST00000510328	ENSG00000189157	-0.532427	5.46526	-2.02605	0.0455478	0.326348	-1.99956
ENST00000515604	ENSG00000272414	-0.532427	5.46526	-2.02605	0.0455478	0.326348	-1.99956
ENST00000509011	ENSG00000138698	0.378294	6.19761	2.02404	0.0456605	0.326847	1.99852
ENST00000569781	ENSG00000175265	-0.311753	10.8058	-2.02488	0.0456767	0.326847	-1.99837
ENST00000371315	ENSG00000232119	-0.981852	4.19271	-2.02437	0.0457217	0.326847	-1.99795
ENST00000416425	ENSG00000093167	-1.29827	2.43496	-2.02345	0.045722	0.326847	-1.99795
ENST00000372017	ENSG00000173267	-0.806585	6.5885	-2.02349	0.0458003	0.326991	-1.99723
ENST00000403714	ENSG00000084710	-0.509907	6.77911	-2.02374	0.045815	0.326991	-1.99709
ENST00000397350	ENSG00000124523	-1.10264	3.20214	-2.02308	0.0458436	0.326991	-1.99683
ENST00000446050	ENSG00000163536	-0.494786	5.41042	-2.02258	0.045852	0.326991	-1.99675
ENST00000540163	ENSG00000076053	0.636224	4.23227	2.02201	0.0458729	0.326991	1.99656
ENST00000370487	ENSG00000101189	0.428466	5.46403	2.02126	0.0460365	0.327971	1.99506
ENST00000319778	ENSG00000120616	-0.681311	5.37986	-2.0208	0.0461289	0.328116	-1.99421
ENST00000178640	ENSG00000137764	-0.323747	7.81535	-2.02054	0.0461326	0.328116	-1.99418
ENST00000601440	ENSG00000188171	-0.564753	5.12143	-2.01949	0.0461387	0.328116	-1.99412
ENST00000488342	ENSG00000115290	-0.884475	5.40912	-2.02047	0.0461619	0.328116	-1.99391
ENST00000327141	ENSG00000104964	0.279509	9.02644	2.01877	0.0462153	0.328199	1.99342
ENST00000367590	ENSG00000143324	0.37529	6.54088	2.01845	0.0462492	0.328199	1.99311
ENST00000351960	ENSG00000137497	0.496043	4.79051	2.01917	0.0462522	0.328199	1.99308
ENST00000620694	ENSG00000187720	1.3859	2.12162	2.01787	0.0463109	0.328429	1.99255
ENST00000426034	ENSG00000088543	0.697268	4.46908	2.0175	0.0464153	0.328841	1.9916
ENST00000425675	ENSG00000063241	0.497522	5.50082	2.01759	0.0464216	0.328841	1.99154
ENST00000646651	ENSG00000077152	1.07637	1.69483	2.01692	0.0464848	0.328915	1.99096
ENST00000576370	ENSG00000166260	-0.267439	7.32113	-2.01707	0.0464918	0.328915	-1.9909
ENST00000496049	ENSG00000111640	0.380908	7.06493	2.01623	0.0465165	0.328915	1.99068
ENST00000304788	ENSG00000170191	-1.18657	2.89932	-2.01652	0.0465371	0.328915	-1.99049
ENST00000013125	ENSG00000012983	-0.345243	6.92013	-2.01583	0.046636	0.329428	-1.98959
ENST00000651326	ENSG00000286215	-1.06799	4.00845	-2.01451	0.0467486	0.330037	-1.98857
ENST00000381556	ENSG00000132382	-0.40192	6.15595	-2.01438	0.0467814	0.330048	-1.98827
ENST00000254663	ENSG00000132330	0.739469	3.8883	2.01407	0.046803	0.330048	1.98808
ENST00000558813	ENSG00000128951	0.6567	4.33015	2.01138	0.0470032	0.331089	1.98627
ENST00000556072	ENSG00000258301	0.836971	3.44195	2.01222	0.0470035	0.331089	1.98627
ENST00000589653	ENSG00000267640	-1.34808	2.98548	-2.01175	0.047067	0.33135	-1.9857
ENST00000216218	ENSG00000100380	0.262107	8.10745	2.0103	0.0472211	0.332034	1.98431
ENST00000622683	ENSG00000275832	1.18984	2.01415	2.01005	0.047234	0.332034	1.9842
ENST00000414301	ENSG00000001617	1.03439	3.76528	2.00995	0.0472661	0.332034	1.98391
ENST00000360564	ENSG00000198598	-0.433274	7.72572	-2.00986	0.0472704	0.332034	-1.98387
ENST00000375203	ENSG00000213676	-0.420823	6.40049	-2.00783	0.0473859	0.332658	-1.98283
ENST00000538789	ENSG00000127423	0.948869	2.26175	2.00751	0.0474209	0.332717	1.98252
ENST00000547018	ENSG00000139218	0.704941	3.31634	2.00825	0.0474839	0.332973	1.98196
ENST00000372891	ENSG00000168734	0.292742	7.1252	2.00734	0.0475671	0.332992	1.98122
ENST00000298159	ENSG00000165410	0.57925	4.73495	2.00699	0.0475699	0.332992	1.98119
ENST00000396045	ENSG00000155849	0.453841	6.58853	2.00636	0.0475907	0.332992	1.98101
ENST00000371497	ENSG00000182463	-0.741443	6.11296	-2.00649	0.0476225	0.332992	-1.98072
ENST00000475381	ENSG00000144959	0.499097	5.28371	2.00662	0.0476416	0.332992	1.98055
ENST00000379341	ENSG00000123131	-1.11436	3.52261	-2.00608	0.0476463	0.332992	-1.98051
ENST00000367651	ENSG00000164442	0.50304	5.49247	2.00585	0.0476958	0.333151	1.98007
ENST00000437633	ENSG00000128512	-0.510989	7.33775	-2.00464	0.0477323	0.333221	-1.97974
ENST00000395156	ENSG00000106089	-0.324653	8.9202	-2.00544	0.0477632	0.33325	-1.97947
ENST00000312719	ENSG00000249853	1.13677	3.081	2.00469	0.0478666	0.333426	1.97855
ENST00000368921	ENSG00000213190	0.338156	6.81371	2.00438	0.0479016	0.333426	1.97824
ENST00000467203	ENSG00000066136	0.434867	5.71249	2.00387	0.0479446	0.333426	1.97786
ENST00000487476	ENSG00000196712	-0.309925	7.87029	-2.00362	0.0479482	0.333426	-1.97783
ENST00000462484	ENSG00000181090	-0.4098	6.39474	-2.00324	0.0479589	0.333426	-1.97773
ENST00000335497	ENSG00000187147	0.283301	7.359	2.00345	0.0479602	0.333426	1.97772
ENST00000439817	ENSG00000198408	-0.315711	9.18285	-2.00367	0.047975	0.333426	-1.97759
ENST00000373091	ENSG00000163873	-0.53771	6.3949	-2.00199	0.0481474	0.334438	-1.97607
ENST00000456806	ENSG00000214652	-1.08505	3.49254	-2.00063	0.0483219	0.335387	-1.97453
ENST00000514642	ENSG00000186409	-1.20943	1.8259	-2.00032	0.0483375	0.335387	-1.97439
ENST00000620693	ENSG00000124507	0.297416	7.39014	1.99978	0.0483965	0.33561	1.97387
ENST00000475789	ENSG00000164647	-0.728374	4.11321	-1.997	0.0486747	0.337352	-1.97143
ENST00000402357	ENSG00000219438	-0.494289	6.29666	-1.99609	0.0487792	0.337541	-1.97052
ENST00000442959	ENSG00000198874	0.868244	3.36802	1.99476	0.0488183	0.337541	1.97018
ENST00000509589	ENSG00000120306	0.829539	2.8785	1.9952	0.0488525	0.337541	1.96988
ENST00000514793	ENSG00000250999	-1.28766	2.24107	-1.99582	0.048862	0.337541	-1.96979
ENST00000389010	ENSG00000138756	0.708392	3.93101	1.99573	0.048864	0.337541	1.96978
ENST00000366935	ENSG00000092978	-0.317589	7.29885	-1.9953	0.0488713	0.337541	-1.96971
ENST00000420672	ENSG00000223960	-1.10222	3.49771	-1.995	0.0489269	0.337541	-1.96923
ENST00000591760	ENSG00000105426	-0.786294	5.6058	-1.99424	0.0489697	0.337541	-1.96886
ENST00000320865	ENSG00000175711	-0.800333	4.09141	-1.99374	0.0490242	0.337541	-1.96838
ENST00000496558	ENSG00000066032	-0.251931	8.33558	-1.99367	0.0490417	0.337541	-1.96823
ENST00000503923	ENSG00000038427	-1.39633	2.29594	-1.9926	0.0490583	0.337541	-1.96808
ENST00000270530	ENSG00000142459	0.677786	4.44885	1.99245	0.0490752	0.337541	1.96794
ENST00000352480	ENSG00000130707	-1.18075	2.79337	-1.99319	0.0490869	0.337541	-1.96784
ENST00000533983	ENSG00000172379	-1.12188	4.25516	-1.99278	0.0491056	0.337541	-1.96767
ENST00000339488	ENSG00000244694	-0.595793	6.31405	-1.9935	0.0491067	0.337541	-1.96766
ENST00000485620	ENSG00000146574	0.719428	3.69301	1.99245	0.0491692	0.33756	1.96712
ENST00000246802	ENSG00000105373	0.374707	6.11611	1.99221	0.0491934	0.33756	1.96691
ENST00000368378	ENSG00000169231	-1.1885	3.15191	-1.9922	0.0491965	0.33756	-1.96688
ENST00000211379	ENSG00000204463	0.548792	4.65813	1.99242	0.0492174	0.33756	1.9667
ENST00000409404	ENSG00000165323	0.468114	7.61686	1.99109	0.0493705	0.337951	1.96538
ENST00000456235	ENSG00000236819	-1.16089	1.90944	-1.99078	0.0493807	0.337951	-1.96529
ENST00000467100	ENSG00000107164	-0.553978	5.38004	-1.99045	0.0493824	0.337951	-1.96528
ENST00000334816	ENSG00000186132	0.969817	2.96623	1.9895	0.0494045	0.337951	1.96508
ENST00000457488	ENSG00000035664	0.71728	3.22825	1.99035	0.0494127	0.337951	1.96501
ENST00000382353	ENSG00000102678	0.770411	3.78261	1.99011	0.0494731	0.337951	1.96449
ENST00000267584	ENSG00000140057	-1.23456	4.12971	-1.9898	0.0494819	0.337951	-1.96442
ENST00000587634	ENSG00000049759	-1.22302	2.35738	-1.98968	0.0494912	0.337951	-1.96434
ENST00000357166	ENSG00000188706	0.689874	3.90631	1.98906	0.0495175	0.337951	1.96411
ENST00000395323	ENSG00000213626	-1.35503	3.62965	-1.98913	0.049566	0.338001	-1.96369
ENST00000322019	ENSG00000136404	-0.828323	4.32741	-1.98913	0.0495902	0.338001	-1.96348
ENST00000247226	ENSG00000126822	1.20664	2.05551	1.98765	0.0496123	0.338001	1.96329
ENST00000285243	ENSG00000154945	0.467787	5.54503	1.98777	0.0496753	0.338001	1.96275
ENST00000266508	ENSG00000139154	-0.336268	7.07194	-1.98801	0.0496868	0.338001	-1.96265
ENST00000593583	ENSG00000134369	0.984089	3.51559	1.98699	0.0496869	0.338001	1.96265
ENST00000593562	ENSG00000105737	-0.390021	7.14229	-1.98765	0.0497364	0.338154	-1.96222
ENST00000283228	ENSG00000153233	-0.410572	7.73364	-1.98679	0.049811	0.338476	-1.96158
ENST00000356347	ENSG00000198155	-0.507786	5.9121	-1.98604	0.0499057	0.338936	-1.96077
ENST00000614939	ENSG00000134779	-0.456809	5.95572	-1.98551	0.0499776	0.339108	-1.96016
ENST00000336338	ENSG00000155761	-1.2342	1.89598	-1.98528	0.0499853	0.339108	-1.96009
ENST00000338647	ENSG00000189420	0.880781	3.78156	1.98321	0.050114	0.339707	1.95899
ENST00000369578	ENSG00000188994	-0.234349	8.7694	-1.98411	0.0501278	0.339707	-1.95887
ENST00000361322	ENSG00000008118	-0.553324	5.0953	-1.98269	0.0502519	0.340363	-1.95781
ENST00000342160	ENSG00000086758	-0.446764	6.22291	-1.98258	0.0503232	0.340662	-1.95721
ENST00000427257	ENSG00000161048	0.81134	3.83281	1.98158	0.0503855	0.340843	1.95668
ENST00000280571	ENSG00000150977	-1.15364	2.85536	-1.98066	0.0504044	0.340843	-1.95652
ENST00000253413	ENSG00000131100	0.314275	7.9464	1.98071	0.0505043	0.341333	1.95567
ENST00000321250	ENSG00000104660	0.562026	4.65615	1.97909	0.0505836	0.341685	1.955
ENST00000493358	ENSG00000162804	-1.26795	1.42915	-1.9799	0.0506358	0.341853	-1.95455
ENST00000511998	ENSG00000206417	-1.18095	3.3652	-1.97892	0.0507011	0.342109	-1.954
ENST00000411907	ENSG00000183597	0.537965	4.87371	1.97834	0.0507327	0.342138	1.95373
ENST00000396721	ENSG00000170786	0.760198	3.51666	1.97813	0.0507855	0.342192	1.95329
ENST00000433861	ENSG00000156983	0.980062	2.98385	1.97776	0.0508434	0.342192	1.9528
ENST00000397558	ENSG00000135127	-0.345481	10.2518	-1.97772	0.0508497	0.342192	-1.95275
ENST00000398250	ENSG00000203805	-1.57142	4.05835	-1.97789	0.0508501	0.342192	-1.95274
ENST00000472574	ENSG00000148143	0.704372	4.08112	1.97719	0.0508998	0.342342	1.95232
ENST00000635765	ENSG00000165868	0.483976	5.74315	1.97657	0.0509706	0.342634	1.95173
ENST00000348335	ENSG00000004660	0.357669	6.01844	1.97645	0.0510022	0.342662	1.95146
ENST00000262461	ENSG00000064651	-0.341924	7.76131	-1.97561	0.0510664	0.34287	-1.95092
ENST00000275233	ENSG00000146414	-0.197765	8.6548	-1.97566	0.0510879	0.34287	-1.95074
ENST00000647161	ENSG00000066427	0.622541	4.59229	1.97507	0.0511339	0.342995	1.95035
ENST00000377110	ENSG00000083067	0.971245	3.76179	1.9733	0.0512496	0.343587	1.94938
ENST00000620277	ENSG00000130826	0.537134	4.3531	1.97312	0.0513506	0.343699	1.94854
ENST00000255622	ENSG00000133256	-0.537736	6.50565	-1.97336	0.0513597	0.343699	-1.94846
ENST00000302779	ENSG00000168297	-0.365471	6.91019	-1.9733	0.0513738	0.343699	-1.94834
ENST00000343702	ENSG00000074527	-0.722629	4.49352	-1.97278	0.0514089	0.343699	-1.94805
ENST00000242057	ENSG00000106546	-0.444901	6.01118	-1.97261	0.0514312	0.343699	-1.94786
ENST00000637807	ENSG00000283321	-0.444901	6.01118	-1.97261	0.0514312	0.343699	-1.94786
ENST00000635172	ENSG00000122545	0.247247	7.71076	1.97233	0.0514673	0.343756	1.94756
ENST00000372172	ENSG00000126107	-0.651923	5.34789	-1.97124	0.0515835	0.344233	-1.94659
ENST00000522965	ENSG00000104312	1.02425	1.90024	1.97052	0.0516506	0.344233	1.94603
ENST00000526355	ENSG00000152402	-0.35804	8.05377	-1.97067	0.0516514	0.344233	-1.94603
ENST00000328111	ENSG00000088305	-1.1663	3.09102	-1.97037	0.0516603	0.344233	-1.94595
ENST00000432321	ENSG00000110717	0.587176	4.52993	1.97037	0.0516782	0.344233	1.9458
ENST00000317216	ENSG00000179388	0.636293	3.48598	1.96939	0.0517037	0.344233	1.94559
ENST00000370598	ENSG00000135298	-0.359043	7.30259	-1.96898	0.0518462	0.344998	-1.94441
ENST00000285873	ENSG00000082516	-0.724611	4.93873	-1.96799	0.0519521	0.345171	-1.94353
ENST00000230859	ENSG00000112941	0.270962	7.26961	1.96812	0.0519785	0.345171	1.94331
ENST00000371384	ENSG00000124098	0.574273	6.749	1.96777	0.0519882	0.345171	1.94323
ENST00000372007	ENSG00000077264	-0.410928	6.86055	-1.96774	0.0520099	0.345171	-1.94305
ENST00000460192	ENSG00000116288	0.417034	5.42373	1.96728	0.0520326	0.345171	1.94286
ENST00000310074	ENSG00000173011	0.519077	4.89845	1.96713	0.0520537	0.345171	1.94269
ENST00000597960	ENSG00000105701	0.307492	8.41459	1.96741	0.0520653	0.345171	1.94259
ENST00000518297	ENSG00000155506	-0.270892	8.00129	-1.9665	0.0521551	0.345583	-1.94185
ENST00000380959	ENSG00000147862	-0.534786	6.41781	-1.96581	0.0522257	0.345656	-1.94127
ENST00000381937	ENSG00000152620	-0.521347	5.909	-1.9659	0.0522372	0.345656	-1.94117
ENST00000451586	ENSG00000047410	0.757159	3.39721	1.96542	0.052259	0.345656	1.94099
ENST00000557682	ENSG00000272888	0.268373	7.04084	1.96555	0.0522767	0.345656	1.94085
ENST00000550164	ENSG00000139613	-0.328931	6.65382	-1.96488	0.052331	0.345763	-1.9404
ENST00000621533	ENSG00000146457	-0.346643	6.74607	-1.96481	0.0523481	0.345763	-1.94026
ENST00000264245	ENSG00000031081	-1.17673	1.699	-1.96413	0.0524889	0.34651	-1.9391
ENST00000591759	ENSG00000196263	-0.617539	5.62638	-1.96307	0.0525523	0.34652	-1.93858
ENST00000331238	ENSG00000185924	0.796347	4.11991	1.96254	0.0525773	0.34652	1.93838
ENST00000614491	ENSG00000180155	0.381736	6.39547	1.96286	0.0525793	0.34652	1.93836
ENST00000388822	ENSG00000145388	-0.308288	7.64046	-1.96291	0.0526012	0.34652	-1.93818
ENST00000298510	ENSG00000165672	0.640287	4.23506	1.96211	0.0526363	0.346568	1.93789
ENST00000395743	ENSG00000174808	1.03534	1.98349	1.95977	0.0528343	0.347679	1.93627
ENST00000355086	ENSG00000196935	-1.24725	5.60815	-1.95955	0.0528606	0.347679	-1.93606
ENST00000616590	ENSG00000125675	-1.20116	3.176	-1.95974	0.0529345	0.347982	-1.93546
ENST00000527088	ENSG00000150672	-1.22336	4.27694	-1.95877	0.0530468	0.34825	-1.93454
ENST00000262139	ENSG00000070540	0.57857	4.31758	1.95884	0.0530537	0.34825	1.93448
ENST00000603700	ENSG00000270617	0.544813	4.02889	1.95874	0.0530586	0.34825	1.93444
ENST00000333926	ENSG00000122873	0.480241	5.32894	1.95781	0.0531537	0.348647	1.93367
ENST00000392769	ENSG00000154240	-1.04645	3.34396	-1.95769	0.0531772	0.348647	-1.93348
ENST00000508821	ENSG00000164181	0.98103	2.93796	1.95668	0.0532027	0.348647	1.93327
ENST00000378204	ENSG00000182197	-1.03029	3.23913	-1.95627	0.0533567	0.349191	-1.93202
ENST00000548660	ENSG00000120820	-1.25718	2.64012	-1.95638	0.0533596	0.349191	-1.932
ENST00000466782	ENSG00000074964	-0.871447	4.1752	-1.95595	0.0533696	0.349191	-1.93192
ENST00000645154	ENSG00000196569	-1.24258	1.69843	-1.95567	0.0534403	0.349379	-1.93135
ENST00000650667	ENSG00000165392	-0.46946	5.99476	-1.95528	0.0534542	0.349379	-1.93123
ENST00000401061	ENSG00000132763	1.20356	2.04607	1.95364	0.0535659	0.349927	1.93033
ENST00000537881	ENSG00000158560	-0.206128	10.8897	-1.95383	0.0536728	0.350266	-1.92947
ENST00000333511	ENSG00000172270	0.296623	7.38957	1.95364	0.0536738	0.350266	1.92946
ENST00000399443	ENSG00000141447	0.260609	8.11253	1.95248	0.0538172	0.350917	1.92831
ENST00000463477	ENSG00000153707	0.918675	2.68724	1.95233	0.0538446	0.350917	1.92808
ENST00000422799	ENSG00000232377	1.15188	2.1591	1.95197	0.0538577	0.350917	1.92798
ENST00000244728	ENSG00000124749	-1.02953	3.69584	-1.95137	0.0539384	0.35126	-1.92733
ENST00000400362	ENSG00000223768	-1.208	2.23782	-1.95019	0.0539819	0.351285	-1.92698
ENST00000533762	ENSG00000117640	0.60239	4.17223	1.95005	0.0539984	0.351285	1.92685
ENST00000376959	ENSG00000131398	0.305122	7.27813	1.95103	0.0540486	0.351429	1.92645
ENST00000647584	ENSG00000132199	-1.24585	4.97265	-1.94986	0.0541543	0.351722	-1.9256
ENST00000393315	ENSG00000146054	0.678617	4.90569	1.94939	0.0541845	0.351722	1.92536
ENST00000341130	ENSG00000188051	-1.22852	2.00773	-1.94896	0.0542329	0.351722	-1.92497
ENST00000340645	ENSG00000173230	-0.376189	6.878	-1.94876	0.0542401	0.351722	-1.92491
ENST00000528056	ENSG00000099725	-0.558908	2.79266	-1.9485	0.0542498	0.351722	-1.92484
ENST00000358769	ENSG00000108187	-1.26047	2.4797	-1.94897	0.0542624	0.351722	-1.92474
ENST00000336138	ENSG00000130193	0.729414	3.92921	1.94787	0.0543277	0.351962	1.92421
ENST00000465127	ENSG00000250349	0.607148	4.43479	1.94785	0.0543797	0.352117	1.9238
ENST00000599599	ENSG00000197951	-0.390371	6.81617	-1.94665	0.0545103	0.352533	-1.92276
ENST00000650950	ENSG00000269793	-0.390371	6.81617	-1.94665	0.0545103	0.352533	-1.92276
ENST00000329474	ENSG00000079691	-0.417162	7.27849	-1.94645	0.0545286	0.352533	-1.92261
ENST00000476120	ENSG00000198039	0.966802	1.66645	1.94554	0.0546314	0.353016	1.9218
ENST00000357345	ENSG00000159082	0.317413	6.65416	1.94456	0.0547735	0.353106	1.92067
ENST00000618897	ENSG00000169282	-0.630117	5.49765	-1.94459	0.0547906	0.353106	-1.92053
ENST00000335494	ENSG00000156521	-1.17056	3.07712	-1.9443	0.0547932	0.353106	-1.92051
ENST00000251691	ENSG00000112379	-0.331325	7.44599	-1.94426	0.0548287	0.353106	-1.92023
ENST00000316403	ENSG00000120885	-0.355489	9.75884	-1.94408	0.0548413	0.353106	-1.92013
ENST00000423312	ENSG00000066735	-1.35115	1.75557	-1.94285	0.0548749	0.353106	-1.91987
ENST00000421890	ENSG00000235944	0.447168	5.35692	1.94358	0.0548971	0.353106	1.91969
ENST00000457767	ENSG00000100359	-0.252791	8.464	-1.94367	0.0548985	0.353106	-1.91968
ENST00000379251	ENSG00000130066	-0.287866	8.97601	-1.94341	0.0548994	0.353106	-1.91967
ENST00000532503	ENSG00000135372	-0.294936	7.13205	-1.94294	0.0549742	0.35326	-1.91908
ENST00000441802	ENSG00000083857	-1.21196	1.53348	-1.9423	0.0550206	0.35326	-1.91871
ENST00000416073	ENSG00000156709	1.0097	2.54272	1.94154	0.0550355	0.35326	1.9186
ENST00000509277	ENSG00000064042	-1.05133	2.11985	-1.94238	0.0550734	0.35326	-1.9183
ENST00000432297	ENSG00000085514	0.782521	3.44219	1.94191	0.0550776	0.35326	1.91826
ENST00000466522	ENSG00000126790	1.1978	2.0306	1.94108	0.0550927	0.35326	1.91814
ENST00000288447	ENSG00000198947	-0.537907	5.82417	-1.94238	0.0551946	0.353617	-1.91734
ENST00000527432	ENSG00000119707	-0.302081	7.62316	-1.94104	0.0552283	0.353617	-1.91708
ENST00000375820	ENSG00000187498	-1.00957	3.83427	-1.941	0.0552333	0.353617	-1.91704
ENST00000381800	ENSG00000205791	-0.889709	3.83165	-1.93965	0.0552687	0.353663	-1.91676
ENST00000615148	ENSG00000141452	0.446501	5.18788	1.93899	0.0554307	0.354244	1.91548
ENST00000448773	ENSG00000018699	-0.681351	5.28564	-1.93825	0.055441	0.354244	-1.9154
ENST00000340391	ENSG00000158458	-1.23913	3.22506	-1.93884	0.0554686	0.354244	-1.91519
ENST00000420517	ENSG00000197584	-1.16757	1.62798	-1.93917	0.0554728	0.354244	-1.91515
ENST00000442196	ENSG00000260916	-0.33843	7.55958	-1.93828	0.055558	0.354608	-1.91449
ENST00000446176	ENSG00000187239	-0.327916	7.70454	-1.9362	0.0556955	0.354849	-1.91341
ENST00000515774	ENSG00000164306	0.345122	6.5161	1.93709	0.055715	0.354849	1.91326
ENST00000613856	ENSG00000119705	0.480241	5.25063	1.93603	0.055716	0.354849	1.91325
ENST00000613142	ENSG00000138018	0.789798	3.25941	1.93648	0.055755	0.354849	1.91295
ENST00000243349	ENSG00000123612	1.11657	2.84821	1.93716	0.0557678	0.354849	1.91285
ENST00000320574	ENSG00000177084	0.380457	6.92497	1.93649	0.0557804	0.354849	1.91275
ENST00000392825	ENSG00000144278	-0.58579	6.59683	-1.93626	0.0557945	0.354849	-1.91264
ENST00000377093	ENSG00000054523	-0.206913	8.91437	-1.93593	0.0558502	0.354993	-1.9122
ENST00000389279	ENSG00000158941	-1.13999	2.53944	-1.93456	0.0558987	0.354993	-1.91182
ENST00000361138	ENSG00000198887	-0.323995	7.41216	-1.93541	0.0559099	0.354993	-1.91174
ENST00000485064	ENSG00000065518	0.566243	4.24228	1.93482	0.0559351	0.354993	1.91154
ENST00000507110	ENSG00000112996	0.268116	7.60922	1.93498	0.0559589	0.354993	1.91136
ENST00000602499	ENSG00000170035	0.72059	3.27076	1.93402	0.0560338	0.355288	1.91077
ENST00000370203	ENSG00000152078	0.53184	4.95256	1.93422	0.0560746	0.355336	1.91046
ENST00000542977	ENSG00000137497	-1.02648	3.59915	-1.9328	0.056118	0.355336	-1.91012
ENST00000380469	ENSG00000215305	-0.513101	5.9282	-1.93345	0.0561506	0.355336	-1.90987
ENST00000382622	ENSG00000111218	0.365637	5.40259	1.93336	0.056155	0.355336	1.90983
ENST00000248437	ENSG00000127824	0.492762	4.76469	1.93202	0.0562162	0.355375	1.90936
ENST00000262301	ENSG00000103227	-0.656108	5.41688	-1.9327	0.056218	0.355375	-1.90934
ENST00000292530	ENSG00000160961	-0.371627	5.923	-1.93257	0.0562593	0.355457	-1.90902
ENST00000392580	ENSG00000109956	-0.418252	6.37937	-1.93229	0.0562944	0.355499	-1.90875
ENST00000304758	ENSG00000126016	0.910738	2.40448	1.9309	0.0563565	0.355556	1.90827
ENST00000512128	ENSG00000248445	0.922941	3.20118	1.9318	0.0563603	0.355556	1.90824
ENST00000643663	ENSG00000164112	0.449237	4.74916	1.93041	0.0564989	0.355918	1.90717
ENST00000428294	ENSG00000244627	0.398943	6.30131	1.93054	0.0565138	0.355918	1.90705
ENST00000307961	ENSG00000174444	0.524013	4.61123	1.93031	0.0565144	0.355918	1.90705
ENST00000560650	ENSG00000259462	-1.02972	4.05602	-1.92989	0.0565605	0.355918	-1.90669
ENST00000568449	ENSG00000197774	-0.730124	5.01359	-1.9298	0.0566042	0.355918	-1.90635
ENST00000450053	ENSG00000160796	0.760005	4.37387	1.92884	0.0566151	0.355918	1.90627
ENST00000485050	ENSG00000151576	-1.14986	1.77852	-1.92942	0.0566168	0.355918	-1.90626
ENST00000557943	ENSG00000140374	0.565159	4.55177	1.92936	0.0566469	0.355928	1.90603
ENST00000611208	ENSG00000134108	0.288269	7.7444	1.92945	0.0566905	0.356012	1.90569
ENST00000375248	ENSG00000177728	-1.23174	2.75409	-1.92892	0.0567171	0.356012	-1.90548
ENST00000518424	ENSG00000104613	-0.300495	7.05216	-1.92835	0.0567945	0.356135	-1.90489
ENST00000580170	ENSG00000173482	-0.762382	5.87402	-1.92808	0.0568472	0.356135	-1.90448
ENST00000261304	ENSG00000054983	-0.508277	5.59223	-1.92776	0.05685	0.356135	-1.90446
ENST00000376355	ENSG00000125246	-0.803728	4.53803	-1.92697	0.0568506	0.356135	-1.90446
ENST00000523095	ENSG00000186918	1.1442	1.64376	1.92759	0.0569082	0.356317	1.90402
ENST00000285071	ENSG00000154803	0.315274	7.38598	1.92677	0.0569899	0.35665	1.90339
[truncated: 10,511 more rows]

## Sheet: N MDT vs Dien
promoter isoform	gene_id	logFC	AveExpr	t	P.Value	adj.P.Val	z.std
ENST00000370068	ENSG00000162631	2.79327	6.90384	11.8551	1.10726e-20	1.38518e-16	9.32525
ENST00000298912	ENSG00000165959	3.81091	3.76085	8.87544	3.09609e-14	1.9366e-10	7.59424
ENST00000371473	ENSG00000165802	1.99547	8.43577	8.81745	4.66157e-14	1.94388e-10	7.54106
ENST00000564336	ENSG00000140807	3.83597	3.79551	8.56175	1.53602e-13	4.80389e-10	7.384
ENST00000592554	ENSG00000108950	4.01469	2.7531	7.79842	6.82236e-12	1.6431e-08	6.86133
ENST00000263708	ENSG00000088179	1.58877	8.24017	7.76434	7.88056e-12	1.6431e-08	6.8407
ENST00000545913	ENSG00000122966	2.05925	8.00294	7.5836	1.90171e-11	3.39862e-08	6.71338
ENST00000615808	ENSG00000182256	-4.47314	6.33427	-7.14914	1.79381e-10	2.80506e-07	-6.37803
ENST00000335681	ENSG00000170485	1.88052	9.07286	7.10423	2.02668e-10	2.81709e-07	6.35931
ENST00000337334	ENSG00000131969	4.82583	2.57915	7.05173	2.5945e-10	3.24572e-07	6.32125
ENST00000396625	ENSG00000081052	3.46832	2.54886	6.93067	4.4055e-10	5.01025e-07	6.23894
ENST00000505330	ENSG00000017260	3.67238	2.20821	6.84705	6.53042e-10	6.80797e-07	6.17706
ENST00000368594	ENSG00000068383	1.54605	8.13115	6.72945	1.19057e-09	1.14569e-06	6.08151
ENST00000367584	ENSG00000112419	3.75035	3.02594	6.68891	1.35215e-09	1.20533e-06	6.06107
ENST00000449969	ENSG00000149527	2.28607	6.63925	6.69291	1.46617e-09	1.20533e-06	6.04804
ENST00000610767	ENSG00000100379	2.97634	6.42465	6.67194	1.54159e-09	1.20533e-06	6.03995
ENST00000607772	ENSG00000153721	3.22635	3.90206	6.64093	1.73339e-09	1.27557e-06	6.021
ENST00000651989	ENSG00000033122	1.22899	9.25411	6.58377	2.28162e-09	1.54735e-06	5.97637
ENST00000378165	ENSG00000152465	1.23415	8.38299	6.59215	2.40037e-09	1.54735e-06	5.9681
ENST00000545381	ENSG00000110841	2.79819	6.6695	6.57853	2.51963e-09	1.54735e-06	5.96018
ENST00000459946	ENSG00000128596	1.37595	7.24078	6.56893	2.59747e-09	1.54735e-06	5.9552
ENST00000378423	ENSG00000101349	1.48465	6.71796	6.45123	4.35967e-09	2.47906e-06	5.86993
ENST00000510254	ENSG00000237187	2.37539	5.99627	6.37139	6.23411e-09	3.39081e-06	5.81035
ENST00000376547	ENSG00000102572	3.88021	2.19338	6.34417	6.93765e-09	3.61625e-06	5.79243
ENST00000556123	ENSG00000175985	3.66202	2.58473	6.31809	7.62571e-09	3.81591e-06	5.77653
ENST00000295569	ENSG00000163377	3.0807	3.74339	6.29566	8.89266e-09	4.27874e-06	5.7506
ENST00000315677	ENSG00000170579	1.50632	9.69512	6.18833	1.43862e-08	6.66562e-06	5.66873
ENST00000555690	ENSG00000119698	1.20267	8.84559	6.07162	2.50612e-08	1.1197e-05	5.57285
ENST00000378641	ENSG00000182621	1.28645	10.4982	6.04995	2.70585e-08	1.16725e-05	5.55948
ENST00000308664	ENSG00000174437	1.16728	8.36149	5.99985	3.27428e-08	1.36058e-05	5.5261
ENST00000368149	ENSG00000146376	3.80253	2.22354	5.99218	3.37154e-08	1.36058e-05	5.52096
ENST00000368679	ENSG00000148848	2.05208	6.11301	5.86027	6.40757e-08	2.50496e-05	5.40704
ENST00000427704	ENSG00000112419	2.42614	5.32674	5.83141	6.91622e-08	2.62188e-05	5.39333
ENST00000410066	ENSG00000144331	3.94534	5.38546	5.70552	1.2388e-07	4.55807e-05	5.28768
ENST00000310164	ENSG00000174460	-4.63883	4.55493	-5.70841	1.30523e-07	4.66528e-05	-5.27811
ENST00000449337	ENSG00000069667	2.1612	4.62525	5.6588	1.52545e-07	5.30094e-05	5.24946
ENST00000367558	ENSG00000143333	2.82295	2.83629	5.63186	1.69699e-07	5.73767e-05	5.22979
ENST00000324589	ENSG00000158089	2.30322	5.30182	5.61299	1.85435e-07	6.1047e-05	5.21338
ENST00000367649	ENSG00000075391	1.17591	8.23104	5.56202	2.32727e-07	7.46516e-05	5.17109
ENST00000396872	ENSG00000164638	-3.21661	5.75302	-5.54182	2.59714e-07	8.12254e-05	-5.15056
ENST00000432116	ENSG00000188803	2.37034	6.34218	5.51874	2.7517e-07	8.39604e-05	5.13971
ENST00000396085	ENSG00000166833	1.35319	7.81899	5.49962	3.15107e-07	9.38569e-05	5.11418
ENST00000401035	ENSG00000162614	3.45113	2.18732	5.48202	3.23006e-07	9.39722e-05	5.1095
ENST00000322954	ENSG00000137831	2.82181	2.63185	5.45541	3.61513e-07	0.000102785	5.08818
ENST00000498228	ENSG00000162390	-4.27292	4.2671	-5.46815	3.77219e-07	0.000104867	-5.08011
ENST00000344041	ENSG00000136237	-4.06075	7.93293	-5.44707	3.96163e-07	0.000107739	-5.07079
ENST00000636809	ENSG00000184144	1.49281	5.77465	5.39589	4.66601e-07	0.000124195	5.03956
ENST00000263846	ENSG00000011347	1.33842	8.18893	5.38872	5.06712e-07	0.000128889	5.02375
ENST00000380130	ENSG00000139597	-2.37439	7.06417	-5.39088	5.09683e-07	0.000128889	-5.02263
ENST00000437955	ENSG00000196562	-4.1229	6.48167	-5.38611	5.17982e-07	0.000128889	-5.01953
ENST00000297737	ENSG00000165061	1.90542	7.20742	5.37224	5.25447e-07	0.000128889	5.01678
ENST00000370150	ENSG00000130822	-2.06329	7.31787	-5.34841	5.71932e-07	0.000137594	-5.00046
ENST00000335670	ENSG00000069667	1.29652	7.11933	5.33503	6.09483e-07	0.000143861	4.98819
ENST00000370071	ENSG00000162631	2.81832	3.30216	5.30314	7.02072e-07	0.000162647	4.96079
ENST00000355396	ENSG00000106868	-1.87886	8.95369	-5.28619	7.91931e-07	0.000180128	-4.93735
ENST00000620694	ENSG00000187720	3.6185	2.12162	5.26356	8.21404e-07	0.000183496	4.93021
ENST00000395297	ENSG00000147724	1.0588	8.45353	5.24924	8.80665e-07	0.000193283	4.91659
ENST00000360843	ENSG00000198586	0.961223	8.29262	5.24004	9.5262e-07	0.00020547	4.90118
ENST00000345127	ENSG00000139174	1.50307	6.58707	5.20989	1.05014e-06	0.000222666	4.882
ENST00000263635	ENSG00000115183	1.78383	7.39814	5.19182	1.11328e-06	0.000228667	4.87048
ENST00000328619	ENSG00000183036	1.86779	5.62728	5.19417	1.12114e-06	0.000228667	4.86909
ENST00000350061	ENSG00000157388	0.961069	7.95929	5.1856	1.14308e-06	0.000228667	4.86526
ENST00000510379	ENSG00000071205	3.22723	5.03439	5.19073	1.15156e-06	0.000228667	4.8638
ENST00000263650	ENSG00000021762	1.14488	7.14979	5.18258	1.18549e-06	0.000231727	4.85805
ENST00000453654	ENSG00000157680	1.72867	6.4303	5.17529	1.23568e-06	0.000237821	4.84983
ENST00000504454	ENSG00000145362	-2.62863	7.10615	-5.16506	1.31463e-06	0.000249182	-4.83753
ENST00000265052	ENSG00000074416	1.77295	7.01281	5.13097	1.51091e-06	0.000282112	4.80979
ENST00000223357	ENSG00000106624	-5.37889	3.83612	-5.11411	1.62269e-06	0.000298528	-4.7955
ENST00000494857	ENSG00000003989	3.69411	3.64529	5.06911	1.94508e-06	0.000352651	4.75905
ENST00000517666	ENSG00000156802	1.45616	6.09817	5.04918	2.12251e-06	0.000379323	4.7414
ENST00000293493	ENSG00000120088	1.99079	6.39154	5.02932	2.26002e-06	0.000395494	4.72866
ENST00000462149	ENSG00000162631	2.03389	5.54468	5.02626	2.27623e-06	0.000395494	4.72721
ENST00000348403	ENSG00000165209	1.04311	8.22565	5.00391	2.48031e-06	0.00042505	4.70974
ENST00000561081	ENSG00000137821	0.875448	6.79175	4.99416	2.60014e-06	0.000439565	4.70012
ENST00000616868	ENSG00000137573	3.11981	3.27889	4.96112	2.9298e-06	0.000488466	4.67568
ENST00000445912	ENSG00000049540	-4.1432	2.80759	-4.95859	2.9675e-06	0.000488466	-4.67306
ENST00000296632	ENSG00000164211	1.36526	6.3325	4.95085	3.05454e-06	0.000496263	4.66712
ENST00000488428	ENSG00000082512	2.4693	5.05569	4.91655	3.60213e-06	0.000577726	4.63311
ENST00000426824	ENSG00000007516	-5.26787	6.7845	-4.86094	4.57698e-06	0.000719716	-4.5833
ENST00000373913	ENSG00000080845	1.46776	6.46228	4.85352	4.6025e-06	0.000719716	4.58214
ENST00000424224	ENSG00000184792	2.17363	4.29286	4.83456	5.10135e-06	0.000779572	4.56058
ENST00000616053	ENSG00000196628	-2.88536	5.35729	-4.83036	5.19569e-06	0.000779572	-4.55673
ENST00000638005	ENSG00000182389	2.28267	5.86118	4.82461	5.20977e-06	0.000779572	4.55616
ENST00000649307	ENSG00000118495	2.03979	4.75662	4.81706	5.26994e-06	0.000779572	4.55374
ENST00000466780	ENSG00000121440	2.63663	4.13271	4.81467	5.30209e-06	0.000779572	4.55247
ENST00000274710	ENSG00000146005	-2.42595	5.7424	-4.81095	5.38265e-06	0.000779572	-4.54929
ENST00000613455	ENSG00000144550	2.13194	4.49633	4.80918	5.42148e-06	0.000779572	4.54778
ENST00000341460	ENSG00000097096	-3.4406	5.23866	-4.78246	6.15285e-06	0.000874683	-4.52107
ENST00000624552	ENSG00000148357	-3.55291	2.18954	-4.76843	6.56749e-06	0.00092291	-4.50724
ENST00000409197	ENSG00000077380	0.637552	9.19176	4.75956	6.74602e-06	0.00092291	4.50155
ENST00000634558	ENSG00000274114	-3.2524	3.77822	-4.75926	6.81278e-06	0.00092291	-4.49946
ENST00000518721	ENSG00000153317	2.69031	4.65423	4.7584	6.89157e-06	0.00092291	4.49701
ENST00000428443	ENSG00000187231	1.19289	6.19185	4.75216	6.92592e-06	0.00092291	4.49595
ENST00000267260	ENSG00000139767	0.943328	8.86529	4.74859	6.96989e-06	0.00092291	4.49461
ENST00000397077	ENSG00000157087	1.1724	7.46456	4.74875	7.04045e-06	0.00092291	4.49246
ENST00000523492	ENSG00000155792	1.03186	6.49098	4.74571	7.08228e-06	0.00092291	4.4912
ENST00000252804	ENSG00000130508	-4.5959	5.87712	-4.7379	7.39343e-06	0.000942907	-4.48204
ENST00000259455	ENSG00000136928	1.02218	7.76996	4.73738	7.43e-06	0.000942907	4.48098
ENST00000267257	ENSG00000089159	-3.11212	5.80672	-4.72999	7.46185e-06	0.000942907	-4.48007
ENST00000420455	ENSG00000142188	0.723988	7.38733	4.73616	7.55891e-06	0.00094562	4.47731
ENST00000302536	ENSG00000171724	-2.94704	6.30909	-4.73364	7.71548e-06	0.00095565	-4.47293
ENST00000367433	ENSG00000162687	-2.61359	7.30226	-4.71821	7.82287e-06	0.000959452	-4.46998
ENST00000581322	ENSG00000154217	1.245	6.82762	4.71981	8.02475e-06	0.000974239	4.46452
ENST00000278886	ENSG00000101004	-2.05091	5.29464	-4.72001	8.09919e-06	0.000974239	-4.46255
ENST00000629999	ENSG00000105671	2.42549	4.07599	4.70556	8.22948e-06	0.000980483	4.45913
ENST00000379274	ENSG00000102780	2.45138	4.43156	4.68949	8.77571e-06	0.0010357	4.44533
ENST00000465077	ENSG00000183570	2.18345	4.36664	4.68948	9.07931e-06	0.00106152	4.43801
ENST00000627217	ENSG00000148737	2.27402	5.32395	4.67588	9.26792e-06	0.00107353	4.43358
ENST00000568641	ENSG00000286190	-1.19136	8.28861	-4.67734	9.564e-06	0.00109767	-4.4268
ENST00000644939	ENSG00000158321	1.01209	9.33139	4.66374	9.77549e-06	0.00111174	4.42208
ENST00000381340	ENSG00000123104	1.84522	5.18513	4.66637	9.86981e-06	0.00111235	4.42001
ENST00000366788	ENSG00000203685	2.98818	3.54769	4.65734	9.99907e-06	0.00111686	4.41719
ENST00000343882	ENSG00000118689	1.20319	6.58099	4.63263	1.1279e-05	0.00124867	4.39108
ENST00000225512	ENSG00000108379	2.85351	2.14348	4.62359	1.15023e-05	0.00126223	4.38681
ENST00000367526	ENSG00000152818	-2.09044	6.79882	-4.61213	1.2531e-05	0.00136316	-4.36814
ENST00000336898	ENSG00000158555	1.61906	5.14905	4.5691	1.41517e-05	0.00152618	4.34149
ENST00000409852	ENSG00000163273	2.51728	3.25309	4.54761	1.57612e-05	0.00168524	4.31777
ENST00000331366	ENSG00000139117	-4.12013	6.79345	-4.53745	1.73537e-05	0.00183979	-4.29647
ENST00000393939	ENSG00000173805	-3.03634	7.33776	-4.49013	2.01633e-05	0.00210727	-4.26307
ENST00000357731	ENSG00000172260	-1.3892	8.37861	-4.48202	2.0239e-05	0.00210727	-4.26224
ENST00000388712	ENSG00000135052	-1.61691	7.09891	-4.47953	2.04506e-05	0.00210727	-4.25991
ENST00000262461	ENSG00000064651	0.937647	7.76131	4.47452	2.05505e-05	0.00210727	4.25882
ENST00000306107	ENSG00000170017	-3.58004	5.88022	-4.46876	2.0949e-05	0.00213066	-4.25453
ENST00000338316	ENSG00000078295	-3.42343	5.97748	-4.47086	2.16381e-05	0.00213219	-4.24728
ENST00000333003	ENSG00000120798	0.634663	10.0509	4.46404	2.17118e-05	0.00213219	4.24652
ENST00000361897	ENSG00000198929	0.974466	8.55598	4.46137	2.18619e-05	0.00213219	4.24497
ENST00000648694	ENSG00000198300	-0.688499	9.73312	-4.46561	2.18667e-05	0.00213219	-4.24492
ENST00000593711	ENSG00000269699	-0.688499	9.73312	-4.46561	2.18667e-05	0.00213219	-4.24492
ENST00000369774	ENSG00000107957	1.28023	5.72536	4.46081	2.20384e-05	0.00213219	4.24317
ENST00000513000	ENSG00000109452	1.19565	6.77262	4.45945	2.2157e-05	0.00213219	4.24197
ENST00000527524	ENSG00000149403	-3.12093	5.82376	-4.4559	2.24811e-05	0.00213927	-4.23871
ENST00000287878	ENSG00000106617	2.11134	5.80303	4.4521	2.25727e-05	0.00213927	4.23779
ENST00000606233	ENSG00000237187	2.48769	4.2872	4.45124	2.27717e-05	0.00214191	4.23582
ENST00000622144	ENSG00000149090	3.56938	2.57081	4.43649	2.38455e-05	0.00220814	4.22546
ENST00000304623	ENSG00000169862	0.604218	9.43138	4.43798	2.39843e-05	0.00220814	4.22415
ENST00000354410	ENSG00000068305	1.29308	7.94636	4.43826	2.40053e-05	0.00220814	4.22395
ENST00000186436	ENSG00000075568	0.825092	8.40054	4.42992	2.46885e-05	0.0022544	4.21763
ENST00000361322	ENSG00000008118	-2.8254	5.0953	-4.42621	2.51792e-05	0.00226617	-4.21319
ENST00000400159	ENSG00000215375	1.40938	5.60779	4.42668	2.52886e-05	0.00226617	4.21221
ENST00000514529	ENSG00000144868	1.08793	7.2054	4.42164	2.53608e-05	0.00226617	4.21156
ENST00000560540	ENSG00000138606	-2.81143	5.95895	-4.41555	2.66047e-05	0.00236046	-4.20074
ENST00000393229	ENSG00000196358	-4.43498	5.97899	-4.40817	2.74619e-05	0.00241935	-4.19355
ENST00000374183	ENSG00000119411	2.59787	4.59968	4.40136	2.76794e-05	0.00242146	4.19176
ENST00000610372	ENSG00000167037	-1.47768	6.98175	-4.39838	2.82223e-05	0.00245181	-4.18736
ENST00000638411	ENSG00000187730	2.56841	6.10917	4.39166	2.88056e-05	0.00248523	4.18271
ENST00000441740	ENSG00000105419	-2.7212	7.19989	-4.3909	2.92117e-05	0.00250221	-4.17953
ENST00000420571	ENSG00000151136	1.19687	6.04519	4.38695	2.94024e-05	0.00250221	4.17805
ENST00000324631	ENSG00000165995	-2.41279	6.40728	-4.37517	3.07782e-05	0.00260159	-4.16763
ENST00000636631	ENSG00000028277	-3.43089	4.41722	-4.37081	3.11736e-05	0.00261188	-4.16472
ENST00000374791	ENSG00000182667	-2.80971	5.82655	-4.36933	3.14255e-05	0.00261188	-4.16288
ENST00000282020	ENSG00000152208	-2.38239	6.56174	-4.37061	3.15263e-05	0.00261188	-4.16215
ENST00000298274	ENSG00000102290	-2.83559	4.61662	-4.36949	3.18824e-05	0.00262401	-4.15959
ENST00000440294	ENSG00000008226	-3.69472	2.18429	-4.35088	3.35818e-05	0.00274581	-4.14771
ENST00000394282	ENSG00000103034	3.39058	6.059	4.34283	3.52227e-05	0.00284667	4.13677
ENST00000637182	ENSG00000144596	1.77692	6.09904	4.33634	3.52706e-05	0.00284667	4.13646
ENST00000486532	ENSG00000048991	1.5162	7.74097	4.33342	3.62806e-05	0.00290942	4.12997
ENST00000400546	ENSG00000154654	-2.05832	7.06548	-4.31616	3.86375e-05	0.00306779	-4.11548
ENST00000280700	ENSG00000151092	1.22883	5.8566	4.31309	3.87459e-05	0.00306779	4.11483
ENST00000644744	ENSG00000049130	2.98502	3.30766	4.30926	3.95751e-05	0.00310998	4.10995
ENST00000374584	ENSG00000181191	-2.12971	5.79893	-4.3075	3.97759e-05	0.00310998	-4.10878
ENST00000318962	ENSG00000178038	-3.27381	4.20993	-4.29245	4.21903e-05	0.00327827	-4.09515
ENST00000442650	ENSG00000213366	-3.05252	5.29676	-4.27637	4.38313e-05	0.00338475	-4.0863
ENST00000350082	ENSG00000112144	2.31922	4.09424	4.27375	4.42681e-05	0.00339751	4.08399
ENST00000461395	ENSG00000072182	1.71881	6.06831	4.27218	4.5553e-05	0.0034748	4.07734
ENST00000615901	ENSG00000115306	0.815943	8.8131	4.26306	4.68038e-05	0.00354858	4.07104
ENST00000367326	ENSG00000120278	2.15921	4.20356	4.25524	4.7517e-05	0.00358095	4.06752
ENST00000533683	ENSG00000141858	-0.968014	8.30759	-4.25582	4.85169e-05	0.00363441	-4.06266
ENST00000281924	ENSG00000152128	1.48515	5.56713	4.24373	4.97159e-05	0.00365729	4.05696
ENST00000518659	ENSG00000145934	-2.31359	6.43504	-4.24256	4.98019e-05	0.00365729	-4.05655
ENST00000310803	ENSG00000172575	2.63043	4.93699	4.24568	4.98903e-05	0.00365729	4.05614
ENST00000462622	ENSG00000130226	1.35482	8.41698	4.24587	5.02387e-05	0.00365729	4.05451
ENST00000453174	ENSG00000283913	-1.94662	6.01563	-4.24	5.02841e-05	0.00365729	-4.0543
ENST00000488424	ENSG00000135838	2.81735	1.83243	4.22784	5.26463e-05	0.00380697	4.04356
ENST00000398040	ENSG00000153815	-3.43502	2.61466	-4.22352	5.35013e-05	0.00384656	-4.03978
ENST00000517508	ENSG00000241956	-3.39884	3.95878	-4.22363	5.44586e-05	0.00389301	-4.03562
ENST00000435082	ENSG00000164830	3.18853	3.52345	4.21724	5.53141e-05	0.0039317	4.03196
ENST00000338682	ENSG00000189127	-3.75109	2.40262	-4.20971	5.70935e-05	0.00403525	-4.02451
ENST00000341533	ENSG00000161048	1.38224	6.65306	4.20292	5.87232e-05	0.00412712	4.01788
ENST00000354772	ENSG00000092096	-0.912885	9.37097	-4.20054	5.99131e-05	0.00418722	-4.01315
ENST00000409699	ENSG00000157890	2.87615	3.88936	4.1931	6.06041e-05	0.00421199	4.01045
ENST00000393483	ENSG00000135951	3.15714	1.91664	4.18749	6.12385e-05	0.00421759	4.00799
ENST00000523509	ENSG00000153310	0.814829	7.47294	4.19265	6.13894e-05	0.00421759	4.00741
ENST00000252939	ENSG00000130643	-1.39272	8.36183	-4.19361	6.16961e-05	0.00421759	-4.00623
ENST00000542672	ENSG00000077522	-2.36228	7.16613	-4.18417	6.32708e-05	0.00430173	-4.00027
ENST00000628328	ENSG00000281706	-3.00194	3.76338	-4.17578	6.43974e-05	0.00435466	-3.99609
ENST00000419912	ENSG00000188011	-3.44878	4.20183	-4.16306	6.82415e-05	0.00458979	-3.98233
ENST00000278829	ENSG00000221968	-1.38194	7.96331	-4.16007	6.96222e-05	0.00465761	-3.97757
ENST00000585588	ENSG00000130382	-3.24609	1.89598	-4.14503	7.22373e-05	0.00480686	-3.96879
ENST00000359106	ENSG00000006283	1.07976	5.64426	4.12943	7.61382e-05	0.00503181	3.95624
ENST00000381418	ENSG00000168453	1.41984	6.14245	4.13026	7.64224e-05	0.00503181	3.95535
ENST00000522189	ENSG00000253693	-3.7503	4.85835	-4.13152	7.74115e-05	0.00504621	-3.95228
ENST00000640769	ENSG00000176225	2.61965	3.2348	4.12439	7.74478e-05	0.00504621	3.95216
ENST00000265382	ENSG00000107242	-2.27728	4.19368	-4.09976	8.60916e-05	0.00558034	-3.92678
ENST00000373471	ENSG00000160097	1.50739	4.98477	4.08227	9.12283e-05	0.00588051	3.91281
ENST00000590771	ENSG00000153885	-3.25731	3.92735	-4.08073	9.19256e-05	0.00588051	-3.91097
ENST00000452242	ENSG00000077380	0.911264	7.58909	4.08259	9.21327e-05	0.00588051	3.91043
ENST00000328333	ENSG00000114270	-3.11136	3.66239	-4.07389	9.33141e-05	0.00592568	-3.90735
ENST00000282406	ENSG00000152527	2.37101	5.21284	4.0708	9.52623e-05	0.00601884	3.90235
ENST00000567825	ENSG00000007516	-3.56568	2.53028	-4.0703	9.60339e-05	0.00603711	-3.9004
ENST00000508593	ENSG00000163697	1.05879	6.17925	4.06254	9.73485e-05	0.00608915	3.89711
ENST00000520799	ENSG00000254377	1.03276	7.13606	4.06425	9.80707e-05	0.00609878	3.89532
ENST00000368226	ENSG00000152894	-3.02073	6.18924	-4.06478	9.84774e-05	0.00609878	-3.89431
ENST00000220597	ENSG00000076641	1.05612	6.01869	4.05509	0.000100974	0.00622261	3.88824
ENST00000614565	ENSG00000179242	-3.14291	4.92592	-4.05109	0.000103301	0.00633479	-3.8827
ENST00000337910	ENSG00000072422	2.86232	4.12224	4.04749	0.000104471	0.00636866	3.87997
ENST00000533341	ENSG00000023171	1.88638	4.86681	4.04441	0.000105241	0.00636866	3.87818
ENST00000339582	ENSG00000179603	-2.66115	5.26356	-4.04613	0.000105381	0.00636866	-3.87786
ENST00000366481	ENSG00000162722	-2.93715	5.19719	-4.04117	0.000107799	0.00646424	-3.87233
ENST00000072516	ENSG00000196083	2.38384	4.24762	4.03871	0.000107996	0.00646424	3.87189
ENST00000394524	ENSG00000145349	0.928525	7.58917	4.03154	0.000108979	0.00649202	3.86968
ENST00000303965	ENSG00000047365	1.52068	6.99981	4.03264	0.000110827	0.00657082	3.86558
ENST00000342480	ENSG00000114631	-0.938166	8.41527	-4.03081	0.000111956	0.00660647	-3.8631
ENST00000339775	ENSG00000154640	-2.97485	4.29854	-4.0294	0.000112886	0.00661084	-3.86108
ENST00000525493	ENSG00000050165	-3.07065	3.98178	-4.02492	0.000113087	0.00661084	-3.86065
ENST00000298355	ENSG00000100505	0.851567	9.87943	4.02096	0.000114879	0.00668437	3.8568
ENST00000496558	ENSG00000066032	0.624221	8.33558	4.01076	0.000118805	0.00688077	3.84858
ENST00000329153	ENSG00000054690	0.907011	7.87691	4.01024	0.000119789	0.00690579	3.84656
ENST00000327419	ENSG00000185742	1.48485	6.2247	4.00008	0.000123733	0.00710043	3.83861
ENST00000265922	ENSG00000078725	1.05819	6.86841	3.99555	0.0001255	0.00716896	3.83513
ENST00000388996	ENSG00000184156	1.17159	6.84199	3.99075	0.000126774	0.00720884	3.83264
ENST00000359520	ENSG00000196663	1.69956	5.92392	3.98898	0.000128755	0.00728834	3.82883
ENST00000406785	ENSG00000183023	0.805748	7.89169	3.98487	0.000129759	0.00731209	3.82692
ENST00000335350	ENSG00000107731	1.85403	4.63164	3.97938	0.000131814	0.00739461	3.82304
ENST00000547605	ENSG00000078328	1.28309	8.94513	3.9779	0.000133513	0.00745647	3.81989
ENST00000533520	ENSG00000133794	1.71028	5.19309	3.97028	0.000136164	0.00756545	3.81503
ENST00000356860	ENSG00000153956	-0.983337	7.98087	-3.97308	0.000137065	0.00756545	-3.81341
ENST00000616608	ENSG00000273771	2.26491	2.22511	3.96903	0.000137279	0.00756545	3.81302
ENST00000471702	ENSG00000274810	-1.30721	8.0479	-3.96989	0.00013936	0.00764648	-3.8093
ENST00000337331	ENSG00000113971	-1.30295	8.05931	-3.95778	0.000145566	0.00795212	-3.79851
ENST00000376355	ENSG00000125246	1.71858	4.53803	3.94387	0.000149784	0.00814697	3.79143
ENST00000433351	ENSG00000116005	-0.964115	8.31213	-3.93644	0.000156961	0.00848517	-3.77979
ENST00000360047	ENSG00000113448	1.4386	4.59651	3.93156	0.000157359	0.00848517	3.77916
ENST00000425792	ENSG00000182247	0.599631	7.80729	3.93185	0.000158424	0.00850593	3.77748
ENST00000520539	ENSG00000104517	0.765121	7.79676	3.93162	0.000159798	0.008533	3.77533
ENST00000343307	ENSG00000187676	1.55763	5.82844	3.92502	0.000160292	0.008533	3.77456
ENST00000461945	ENSG00000079691	-2.52003	4.28582	-3.9229	0.000164205	0.00870428	-3.76854
ENST00000447289	ENSG00000236886	-3.15068	5.76574	-3.92186	0.000165392	0.00873018	-3.76674
ENST00000355657	ENSG00000120049	1.51493	7.06923	3.905	0.00017222	0.00905241	3.75663
ENST00000404977	ENSG00000163531	0.526776	8.25562	3.90335	0.000175516	0.00915405	3.75188
ENST00000164640	ENSG00000067840	-1.55116	6.69739	-3.89954	0.000175617	0.00915405	-3.75173
ENST00000335459	ENSG00000186854	3.24993	2.66922	3.8899	0.000181774	0.00943563	3.74309
ENST00000628930	ENSG00000174469	2.78286	1.71802	3.88959	0.000184053	0.00951449	3.73995
ENST00000399232	ENSG00000139915	0.830241	6.62306	3.88912	0.000185166	0.00953264	3.73844
ENST00000263278	ENSG00000087076	1.93314	3.03577	3.88163	0.000187241	0.00959994	3.73564
ENST00000482108	ENSG00000242265	-3.43673	7.33007	-3.88294	0.000188446	0.00962229	-3.73402
ENST00000472720	ENSG00000144229	-3.58513	4.28494	-3.87949	0.000192786	0.0097896	-3.72829
ENST00000259365	ENSG00000136842	-2.61249	7.06418	-3.87797	0.000193288	0.0097896	-3.72763
ENST00000639914	ENSG00000078142	0.832152	7.25564	3.86952	0.000196298	0.00990198	3.72373
ENST00000263274	ENSG00000105486	-1.14264	7.001	-3.87044	0.000197885	0.00994191	-3.7217
ENST00000218230	ENSG00000102109	-1.56435	7.41653	-3.86851	0.000199261	0.009971	-3.71995
ENST00000255890	ENSG00000133519	-2.76194	4.70309	-3.86138	0.00020503	0.0102188	-3.71274
ENST00000271417	ENSG00000143195	1.92158	4.67171	3.85342	0.000206988	0.0102755	3.71033
ENST00000406606	ENSG00000160293	-3.4905	5.27804	-3.85496	0.000210481	0.0104076	-3.70609
ENST00000560626	ENSG00000173517	0.911152	6.46844	3.83976	0.000217999	0.0107369	3.69719
ENST00000632856	ENSG00000109654	-2.47687	4.76367	-3.84037	0.000218861	0.0107371	-3.69619
ENST00000377107	ENSG00000102226	-0.71704	9.17823	-3.83445	0.000224657	0.0109783	-3.68954
ENST00000397821	ENSG00000147010	0.825345	7.61919	3.83402	0.000225584	0.0109808	3.6885
ENST00000361758	ENSG00000112531	1.07364	8.78643	3.83026	0.000228276	0.0110687	3.68548
ENST00000239231	ENSG00000120137	0.712722	8.83996	3.82707	0.000231281	0.0111711	3.68214
ENST00000305533	ENSG00000247596	-2.34079	5.33377	-3.82163	0.000234732	0.0112942	-3.67837
ENST00000490848	ENSG00000168970	-1.46286	6.02483	-3.80872	0.000244733	0.0117303	-3.66771
ENST00000645324	ENSG00000185532	-1.58035	6.78181	-3.80651	0.000246043	0.0117481	-3.66634
ENST00000544583	ENSG00000159842	-3.49609	3.37215	-3.80736	0.000248112	0.011787	-3.6642
ENST00000341197	ENSG00000124191	-2.56072	3.92674	-3.80705	0.000248743	0.011787	-3.66355
ENST00000304062	ENSG00000168993	0.983702	7.98984	3.79654	0.000256483	0.0121079	3.6557
ENST00000268893	ENSG00000005379	0.657838	8.49544	3.78654	0.000262851	0.0123619	3.6494
ENST00000571360	ENSG00000132386	2.59555	2.85495	3.78136	0.00026692	0.0125063	3.64545
ENST00000637069	ENSG00000197077	1.02259	5.86775	3.78108	0.000271903	0.0126922	3.64069
ENST00000450565	ENSG00000141433	-3.36516	2.22168	-3.77791	0.000274523	0.0127668	-3.63823
ENST00000633077	ENSG00000048740	0.913856	9.02892	3.77304	0.000278562	0.0128657	3.63446
ENST00000480336	ENSG00000254553	-2.9295	2.91983	-3.77081	0.000279733	0.0128657	-3.63338
ENST00000609129	ENSG00000273274	-2.9295	2.91983	-3.77081	0.000279733	0.0128657	-3.63338
ENST00000464233	ENSG00000169855	-2.4338	4.09011	-3.76788	0.000285996	0.0131055	-3.62767
ENST00000528180	ENSG00000074266	0.759807	7.6842	3.75768	0.000293177	0.0133856	3.62126
ENST00000482897	ENSG00000135250	1.19745	5.4022	3.75482	0.000295625	0.0134483	3.6191
ENST00000532314	ENSG00000166793	1.91037	5.34121	3.73981	0.000308633	0.0139891	3.60794
ENST00000290776	ENSG00000140848	-3.12765	4.33572	-3.7246	0.000330687	0.0148933	-3.58999
ENST00000317775	ENSG00000089250	-2.79306	2.50884	-3.72484	0.000330962	0.0148933	-3.58978
ENST00000539935	ENSG00000182389	1.35185	6.33276	3.72148	0.000332563	0.0149117	3.58852
ENST00000341998	ENSG00000155886	1.39027	7.87037	3.71756	0.000335149	0.014974	3.5865
ENST00000375514	ENSG00000144290	0.742804	9.94242	3.71344	0.000341504	0.0151921	3.58159
ENST00000425780	ENSG00000091073	2.50791	2.5272	3.70987	0.00034246	0.0151921	3.58086
ENST00000601588	ENSG00000178951	1.49094	5.49277	3.70678	0.000351905	0.0155173	3.57375
ENST00000264249	ENSG00000115526	0.807301	7.26294	3.70494	0.000352271	0.0155173	3.57348
ENST00000314117	ENSG00000181826	2.62882	2.69305	3.69661	0.000359106	0.0157629	3.56844
ENST00000422441	ENSG00000144668	2.23002	6.03286	3.67721	0.000383362	0.0167321	3.55128
ENST00000554858	ENSG00000100626	-3.0411	3.44223	-3.67993	0.000383863	0.0167321	-3.55094
ENST00000397299	ENSG00000243789	-1.43021	6.0619	-3.67182	0.000393708	0.0170544	-3.54427
ENST00000274457	ENSG00000145780	1.91126	4.26059	3.67283	0.000394753	0.0170544	3.54357
ENST00000372684	ENSG00000117016	1.13843	6.64885	3.67058	0.00039548	0.0170544	3.54308
ENST00000338758	ENSG00000188677	-0.908802	6.27222	-3.67151	0.000396709	0.0170544	-3.54226
ENST00000289119	ENSG00000158201	1.37611	4.50253	3.6683	0.000401387	0.0171411	3.53917
ENST00000372057	ENSG00000101935	2.16741	4.16447	3.6638	0.000401466	0.0171411	3.53912
ENST00000535342	ENSG00000154240	-1.34944	6.50924	-3.66366	0.000405034	0.0172346	-3.53678
ENST00000554922	ENSG00000165521	0.988534	7.47997	3.66127	0.000406541	0.0172401	3.5358
ENST00000433976	ENSG00000170100	2.38941	3.43294	3.65591	0.00041249	0.0174333	3.53196
ENST00000649669	ENSG00000150995	1.38643	7.61288	3.65889	0.000414253	0.0174488	3.53083
ENST00000357533	ENSG00000083067	-2.97157	3.98293	-3.65579	0.000415769	0.0174539	-3.52987
ENST00000393810	ENSG00000157593	2.59522	1.72308	3.6531	0.000419533	0.017553	3.52748
ENST00000433557	ENSG00000152818	2.07958	1.87441	3.64913	0.000424012	0.0176813	3.52467
ENST00000615670	ENSG00000275342	2.55653	4.61923	3.64819	0.000426869	0.0177413	3.52289
ENST00000289820	ENSG00000158806	-1.26985	6.94332	-3.64546	0.000434016	0.0179786	-3.51849
ENST00000420513	ENSG00000219481	-0.963213	6.62425	-3.64177	0.000438961	0.0181234	-3.51548
ENST00000256544	ENSG00000134152	0.691507	7.37973	3.63696	0.000447537	0.0184131	3.51034
ENST00000160740	ENSG00000079432	-1.94568	5.10012	-3.63316	0.000448919	0.0184131	-3.50952
ENST00000348261	ENSG00000196557	-3.55425	3.59955	-3.62909	0.000456655	0.0186691	-3.50497
ENST00000310323	ENSG00000175497	1.12736	5.79947	3.62335	0.000462035	0.0188276	3.50185
ENST00000226067	ENSG00000108924	0.944047	6.87911	3.62493	0.000465754	0.0189175	3.49972
ENST00000533922	ENSG00000204241	-3.08017	2.98511	-3.6171	0.000474183	0.0191781	-3.49493
ENST00000266079	ENSG00000101161	-0.83717	6.9724	-3.61823	0.000475237	0.0191781	-3.49434
ENST00000316999	ENSG00000112305	0.985662	5.842	3.61387	0.000477838	0.0191955	3.49288
ENST00000412402	ENSG00000128573	1.13135	6.80727	3.61308	0.000478737	0.0191955	3.49238
ENST00000456899	ENSG00000172167	1.7342	4.96939	3.61086	0.000481159	0.019231	3.49103
ENST00000358295	ENSG00000219438	-2.27177	5.75436	-3.6131	0.000483339	0.0192566	-3.48982
ENST00000381312	ENSG00000185736	1.38455	6.52212	3.60954	0.000489806	0.0194523	3.48627
ENST00000648232	ENSG00000225930	-3.13071	2.03529	-3.60668	0.000491749	0.0194676	-3.48521
ENST00000382114	ENSG00000153012	-2.41978	3.67605	-3.60481	0.000498691	0.0196802	-3.48146
ENST00000619635	ENSG00000183837	-1.03593	7.35208	-3.60378	0.000500746	0.0196991	-3.48036
ENST00000370931	ENSG00000050628	-2.76186	2.27844	-3.6013	0.000503517	0.0197461	-3.47888
ENST00000218439	ENSG00000102316	-1.71494	4.75471	-3.59206	0.000512905	0.0200514	-3.47392
ENST00000532581	ENSG00000023171	-1.76853	6.31503	-3.59023	0.000523171	0.020389	-3.4686
ENST00000332235	ENSG00000183186	-3.03427	3.97805	-3.58589	0.000526346	0.020449	-3.46698
ENST00000645780	ENSG00000073910	1.55849	6.18527	3.5846	0.000530757	0.0205233	3.46473
ENST00000251296	ENSG00000117154	1.15727	6.3336	3.58313	0.000531539	0.0205233	3.46434
ENST00000412571	ENSG00000132669	-3.10329	5.11169	-3.5795	0.000543925	0.0209369	-3.45814
ENST00000373944	ENSG00000122952	2.38662	2.93037	3.57593	0.000547301	0.0210023	3.45647
ENST00000536441	ENSG00000149212	0.866012	7.39902	3.57224	0.000551723	0.0210697	3.4543
ENST00000334133	ENSG00000131378	-2.83369	5.54026	-3.57734	0.000552428	0.0210697	-3.45396
ENST00000498508	ENSG00000117707	2.26648	3.33955	3.56667	0.000564895	0.0214169	3.44793
ENST00000486758	ENSG00000138771	1.9291	3.26572	3.56487	0.000564955	0.0214169	3.4479
ENST00000245663	ENSG00000130584	-2.26794	5.89866	-3.56387	0.000570113	0.0214885	-3.44545
ENST00000399850	ENSG00000048740	1.2787	5.83991	3.56495	0.000570279	0.0214885	3.44537
ENST00000524047	ENSG00000253641	1.62895	5.63044	3.5583	0.000583151	0.0219076	3.43933
ENST00000572980	ENSG00000166676	-0.731375	7.63198	-3.55507	0.000589435	0.022028	-3.43643
ENST00000267584	ENSG00000140057	-2.87577	4.12971	-3.55492	0.000589879	0.022028	-3.43623
ENST00000317931	ENSG00000154655	-2.52902	5.33429	-3.55133	0.000594466	0.0221332	-3.43413
ENST00000553557	ENSG00000184205	-0.702473	10.1499	-3.53829	0.000622693	0.0231154	-3.42153
ENST00000627535	ENSG00000273079	1.17923	5.70887	3.53533	0.00062541	0.0231476	3.42035
ENST00000310045	ENSG00000171451	0.868796	7.76265	3.52736	0.000638035	0.0235452	3.41491
ENST00000429964	ENSG00000117266	-2.37581	5.39693	-3.52973	0.000642421	0.0235927	-3.41304
ENST00000463592	ENSG00000174469	-2.57648	3.35519	-3.52789	0.000643094	0.0235927	-3.41276
ENST00000367657	ENSG00000152092	-0.630831	8.4207	-3.52356	0.000648371	0.0237167	-3.41053
ENST00000355585	ENSG00000078269	2.37358	3.67661	3.52034	0.000653124	0.0237842	3.40854
ENST00000391854	ENSG00000168243	-2.85562	4.57228	-3.52471	0.000654017	0.0237842	-3.40816
ENST00000446662	ENSG00000237296	0.659334	8.23085	3.5223	0.000657982	0.023859	3.40651
ENST00000352385	ENSG00000103742	-2.79076	3.21086	-3.50897	0.000682805	0.0246324	-3.39639
ENST00000369849	ENSG00000148798	-1.0479	7.70663	-3.51058	0.00068325	0.0246324	-3.39621
ENST00000193403	ENSG00000072110	0.825286	9.76329	3.50872	0.000688057	0.0247345	3.39429
ENST00000648114	ENSG00000144711	-3.16228	7.71741	-3.50276	0.000692658	0.0247842	-3.39247
ENST00000282903	ENSG00000152952	-2.28834	5.21091	-3.50156	0.000695435	0.0247842	-3.39137
ENST00000450454	ENSG00000204219	2.66682	2.49181	3.50297	0.000696059	0.0247842	3.39113
ENST00000202677	ENSG00000188559	1.00077	5.28953	3.5016	0.000697364	0.0247842	3.39061
ENST00000399262	ENSG00000171988	1.33335	5.86115	3.49726	0.000712119	0.0252369	3.38487
ENST00000293861	ENSG00000161981	-2.45107	5.16647	-3.484	0.000747618	0.0263014	-3.37149
ENST00000644506	ENSG00000158321	1.73631	3.15979	3.47935	0.000748793	0.0263014	3.37106
ENST00000481208	ENSG00000162390	-3.31538	5.17956	-3.48672	0.000748875	0.0263014	-3.37103
ENST00000262622	ENSG00000124302	-2.6971	1.57949	-3.47992	0.000750566	0.0263014	-3.37041
ENST00000256255	ENSG00000133872	-1.14503	8.32388	-3.4766	0.000761856	0.0266224	-3.36629
ENST00000562764	ENSG00000103034	1.79628	4.63098	3.47178	0.00076785	0.0267571	3.36413
ENST00000585656	ENSG00000267477	-1.33993	5.81818	-3.47205	0.000771756	0.0268185	-3.36273
ENST00000584446	ENSG00000141449	-2.99495	3.5704	-3.4667	0.000780899	0.0270611	-3.35948
ENST00000379445	ENSG00000205279	2.23367	2.09997	3.46039	0.000801323	0.0274894	3.35234
ENST00000371941	ENSG00000124126	-2.29109	4.68293	-3.4584	0.000802657	0.0274894	-3.35188
ENST00000270112	ENSG00000142149	-2.68745	5.81647	-3.46261	0.00080297	0.0274894	-3.35177
ENST00000331351	ENSG00000182601	-2.95651	3.42796	-3.45786	0.000804097	0.0274894	-3.35138
ENST00000497343	ENSG00000163590	0.648928	7.33821	3.45839	0.000804248	0.0274894	3.35133
ENST00000471538	ENSG00000065526	-2.49809	3.97093	-3.45933	0.00080822	0.02755	-3.34996
ENST00000476089	ENSG00000115232	2.77719	3.00763	3.45247	0.000818552	0.0278263	3.34644
ENST00000509580	ENSG00000113763	-1.8138	7.36561	-3.45407	0.000822731	0.0278926	-3.34503
ENST00000545111	ENSG00000185518	1.41546	7.45153	3.45002	0.000825197	0.0279006	3.3442
ENST00000612311	ENSG00000143183	-0.832957	7.58374	-3.44352	0.000843109	0.0284294	-3.33824
ENST00000238018	ENSG00000119125	-3.54691	6.45919	-3.44095	0.00085027	0.0285938	-3.33589
ENST00000397826	ENSG00000160256	0.929648	6.00532	3.43926	0.000860511	0.0288606	3.33256
ENST00000651257	ENSG00000158966	1.29097	4.75881	3.43674	0.00087092	0.0290856	3.32921
ENST00000296978	ENSG00000164484	-3.29065	2.98803	-3.43463	0.00087187	0.0290856	-3.32891
ENST00000540972	ENSG00000052126	0.54825	8.25346	3.43493	0.000876669	0.0291679	3.32738
ENST00000454754	ENSG00000099991	0.749707	6.06074	3.43219	0.000886749	0.0293866	3.32419
ENST00000288368	ENSG00000046889	-3.2239	5.24842	-3.43132	0.000888538	0.0293866	-3.32363
ENST00000296424	ENSG00000164039	1.9266	2.18442	3.42728	0.000890289	0.0293866	3.32308
ENST00000355999	ENSG00000198648	0.62046	7.96286	3.42898	0.000893547	0.0294165	3.32206
ENST00000380607	ENSG00000107295	0.743432	8.83905	3.42719	0.000901245	0.0295921	3.31967
ENST00000638316	ENSG00000164199	-2.8298	2.18874	-3.42418	0.000905512	0.0296543	-3.31835
ENST00000448892	ENSG00000233058	-2.40425	2.93789	-3.42304	0.000910785	0.0297492	-3.31673
ENST00000402711	ENSG00000143924	1.11816	5.73087	3.41742	0.000918734	0.0299306	3.3143
ENST00000481848	ENSG00000255330	2.29296	2.81183	3.41399	0.000929126	0.0301906	3.31115
ENST00000265109	ENSG00000039560	1.78016	4.00217	3.4129	0.000932438	0.0302197	3.31016
ENST00000504172	ENSG00000163995	-1.95467	3.86261	-3.41062	0.000948392	0.030602	-3.30541
ENST00000308191	ENSG00000171408	-2.48186	4.29994	-3.40749	0.000949126	0.030602	-3.30519
ENST00000551337	ENSG00000171759	2.35446	2.6949	3.40622	0.000954815	0.0307063	3.30351
ENST00000647930	ENSG00000141576	0.68934	7.63126	3.40415	0.000960119	0.0307568	3.30196
ENST00000393409	ENSG00000114554	-1.03863	7.34638	-3.40766	0.000961302	0.0307568	-3.30161
ENST00000227214	ENSG00000021300	-2.53939	2.48747	-3.40127	0.000970484	0.030868	-3.29895
ENST00000358465	ENSG00000197323	0.601223	7.63817	3.40407	0.000972343	0.030868	3.29841
ENST00000570945	ENSG00000262454	2.52906	1.76786	3.39954	0.000974171	0.030868	3.29788
ENST00000370056	ENSG00000134215	2.01744	3.50866	3.40028	0.000974649	0.030868	3.29774
ENST00000330175	ENSG00000167100	-1.62537	4.97637	-3.39982	0.000983453	0.0310682	-3.29522
ENST00000499522	ENSG00000247081	2.45815	1.7314	3.39749	0.000987975	0.0310929	3.29393
ENST00000580513	ENSG00000168646	1.23925	5.85142	3.39765	0.000989208	0.0310929	3.29358
ENST00000306773	ENSG00000171246	-3.88899	7.39061	-3.39703	0.000996986	0.0312589	-3.29138
ENST00000367733	ENSG00000197959	0.425612	9.09413	3.38971	0.00100597	0.0314036	3.28885
ENST00000334512	ENSG00000108175	-2.28751	5.68026	-3.39288	0.00100662	0.0314036	-3.28867
ENST00000575813	ENSG00000129219	-2.63618	3.22155	-3.38849	0.00101222	0.0314996	-3.28711
ENST00000372487	ENSG00000089682	1.38356	4.88755	3.38616	0.00101832	0.031611	3.28541
ENST00000307808	ENSG00000172493	1.4577	6.0021	3.38277	0.00102904	0.0318647	3.28246
ENST00000621744	ENSG00000286185	1.99635	3.51749	3.38274	0.00103195	0.0318759	3.28167
ENST00000376279	ENSG00000175198	1.18163	5.05982	3.38029	0.00103743	0.031966	3.28018
ENST00000264335	ENSG00000108953	-0.814484	9.1124	-3.38086	0.00104687	0.0321779	-3.27762
ENST00000359135	ENSG00000144366	1.80742	3.20229	3.37633	0.00105387	0.0323136	3.27574
ENST00000282908	ENSG00000152953	-2.63879	3.11007	-3.37767	0.00105773	0.0323526	-3.2747
ENST00000298630	ENSG00000165752	0.92263	7.35945	3.37518	0.00106601	0.0325264	3.2725
ENST00000613346	ENSG00000150275	-2.08162	4.47661	-3.36929	0.00108612	0.0330549	-3.26721
ENST00000313367	ENSG00000070882	1.86394	5.11638	3.36864	0.00108862	0.0330549	3.26656
ENST00000420993	ENSG00000025770	-1.05619	6.24178	-3.3674	0.00109237	0.0330884	-3.26559
ENST00000295452	ENSG00000163285	-3.3811	5.18567	-3.36257	0.00109889	0.0331376	-3.2639
ENST00000350485	ENSG00000006128	-3.28764	4.79383	-3.36721	0.00109929	0.0331376	-3.2638
ENST00000359895	ENSG00000196923	-1.47107	6.14879	-3.36075	0.00111374	0.0334926	-3.2601
ENST00000259818	ENSG00000137285	-1.82405	5.46481	-3.36116	0.00111836	0.0335507	-3.25892
ENST00000335281	ENSG00000186469	-1.60313	6.06502	-3.35409	0.00113611	0.0340017	-3.25445
ENST00000492099	ENSG00000140600	-1.5133	6.62456	-3.3549	0.0011403	0.0340457	-3.25341
ENST00000404976	ENSG00000115828	-2.37302	3.32811	-3.35134	0.00115109	0.0342862	-3.25073
ENST00000225296	ENSG00000005100	1.59252	5.12747	3.34787	0.00116095	0.0344977	3.2483
ENST00000441879	ENSG00000161217	0.647291	6.66563	3.34645	0.00116704	0.0345963	3.24682
ENST00000368972	ENSG00000118690	0.801574	7.08099	3.34323	0.00116999	0.0346019	3.2461
ENST00000421890	ENSG00000235944	-1.51029	5.35692	-3.34449	0.00117602	0.034698	-3.24463
ENST00000361298	ENSG00000166681	-1.10411	8.97442	-3.34196	0.00118504	0.0348821	-3.24246
ENST00000447906	ENSG00000164164	0.784056	7.66359	3.33965	0.00119142	0.0349874	3.24093
ENST00000651326	ENSG00000286215	1.9096	4.00845	3.33514	0.00120196	0.0352143	3.23842
ENST00000606975	ENSG00000223508	-2.62893	2.88356	-3.33294	0.00121275	0.0354475	-3.23586
ENST00000374617	ENSG00000227057	0.894722	6.5373	3.32963	0.00123564	0.0360322	3.23052
ENST00000294428	ENSG00000162437	0.950626	6.41093	3.32448	0.00124298	0.036162	3.22883
ENST00000416379	ENSG00000166448	-1.12208	8.48843	-3.32569	0.00125322	0.0363753	-3.22648
ENST00000485606	ENSG00000171824	1.20731	5.48403	3.32062	0.00126295	0.036573	3.22427
ENST00000403045	ENSG00000075340	0.628814	8.31323	3.31925	0.00126637	0.0365873	3.22349
ENST00000262539	ENSG00000070159	2.78491	3.56138	3.31627	0.00127631	0.0367896	3.22125
ENST00000319518	ENSG00000178773	1.36081	5.88381	3.31245	0.00130054	0.0373698	3.21586
ENST00000589332	ENSG00000186496	2.43152	2.35694	3.31028	0.00130242	0.0373698	3.21545
ENST00000621161	ENSG00000131242	0.547072	8.31203	3.31032	0.0013078	0.0374	3.21426
ENST00000556626	ENSG00000070182	0.97506	6.3642	3.31065	0.00130945	0.0374	3.2139
ENST00000287641	ENSG00000157005	-6.32109	7.97994	-3.30813	0.00132824	0.037768	-3.20981
ENST00000013125	ENSG00000012983	0.705461	6.92013	3.3067	0.00132837	0.037768	3.20978
ENST00000496503	ENSG00000161647	-2.69057	4.02174	-3.2983	0.00136025	0.0385867	-3.20296
ENST00000528947	ENSG00000166387	1.75111	2.24395	3.29549	0.00136494	0.0386322	3.20196
ENST00000549571	ENSG00000139910	-2.65146	2.03935	-3.28951	0.00139447	0.0393787	-3.19579
ENST00000467392	ENSG00000135249	0.651573	7.78775	3.28961	0.00140502	0.0395652	3.19362
ENST00000560371	ENSG00000131323	-1.22738	5.65358	-3.28723	0.0014074	0.0395652	-3.19313
ENST00000290974	ENSG00000159733	0.868731	7.04299	3.28659	0.00141388	0.0396583	3.1918
ENST00000264893	ENSG00000138758	1.04269	6.56629	3.28484	0.00141948	0.0397263	3.19066
ENST00000371464	ENSG00000138207	-2.81036	4.41892	-3.28253	0.00142643	0.0398318	-3.18925
ENST00000580170	ENSG00000173482	1.77421	5.87402	3.28297	0.00143859	0.0400818	3.18679
ENST00000306675	ENSG00000170214	2.16701	3.87335	3.27784	0.0014502	0.0403157	3.18447
ENST00000442508	ENSG00000168283	2.58134	1.62133	3.27753	0.00145636	0.0403971	3.18324
ENST00000380985	ENSG00000123213	0.728008	7.19224	3.2749	0.00147258	0.0407566	3.18003
ENST00000545028	ENSG00000150361	-2.31201	3.39874	-3.26888	0.00148543	0.0410214	-3.17752
ENST00000523149	ENSG00000012232	1.94154	3.04586	3.26694	0.00149549	0.0412083	3.17556
ENST00000537881	ENSG00000158560	0.398458	10.8897	3.26691	0.00150951	0.0414499	3.17285
ENST00000361365	ENSG00000198692	-1.90434	2.02936	-3.26522	0.00151088	0.0414499	-3.17259
ENST00000459709	ENSG00000182329	-2.453	3.61027	-3.26048	0.00153288	0.0419614	-3.16839
ENST00000266058	ENSG00000187122	-2.48067	7.51056	-3.26052	0.00153854	0.0420243	-3.16731
ENST00000461698	ENSG00000059915	-1.9391	6.90429	-3.26082	0.00154317	0.042059	-3.16644
ENST00000409790	ENSG00000038532	0.502024	8.00681	3.25822	0.00155295	0.0422336	3.1646
ENST00000409943	ENSG00000152076	-2.3575	2.64	-3.25295	0.00156995	0.0426031	-3.16143
ENST00000417496	ENSG00000048052	1.27296	4.96987	3.24902	0.00158226	0.0428443	3.15916
ENST00000263381	ENSG00000011451	1.58269	4.78242	3.24815	0.00159005	0.0429621	3.15773
ENST00000366654	ENSG00000182118	2.12715	1.67864	3.24651	0.00159489	0.043	3.15684
ENST00000318663	ENSG00000175938	2.24246	1.50383	3.24617	0.00159886	0.0430035	3.15611
ENST00000564654	ENSG00000070729	-3.46992	4.84129	-3.2471	0.00160189	0.0430035	-3.15556
ENST00000431489	ENSG00000115504	0.956518	5.90152	3.24256	0.00162371	0.0434372	3.15161
ENST00000563137	ENSG00000102935	1.20232	3.34335	3.24061	0.00162499	0.0434372	3.15138
ENST00000337318	ENSG00000189319	2.01099	3.87042	3.23996	0.00162946	0.0434639	3.15058
ENST00000432992	ENSG00000007237	-2.63454	4.05375	-3.23866	0.00163509	0.0435212	-3.14957
ENST00000525908	ENSG00000173715	-1.66019	4.31563	-3.23905	0.00164398	0.0436221	-3.14799
ENST00000464735	ENSG00000127863	2.50541	2.46725	3.23686	0.00164794	0.0436221	3.14729
ENST00000273854	ENSG00000145242	-2.05762	6.82901	-3.23861	0.00164941	0.0436221	-3.14702
ENST00000277554	ENSG00000148411	2.73538	1.59531	3.23693	0.00165283	0.0436221	3.14642
ENST00000358694	ENSG00000198561	1.99493	3.62487	3.23422	0.00165886	0.043689	3.14535
ENST00000381323	ENSG00000197872	0.874222	7.07318	3.23301	0.0016675	0.0438244	3.14383
ENST00000480897	ENSG00000143740	-2.39657	3.03362	-3.22658	0.00169873	0.0445446	-3.1384
ENST00000265342	ENSG00000053108	1.35213	6.13244	3.22788	0.00170518	0.0445446	3.13729
ENST00000350148	ENSG00000120693	2.20859	2.90925	3.22531	0.00170558	0.0445446	3.13722
ENST00000597188	ENSG00000142303	-1.38079	5.70859	-3.22111	0.00173251	0.0451435	-3.13262
ENST00000531428	ENSG00000011405	0.48021	8.07009	3.22328	0.00173573	0.0451435	3.13208
ENST00000470487	ENSG00000173905	1.43227	5.45477	3.22114	0.00174063	0.0451769	3.13125
ENST00000401723	ENSG00000189350	-2.36779	2.33063	-3.21711	0.00175894	0.0453523	-3.12818
ENST00000409874	ENSG00000156414	1.34128	4.3592	3.21844	0.00176048	0.0453523	3.12792
ENST00000336431	ENSG00000131067	0.542356	8.0363	3.21494	0.00176429	0.0453523	3.12728
ENST00000366910	ENSG00000186205	-2.02414	4.22181	-3.21717	0.00176551	0.0453523	-3.12708
ENST00000651706	ENSG00000286231	-2.02414	4.22181	-3.21717	0.00176551	0.0453523	-3.12708
ENST00000650279	ENSG00000182923	1.30578	5.5229	3.21388	0.00176993	0.0453725	3.12635
ENST00000380486	ENSG00000157617	1.02298	5.96011	3.21168	0.00178153	0.0455764	3.12443
ENST00000370360	ENSG00000174842	1.10552	5.87538	3.21071	0.00179089	0.0457224	3.12288
ENST00000200135	ENSG00000086827	1.47092	5.86193	3.20868	0.00180919	0.0460957	3.11989
ENST00000648658	ENSG00000132535	-2.10969	2.84846	-3.20406	0.00183048	0.0465433	-3.11644
ENST00000496811	ENSG00000174953	0.760478	7.26023	3.20254	0.00184116	0.04672	3.11473
ENST00000356929	ENSG00000182141	1.23905	5.04239	3.19738	0.00187073	0.0473742	3.11002
ENST00000399167	ENSG00000183773	1.59754	4.21266	3.1937	0.00188412	0.0476167	3.10792
ENST00000375136	ENSG00000158747	-1.92438	5.94716	-3.19408	0.00189027	0.047676	-3.10695
ENST00000607197	ENSG00000051620	1.84347	3.07351	3.19213	0.00190235	0.0478842	3.10507
ENST00000442352	ENSG00000227879	-2.90712	3.08321	-3.18304	0.00195979	0.0492308	-3.09626
ENST00000518698	ENSG00000165084	-2.53715	6.11638	-3.18448	0.00196819	0.0493428	-3.09499
ENST00000412167	ENSG00000157404	1.52317	6.16042	3.18112	0.00197275	0.0493581	3.0943
ENST00000334318	ENSG00000119314	-1.62562	5.88206	-3.17751	0.00198192	0.0494886	-3.09293
ENST00000443227	ENSG00000003402	-1.75416	6.34228	-3.17576	0.00199277	0.0496604	-3.09131
ENST00000432296	ENSG00000229989	1.09718	5.63659	3.1716	0.00203007	0.0504234	3.0858
ENST00000485542	ENSG00000116489	-1.76409	5.18757	-3.17196	0.00203145	0.0504234	-3.0856
ENST00000264723	ENSG00000114646	-1.02644	7.46876	-3.17097	0.00203905	0.0505119	-3.08448
ENST00000508162	ENSG00000186479	1.14915	7.0265	3.16801	0.00204735	0.0506174	3.08328
ENST00000568932	ENSG00000260658	2.22243	3.61789	3.16718	0.00206378	0.0509228	3.0809
ENST00000531234	ENSG00000110675	0.735333	8.40485	3.15849	0.0021056	0.0518524	3.07492
ENST00000373789	ENSG00000182010	2.2145	4.55634	3.15839	0.00211108	0.0518854	3.07414
ENST00000529694	ENSG00000120457	-2.54791	2.14442	-3.15795	0.00212766	0.0521903	-3.07181
ENST00000406771	ENSG00000088367	-1.15231	6.36205	-3.1534	0.00214276	0.0524483	-3.0697
ENST00000299596	ENSG00000166471	-1.11059	5.86708	-3.1545	0.00214972	0.0524483	-3.06873
ENST00000308259	ENSG00000174099	2.04608	3.34303	3.15368	0.00215076	0.0524483	3.06858
ENST00000263468	ENSG00000110318	0.591706	9.07993	3.152	0.00216768	0.052636	3.06624
ENST00000606514	ENSG00000189007	1.71204	3.75165	3.14913	0.00216798	0.052636	3.0662
ENST00000275246	ENSG00000146426	2.23493	3.59205	3.15108	0.00217108	0.052636	3.06577
ENST00000616178	ENSG00000055163	0.502146	8.74295	3.14821	0.00218772	0.0529368	3.06349
ENST00000303575	ENSG00000170348	-1.11451	6.51483	-3.14476	0.0022049	0.0532496	-3.06115
ENST00000478253	ENSG00000163686	0.801838	6.81928	3.14101	0.00222384	0.0536036	3.05859
ENST00000494540	ENSG00000099251	2.01112	2.31231	3.14228	0.00223203	0.0536976	3.05748
ENST00000267460	ENSG00000139946	1.32135	5.05038	3.13866	0.00223673	0.0537072	3.05685
ENST00000216568	ENSG00000100678	2.21276	2.7117	3.13687	0.00224915	0.0538041	3.05519
ENST00000395951	ENSG00000164924	2.28297	2.32418	3.13684	0.00224936	0.0538041	3.05517
ENST00000296591	ENSG00000164176	-2.01231	5.9306	-3.13735	0.00225499	0.0538357	-3.05442
ENST00000372133	ENSG00000096080	1.19944	4.96541	3.13257	0.00228333	0.0544086	3.05067
ENST00000637795	ENSG00000198010	-1.85157	7.1535	-3.13073	0.00230891	0.0549134	-3.04732
ENST00000310823	ENSG00000151694	-1.03394	6.47085	-3.13104	0.00231382	0.0549257	-3.04668
ENST00000440023	ENSG00000147383	1.29454	4.32437	3.12646	0.0023236	0.0550387	3.04541
ENST00000220931	ENSG00000104490	1.13139	5.54571	3.12683	0.00232738	0.0550387	3.04493
ENST00000299299	ENSG00000166228	-2.10003	3.62407	-3.12609	0.0023397	0.0551269	-3.04334
ENST00000466708	ENSG00000162004	1.74217	4.49739	3.12675	0.00233992	0.0551269	3.04331
ENST00000315691	ENSG00000181744	-2.55174	4.30666	-3.12091	0.00237287	0.0556914	-3.0391
ENST00000369466	ENSG00000116830	2.15725	2.74884	3.1202	0.00237329	0.0556914	3.03905
ENST00000351266	ENSG00000122756	-1.55297	5.81905	-3.12179	0.00238156	0.0556914	-3.038
ENST00000575779	ENSG00000180626	-0.883607	4.94325	-3.11879	0.00238169	0.0556914	-3.03798
ENST00000373672	ENSG00000084636	-2.46163	2.72833	-3.12041	0.00238775	0.0557289	-3.03722
ENST00000402574	ENSG00000116141	0.58496	7.89926	3.11306	0.00242086	0.0563966	3.03306
ENST00000327367	ENSG00000166949	1.66396	4.92643	3.11295	0.00243512	0.0565014	3.03129
ENST00000524871	ENSG00000149972	1.15905	6.06722	3.11116	0.00243905	0.0565014	3.0308
ENST00000429989	ENSG00000108219	1.57125	4.44895	3.11113	0.0024392	0.0565014	3.03078
ENST00000563902	ENSG00000196123	-0.596389	9.76498	-3.11305	0.00244436	0.0565014	-3.03015
ENST00000477564	ENSG00000183569	-2.883	1.68533	-3.11009	0.00244794	0.0565014	-3.0297
ENST00000521334	ENSG00000133943	2.33269	2.55199	3.1113	0.00245581	0.0565229	3.02873
ENST00000502332	ENSG00000206120	1.17357	5.71962	3.10792	0.002461	0.0565229	3.0281
ENST00000343702	ENSG00000074527	-2.56395	4.49352	-3.10987	0.00246243	0.0565229	-3.02792
ENST00000392589	ENSG00000112290	0.861362	8.58462	3.1081	0.00248268	0.0568834	3.02544
ENST00000536540	ENSG00000255929	2.21415	2.56559	3.10331	0.00250591	0.0573108	3.02263
ENST00000568961	ENSG00000102984	-0.815761	6.39977	-3.10356	0.00251357	0.0573809	-3.0217
ENST00000475377	ENSG00000157827	0.802353	7.41592	3.09872	0.00254219	0.0579285	3.01827
ENST00000343218	ENSG00000113657	-2.66683	2.25289	-3.09331	0.00257728	0.0586215	-3.01412
ENST00000261275	ENSG00000104059	1.92052	4.94728	3.09028	0.00260374	0.0591158	3.01102
ENST00000334744	ENSG00000186314	1.92689	3.76419	3.08716	0.0026361	0.059606	3.00726
ENST00000609253	ENSG00000198626	-1.29985	6.63359	-3.08846	0.00263939	0.059606	-3.00689
ENST00000442588	ENSG00000151414	1.85536	4.17835	3.08491	0.00263963	0.059606	3.00686
ENST00000331243	ENSG00000162981	-2.33594	5.83502	-3.08376	0.00264892	0.0597081	-3.00579
ENST00000643035	ENSG00000165475	-1.94406	4.62024	-3.08468	0.00266227	0.0599012	-3.00426
ENST00000398246	ENSG00000154359	0.887963	6.89737	3.08284	0.00267797	0.0600556	3.00247
ENST00000360093	ENSG00000153253	-1.01447	6.25632	-3.08231	0.00267874	0.0600556	-3.00238
ENST00000262903	ENSG00000085382	0.60313	7.36703	3.07875	0.0027142	0.0607046	2.99838
ENST00000370576	ENSG00000101977	1.20205	4.86084	3.07542	0.00271739	0.0607046	2.99802
ENST00000631044	ENSG00000140521	2.03241	2.98465	3.0739	0.00273611	0.0610137	2.99593
ENST00000403951	ENSG00000136267	-1.58277	6.1224	-3.07206	0.0027756	0.0617843	-2.99156
ENST00000421939	ENSG00000136807	-0.861777	8.25968	-3.06949	0.00278381	0.0618569	-2.99065
ENST00000267163	ENSG00000139687	0.613303	7.43321	3.06606	0.00281517	0.0624054	2.98723
ENST00000499869	ENSG00000071127	-1.72481	5.92557	-3.06346	0.00281847	0.0624054	-2.98687
ENST00000506233	ENSG00000151466	1.1539	4.88669	3.06395	0.0028283	0.0625124	2.98581
ENST00000615851	ENSG00000121898	2.19312	2.03082	3.0584	0.0028693	0.0632257	2.9814
ENST00000462633	ENSG00000196586	0.68998	7.51292	3.06047	0.00287068	0.0632257	2.98126
ENST00000481079	ENSG00000153707	-2.01725	6.16952	-3.05915	0.00288546	0.0634396	-2.97968
ENST00000255977	ENSG00000133606	-1.13787	5.81982	-3.05632	0.00289323	0.0634988	-2.97886
ENST00000369501	ENSG00000118432	-3.03242	5.90844	-3.05511	0.0029217	0.0640114	-2.97586
ENST00000377223	ENSG00000162441	-1.475	5.21057	-3.05242	0.00292752	0.0640268	-2.97525
ENST00000506760	ENSG00000206120	1.02929	6.50937	3.04968	0.00294229	0.0642375	2.9737
ENST00000379472	ENSG00000129159	0.535388	8.45679	3.04796	0.0029559	0.064422	2.97229
ENST00000361539	ENSG00000198797	0.844496	7.50568	3.04794	0.00296844	0.064552	2.97099
ENST00000612898	ENSG00000233822	2.53819	2.08806	3.04614	0.00297486	0.064552	2.97032
ENST00000622181	ENSG00000211445	-2.65577	3.52667	-3.04695	0.00297734	0.064552	-2.97007
ENST00000264107	ENSG00000091409	1.87547	4.36896	3.04435	0.00298719	0.0645611	2.96905
ENST00000515393	ENSG00000175471	-2.73857	6.23272	-3.04674	0.00298808	0.0645611	-2.96896
ENST00000373381	ENSG00000121904	-1.968	7.45634	-3.04486	0.00300068	0.0647217	-2.96767
ENST00000378944	ENSG00000004777	-0.882506	6.53925	-3.04281	0.00301827	0.0649252	-2.96587
ENST00000524060	ENSG00000254377	1.72556	3.55569	3.04037	0.00302433	0.0649252	2.96525
ENST00000595753	ENSG00000127526	0.916026	6.32494	3.0417	0.00302569	0.0649252	2.96512
ENST00000393232	ENSG00000106459	-2.20587	3.90755	-3.0395	0.00303151	0.0649387	-2.96452
ENST00000223215	ENSG00000106484	-0.886026	7.13615	-3.03611	0.00306286	0.0654091	-2.96136
ENST00000354287	ENSG00000116661	-0.775739	7.51966	-3.03889	0.00306393	0.0654091	-2.96125
ENST00000258111	ENSG00000135643	1.6576	6.49343	3.03657	0.00308474	0.0657412	2.95916
ENST00000614430	ENSG00000156011	1.03079	7.6589	3.03505	0.00309546	0.0657788	2.9581
ENST00000328957	ENSG00000182870	0.788404	7.2392	3.03327	0.00309702	0.0657788	2.95794
ENST00000432791	ENSG00000120071	1.53222	5.1459	3.03074	0.00312272	0.0662123	2.95539
ENST00000297338	ENSG00000164754	-1.32091	5.44076	-3.02294	0.00320918	0.0679303	-2.94696
ENST00000461673	ENSG00000014123	1.41675	4.58144	3.01761	0.00324162	0.0685012	2.94385
ENST00000512194	ENSG00000138641	-2.17021	2.66666	-3.01787	0.00324964	0.0685547	-2.94308
ENST00000329146	ENSG00000182809	-1.60048	6.38601	-3.01899	0.00325582	0.0685696	-2.94249
ENST00000308683	ENSG00000173545	-0.652019	6.75737	-3.01635	0.00327051	0.0686463	-2.9411
ENST00000438146	ENSG00000100320	0.733496	7.15967	3.01505	0.00327654	0.0686463	2.94053
ENST00000640291	ENSG00000169933	2.28903	3.20515	3.01347	0.00327975	0.0686463	2.94022
ENST00000342933	ENSG00000082397	0.713146	7.14806	3.0133	0.00328142	0.0686463	2.94007
ENST00000479991	ENSG00000242732	-2.2026	3.13408	-3.01321	0.00328819	0.0686732	-2.93943
ENST00000370689	ENSG00000142875	-1.23102	6.05455	-3.01303	0.00331137	0.069042	-2.93725
ENST00000356840	ENSG00000007944	-2.24814	4.43036	-3.01045	0.0033209	0.0691256	-2.93636
ENST00000255224	ENSG00000132872	-1.41813	5.78596	-3.00984	0.00333085	0.0691363	-2.93543
ENST00000446394	ENSG00000165338	0.657665	7.78764	3.00881	0.00333247	0.0691363	2.93528
ENST00000381151	ENSG00000198743	-1.67964	3.8554	-3.00907	0.00334562	0.0691814	-2.93406
ENST00000354777	ENSG00000116729	1.26253	5.32369	3.00936	0.0033457	0.0691814	2.93405
ENST00000302362	ENSG00000172301	-1.13566	7.24806	-3.00774	0.00336515	0.0694688	-2.93225
ENST00000311637	ENSG00000054793	-0.424984	9.27085	-3.00484	0.0033925	0.0698125	-2.92974
ENST00000488031	ENSG00000266338	-2.1291	3.57929	-3.00535	0.00339297	0.0698125	-2.92969
ENST00000455833	ENSG00000169991	0.543573	6.90487	3.00309	0.00340261	0.069896	2.92881
ENST00000440756	ENSG00000156011	-2.86253	2.12042	-3.00202	0.00341816	0.0699729	-2.92739
ENST00000393784	ENSG00000113719	1.09763	6.24565	3.0003	0.00342256	0.0699729	2.92699
ENST00000355827	ENSG00000147202	-2.46971	4.80145	-3.00265	0.00342313	0.0699729	-2.92694
ENST00000341919	ENSG00000141905	1.6514	4.21057	2.99648	0.00346001	0.0706112	2.92361
ENST00000281928	ENSG00000123066	0.473053	8.56765	2.9946	0.00348533	0.0709464	2.92134
ENST00000419162	ENSG00000077585	-2.26103	4.72423	-2.99458	0.00348777	0.0709464	-2.92112
ENST00000289805	ENSG00000158792	1.69593	4.36896	2.99495	0.00349442	0.0709663	2.92053
ENST00000327783	ENSG00000171189	0.969921	7.31074	2.99271	0.00352106	0.0712622	2.91816
ENST00000557151	ENSG00000197555	-1.93212	4.98039	-2.99184	0.00352487	0.0712622	-2.91782
ENST00000249344	ENSG00000128578	0.891005	6.79504	2.99101	0.00352994	0.0712622	2.91737
ENST00000353088	ENSG00000088833	-0.494781	7.86739	-2.99034	0.0035357	0.0712622	-2.91686
ENST00000349553	ENSG00000172137	-1.77301	6.2578	-2.99091	0.00353748	0.0712622	-2.91671
ENST00000376143	ENSG00000102466	-1.52035	4.7055	-2.99043	0.00354435	0.0712858	-2.9161
ENST00000407673	ENSG00000100346	-1.44155	5.64549	-2.98404	0.00358305	0.0719486	-2.91271
ENST00000371571	ENSG00000026559	-2.54849	3.79438	-2.98531	0.00359062	0.0719851	-2.91205
ENST00000392769	ENSG00000154240	-2.3772	3.34396	-2.98357	0.00360336	0.0721248	-2.91095
ENST00000421867	ENSG00000225783	-2.86948	6.05348	-2.98074	0.00363843	0.0727105	-2.90792
ENST00000341517	ENSG00000184588	-2.04262	4.86181	-2.97954	0.00364948	0.0728149	-2.90697
ENST00000369937	ENSG00000107874	1.35541	4.12793	2.97772	0.00367603	0.073228	2.9047
ENST00000448039	ENSG00000165238	0.441095	9.44026	2.97426	0.0036894	0.0733775	2.90357
ENST00000633445	ENSG00000275832	-2.24405	4.77687	-2.97368	0.00369583	0.0733886	-2.90302
ENST00000634891	ENSG00000198838	1.06126	6.55234	2.9731	0.00370725	0.0734988	2.90205
ENST00000370192	ENSG00000188641	-2.14736	6.48758	-2.97387	0.00371987	0.0736322	-2.90099
ENST00000441493	ENSG00000243156	-0.611405	8.35343	-2.97283	0.00373189	0.0737534	-2.89998
ENST00000272371	ENSG00000115155	-2.96566	3.48905	-2.96982	0.00376564	0.0743031	-2.89715
ENST00000410054	ENSG00000048991	1.44884	7.24752	2.96776	0.00378595	0.0744998	2.89547
ENST00000401669	ENSG00000179915	0.415626	8.63048	2.96666	0.00378752	0.0744998	2.89534
ENST00000650546	ENSG00000079739	-1.14694	4.72964	-2.96749	0.00380247	0.0746765	-2.8941
ENST00000368061	ENSG00000162738	-2.27531	2.9906	-2.96169	0.0038373	0.0751885	-2.89124
ENST00000513986	ENSG00000168916	1.59435	4.2836	2.9615	0.00384165	0.0751885	2.89088
ENST00000544915	ENSG00000029153	0.848615	7.35924	2.96021	0.00385046	0.0751885	2.89016
ENST00000471600	ENSG00000076864	-2.06168	4.89862	-2.96104	0.00385259	0.0751885	-2.88999
ENST00000392056	ENSG00000153820	1.35928	4.80103	2.95752	0.00387832	0.0755729	2.88789
ENST00000413689	ENSG00000183873	-2.84759	2.84961	-2.95659	0.00389475	0.075775	-2.88656
ENST00000336596	ENSG00000044524	1.83754	3.74837	2.95455	0.00393439	0.0764274	2.88337
ENST00000503923	ENSG00000038427	-2.58361	2.29594	-2.95179	0.00394492	0.0765131	-2.88253
ENST00000535209	ENSG00000158301	-1.29773	4.98156	-2.95136	0.00397793	0.0767573	-2.87991
ENST00000560678	ENSG00000176700	-1.19696	5.88497	-2.95025	0.00398333	0.0767573	-2.87948
ENST00000468148	ENSG00000112210	-2.30061	3.78625	-2.94909	0.00398352	0.0767573	-2.87946
ENST00000311181	ENSG00000174684	-1.51608	6.79452	-2.94828	0.00398626	0.0767573	-2.87925
ENST00000492143	ENSG00000106462	2.27855	3.12436	2.94812	0.00398819	0.0767573	2.87909
ENST00000217074	ENSG00000101104	-2.74074	3.27284	-2.94847	0.00400672	0.0769028	-2.87763
ENST00000260600	ENSG00000138031	0.614963	7.88702	2.94782	0.00400804	0.0769028	2.87753
ENST00000318007	ENSG00000163110	1.93981	2.39711	2.9415	0.00406738	0.0779218	2.87289
ENST00000396045	ENSG00000155849	1.05532	6.58853	2.94059	0.00408038	0.0780513	2.87188
ENST00000313064	ENSG00000181798	1.8387	3.86392	2.93579	0.00413834	0.0790392	2.86742
ENST00000608353	ENSG00000111850	1.22798	5.02303	2.93364	0.00418361	0.079782	2.86397
ENST00000313400	ENSG00000148219	0.900025	6.20286	2.93007	0.00422633	0.0804739	2.86076
ENST00000511689	ENSG00000113648	0.445252	7.60806	2.92864	0.00424694	0.0807435	2.85921
ENST00000404039	ENSG00000130226	1.22375	4.91927	2.92755	0.00427456	0.0809103	2.85716
ENST00000367007	ENSG00000143473	-2.32847	6.28094	-2.92693	0.00427512	0.0809103	-2.85711
ENST00000639602	ENSG00000284299	-2.32847	6.28094	-2.92693	0.00427512	0.0809103	-2.85711
ENST00000619574	ENSG00000088970	0.636603	7.72748	2.92147	0.00432149	0.0816645	2.85369
ENST00000466328	ENSG00000159228	-1.82164	4.56678	-2.91788	0.00436167	0.082277	-2.85075
ENST00000397457	ENSG00000188428	-1.87775	3.33958	-2.91658	0.0043783	0.082277	-2.84954
ENST00000439343	ENSG00000259040	-1.87775	3.33958	-2.91658	0.0043783	0.082277	-2.84954
ENST00000474820	ENSG00000153250	1.06779	5.61191	2.91636	0.00438331	0.082277	2.84917
ENST00000471106	ENSG00000155367	1.24623	4.67665	2.91588	0.00439006	0.082277	2.84868
ENST00000262133	ENSG00000103479	0.761524	6.91514	2.91618	0.00439337	0.082277	2.84844
ENST00000581928	ENSG00000132199	-2.23582	1.59873	-2.91522	0.00442287	0.0827057	-2.84631
ENST00000419336	ENSG00000087085	-2.03858	3.09917	-2.91209	0.00445421	0.0831674	-2.84406
ENST00000519716	ENSG00000130477	0.489816	8.88403	2.91194	0.0044631	0.0832093	2.84343
ENST00000591760	ENSG00000105426	-1.85922	5.6058	-2.91099	0.00447441	0.0832959	-2.84262
ENST00000557796	ENSG00000134138	2.32748	2.41637	2.9084	0.0045	0.083596	2.8408
ENST00000435817	ENSG00000197948	-2.15241	3.23927	-2.90962	0.00450389	0.083596	-2.84053
ENST00000420881	ENSG00000165194	-1.54397	5.18575	-2.90819	0.0045133	0.0836465	-2.83986
ENST00000646379	ENSG00000157087	0.697525	8.20247	2.90005	0.00459664	0.0849396	2.83402
ENST00000391860	ENSG00000177614	0.778052	7.76126	2.90208	0.00459665	0.0849396	2.83402
ENST00000577958	ENSG00000170315	-0.907792	8.46685	-2.89148	0.00473855	0.0874325	-2.82429
ENST00000517506	ENSG00000265817	1.65071	4.2255	2.88906	0.00476386	0.0877701	2.82258
ENST00000510864	ENSG00000164306	2.12876	2.00859	2.88583	0.00479998	0.0883055	2.82016
ENST00000341398	ENSG00000110400	1.10097	5.81785	2.8857	0.00480778	0.0883192	2.81964
ENST00000304778	ENSG00000175556	2.52192	2.61502	2.883	0.00483215	0.0885617	2.81802
ENST00000370915	ENSG00000149657	-1.3424	5.63791	-2.88382	0.00483514	0.0885617	-2.81782
ENST00000648772	ENSG00000121060	-1.07207	6.33582	-2.88452	0.00484568	0.088625	-2.81712
ENST00000320805	ENSG00000176953	0.952825	6.51933	2.88223	0.00485954	0.0887486	2.8162
ENST00000354817	ENSG00000197601	0.471459	8.40491	2.88151	0.00487436	0.08877	2.81522
ENST00000369287	ENSG00000165813	-0.75362	7.20527	-2.88258	0.0048749	0.08877	-2.81519
ENST00000422098	ENSG00000101966	-2.14372	3.52453	-2.88108	0.00488506	0.0888258	-2.81452
ENST00000558480	ENSG00000058335	0.458851	9.24286	2.88075	0.00489425	0.0888636	2.81391
ENST00000610966	ENSG00000166111	-0.697536	7.5664	-2.87849	0.00493593	0.0894357	-2.81119
ENST00000460329	ENSG00000151276	-1.68241	5.42605	-2.87668	0.00494346	0.0894357	-2.81069
ENST00000339082	ENSG00000011422	1.94972	2.44141	2.87444	0.00495453	0.0894357	2.80998
ENST00000639787	ENSG00000087258	-1.93673	3.50064	-2.87555	0.00496833	0.0894357	-2.80908
ENST00000649389	ENSG00000140022	-2.65669	3.13176	-2.87302	0.00497509	0.0894357	-2.80864
ENST00000281182	ENSG00000151498	0.9932	6.06315	2.87251	0.00498252	0.0894357	2.80816
ENST00000644144	ENSG00000106992	-1.05436	5.12399	-2.87407	0.0049828	0.0894357	-2.80814
ENST00000651532	ENSG00000151466	0.731286	6.74763	2.87402	0.00498508	0.0894357	2.808
ENST00000379170	ENSG00000050393	1.53462	4.83349	2.87199	0.0049901	0.0894357	2.80767
ENST00000312465	ENSG00000138675	2.4881	3.85232	2.87121	0.00501806	0.0897084	2.80587
ENST00000552377	ENSG00000133773	0.722564	7.26437	2.87217	0.00501966	0.0897084	2.80577
ENST00000567695	ENSG00000089486	-1.77377	5.18552	-2.86484	0.00512167	0.0914009	-2.79928
ENST00000355673	ENSG00000166987	-1.073	6.42515	-2.86433	0.00513501	0.0915085	-2.79844
ENST00000310301	ENSG00000006715	0.729162	6.68426	2.86051	0.00517902	0.0921245	2.79568
ENST00000503445	ENSG00000153037	-1.59477	4.34238	-2.8618	0.00518785	0.0921245	-2.79513
ENST00000650961	ENSG00000242593	1.60022	2.94106	2.85949	0.00519167	0.0921245	2.79489
ENST00000415574	ENSG00000152117	-1.24813	5.87996	-2.85779	0.00522808	0.0922989	-2.79263
ENST00000278505	ENSG00000149218	-1.59692	6.28206	-2.85891	0.00524012	0.0922989	-2.79189
ENST00000652409	ENSG00000286237	-1.39788	4.71298	-2.85709	0.00524029	0.0922989	-2.79188
ENST00000393104	ENSG00000150593	-0.923823	5.69094	-2.85684	0.00524203	0.0922989	-2.79177
ENST00000598071	ENSG00000197619	-1.3829	4.32538	-2.85654	0.00524528	0.0922989	-2.79157
ENST00000311083	ENSG00000175183	2.12347	1.79162	2.85601	0.00524576	0.0922989	2.79154
ENST00000423112	ENSG00000232104	-2.40186	2.36314	-2.85236	0.00530967	0.0932921	-2.78762
ENST00000474333	ENSG00000151778	-2.31209	2.66167	-2.84648	0.00537436	0.0942963	-2.78369
ENST00000317586	ENSG00000162946	1.42022	2.52906	2.8434	0.00542385	0.0949099	2.78072
ENST00000265523	ENSG00000106605	-2.12609	3.37259	-2.84376	0.00542955	0.0949099	-2.78038
ENST00000286355	ENSG00000155897	0.910632	5.73885	2.84472	0.0054321	0.0949099	2.78023
ENST00000326317	ENSG00000181523	-1.92516	4.72424	-2.84207	0.00547419	0.0955119	-2.77772
ENST00000321280	ENSG00000175866	-1.29403	7.76815	-2.83821	0.00553632	0.0964614	-2.77405
ENST00000450518	ENSG00000136518	-2.19519	2.17656	-2.83546	0.00555575	0.0966655	-2.77291
ENST00000394340	ENSG00000136848	2.71568	2.99385	2.8302	0.00564811	0.098136	2.76754
ENST00000220772	ENSG00000104332	-2.10848	3.56979	-2.83132	0.00565898	0.0981586	-2.76691
ENST00000587817	ENSG00000196967	1.90442	2.67051	2.82959	0.00566511	0.0981586	2.76656
ENST00000579793	ENSG00000264343	2.0897	2.8972	2.828	0.00568647	0.0982566	2.76533
ENST00000612520	ENSG00000271425	2.0897	2.8972	2.828	0.00568647	0.0982566	2.76533
ENST00000530812	ENSG00000160224	-2.30735	2.992	-2.82604	0.00570493	0.0984242	-2.76428
ENST00000611158	ENSG00000275340	-2.0752	3.33269	-2.82705	0.00571191	0.0984242	-2.76388
ENST00000650162	ENSG00000070814	-0.981909	7.02839	-2.82353	0.0057746	0.0993412	-2.76031
ENST00000263253	ENSG00000100393	1.08353	5.32885	2.82271	0.00578843	0.0993412	2.75953
ENST00000424789	ENSG00000170921	0.477748	8.81927	2.82276	0.00578895	0.0993412	2.7595
ENST00000548149	ENSG00000258017	-1.90646	1.63174	-2.82149	0.0057999	0.0993927	-2.75888
ENST00000358151	ENSG00000173258	-0.94286	6.57181	-2.82102	0.00581189	0.099462	-2.75821
ENST00000422142	ENSG00000236279	0.916043	6.00236	2.81801	0.00585049	0.0999858	2.75605
ENST00000525234	ENSG00000134909	0.591943	7.16049	2.81645	0.00587074	0.100195	2.75491
ENST00000380682	ENSG00000169933	1.44208	5.19135	2.81521	0.00588245	0.100258	2.75426
ENST00000540941	ENSG00000175768	0.640212	6.74344	2.81337	0.00593065	0.10083	2.75159
ENST00000431285	ENSG00000168137	0.689718	6.92117	2.8141	0.00593857	0.10083	2.75115
ENST00000395323	ENSG00000213626	-2.3112	3.62965	-2.81344	0.00595326	0.10083	-2.75034
ENST00000455963	ENSG00000234336	2.05883	2.07892	2.81205	0.00595359	0.10083	2.75033
ENST00000472035	ENSG00000108175	-1.74973	5.55055	-2.81169	0.00595629	0.10083	-2.75018
ENST00000533637	ENSG00000166900	0.715787	7.9145	2.81002	0.00597382	0.10094	2.74921
ENST00000392650	ENSG00000069188	-2.25583	3.58325	-2.81013	0.00598231	0.10094	-2.74875
ENST00000468630	ENSG00000183833	-2.07608	2.55937	-2.8107	0.00598702	0.10094	-2.74849
ENST00000486301	ENSG00000178038	-2.74569	3.89143	-2.80985	0.00600449	0.101098	-2.74754
ENST00000373171	ENSG00000204092	1.89444	3.2343	2.8075	0.00602859	0.101291	2.74622
ENST00000367267	ENSG00000143858	2.02808	1.37294	2.80678	0.00603211	0.101291	2.74603
ENST00000519405	ENSG00000074706	1.94537	2.19372	2.80125	0.00613584	0.102722	2.74043
ENST00000500728	ENSG00000163956	-0.563573	8.79063	-2.80135	0.00615171	0.102722	-2.73958
ENST00000280612	ENSG00000151012	2.36897	1.786	2.79946	0.00615455	0.102722	2.73943
ENST00000330899	ENSG00000086061	-0.747153	7.78624	-2.80134	0.00616261	0.102722	-2.739
ENST00000432321	ENSG00000110717	-1.69182	4.52993	-2.80036	0.00616506	0.102722	-2.73887
ENST00000407775	ENSG00000169946	1.00151	8.92835	2.79863	0.00618	0.102722	2.73807
ENST00000616132	ENSG00000160360	-0.930746	6.50999	-2.79878	0.00618096	0.102722	-2.73802
ENST00000352312	ENSG00000163885	-2.56644	2.69172	-2.79939	0.006183	0.102722	-2.73792
ENST00000394464	ENSG00000113580	1.03733	5.63281	2.79805	0.00619299	0.102751	2.73738
ENST00000372343	ENSG00000117408	1.14329	4.93505	2.79675	0.00621168	0.102925	2.73639
ENST00000038176	ENSG00000035681	0.557753	7.6537	2.79535	0.00622753	0.103051	2.73555
ENST00000242728	ENSG00000123095	0.791631	6.29933	2.7956	0.00625575	0.103253	2.73407
ENST00000425128	ENSG00000033867	0.808635	7.54728	2.79524	0.00625627	0.103253	2.73404
ENST00000338754	ENSG00000128294	1.114	4.36544	2.79218	0.00629043	0.10368	2.73225
ENST00000556826	ENSG00000151812	-2.31535	2.93181	-2.79214	0.00631565	0.103848	-2.73093
ENST00000613048	ENSG00000066468	1.54259	4.48428	2.7908	0.00632406	0.103848	2.73049
ENST00000340177	ENSG00000101180	1.06874	4.90776	2.7899	0.00632551	0.103848	2.73041
ENST00000356347	ENSG00000198155	-1.16517	5.9121	-2.79059	0.00635244	0.104153	-2.72901
ENST00000622711	ENSG00000124140	0.530892	10.1918	2.78754	0.00636837	0.104229	2.72819
ENST00000391890	ENSG00000196482	2.24475	2.56052	2.78796	0.00637374	0.104229	2.72791
ENST00000160373	ENSG00000077063	0.718041	7.46571	2.78429	0.00645825	0.105473	2.72356
ENST00000265107	ENSG00000082068	0.529225	9.25555	2.78332	0.006477	0.105642	2.7226
ENST00000447274	ENSG00000172932	-0.652792	6.61102	-2.78174	0.00649461	0.1057	-2.7217
ENST00000333461	ENSG00000141750	-1.9891	6.30494	-2.7805	0.00649749	0.1057	-2.72156
ENST00000494854	ENSG00000164054	-1.61018	4.48072	-2.7792	0.00653823	0.106176	-2.71949
ENST00000524139	ENSG00000198010	-2.41819	1.75581	-2.77924	0.00654367	0.106176	-2.71922
ENST00000584312	ENSG00000109111	-1.24945	5.09911	-2.77576	0.00658584	0.106553	-2.71709
ENST00000650188	ENSG00000114861	2.176	3.07808	2.77687	0.00659566	0.106553	2.7166
ENST00000508613	ENSG00000145362	0.896314	6.02444	2.77524	0.00659968	0.106553	2.7164
ENST00000262406	ENSG00000108370	-2.21728	4.19728	-2.77721	0.00660098	0.106553	-2.71633
ENST00000341441	ENSG00000106484	-1.71065	4.05645	-2.77419	0.00661545	0.106602	-2.71561
ENST00000285199	ENSG00000154914	2.21444	4.07307	2.77579	0.00662107	0.106602	2.71533
ENST00000354546	ENSG00000197043	0.544212	7.61535	2.77312	0.00667577	0.107248	2.7126
ENST00000452673	ENSG00000127022	-0.891349	6.48498	-2.77223	0.00667838	0.107248	-2.71247
ENST00000379942	ENSG00000044446	0.977819	5.65957	2.76853	0.00672293	0.107703	2.71027
ENST00000369780	ENSG00000107954	-0.780982	7.69879	-2.76938	0.00672393	0.107703	-2.71022
ENST00000352241	ENSG00000187098	2.18075	1.68719	2.76909	0.00674997	0.107982	2.70893
ENST00000483846	ENSG00000206120	0.847957	5.9199	2.76411	0.00683695	0.109234	2.70468
ENST00000369124	ENSG00000023902	-0.870307	6.97065	-2.76286	0.00686114	0.109481	-2.70351
ENST00000333447	ENSG00000139220	1.9029	6.85044	2.76183	0.00689066	0.109599	2.70208
ENST00000346128	ENSG00000104067	-1.86226	4.83768	-2.7618	0.00689326	0.109599	-2.70196
ENST00000462989	ENSG00000047579	1.92326	2.3337	2.7603	0.00689483	0.109599	2.70188
ENST00000540449	ENSG00000059728	-0.755858	6.21853	-2.76029	0.00691493	0.109779	-2.70091
ENST00000263697	ENSG00000126698	-1.59342	4.68731	-2.75866	0.00692963	0.109861	-2.70021
ENST00000519262	ENSG00000169122	1.07633	6.09161	2.75831	0.00694201	0.109861	2.69961
ENST00000435932	ENSG00000232415	-2.23214	2.33742	-2.75756	0.00694644	0.109861	-2.6994
ENST00000543770	ENSG00000105409	1.92307	3.29607	2.75662	0.00696255	0.109977	2.69863
ENST00000599174	ENSG00000267909	-1.99433	4.76998	-2.75505	0.00698515	0.11016	-2.69755
ENST00000367651	ENSG00000164442	1.08252	5.49247	2.75588	0.00699179	0.11016	2.69723
ENST00000275036	ENSG00000118418	0.530348	8.21044	2.75072	0.00711787	0.111783	2.69128
ENST00000266037	ENSG00000088538	0.309517	10.3893	2.75014	0.007118	0.111783	2.69127
ENST00000215838	ENSG00000185339	-1.8963	3.1012	-2.7493	0.00712158	0.111783	-2.6911
ENST00000476120	ENSG00000198039	1.97321	1.66645	2.74654	0.00716901	0.112353	2.68889
ENST00000358984	ENSG00000180777	-2.58298	3.37428	-2.74687	0.00717588	0.112353	-2.68857
ENST00000266517	ENSG00000139163	-0.78337	7.34481	-2.74267	0.00725723	0.11338	-2.6848
ENST00000466652	ENSG00000143162	0.693986	6.93429	2.74181	0.00725956	0.11338	2.6847
ENST00000372176	ENSG00000062598	1.10924	5.15907	2.74136	0.00727577	0.113473	2.68395
ENST00000651184	ENSG00000159871	2.12109	1.95752	2.74026	0.00728371	0.113473	2.68359
ENST00000231021	ENSG00000113100	-2.30572	6.41244	-2.74067	0.00730941	0.113732	-2.68241
ENST00000561272	ENSG00000100564	-1.4782	4.52707	-2.73924	0.00735387	0.114136	-2.68038
ENST00000604213	ENSG00000183060	1.55891	3.89419	2.73811	0.00735881	0.114136	2.68015
ENST00000354193	ENSG00000198168	-0.806779	6.67032	-2.73768	0.00736273	0.114136	-2.67998
ENST00000286096	ENSG00000155666	-1.72332	3.52135	-2.73531	0.00738625	0.114308	-2.67891
ENST00000539526	ENSG00000137726	-1.54731	7.94824	-2.73594	0.00740626	0.114308	-2.678
ENST00000380469	ENSG00000215305	-1.01413	5.9282	-2.73459	0.00742436	0.114308	-2.67719
ENST00000431391	ENSG00000272741	-1.1731	5.0273	-2.73335	0.00742715	0.114308	-2.67706
ENST00000449886	ENSG00000169155	1.82049	3.33536	2.73298	0.00743492	0.114308	2.67671
ENST00000376292	ENSG00000149243	-2.09049	3.49837	-2.73449	0.00743879	0.114308	-2.67653
ENST00000421423	ENSG00000224243	-1.98649	4.74769	-2.73511	0.00743947	0.114308	-2.6765
ENST00000505019	ENSG00000138658	1.10269	5.09848	2.73379	0.00744695	0.114308	2.67617
ENST00000359836	ENSG00000198947	-1.68748	6.00064	-2.7323	0.00747564	0.114608	-2.67488
ENST00000419280	ENSG00000145014	-2.35692	1.62953	-2.73032	0.0075033	0.114813	-2.67364
ENST00000262947	ENSG00000074842	-1.22515	5.5074	-2.73122	0.00750734	0.114813	-2.67346
ENST00000216133	ENSG00000100307	-0.523933	8.27349	-2.73038	0.00753351	0.115072	-2.67229
ENST00000382554	ENSG00000205978	-2.14901	1.85784	-2.72549	0.00762148	0.116146	-2.66839
ENST00000514642	ENSG00000186409	-2.12816	1.8259	-2.72618	0.00762239	0.116146	-2.66835
ENST00000457880	ENSG00000162623	1.86285	2.43442	2.72277	0.00766167	0.116603	2.66663
ENST00000367811	ENSG00000143156	0.589181	7.005	2.72263	0.00767135	0.116608	2.6662
ENST00000512097	ENSG00000080709	-2.1678	2.51484	-2.72234	0.00769603	0.116841	-2.66512
ENST00000220876	ENSG00000104435	-0.911864	7.47609	-2.72078	0.00772815	0.11717	-2.66372
ENST00000497986	ENSG00000130770	-0.438247	9.78156	-2.7208	0.00773641	0.11717	-2.66336
ENST00000532984	ENSG00000255245	-1.55015	7.92404	-2.71908	0.00776589	0.117474	-2.66208
ENST00000336156	ENSG00000100364	-1.21154	6.1597	-2.71838	0.0077942	0.11776	-2.66086
ENST00000402815	ENSG00000136267	-2.23076	5.96284	-2.71728	0.00781781	0.117836	-2.65984
ENST00000467460	ENSG00000114757	0.785037	7.84441	2.71635	0.00781805	0.117836	2.65983
ENST00000502969	ENSG00000096063	1.95509	3.53546	2.71584	0.00784009	0.118026	2.65888
ENST00000309720	ENSG00000125355	-2.50866	2.1712	-2.71152	0.00789733	0.118674	-2.65643
ENST00000409538	ENSG00000157985	-1.24871	6.10578	-2.71364	0.00790212	0.118674	-2.65622
ENST00000302103	ENSG00000172461	0.870714	6.83296	2.712	0.00791965	0.118795	2.65548
ENST00000573809	ENSG00000181045	-1.83022	4.79588	-2.71078	0.00794921	0.119064	-2.65422
ENST00000393158	ENSG00000170962	-2.28639	3.24963	-2.71092	0.00795874	0.119064	-2.65382
ENST00000371951	ENSG00000147246	-2.42456	4.42364	-2.71101	0.00796617	0.119064	-2.6535
ENST00000578419	ENSG00000167280	0.478949	7.35865	2.70889	0.00799089	0.119123	2.65245
ENST00000376113	ENSG00000136717	0.37675	10.7291	2.70904	0.0079917	0.119123	2.65242
ENST00000283147	ENSG00000153162	2.08003	1.74864	2.7071	0.00800115	0.119123	2.65202
ENST00000330342	ENSG00000185344	0.501921	8.0489	2.70839	0.00801466	0.119123	2.65145
ENST00000642050	ENSG00000131238	-0.690646	6.69128	-2.70791	0.0080177	0.119123	-2.65132
ENST00000519662	ENSG00000147421	0.84813	5.47534	2.70463	0.00805112	0.119355	2.64992
ENST00000334705	ENSG00000176853	1.00414	5.8189	2.70464	0.00805625	0.119355	2.6497
ENST00000450554	ENSG00000063244	-0.654113	7.28809	-2.70455	0.00806703	0.119355	-2.64925
ENST00000266984	ENSG00000139537	-2.06049	2.08528	-2.70373	0.00807152	0.119355	-2.64906
ENST00000379453	ENSG00000171873	2.01081	3.11553	2.70372	0.00811208	0.119814	2.64737
ENST00000302278	ENSG00000150093	0.752141	5.3405	2.70187	0.00812917	0.1199	2.64666
ENST00000295628	ENSG00000163428	1.84749	3.06383	2.70127	0.00813712	0.1199	2.64633
ENST00000424460	ENSG00000229970	2.06269	2.49283	2.70139	0.00816401	0.120014	2.64521
ENST00000458624	ENSG00000244239	2.06269	2.49283	2.70139	0.00816401	0.120014	2.64521
ENST00000394414	ENSG00000156475	-2.05137	3.23767	-2.69981	0.0081756	0.120043	-2.64473
ENST00000411874	ENSG00000214694	0.707857	6.10971	2.69776	0.00824276	0.120661	2.64196
ENST00000230882	ENSG00000112964	-2.20526	3.53963	-2.69693	0.00825034	0.120661	-2.64165
ENST00000392607	ENSG00000197177	1.28607	5.31514	2.69601	0.00825131	0.120661	2.64161
ENST00000485064	ENSG00000065518	-1.73483	4.24228	-2.69674	0.00825628	0.120661	-2.64141
ENST00000260408	ENSG00000137845	0.913421	6.0439	2.69488	0.0083009	0.121172	2.63958
ENST00000371927	ENSG00000138134	-1.0328	7.33288	-2.69368	0.0083367	0.121535	-2.63812
ENST00000442865	ENSG00000225264	1.49991	4.6327	2.69252	0.00834885	0.121535	2.63763
ENST00000494598	ENSG00000114805	1.8011	3.51431	2.69151	0.00837208	0.121535	2.63668
ENST00000555280	ENSG00000178974	2.16557	2.56497	2.69055	0.00837433	0.121535	2.63659
ENST00000354828	ENSG00000154727	-2.09703	2.42617	-2.69145	0.00837435	0.121535	-2.63659
ENST00000278919	ENSG00000149557	-0.942336	7.21639	-2.69106	0.00839495	0.121693	-2.63576
ENST00000348459	ENSG00000119969	-1.30801	5.58776	-2.6875	0.00844579	0.122288	-2.63371
ENST00000358160	ENSG00000178075	-1.61037	5.1578	-2.68912	0.00845961	0.122346	-2.63315
ENST00000647733	ENSG00000285837	0.859607	6.26507	2.68674	0.00847362	0.122408	2.63259
ENST00000451537	ENSG00000181704	1.74091	2.95712	2.6856	0.00849066	0.122512	2.63191
ENST00000526400	ENSG00000110427	0.708753	7.68838	2.68587	0.00850741	0.122523	2.63124
ENST00000479980	ENSG00000154678	-2.74333	4.76453	-2.68627	0.008511	0.122523	-2.6311
ENST00000396298	ENSG00000146592	2.13539	2.36072	2.68417	0.00853136	0.122675	2.63028
ENST00000247226	ENSG00000126822	1.99073	2.05551	2.6819	0.00857856	0.123212	2.62841
ENST00000642040	ENSG00000073910	0.614569	6.14034	2.68155	0.00862267	0.123557	2.62666
ENST00000301738	ENSG00000167977	1.4249	4.03383	2.67945	0.00863713	0.123557	2.62609
ENST00000357641	ENSG00000096070	-1.08017	6.84661	-2.68012	0.00864871	0.123557	-2.62564
ENST00000469558	ENSG00000126217	1.45374	4.94233	2.67936	0.00864922	0.123557	2.62562
ENST00000378961	ENSG00000089199	-1.57476	7.73999	-2.68018	0.00865194	0.123557	-2.62551
ENST00000277141	ENSG00000083223	0.613732	6.97147	2.67831	0.00868225	0.123796	2.62432
ENST00000512128	ENSG00000248445	-2.02048	3.20118	-2.67836	0.00868851	0.123796	-2.62407
ENST00000301244	ENSG00000167642	-1.30298	6.535	-2.67846	0.00870424	0.123865	-2.62346
ENST00000518156	ENSG00000006377	-2.2856	4.03496	-2.67859	0.0087131	0.123865	-2.62311
ENST00000335420	ENSG00000128607	-2.15624	3.31851	-2.67623	0.00872612	0.123909	-2.6226
ENST00000343516	ENSG00000167971	-0.468329	8.03123	-2.67681	0.00874127	0.123983	-2.62201
ENST00000295454	ENSG00000163288	-0.915323	6.73971	-2.67515	0.0087816	0.124414	-2.62044
ENST00000199814	ENSG00000086589	1.16169	4.76015	2.67257	0.00880978	0.124672	2.61935
ENST00000491331	ENSG00000173559	1.0674	5.42287	2.6716	0.00883486	0.124886	2.61838
ENST00000357947	ENSG00000095587	-2.12558	2.00574	-2.67082	0.00888908	0.125411	-2.61629
ENST00000559658	ENSG00000080644	1.77537	1.86195	2.66902	0.00889206	0.125411	2.61618
ENST00000534692	ENSG00000217555	-2.10808	2.62726	-2.66806	0.00891471	0.125589	-2.61531
ENST00000327892	ENSG00000196230	-1.13866	5.55884	-2.66812	0.00894973	0.125941	-2.61397
ENST00000395255	ENSG00000138311	0.850027	6.3157	2.66517	0.00899884	0.126489	2.6121
ENST00000254260	ENSG00000131941	2.03719	1.67473	2.66271	0.00905261	0.126876	2.61006
ENST00000607516	ENSG00000091972	-1.06638	5.96471	-2.66333	0.00905516	0.126876	-2.60996
ENST00000639222	ENSG00000141655	2.08795	2.88096	2.66235	0.00905678	0.126876	2.6099
ENST00000262631	ENSG00000105711	1.15764	6.49444	2.66207	0.00907025	0.126923	2.60939
ENST00000428826	ENSG00000108799	0.751357	6.371	2.66206	0.00910086	0.127193	2.60824
ENST00000397354	ENSG00000183337	1.69424	3.60689	2.66043	0.00910989	0.127193	2.6079
ENST00000512091	ENSG00000150471	-1.11528	5.60033	-2.66081	0.00914822	0.127586	-2.60646
ENST00000398015	ENSG00000154928	-1.20385	5.25946	-2.65753	0.0091875	0.127991	-2.605
ENST00000282869	ENSG00000152926	-1.46664	4.56274	-2.65843	0.0092121	0.128065	-2.60408
ENST00000539524	ENSG00000078618	0.968314	5.07558	2.65618	0.00921333	0.128065	2.60404
ENST00000403379	ENSG00000197965	1.83244	1.46634	2.65598	0.0092299	0.128153	2.60342
ENST00000367203	ENSG00000143842	1.02355	4.98845	2.65577	0.00924052	0.128158	2.60303
ENST00000635120	ENSG00000183117	-0.713867	8.97115	-2.6551	0.00928631	0.128423	-2.60133
ENST00000306851	ENSG00000118276	0.792071	5.62806	2.65302	0.00929364	0.128423	2.60106
ENST00000608999	ENSG00000077157	0.522281	8.1298	2.65345	0.00930233	0.128423	2.60074
ENST00000261693	ENSG00000073060	-0.95706	6.20144	-2.65363	0.00930866	0.128423	-2.60051
ENST00000264498	ENSG00000138685	-1.22104	4.36308	-2.65366	0.00931092	0.128423	-2.60042
ENST00000339413	ENSG00000167645	-1.80587	3.75375	-2.64876	0.00942601	0.129867	-2.5962
ENST00000341700	ENSG00000156049	2.01023	2.23442	2.64675	0.00947259	0.130365	2.59451
ENST00000393700	ENSG00000102032	-2.20848	3.02452	-2.64597	0.00952935	0.130993	-2.59246
ENST00000612661	ENSG00000277443	-1.14831	6.43373	-2.64566	0.00954051	0.130993	-2.59205
ENST00000221930	ENSG00000105329	-2.15558	1.83108	-2.64443	0.00954958	0.130993	-2.59173
ENST00000255622	ENSG00000133256	-1.22984	6.50565	-2.64476	0.0095637	0.131043	-2.59122
ENST00000539690	ENSG00000122971	-1.90464	2.98573	-2.64054	0.00961901	0.131381	-2.58923
ENST00000296452	ENSG00000164061	0.614114	8.92809	2.64242	0.00962372	0.131381	2.58906
ENST00000536984	ENSG00000081138	-2.00329	4.45997	-2.64112	0.00963158	0.131381	-2.58878
ENST00000394156	ENSG00000140937	1.07929	6.90378	2.64183	0.00963455	0.131381	2.58868
ENST00000262525	ENSG00000102870	1.8896	3.19374	2.64002	0.00965187	0.131381	2.58806
ENST00000610401	ENSG00000157216	-1.20425	6.21308	-2.6405	0.0096639	0.131381	-2.58763
ENST00000533983	ENSG00000172379	-2.54741	4.25516	-2.6394	0.0096692	0.131381	-2.58744
ENST00000390654	ENSG00000050767	2.03243	4.35382	2.63847	0.00967397	0.131381	2.58727
ENST00000354536	ENSG00000112562	-2.34418	2.69331	-2.63987	0.00968293	0.131381	-2.58695
ENST00000572810	ENSG00000153933	-1.44864	5.63799	-2.63735	0.00970383	0.13143	-2.58621
ENST00000381125	ENSG00000067057	-1.47736	7.09603	-2.63967	0.00971943	0.13143	-2.58565
ENST00000396424	ENSG00000197497	1.91881	2.53728	2.63727	0.0097241	0.13143	2.58549
ENST00000580279	ENSG00000266524	1.6728	3.11464	2.63646	0.00972852	0.13143	2.58533
ENST00000637812	ENSG00000125386	0.721849	7.13612	2.63659	0.00974795	0.131439	2.58464
ENST00000278979	ENSG00000149599	-1.93103	3.03121	-2.63536	0.00975696	0.131439	-2.58433
ENST00000379339	ENSG00000131591	2.15459	2.73473	2.63693	0.00976186	0.131439	2.58415
ENST00000574502	ENSG00000141480	-0.911926	5.58368	-2.63598	0.00977155	0.131439	-2.58381
ENST00000370383	ENSG00000172031	1.68811	5.00422	2.63582	0.00978878	0.131439	2.5832
ENST00000360162	ENSG00000148700	0.988061	5.95109	2.63431	0.00979224	0.131439	2.58308
ENST00000305428	ENSG00000169330	1.00071	4.80869	2.63365	0.00982627	0.131754	2.58188
ENST00000524143	ENSG00000104412	0.477123	7.10227	2.63294	0.00983678	0.131754	2.58151
ENST00000518533	ENSG00000158815	-0.959423	6.75689	-2.63284	0.00987071	0.131948	-2.58033
ENST00000449297	ENSG00000151914	0.566764	8.37943	2.63255	0.00987234	0.131948	2.58027
ENST00000445957	ENSG00000162670	-2.07814	3.65742	-2.63028	0.00989419	0.132098	-2.57951
ENST00000591504	ENSG00000166510	1.95538	2.50365	2.63033	0.0099203	0.132111	2.5786
ENST00000650668	ENSG00000286125	-2.15999	1.85254	-2.63095	0.00992337	0.132111	-2.57849
ENST00000265431	ENSG00000104327	-1.88379	5.24407	-2.63037	0.00993583	0.132111	-2.57805
ENST00000400915	ENSG00000171680	0.843957	7.00921	2.62983	0.0099411	0.132111	2.57787
ENST00000435234	ENSG00000077380	2.10559	1.67735	2.62871	0.00994824	0.132111	2.57762
ENST00000619230	ENSG00000152242	0.848279	6.90332	2.62871	0.0099585	0.132111	2.57727
ENST00000512480	ENSG00000218336	1.44263	4.17526	2.62872	0.00997293	0.132162	2.57677
ENST00000505956	ENSG00000172771	-2.2956	3.80869	-2.62764	0.00999397	0.132301	-2.57604
ENST00000366618	ENSG00000183780	-2.04375	5.9279	-2.62657	0.010042	0.132796	-2.57438
ENST00000555814	ENSG00000100852	-1.87333	1.5436	-2.62485	0.0100736	0.13302	-2.57329
ENST00000370214	ENSG00000117528	-1.55715	4.41658	-2.62476	0.0100898	0.13302	-2.57274
ENST00000560800	ENSG00000247809	1.5104	2.45402	2.62356	0.0100908	0.13302	2.5727
ENST00000328459	ENSG00000165914	0.758336	7.01892	2.62204	0.0101392	0.133517	2.57105
ENST00000221891	ENSG00000105290	-0.872457	7.98434	-2.62207	0.0101541	0.133573	-2.57054
ENST00000267842	ENSG00000140284	-2.2485	3.68467	-2.62117	0.0101759	0.133719	-2.56979
ENST00000269197	ENSG00000141431	-1.03271	5.68802	-2.62061	0.0102033	0.133939	-2.56886
ENST00000468573	ENSG00000133019	1.10695	7.18422	2.6192	0.010242	0.134186	2.56755
ENST00000449786	ENSG00000224273	-2.78151	2.98293	-2.61943	0.0102436	0.134186	-2.56749
ENST00000286918	ENSG00000156381	1.37855	4.18014	2.61663	0.0102772	0.134485	2.56636
ENST00000394253	ENSG00000164663	-1.39994	3.87026	-2.61672	0.0103001	0.134644	-2.56559
ENST00000551848	ENSG00000151746	0.421664	8.70219	2.61505	0.0103406	0.134836	2.56423
ENST00000569749	ENSG00000167196	-0.556765	7.5889	-2.61567	0.0103463	0.134836	-2.56404
ENST00000394688	ENSG00000166164	-0.686159	6.97742	-2.61394	0.0103472	0.134836	-2.56401
ENST00000320129	ENSG00000178187	-1.68713	4.06031	-2.61428	0.0103671	0.134955	-2.56334
ENST00000413643	ENSG00000006634	0.974757	5.74489	2.61063	0.0104413	0.135743	2.56086
ENST00000378743	ENSG00000133858	0.66743	7.13948	2.61195	0.0104493	0.135743	2.5606
ENST00000431155	ENSG00000075240	-0.718503	7.66336	-2.60939	0.0105102	0.136393	-2.55858
ENST00000367166	ENSG00000029639	1.28046	3.98829	2.60871	0.0105233	0.136421	2.55814
ENST00000481474	ENSG00000204713	-0.478331	8.04998	-2.60639	0.0106124	0.137434	-2.55521
ENST00000583656	ENSG00000108389	0.777077	7.22064	2.60196	0.0107066	0.138366	2.55213
ENST00000597643	ENSG00000074855	-0.599095	7.66997	-2.60293	0.0107083	0.138366	-2.55208
ENST00000544935	ENSG00000188191	-2.31695	2.49809	-2.60075	0.0107265	0.138366	-2.55148
ENST00000209875	ENSG00000094916	-0.629154	7.04152	-2.6027	0.0107286	0.138366	-2.55142
ENST00000515551	ENSG00000176406	0.732938	8.69103	2.59941	0.010769	0.138744	2.55011
ENST00000428908	ENSG00000153064	2.13172	1.73742	2.59828	0.0108276	0.139322	2.54821
ENST00000618367	ENSG00000260456	2.22922	1.64841	2.5972	0.0108361	0.139322	2.54794
ENST00000382152	ENSG00000185774	1.93533	1.79168	2.59763	0.0108612	0.139421	2.54713
ENST00000330212	ENSG00000184307	-1.773	7.22311	-2.59771	0.0108661	0.139421	-2.54697
ENST00000586602	ENSG00000197961	1.14003	4.25982	2.59568	0.0109303	0.139785	2.54492
ENST00000583153	ENSG00000173482	0.916596	5.12957	2.59566	0.0109346	0.139785	2.54478
ENST00000307544	ENSG00000120549	1.62595	4.13497	2.594	0.0109438	0.139785	2.54449
ENST00000555545	ENSG00000020426	0.482089	7.98632	2.59457	0.0109617	0.139785	2.54392
ENST00000396986	ENSG00000148985	1.6007	2.91836	2.59356	0.0109681	0.139785	2.54371
ENST00000329235	ENSG00000182287	-1.602	7.37224	-2.59458	0.0109721	0.139785	-2.54359
ENST00000373232	ENSG00000180817	-1.31736	5.40799	-2.59401	0.0109727	0.139785	-2.54357
ENST00000335449	ENSG00000186417	2.09208	2.93792	2.59198	0.0109856	0.139807	2.54316
ENST00000227868	ENSG00000110435	0.602516	7.23556	2.59053	0.0110345	0.140286	2.54161
ENST00000378078	ENSG00000107185	1.15771	4.76545	2.59019	0.0110635	0.140382	2.54069
ENST00000517718	ENSG00000188343	1.10657	4.78833	2.58964	0.0110662	0.140382	2.5406
ENST00000262210	ENSG00000104218	0.628296	6.84292	2.5905	0.0110757	0.140382	2.5403
ENST00000621082	ENSG00000234965	1.41852	4.40163	2.58833	0.0110955	0.140446	2.53968
ENST00000356404	ENSG00000110697	1.45147	3.40779	2.58873	0.0111032	0.140446	2.53943
ENST00000258201	ENSG00000135723	2.01081	2.4893	2.58585	0.0111799	0.141175	2.53702
ENST00000357585	ENSG00000180616	-2.04876	5.40519	-2.58541	0.0111834	0.141175	-2.53692
ENST00000538780	ENSG00000139438	0.919482	4.67146	2.58491	0.0111986	0.141225	2.53644
ENST00000635775	ENSG00000283674	1.27642	4.61349	2.5859	0.0112151	0.14129	2.53592
ENST00000265081	ENSG00000113318	0.504575	7.79111	2.58434	0.0112623	0.14161	2.53445
ENST00000240727	ENSG00000121413	-0.984873	6.13749	-2.58355	0.0112632	0.14161	-2.53443
ENST00000435968	ENSG00000243004	-2.02599	2.2505	-2.58149	0.0113028	0.141966	-2.53319
ENST00000322893	ENSG00000140015	1.19744	4.44047	2.58062	0.011336	0.142176	2.53217
ENST00000437621	ENSG00000230487	-1.91997	3.82056	-2.58036	0.0113501	0.142176	-2.53173
ENST00000588224	ENSG00000165863	-2.14219	2.00267	-2.57984	0.0113536	0.142176	-2.53162
ENST00000444620	ENSG00000054267	-2.06467	1.96769	-2.57914	0.0113922	0.142517	-2.53043
ENST00000371901	ENSG00000186377	-1.08421	6.33549	-2.57752	0.0114589	0.143207	-2.52838
ENST00000602592	ENSG00000270049	1.65204	3.51798	2.57683	0.011472	0.143228	2.52798
ENST00000217964	ENSG00000101849	-2.53128	3.58621	-2.57553	0.0115221	0.14343	-2.52645
ENST00000415640	ENSG00000231312	0.891944	6.5638	2.57607	0.0115225	0.14343	2.52644
ENST00000494222	ENSG00000107679	-1.1652	5.41644	-2.57591	0.0115225	0.14343	-2.52644
ENST00000439541	ENSG00000094916	-1.15923	5.07102	-2.57394	0.0115814	0.14402	-2.52465
ENST00000399503	ENSG00000095015	0.880336	6.02528	2.57208	0.011612	0.144097	2.52372
ENST00000372891	ENSG00000168734	-0.906286	7.1252	-2.5733	0.0116206	0.144097	-2.52346
ENST00000552864	ENSG00000111052	0.996497	4.98253	2.57155	0.0116297	0.144097	2.52319
ENST00000228515	ENSG00000110925	1.69573	3.56502	2.57123	0.0116337	0.144097	2.52306
ENST00000504087	ENSG00000151458	-1.39238	4.30455	-2.57145	0.011659	0.144267	-2.5223
ENST00000539909	ENSG00000156110	1.00976	4.65168	2.56901	0.011691	0.144377	2.52134
ENST00000442003	ENSG00000137449	-0.740925	7.79706	-2.57006	0.0117039	0.144377	-2.52095
ENST00000251849	ENSG00000132155	0.685737	7.08161	2.56938	0.0117055	0.144377	2.5209
ENST00000479271	ENSG00000135829	1.42527	4.1265	2.56828	0.0117141	0.144377	2.52064
ENST00000444385	ENSG00000142621	-2.67199	5.29807	-2.56925	0.0117268	0.144392	-2.52026
ENST00000621271	ENSG00000070371	1.52946	2.86312	2.56756	0.0117395	0.144407	2.51988
ENST00000403458	ENSG00000159761	-1.98834	2.12723	-2.56824	0.0117616	0.144536	-2.51922
ENST00000246868	ENSG00000126524	-0.989725	6.2659	-2.56733	0.0117986	0.144849	-2.51811
ENST00000649520	ENSG00000132535	-1.5107	4.52048	-2.5665	0.0118159	0.144919	-2.51759
ENST00000427562	ENSG00000125869	-2.50013	5.64075	-2.56528	0.0118697	0.145436	-2.516
ENST00000645527	ENSG00000137710	0.580011	6.39283	2.56083	0.011984	0.146693	2.51261
ENST00000422113	ENSG00000151952	-1.44553	7.29435	-2.56079	0.0120093	0.146859	-2.51187
ENST00000638073	ENSG00000075043	1.69031	2.73915	2.55473	0.0121618	0.148579	2.50741
ENST00000610413	ENSG00000135423	-1.30375	5.28197	-2.55341	0.0121932	0.148817	-2.5065
ENST00000475789	ENSG00000164647	-1.80823	4.11321	-2.55353	0.0122446	0.14904	-2.50501
ENST00000383374	ENSG00000183323	-0.886595	4.68191	-2.5524	0.0122533	0.14904	-2.50476
ENST00000395785	ENSG00000147654	-2.06283	3.70352	-2.55197	0.0122602	0.14904	-2.50456
ENST00000614079	ENSG00000160007	-0.467376	7.59074	-2.55206	0.0122681	0.14904	-2.50434
ENST00000370602	ENSG00000155265	-0.920818	7.22656	-2.55266	0.0122711	0.14904	-2.50425
ENST00000359930	ENSG00000196562	-2.0887	5.72795	-2.55099	0.0123157	0.149374	-2.50297
ENST00000395474	ENSG00000178252	-1.0597	5.27816	-2.5505	0.0123224	0.149374	-2.50277
ENST00000219611	ENSG00000103326	1.21289	4.79151	2.54823	0.012376	0.149735	2.50124
ENST00000430580	ENSG00000219481	-0.558578	7.08771	-2.54912	0.0123766	0.149735	-2.50122
ENST00000643776	ENSG00000124733	-1.15459	5.53224	-2.54943	0.0123882	0.149735	-2.50089
ENST00000361669	ENSG00000198822	0.941662	5.54767	2.54789	0.0124248	0.150033	2.49984
ENST00000266066	ENSG00000120057	-2.36261	2.08358	-2.54488	0.0124995	0.150164	-2.49772
ENST00000413380	ENSG00000048052	1.1542	5.31821	2.54437	0.0125052	0.150164	2.49756
ENST00000641899	ENSG00000139767	1.84323	3.80481	2.54491	0.0125151	0.150164	2.49728
ENST00000637585	ENSG00000187391	1.6613	2.54821	2.54532	0.0125205	0.150164	2.49712
ENST00000359860	ENSG00000172661	0.540805	7.31035	2.54466	0.0125272	0.150164	2.49693
ENST00000369002	ENSG00000025796	0.930446	5.1349	2.5436	0.0125342	0.150164	2.49674
ENST00000358550	ENSG00000197555	-1.85687	4.24432	-2.54405	0.0125386	0.150164	-2.49661
ENST00000301765	ENSG00000167987	-1.6437	4.07022	-2.5429	0.0125423	0.150164	-2.49651
ENST00000623527	ENSG00000148600	-1.87883	4.48838	-2.54521	0.0125437	0.150164	-2.49647
ENST00000354775	ENSG00000143149	-1.10682	5.1424	-2.54251	0.0125817	0.150476	-2.49539
ENST00000322611	ENSG00000176788	-0.70074	10.3991	-2.54289	0.0125971	0.150515	-2.49496
ENST00000318596	ENSG00000181035	1.87468	2.77568	2.54009	0.0126371	0.150849	2.49384
ENST00000270458	ENSG00000142408	-0.589993	8.04926	-2.5401	0.0126922	0.151363	-2.49229
ENST00000504219	ENSG00000231160	1.65592	2.95431	2.53707	0.0127434	0.151829	2.49086
ENST00000398951	ENSG00000138101	-0.469849	9.14889	-2.53725	0.0127758	0.15207	-2.48996
ENST00000651778	ENSG00000233237	1.31638	4.42496	2.53642	0.0127989	0.152199	2.48932
ENST00000341776	ENSG00000008083	1.07436	4.34452	2.53463	0.0128234	0.152347	2.48864
ENST00000272520	ENSG00000144119	-1.75735	3.52362	-2.53448	0.0128549	0.152576	-2.48776
ENST00000339656	ENSG00000198466	1.69802	2.82377	2.53302	0.0128787	0.152713	2.48711
ENST00000375446	ENSG00000131669	-1.3944	4.22486	-2.52886	0.0130392	0.15447	-2.4827
ENST00000580218	ENSG00000108406	-0.802928	5.93133	-2.52894	0.0130532	0.154489	-2.48232
ENST00000361762	ENSG00000169851	-0.793322	7.18678	-2.52717	0.0130818	0.154682	-2.48153
ENST00000272444	ENSG00000144048	0.843942	5.89786	2.5284	0.0130997	0.154748	2.48105
ENST00000248054	ENSG00000127511	-0.42852	8.70475	-2.52742	0.0131311	0.154828	-2.48019
ENST00000302609	ENSG00000175395	-1.4827	4.62261	-2.52717	0.0131313	0.154828	-2.48019
ENST00000304987	ENSG00000170145	-1.06809	5.4102	-2.52638	0.0131481	0.15488	-2.47973
ENST00000382020	ENSG00000104723	-0.532528	6.87774	-2.52523	0.0131664	0.15495	-2.47924
ENST00000508591	ENSG00000163312	1.47581	4.45675	2.52385	0.0131982	0.155178	2.47838
ENST00000588552	ENSG00000105426	0.456413	8.78772	2.52331	0.0132725	0.155818	2.47637
ENST00000376266	ENSG00000204536	-1.84499	3.44161	-2.5216	0.0132775	0.155818	-2.47624
ENST00000623528	ENSG00000124226	-1.7868	4.45675	-2.52002	0.0133552	0.156583	-2.47415
ENST00000413025	ENSG00000183621	1.94118	2.45929	2.51904	0.0133883	0.156824	2.47327
ENST00000461783	ENSG00000146426	-1.4974	3.80153	-2.51654	0.0134581	0.157494	-2.47141
ENST00000306052	ENSG00000157193	0.604685	7.85088	2.51683	0.0135157	0.15802	2.46988
ENST00000355264	ENSG00000185009	-1.61321	3.85985	-2.51348	0.0135679	0.158466	-2.4685
ENST00000535419	ENSG00000101856	-0.956007	7.55294	-2.51368	0.0135791	0.158466	-2.46821
ENST00000564887	ENSG00000102900	0.872167	6.56674	2.51084	0.0136656	0.159326	2.46593
ENST00000527845	ENSG00000254788	-2.01909	2.6921	-2.50977	0.0137024	0.159606	-2.46497
ENST00000522907	ENSG00000175806	1.44945	5.18666	2.51035	0.0137174	0.159632	2.46458
ENST00000375722	ENSG00000179222	-1.47435	4.4889	-2.50875	0.0137398	0.15967	-2.46399
ENST00000448663	ENSG00000235026	1.37368	4.33384	2.509	0.0137461	0.15967	2.46383
ENST00000224140	ENSG00000107290	-1.74834	4.12939	-2.50801	0.0137669	0.159763	-2.46329
ENST00000644600	ENSG00000159023	-0.955413	7.96382	-2.50917	0.01379	0.159882	-2.46269
ENST00000490954	ENSG00000002746	0.870456	6.84041	2.50598	0.0138743	0.160711	2.4605
ENST00000453097	ENSG00000050438	0.489938	7.95369	2.50452	0.0139384	0.161304	2.45885
ENST00000231061	ENSG00000113140	-2.03912	3.87955	-2.50206	0.0140207	0.162012	-2.45673
ENST00000545128	ENSG00000099139	-2.10864	5.96116	-2.50209	0.0140255	0.162012	-2.45661
ENST00000559313	ENSG00000188549	-1.96905	1.96437	-2.50168	0.0140439	0.162059	-2.45614
ENST00000343730	ENSG00000148297	-1.84955	4.36484	-2.49995	0.0140644	0.162059	-2.45561
ENST00000236671	ENSG00000117984	-0.976761	6.29714	-2.4995	0.0140814	0.162059	-2.45518
ENST00000636615	ENSG00000250644	-0.976761	6.29714	-2.4995	0.0140814	0.162059	-2.45518
ENST00000333628	ENSG00000137267	-1.0283	8.42286	-2.49938	0.0141316	0.162431	-2.4539
ENST00000324698	ENSG00000164675	-1.63677	4.93355	-2.49915	0.0141613	0.162431	-2.45315
ENST00000340415	ENSG00000172794	1.37945	3.69668	2.49739	0.0141653	0.162431	2.45304
ENST00000366997	ENSG00000123684	0.799862	6.47806	2.49753	0.0141756	0.162431	2.45278
ENST00000361999	ENSG00000198399	0.641073	6.44386	2.49731	0.0141786	0.162431	2.45271
ENST00000342922	ENSG00000110514	-1.89354	2.01064	-2.4958	0.0142556	0.16307	-2.45076
ENST00000291041	ENSG00000159792	-1.69116	3.79099	-2.49523	0.0142605	0.16307	-2.45063
ENST00000383657	ENSG00000206527	1.72871	4.22894	2.49432	0.0142966	0.163282	2.44972
ENST00000283122	ENSG00000153140	0.621957	5.71619	2.49374	0.0143051	0.163282	2.44951
ENST00000449519	ENSG00000226239	-2.23643	1.78319	-2.49407	0.0143312	0.16343	-2.44885
ENST00000455470	ENSG00000151835	0.61252	6.80604	2.49344	0.0143529	0.163529	2.44831
ENST00000359315	ENSG00000141933	-1.6589	3.49632	-2.49315	0.0143767	0.163652	-2.44771
ENST00000379400	ENSG00000101265	1.72511	1.68549	2.49125	0.0143921	0.163677	2.44733
ENST00000261435	ENSG00000078177	-0.90364	5.21256	-2.49088	0.0144147	0.163685	-2.44676
ENST00000262498	ENSG00000070761	-1.31932	4.53422	-2.49137	0.0144189	0.163685	-2.44665
ENST00000647845	ENSG00000237238	1.51314	3.07483	2.49179	0.0144396	0.163771	2.44614
ENST00000199448	ENSG00000086289	-1.01314	6.67699	-2.49082	0.0144555	0.163803	-2.44574
ENST00000355417	ENSG00000198624	-2.07705	2.45352	-2.48821	0.0145083	0.164177	-2.44443
ENST00000619987	ENSG00000117899	-0.755749	6.44036	-2.48771	0.0145275	0.164177	-2.44395
ENST00000564682	ENSG00000176476	-0.894693	5.98503	-2.4887	0.0145279	0.164177	-2.44394
ENST00000485162	ENSG00000239523	1.81992	3.4149	2.48839	0.014549	0.164267	2.44342
ENST00000354989	ENSG00000197586	-0.69718	7.27242	-2.4857	0.014618	0.164898	-2.44171
ENST00000381431	ENSG00000163069	0.558091	7.07964	2.48528	0.0146636	0.165263	2.44058
ENST00000555011	ENSG00000258603	-1.49837	3.77717	-2.48298	0.01471	0.165637	-2.43944
ENST00000381061	ENSG00000130638	-0.767851	6.83216	-2.48267	0.0147527	0.165968	-2.43839
ENST00000227756	ENSG00000110328	0.860154	6.58852	2.48122	0.0147922	0.166153	2.43743
ENST00000652615	ENSG00000181666	-1.197	4.93769	-2.48144	0.0147957	0.166153	-2.43734
ENST00000614328	ENSG00000110958	-0.874359	6.51443	-2.48047	0.0148578	0.1667	-2.43583
ENST00000302586	ENSG00000171097	-1.3873	4.37562	-2.4781	0.0149121	0.16716	-2.43451
ENST00000460734	ENSG00000197381	0.532631	8.26554	2.47862	0.0149329	0.167243	2.434
ENST00000426778	ENSG00000163161	0.469888	7.91471	2.47698	0.0149839	0.167664	2.43277
ENST00000294599	ENSG00000162591	2.02179	1.6134	2.47607	0.0150177	0.167889	2.43195
ENST00000410049	ENSG00000135974	0.645828	6.02812	2.47542	0.0150388	0.167889	2.43144
ENST00000377893	ENSG00000158292	1.65696	3.47265	2.47444	0.0150574	0.167889	2.431
ENST00000341426	ENSG00000008130	-1.15526	5.3618	-2.47461	0.0150576	0.167889	-2.43099
ENST00000312431	ENSG00000151914	-0.706251	7.60783	-2.47466	0.0150779	0.167965	-2.4305
ENST00000373257	ENSG00000132793	-2.24862	1.66829	-2.47365	0.0151049	0.168116	-2.42985
ENST00000596705	ENSG00000268119	-2.06867	1.92237	-2.4729	0.015156	0.168535	-2.42863
ENST00000310132	ENSG00000007264	-1.26422	5.48156	-2.47017	0.0152484	0.169411	-2.42643
ENST00000401970	ENSG00000187416	1.38018	2.70597	2.46635	0.0153689	0.170599	2.42357
ENST00000605970	ENSG00000254929	0.549832	6.47079	2.46647	0.0153937	0.170722	2.42298
ENST00000427323	ENSG00000093217	-1.03716	5.54907	-2.46592	0.0154139	0.170795	-2.42251
ENST00000636209	ENSG00000178031	2.16622	2.80596	2.4638	0.0154718	0.171188	2.42114
ENST00000581941	ENSG00000065559	-1.33193	4.79347	-2.46503	0.0154767	0.171188	-2.42103
ENST00000309422	ENSG00000173511	-0.839812	5.60679	-2.46376	0.0155216	0.171533	-2.41997
ENST00000506758	ENSG00000205838	-1.72289	2.60291	-2.46	0.0156334	0.172547	-2.41736
ENST00000555038	ENSG00000165801	-1.8981	1.99133	-2.46055	0.015641	0.172547	-2.41719
ENST00000635680	ENSG00000227115	-1.80247	1.78098	-2.4603	0.0156642	0.172603	-2.41665
ENST00000602540	ENSG00000139289	-1.59831	5.14141	-2.46024	0.0156791	0.172603	-2.4163
ENST00000288050	ENSG00000090857	1.23431	4.38919	2.45905	0.0156874	0.172603	2.41611
ENST00000371933	ENSG00000159658	-0.623564	6.28608	-2.45901	0.0157248	0.172741	-2.41524
ENST00000379645	ENSG00000138741	1.87665	2.64239	2.45832	0.0157276	0.172741	2.41518
ENST00000369541	ENSG00000116752	-1.61056	3.93773	-2.45779	0.0157457	0.172788	-2.41476
ENST00000576479	ENSG00000262655	1.23756	4.27398	2.45664	0.0157651	0.172826	2.41431
ENST00000468076	ENSG00000105605	0.565228	6.9127	2.45625	0.0157915	0.172826	2.4137
ENST00000260818	ENSG00000138246	0.623169	6.54619	2.45574	0.0158022	0.172826	2.41345
ENST00000319928	ENSG00000142961	-2.06928	1.38979	-2.45568	0.0158044	0.172826	-2.4134
ENST00000528162	ENSG00000164465	2.20958	3.42904	2.45511	0.015828	0.172933	2.41286
ENST00000621169	ENSG00000276547	-1.87628	1.69693	-2.45496	0.015872	0.173063	-2.41184
ENST00000407683	ENSG00000204099	-2.14077	1.7499	-2.45528	0.0158743	0.173063	-2.41179
ENST00000467100	ENSG00000107164	-0.909288	5.38004	-2.45426	0.0158814	0.173063	-2.41163
ENST00000198767	ENSG00000085721	1.34357	4.53538	2.45299	0.0159349	0.173495	2.4104
ENST00000372022	ENSG00000148296	-0.742912	6.47167	-2.45216	0.0159713	0.173727	-2.40957
ENST00000436290	ENSG00000228824	-2.11159	3.89876	-2.45195	0.015984	0.173727	-2.40928
ENST00000537384	ENSG00000188191	-1.9192	4.35969	-2.4507	0.0160119	0.173795	-2.40864
ENST00000479774	ENSG00000115652	1.71762	1.75735	2.45055	0.0160181	0.173795	2.4085
ENST00000397701	ENSG00000182362	-0.962604	4.73239	-2.44994	0.016058	0.173916	-2.40759
ENST00000425953	ENSG00000233757	0.74699	6.07115	2.44973	0.0160594	0.173916	2.40756
ENST00000295888	ENSG00000163625	0.422875	8.86136	2.4501	0.0160735	0.173916	2.40724
ENST00000296543	ENSG00000164134	0.745188	6.35455	2.44933	0.0160848	0.173916	2.40699
ENST00000309334	ENSG00000150347	-1.92284	3.89699	-2.44799	0.0161829	0.174825	-2.40477
ENST00000372524	ENSG00000165655	2.09217	2.01268	2.44612	0.016221	0.175086	2.4039
ENST00000258930	ENSG00000136425	-1.61157	3.30097	-2.44573	0.0162587	0.175283	-2.40306
ENST00000634499	ENSG00000021645	1.04385	6.72047	2.44483	0.0162673	0.175283	2.40286
ENST00000288670	ENSG00000157827	0.528001	7.52377	2.44311	0.0163937	0.176355	2.40003
ENST00000380959	ENSG00000147862	-1.97728	6.41781	-2.44302	0.016395	0.176355	-2.4
ENST00000456806	ENSG00000214652	-1.74297	3.49254	-2.4424	0.0164129	0.176397	-2.3996
ENST00000423376	ENSG00000138386	1.7142	2.17118	2.44031	0.0165139	0.17733	2.39736
ENST00000263212	ENSG00000100034	-1.33054	5.37215	-2.43799	0.0165518	0.177584	-2.39651
ENST00000590247	ENSG00000105185	0.425451	7.54363	2.4385	0.0165847	0.177785	2.39579
ENST00000375377	ENSG00000165757	1.76783	4.40661	2.43695	0.0166387	0.178033	2.3946
ENST00000310931	ENSG00000115677	0.849693	5.15976	2.43586	0.0166516	0.178033	2.39431
ENST00000264819	ENSG00000105556	1.60459	3.78764	2.43568	0.016652	0.178033	2.3943
ENST00000592173	ENSG00000153391	-1.90319	1.68114	-2.43538	0.0166648	0.178033	-2.39402
ENST00000295958	ENSG00000163683	-1.05859	4.96088	-2.43461	0.0166982	0.178238	-2.39329
ENST00000519824	ENSG00000153310	0.763159	6.29154	2.43467	0.0167346	0.178474	2.39249
ENST00000243167	ENSG00000117480	-0.926979	7.84898	-2.4334	0.0168227	0.17926	-2.39056
ENST00000451400	ENSG00000235597	1.53904	4.39919	2.43199	0.0168659	0.179568	2.38962
ENST00000537992	ENSG00000105855	-1.87365	3.88165	-2.42941	0.0169258	0.179743	-2.38832
ENST00000452027	ENSG00000154548	-1.82813	3.35416	-2.42913	0.0169381	0.179743	-2.38805
ENST00000647584	ENSG00000132199	-1.37431	4.97265	-2.43082	0.0169411	0.179743	-2.38798
ENST00000652548	ENSG00000203791	-0.697345	7.00232	-2.43014	0.0169584	0.179743	-2.38761
ENST00000494792	ENSG00000258539	-0.697345	7.00232	-2.43014	0.0169584	0.179743	-2.38761
ENST00000360001	ENSG00000078808	0.60637	7.32942	2.42913	0.0169685	0.179743	2.38739
ENST00000261917	ENSG00000138622	1.04829	2.49581	2.42768	0.0170018	0.179943	2.38667
ENST00000471204	ENSG00000116251	1.73618	2.07386	2.42709	0.0170358	0.180053	2.38593
ENST00000239614	ENSG00000120458	0.895717	4.77106	2.42741	0.017041	0.180053	2.38582
ENST00000459638	ENSG00000114541	0.954933	4.85728	2.42706	0.0170786	0.180271	2.38501
ENST00000262815	ENSG00000129933	-0.393682	7.88419	-2.42711	0.0170953	0.180271	-2.38465
ENST00000298097	ENSG00000165355	-1.11608	5.06953	-2.42574	0.0171185	0.180271	-2.38415
ENST00000311028	ENSG00000104490	1.09611	5.36179	2.42559	0.0171193	0.180271	2.38414
ENST00000599398	ENSG00000105321	-1.92853	1.90645	-2.42519	0.0171397	0.180283	-2.3837
ENST00000442007	ENSG00000229852	-1.34679	4.64528	-2.42457	0.0171681	0.180283	-2.38309
ENST00000261249	ENSG00000126814	-1.53993	2.91875	-2.42439	0.0171774	0.180283	-2.38289
ENST00000371384	ENSG00000124098	0.825882	6.749	2.4241	0.017178	0.180283	2.38288
ENST00000370382	ENSG00000189195	-1.11763	5.23119	-2.42321	0.0172007	0.180369	-2.38239
ENST00000520073	ENSG00000147471	-0.892634	5.86891	-2.42324	0.017227	0.180494	-2.38183
ENST00000524213	ENSG00000147408	-1.92886	3.4882	-2.42188	0.0172927	0.180963	-2.38042
ENST00000319331	ENSG00000175928	1.36173	4.21916	2.42097	0.0173007	0.180963	2.38025
ENST00000274368	ENSG00000145708	-2.05902	2.25926	-2.42196	0.0173171	0.180983	-2.37991
ENST00000378069	ENSG00000069535	-1.79614	4.43913	-2.42099	0.0173437	0.18111	-2.37934
ENST00000407043	ENSG00000101333	0.593072	4.87104	2.41945	0.0173739	0.181178	2.3787
ENST00000488128	ENSG00000084636	-2.08488	4.70203	-2.41979	0.0173876	0.181178	-2.37841
ENST00000563332	ENSG00000089486	-1.82792	3.34369	-2.41966	0.0173937	0.181178	-2.37828
ENST00000306100	ENSG00000168843	-1.58346	6.26886	-2.41993	0.0174355	0.181463	-2.37739
ENST00000382227	ENSG00000163900	1.87764	3.34121	2.41747	0.0174728	0.18164	2.3766
ENST00000548547	ENSG00000167779	-1.8966	4.03888	-2.41802	0.0174815	0.18164	-2.37642
ENST00000426083	ENSG00000231312	1.85584	1.51995	2.41658	0.0175246	0.181936	2.37551
ENST00000318037	ENSG00000163961	-0.608711	7.23678	-2.41615	0.0175777	0.182082	-2.3744
ENST00000327671	ENSG00000172728	-1.88677	3.27646	-2.41573	0.0175782	0.182082	-2.37439
ENST00000645733	ENSG00000285210	1.60576	2.32591	2.41586	0.0175823	0.182082	2.3743
ENST00000409404	ENSG00000165323	0.683125	7.61686	2.41439	0.0176436	0.182565	2.37301
ENST00000587905	ENSG00000168675	-1.35253	5.51409	-2.41315	0.0176901	0.182783	-2.37204
ENST00000609707	ENSG00000116584	-1.32142	6.52989	-2.41354	0.0176939	0.182783	-2.37196
ENST00000579912	ENSG00000079101	-1.8908	2.49687	-2.41164	0.0177236	0.1829	-2.37134
ENST00000370377	ENSG00000102181	-0.54664	8.03266	-2.41249	0.0177344	0.1829	-2.37112
ENST00000403205	ENSG00000172888	1.27253	4.29797	2.41101	0.0178234	0.183549	2.36927
ENST00000338566	ENSG00000164129	-1.38383	4.54759	-2.40999	0.0178349	0.183549	-2.36903
ENST00000369981	ENSG00000196586	0.493669	8.60181	2.41062	0.0178414	0.183549	2.36889
ENST00000361532	ENSG00000143420	1.59857	3.809	2.40887	0.0178753	0.183666	2.36819
ENST00000269321	ENSG00000141522	-0.825657	6.65988	-2.40987	0.0178822	0.183666	-2.36805
ENST00000360472	ENSG00000162734	-0.909216	8.74607	-2.40851	0.0179427	0.183974	-2.3668
ENST00000419197	ENSG00000168092	-0.717752	7.85641	-2.40817	0.0179466	0.183974	-2.36672
ENST00000300784	ENSG00000167363	-0.515431	8.30394	-2.40756	0.0179562	0.183974	-2.36652
ENST00000544726	ENSG00000076555	-2.1596	3.32378	-2.40622	0.0179738	0.184003	-2.36616
ENST00000264463	ENSG00000040731	1.30275	4.5247	2.40498	0.0180316	0.184444	2.36497
ENST00000296504	ENSG00000164105	0.489205	7.59935	2.40503	0.0180504	0.184486	2.36458
ENST00000327381	ENSG00000206579	0.951717	5.22019	2.40534	0.0180699	0.184534	2.36418
ENST00000258243	ENSG00000135763	1.60381	2.86508	2.40409	0.018108	0.184773	2.3634
ENST00000476760	ENSG00000112655	-1.94979	3.11114	-2.4029	0.0181287	0.184833	-2.36298
ENST00000338305	ENSG00000156564	0.913932	5.83795	2.40237	0.0181688	0.184843	2.36216
ENST00000379562	ENSG00000151657	1.04246	4.87007	2.40332	0.0181803	0.184843	2.36193
ENST00000450536	ENSG00000135597	0.599937	7.60918	2.40233	0.0181958	0.184843	2.36161
ENST00000467425	ENSG00000196277	0.655244	6.4942	2.40212	0.0182088	0.184843	2.36134
ENST00000409979	ENSG00000173744	0.505	7.23148	2.40189	0.0182154	0.184843	2.36121
ENST00000360467	ENSG00000134871	0.870212	7.01588	2.4011	0.0182183	0.184843	2.36115
ENST00000588477	ENSG00000109083	0.448811	8.41874	2.40186	0.0182425	0.184938	2.36066
ENST00000539517	ENSG00000139910	-0.973249	6.16827	-2.39981	0.01831	0.185217	-2.35929
ENST00000525332	ENSG00000111011	1.69202	1.88763	2.39989	0.0183191	0.185217	2.35911
ENST00000266254	ENSG00000100271	-1.39779	4.98966	-2.39918	0.0183235	0.185217	-2.35902
ENST00000372398	ENSG00000107130	0.675652	6.6602	2.39937	0.0183292	0.185217	2.3589
ENST00000374597	ENSG00000130052	2.01691	2.534	2.3975	0.0183827	0.185538	2.35782
ENST00000374468	ENSG00000189266	-1.31993	5.11097	-2.39818	0.0183907	0.185538	-2.35766
ENST00000541523	ENSG00000168778	-0.743923	6.28434	-2.39774	0.0184234	0.185607	-2.357
ENST00000418673	ENSG00000055609	-1.63036	2.19687	-2.39687	0.0184578	0.185607	-2.3563
ENST00000274140	ENSG00000145495	-0.511401	7.54787	-2.39709	0.0184633	0.185607	-2.35619
ENST00000507958	ENSG00000145526	0.812693	5.43936	2.39549	0.0184781	0.185607	2.3559
ENST00000216297	ENSG00000092201	-0.684226	6.52861	-2.39643	0.018483	0.185607	-2.3558
ENST00000510441	ENSG00000180104	-0.658367	7.28999	-2.39673	0.0184865	0.185607	-2.35573
ENST00000369578	ENSG00000188994	0.378999	8.7694	2.39579	0.0185322	0.185916	2.35481
ENST00000467934	ENSG00000163630	1.14448	4.72449	2.39347	0.0185753	0.186199	2.35395
ENST00000193322	ENSG00000081087	-1.07768	6.02446	-2.39272	0.0186567	0.186767	-2.35232
ENST00000637215	ENSG00000048740	-2.2868	3.92639	-2.3924	0.0186702	0.186767	-2.35205
ENST00000462855	ENSG00000114573	-1.36004	5.47093	-2.39251	0.0186767	0.186767	-2.35192
ENST00000354545	ENSG00000115841	-1.25061	4.4775	-2.39154	0.0187262	0.187112	-2.35094
ENST00000521913	ENSG00000092964	-1.05633	6.19778	-2.39142	0.0187431	0.187132	-2.3506
ENST00000372930	ENSG00000126950	-1.6475	4.4901	-2.3899	0.0187691	0.187242	-2.35008
ENST00000421769	ENSG00000163412	2.09014	1.86097	2.38832	0.0188217	0.187617	2.34904
ENST00000481331	ENSG00000204842	1.76428	2.54261	2.38869	0.0188557	0.187807	2.34837
ENST00000341676	ENSG00000159363	-0.573004	7.23021	-2.38626	0.0189599	0.188691	-2.34632
ENST00000509448	ENSG00000243317	-1.63863	3.81314	-2.38562	0.0189968	0.188691	-2.34559
ENST00000321895	ENSG00000177352	-1.15053	4.87936	-2.3863	0.0189969	0.188691	-2.34559
ENST00000476904	ENSG00000174606	-1.58433	3.88954	-2.38435	0.0190147	0.188691	-2.34524
ENST00000635638	ENSG00000128573	1.67817	3.67992	2.3847	0.01902	0.188691	2.34514
ENST00000280098	ENSG00000144228	-1.76127	3.45835	-2.38354	0.0190718	0.189056	-2.34412
ENST00000395090	ENSG00000139970	-0.959759	8.71832	-2.38306	0.0190988	0.189174	-2.3436
ENST00000395276	ENSG00000183166	1.65505	2.15306	2.38102	0.01923	0.190322	2.34104
ENST00000537453	ENSG00000120647	-2.05444	2.16841	-2.37938	0.0192934	0.190788	-2.33981
ENST00000303790	ENSG00000170049	1.57218	2.85447	2.37862	0.0193459	0.190788	2.3388
ENST00000216129	ENSG00000100304	-0.644449	7.26028	-2.37854	0.0193554	0.190788	-2.33862
ENST00000563858	ENSG00000102900	0.924276	6.41205	2.37771	0.0193627	0.190788	2.33847
ENST00000564480	ENSG00000103550	1.77827	3.4337	2.37717	0.0193681	0.190788	2.33837
ENST00000474287	ENSG00000091513	1.72545	2.52863	2.37839	0.0193686	0.190788	2.33836
ENST00000331457	ENSG00000185721	-0.887769	5.30817	-2.37413	0.0195406	0.192331	-2.33505
ENST00000300658	ENSG00000161395	1.61279	4.31524	2.37363	0.0195895	0.192661	2.33412
ENST00000533298	ENSG00000172803	0.543049	7.48442	2.37271	0.0196438	0.192931	2.33308
ENST00000547431	ENSG00000135447	-2.02181	7.39673	-2.37333	0.0196478	0.192931	-2.33301
ENST00000319974	ENSG00000178074	1.52729	3.72302	2.37191	0.0196733	0.193029	2.33252
ENST00000318006	ENSG00000166887	-0.519294	7.2114	-2.37045	0.0197573	0.193702	-2.33092
ENST00000356264	ENSG00000078053	0.370924	8.81462	2.36903	0.0198358	0.19432	2.32944
ENST00000646303	ENSG00000197912	1.69038	1.56553	2.3667	0.0198933	0.19473	2.32835
ENST00000577354	ENSG00000266573	2.06491	2.30362	2.36689	0.0199252	0.194834	2.32775
ENST00000302692	ENSG00000171612	1.62502	3.14883	2.36513	0.0199733	0.194834	2.32685
ENST00000420772	ENSG00000047849	0.728486	6.56819	2.36608	0.0199743	0.194834	2.32683
ENST00000256190	ENSG00000133812	0.45412	8.62863	2.3662	0.0199793	0.194834	2.32674
ENST00000503697	ENSG00000157796	-0.763162	6.49694	-2.36625	0.0199818	0.194834	-2.32669
ENST00000346199	ENSG00000053438	-2.19067	4.43058	-2.36599	0.0200023	0.194846	-2.3263
ENST00000512040	ENSG00000015479	-1.9348	2.37528	-2.36433	0.0200142	0.194846	-2.32608
ENST00000648622	ENSG00000150672	-1.73337	6.1248	-2.36505	0.0200356	0.194903	-2.32568
ENST00000371833	ENSG00000162373	0.853409	6.23849	2.36397	0.0200707	0.195018	2.32502
ENST00000333891	ENSG00000186472	0.398861	9.4065	2.36316	0.0201014	0.195018	2.32445
ENST00000374865	ENSG00000136897	0.704219	6.21948	2.36288	0.020117	0.195018	2.32416
ENST00000378081	ENSG00000101247	0.990224	4.99537	2.36273	0.0201176	0.195018	2.32415
ENST00000221980	ENSG00000105376	2.00505	4.67273	2.3639	0.0201253	0.195018	2.324
ENST00000229268	ENSG00000111667	-0.604977	6.75264	-2.36061	0.020205	0.195639	-2.32252
ENST00000506783	ENSG00000118482	0.489179	7.17562	2.36116	0.0202453	0.195798	2.32177
ENST00000432587	ENSG00000143164	0.556642	7.19514	2.36089	0.0202528	0.195798	2.32163
ENST00000253413	ENSG00000131100	-0.730492	7.9464	-2.36046	0.0202783	0.195893	-2.32116
ENST00000373656	ENSG00000171448	-1.71886	2.2111	-2.35842	0.0203328	0.196258	-2.32015
ENST00000447871	ENSG00000242173	-0.364575	8.81255	-2.35912	0.0203517	0.196258	-2.3198
ENST00000469141	ENSG00000054118	0.711701	5.18766	2.35756	0.0203773	0.196258	2.31933
ENST00000562595	ENSG00000213380	-1.09635	5.78831	-2.3578	0.0203788	0.196258	-2.3193
ENST00000540349	ENSG00000168876	1.56805	4.97301	2.35751	0.0203996	0.196307	2.31892
ENST00000310032	ENSG00000048140	0.790602	5.50813	2.35637	0.0204868	0.196994	2.31731
ENST00000494516	ENSG00000167491	-1.78171	4.07712	-2.35482	0.0205477	0.197428	-2.31619
ENST00000452853	ENSG00000070087	-0.961664	7.86518	-2.35213	0.0206956	0.198697	-2.31349
ENST00000302277	ENSG00000170396	-1.4037	6.59894	-2.35275	0.0207162	0.198738	-2.31312
ENST00000463542	ENSG00000073849	1.81368	3.3554	2.3505	0.0207316	0.198738	2.31284
ENST00000550831	ENSG00000198270	-1.62657	3.6134	-2.35109	0.0207629	0.198885	-2.31227
ENST00000646601	ENSG00000146830	1.12678	4.71964	2.34936	0.0207969	0.199058	2.31165
ENST00000360359	ENSG00000064999	1.42912	4.86776	2.34942	0.0208231	0.199156	2.31118
ENST00000324348	ENSG00000179859	1.81584	2.84356	2.34864	0.0208534	0.199294	2.31063
ENST00000615798	ENSG00000111799	-1.89542	3.05047	-2.34766	0.0209056	0.19964	-2.30969
ENST00000527334	ENSG00000165046	1.80504	2.40638	2.34561	0.0209906	0.200299	2.30815
ENST00000535776	ENSG00000099246	-0.5223	7.01239	-2.34401	0.0211535	0.2017	-2.30523
ENST00000558375	ENSG00000259407	2.00945	2.66989	2.34233	0.0211939	0.201821	2.30451
ENST00000443957	ENSG00000167615	1.07029	4.56782	2.34263	0.0211989	0.201821	2.30442
ENST00000319770	ENSG00000126746	-1.24197	4.37828	-2.34142	0.0212146	0.201821	-2.30414
ENST00000634488	ENSG00000203650	-1.94986	1.61504	-2.34165	0.0212537	0.2019	-2.30345
ENST00000584627	ENSG00000154240	-1.8631	3.88133	-2.34122	0.0212708	0.2019	-2.30314
ENST00000256682	ENSG00000134287	-0.599411	7.59696	-2.34145	0.0212769	0.2019	-2.30303
ENST00000643090	ENSG00000237773	1.76121	5.14263	2.34099	0.0212874	0.2019	2.30285
ENST00000517956	ENSG00000156804	0.945825	6.27456	2.34025	0.0213372	0.202029	2.30196
ENST00000245323	ENSG00000125266	-1.71907	5.79096	-2.34027	0.0213446	0.202029	-2.30183
ENST00000257857	ENSG00000135404	-1.87692	4.0938	-2.33919	0.0213834	0.202029	-2.30115
ENST00000593491	ENSG00000213904	1.56799	3.46481	2.33924	0.0214017	0.202029	2.30082
ENST00000318978	ENSG00000178531	-1.63227	6.14188	-2.33955	0.0214026	0.202029	-2.30081
ENST00000568449	ENSG00000197774	1.06495	5.01359	2.33886	0.0214033	0.202029	2.30079
ENST00000543818	ENSG00000166159	0.910901	5.45432	2.33789	0.0214141	0.202029	2.3006
ENST00000640631	ENSG00000224078	-1.54154	4.70428	-2.33785	0.0214421	0.202093	-2.30011
ENST00000472823	ENSG00000204681	-1.36044	5.05175	-2.33708	0.0214797	0.202093	-2.29944
ENST00000414797	ENSG00000234456	-1.37727	4.5389	-2.33666	0.0214844	0.202093	-2.29936
ENST00000482487	ENSG00000136147	-0.711373	5.80756	-2.3374	0.0214986	0.202093	-2.29911
ENST00000360274	ENSG00000188191	-0.75589	7.77003	-2.3366	0.0215016	0.202093	-2.29906
ENST00000435504	ENSG00000143970	0.461145	7.14122	2.33471	0.0215779	0.202639	2.29772
ENST00000298229	ENSG00000165458	-1.93848	2.6699	-2.33434	0.0215984	0.202639	-2.29736
ENST00000373433	ENSG00000101413	1.17264	4.07307	2.33431	0.0216083	0.202639	2.29718
ENST00000367201	ENSG00000143845	-1.90887	2.95138	-2.33357	0.0216404	0.202788	-2.29662
ENST00000398092	ENSG00000272822	-0.597235	7.5934	-2.334	0.0216813	0.203018	-2.29591
ENST00000454147	ENSG00000132164	1.26418	3.78436	2.33312	0.0217158	0.203037	2.2953
ENST00000441006	ENSG00000237438	-0.658783	6.34262	-2.33186	0.0217343	0.203037	-2.29498
ENST00000379361	ENSG00000165186	-1.8032	4.93064	-2.33283	0.021741	0.203037	-2.29486
ENST00000403625	ENSG00000069020	1.1291	6.24959	2.33217	0.0217482	0.203037	2.29474
ENST00000533363	ENSG00000148935	1.79278	2.096	2.33136	0.0217979	0.20335	2.29387
ENST00000233710	ENSG00000115361	-1.83354	2.08318	-2.33128	0.0218354	0.203419	-2.29322
ENST00000529943	ENSG00000197302	-1.62419	3.54453	-2.33054	0.0218378	0.203419	-2.29318
ENST00000275820	ENSG00000146909	0.649417	6.61481	2.32894	0.0218953	0.203718	2.29218
ENST00000214869	ENSG00000099203	-1.80427	1.72876	-2.3294	0.0219025	0.203718	-2.29205
ENST00000367603	ENSG00000010818	1.85714	2.5506	2.32837	0.0219268	0.203772	2.29163
ENST00000203001	ENSG00000089195	-1.05337	5.27188	-2.32951	0.0219409	0.203772	-2.29139
ENST00000261537	ENSG00000101752	-0.768693	6.68774	-2.32834	0.021964	0.203835	-2.29099
ENST00000553530	ENSG00000182732	1.45052	5.21906	2.32675	0.0220162	0.204017	2.29009
ENST00000442544	ENSG00000187323	-2.24964	4.70738	-2.32726	0.0220162	0.204017	-2.29009
ENST00000353265	ENSG00000178184	-1.84704	3.37808	-2.32626	0.0220757	0.204389	-2.28906
ENST00000573081	ENSG00000183979	-2.45049	2.25772	-2.32562	0.022089	0.204389	-2.28883
ENST00000373298	ENSG00000078596	1.83085	2.0726	2.32496	0.022116	0.204423	2.28837
ENST00000396819	ENSG00000090006	-2.22942	3.26053	-2.3253	0.0221254	0.204423	-2.28821
ENST00000640554	ENSG00000204370	1.24508	3.83965	2.32419	0.0221883	0.204853	2.28713
ENST00000446996	ENSG00000130203	1.67577	2.98637	2.32307	0.0222607	0.205256	2.28589
ENST00000477661	ENSG00000187134	1.77281	2.36986	2.32227	0.0222731	0.205256	2.28568
ENST00000040738	ENSG00000038219	0.523046	7.62436	2.32304	0.0222954	0.205256	2.2853
ENST00000398425	ENSG00000125814	-0.719011	7.95061	-2.32227	0.0222976	0.205256	-2.28526
ENST00000641956	ENSG00000284685	-1.74962	3.95086	-2.31994	0.0224734	0.206722	-2.28227
ENST00000422330	ENSG00000144619	0.781611	5.88241	2.31632	0.0226067	0.207795	2.28002
ENST00000256015	ENSG00000133639	-1.30301	5.73507	-2.31647	0.0226678	0.208204	-2.27899
ENST00000361871	ENSG00000198736	-1.65981	1.9226	-2.31442	0.0227174	0.208507	-2.27815
ENST00000406610	ENSG00000116117	-2.04104	4.14943	-2.31636	0.0227462	0.208618	-2.27767
ENST00000555857	ENSG00000166886	-1.55823	5.14389	-2.31354	0.0227907	0.208873	-2.27692
ENST00000288344	ENSG00000205581	-0.445783	8.72247	-2.31358	0.022828	0.209062	-2.2763
ENST00000335312	ENSG00000186111	0.406004	7.76027	2.31237	0.0228451	0.209065	2.27602
ENST00000445690	ENSG00000140859	0.751659	5.35468	2.30988	0.022974	0.209858	2.27387
ENST00000328741	ENSG00000182575	1.75945	2.05	2.30952	0.022992	0.209858	2.27357
ENST00000264852	ENSG00000072858	0.731398	5.07159	2.30981	0.0229957	0.209858	2.27351
ENST00000463224	ENSG00000156384	1.78342	1.70889	2.30954	0.0229988	0.209858	2.27345
ENST00000319017	ENSG00000178537	-1.75289	2.04095	-2.30928	0.023027	0.209909	-2.27299
ENST00000527333	ENSG00000175216	-1.89465	1.70526	-2.30975	0.023038	0.209909	-2.2728
ENST00000283534	ENSG00000153485	1.34035	3.11204	2.30887	0.0230659	0.210011	2.27234
ENST00000372967	ENSG00000168653	-0.684865	8.31148	-2.30777	0.0231279	0.210422	-2.27132
ENST00000587848	ENSG00000181626	2.02954	2.7501	2.307	0.023173	0.210679	2.27057
ENST00000620723	ENSG00000141013	0.65989	6.39163	2.30652	0.0232416	0.211091	2.26944
ENST00000262605	ENSG00000124120	-1.73139	2.61397	-2.30525	0.0232523	0.211091	-2.26926
ENST00000294740	ENSG00000162702	1.32134	3.22273	2.30475	0.023269	0.211091	2.26899
ENST00000467199	ENSG00000122687	1.52237	3.12259	2.30403	0.0233109	0.211294	2.2683
ENST00000340652	ENSG00000188730	1.90736	1.86897	2.30473	0.0233251	0.211294	2.26807
ENST00000585630	ENSG00000099622	-0.397863	9.14878	-2.30486	0.023346	0.21133	-2.26772
ENST00000526845	ENSG00000110171	1.39123	3.33303	2.30323	0.0234068	0.211728	2.26673
ENST00000540906	ENSG00000256443	1.84809	3.28555	2.30226	0.0234386	0.211862	2.26621
ENST00000487694	ENSG00000185008	0.975056	6.09181	2.30084	0.0235186	0.212431	2.2649
ENST00000530617	ENSG00000149269	0.800674	6.88006	2.29957	0.0236292	0.213156	2.26311
ENST00000611222	ENSG00000073169	1.11439	5.49609	2.29882	0.0236329	0.213156	2.26304
ENST00000506518	ENSG00000130997	1.96524	1.7899	2.298	0.0236939	0.213446	2.26206
ENST00000534526	ENSG00000139132	1.90561	2.45405	2.29756	0.0236992	0.213446	2.26197
ENST00000303538	ENSG00000121892	0.384222	8.27421	2.29808	0.0237343	0.213609	2.2614
ENST00000533540	ENSG00000109971	-1.07803	7.14747	-2.29632	0.0238094	0.21413	-2.26019
ENST00000222792	ENSG00000106069	-2.04303	4.93301	-2.29535	0.0238628	0.214456	-2.25933
ENST00000509042	ENSG00000183624	-1.54724	3.20659	-2.29434	0.0238832	0.214485	-2.259
ENST00000392505	ENSG00000079156	0.504871	7.72876	2.29407	0.0239133	0.214602	2.25852
ENST00000447788	ENSG00000126970	-1.6517	1.88085	-2.29421	0.0239402	0.214676	-2.25809
ENST00000625312	ENSG00000169299	0.990655	5.40195	2.29418	0.0239559	0.214676	2.25784
ENST00000580243	ENSG00000179981	0.793174	7.19392	2.29352	0.0239848	0.214781	2.25737
ENST00000399231	ENSG00000197535	0.570848	8.67363	2.29344	0.0240168	0.214803	2.25686
ENST00000375992	ENSG00000196368	-1.34564	4.15087	-2.29328	0.0240216	0.214803	-2.25678
ENST00000258281	ENSG00000135801	1.5019	3.27132	2.2921	0.0240485	0.214891	2.25635
ENST00000532710	ENSG00000167325	1.64402	3.13012	2.29114	0.0240842	0.215014	2.25578
ENST00000563675	ENSG00000103534	1.98671	1.82887	2.2912	0.0240979	0.215014	2.25556
ENST00000402866	ENSG00000102385	-1.2911	5.38585	-2.29143	0.0241139	0.215014	-2.25531
ENST00000598375	ENSG00000006015	0.513599	7.13515	2.29045	0.0241785	0.215436	2.25428
ENST00000239223	ENSG00000120129	1.71315	4.90889	2.28941	0.0241995	0.215467	2.25395
ENST00000614623	ENSG00000278259	0.993094	4.53772	2.28871	0.0242237	0.215467	2.25356
ENST00000372774	ENSG00000204071	-0.838944	6.70892	-2.28965	0.0242335	0.215467	-2.25341
ENST00000375838	ENSG00000116138	1.10621	4.64129	2.28854	0.0242833	0.215756	2.25262
ENST00000609477	ENSG00000111906	-1.16374	5.358	-2.28782	0.024339	0.216013	-2.25174
ENST00000472487	ENSG00000162601	0.462513	8.36884	2.28771	0.0243641	0.216013	2.25134
ENST00000649621	ENSG00000172940	1.85423	1.86435	2.28638	0.0243906	0.216013	2.25092
ENST00000400362	ENSG00000223768	-1.73248	2.23782	-2.28578	0.0243991	0.216013	-2.25079
ENST00000440367	ENSG00000182983	-1.7405	3.04443	-2.28673	0.0244072	0.216013	-2.25066
ENST00000369220	ENSG00000112237	1.08953	4.61763	2.28682	0.0244159	0.216013	2.25052
ENST00000620676	ENSG00000048707	0.659209	6.26242	2.28627	0.024444	0.216109	2.25008
ENST00000340384	ENSG00000188229	-1.01879	5.41665	-2.28479	0.024532	0.216635	-2.24869
ENST00000279488	ENSG00000139318	1.93327	2.27526	2.28464	0.0245382	0.216635	2.2486
ENST00000645239	ENSG00000164010	1.79855	1.78471	2.28225	0.0246566	0.217488	2.24674
ENST00000542355	ENSG00000104112	-0.755063	7.7984	-2.28201	0.0246695	0.217488	-2.24654
ENST00000620428	ENSG00000185000	-1.82694	1.71869	-2.27924	0.0247999	0.218036	-2.24451
ENST00000525023	ENSG00000254690	-1.82694	1.71869	-2.27924	0.0247999	0.218036	-2.24451
ENST00000582665	ENSG00000166579	-1.00009	6.14774	-2.27918	0.0248266	0.218036	-2.24409
ENST00000490668	ENSG00000116560	-1.89449	1.6124	-2.27915	0.0248273	0.218036	-2.24408
ENST00000341567	ENSG00000106609	-0.697007	7.13149	-2.27996	0.0248347	0.218036	-2.24396
ENST00000263666	ENSG00000121440	1.87258	3.98679	2.27907	0.0248362	0.218036	2.24394
ENST00000563480	ENSG00000174446	-1.32719	4.99601	-2.27907	0.0248893	0.218274	-2.24312
ENST00000280241	ENSG00000150672	-1.42341	5.29937	-2.27758	0.0249019	0.218274	-2.24292
ENST00000298910	ENSG00000188906	1.06156	5.0842	2.27823	0.0249165	0.218274	2.2427
ENST00000310999	ENSG00000174547	-1.41712	4.00619	-2.27708	0.0249332	0.218274	-2.24244
ENST00000392606	ENSG00000197177	1.47627	2.35498	2.2766	0.0249966	0.218567	2.24145
ENST00000330909	ENSG00000151276	1.22685	4.68914	2.27634	0.0250016	0.218567	2.24138
ENST00000610704	ENSG00000170265	-0.995752	5.54893	-2.27651	0.0250291	0.218646	-2.24095
ENST00000311635	ENSG00000103264	-0.676581	6.79676	-2.27522	0.0250485	0.218646	-2.24065
ENST00000438282	ENSG00000144619	1.52604	2.09525	2.27499	0.025063	0.218646	2.24043
ENST00000366553	ENSG00000203668	2.04088	2.05742	2.27456	0.0251202	0.218931	2.23955
ENST00000445755	ENSG00000007080	-0.685833	6.85079	-2.27363	0.0251725	0.218931	-2.23874
ENST00000568207	ENSG00000138621	1.58706	1.6352	2.27384	0.025187	0.218931	2.23852
ENST00000441800	ENSG00000151687	-1.19111	5.30567	-2.2736	0.0251899	0.218931	-2.23848
ENST00000296498	ENSG00000164099	1.07066	6.26248	2.27288	0.0252005	0.218931	2.23831
ENST00000546257	ENSG00000157423	-1.72296	3.43162	-2.27388	0.0252006	0.218931	-2.23831
ENST00000359856	ENSG00000162704	-0.712281	6.45495	-2.27253	0.025249	0.219198	-2.23757
ENST00000414786	ENSG00000251322	1.24398	6.26849	2.27234	0.0252891	0.219395	2.23696
ENST00000524607	ENSG00000198216	-1.85319	2.0284	-2.27115	0.0253276	0.219576	-2.23637
ENST00000295324	ENSG00000163171	-1.3574	5.06427	-2.27148	0.0254118	0.220154	-2.23508
ENST00000280527	ENSG00000150938	-1.29994	6.16266	-2.2696	0.0254393	0.220179	-2.23467
ENST00000634589	ENSG00000162402	1.6691	1.98076	2.26931	0.0254504	0.220179	2.2345
ENST00000287387	ENSG00000156795	1.06088	4.10786	2.26831	0.0254943	0.220179	2.23383
ENST00000589123	ENSG00000141905	0.773247	6.03626	2.26826	0.0255095	0.220179	2.2336
ENST00000389286	ENSG00000166450	-1.72252	1.7715	-2.26808	0.0255261	0.220179	-2.23335
ENST00000334166	ENSG00000187123	1.52461	2.96841	2.26774	0.0255313	0.220179	2.23327
ENST00000625617	ENSG00000258947	-0.706825	6.54514	-2.26803	0.0255379	0.220179	-2.23317
ENST00000378164	ENSG00000064313	1.12325	4.3712	2.26718	0.0255648	0.220209	2.23276
ENST00000423939	ENSG00000155052	0.594819	7.27822	2.26759	0.0255805	0.220209	2.23252
ENST00000261374	ENSG00000122254	1.39203	3.68305	2.26703	0.0256329	0.220209	2.23173
ENST00000481909	ENSG00000119965	1.31073	4.37539	2.26586	0.0256375	0.220209	2.23166
ENST00000651595	ENSG00000196588	0.652203	6.45957	2.26651	0.0256384	0.220209	2.23165
ENST00000361168	ENSG00000176444	0.735712	5.82013	2.26636	0.025647	0.220209	2.23151
ENST00000471496	ENSG00000240024	-1.75836	2.40728	-2.26493	0.0257263	0.220496	-2.23032
ENST00000288699	ENSG00000157851	-1.16783	5.51089	-2.26483	0.0257347	0.220496	-2.23019
ENST00000361371	ENSG00000198862	1.33955	4.93483	2.26458	0.0257449	0.220496	2.23004
ENST00000258526	ENSG00000136040	0.695608	6.52759	2.2639	0.0257716	0.220496	2.22964
ENST00000506216	ENSG00000072832	-0.680661	6.53481	-2.2634	0.0257943	0.220496	-2.22929
ENST00000308666	ENSG00000173208	1.26931	4.18964	2.26331	0.0257994	0.220496	2.22922
ENST00000648386	ENSG00000144711	0.842308	4.21111	2.26326	0.0258038	0.220496	2.22915
ENST00000587868	ENSG00000183401	1.81361	3.07754	2.26278	0.0258337	0.220529	2.2287
ENST00000289013	ENSG00000158106	-0.597916	9.21671	-2.26322	0.0258565	0.220529	-2.22836
ENST00000376131	ENSG00000102466	0.726211	6.35037	2.26276	0.0258606	0.220529	2.2283
ENST00000520614	ENSG00000164951	-1.60078	5.33018	-2.26116	0.0259371	0.221031	-2.22715
ENST00000434813	ENSG00000013441	-1.04164	5.00096	-2.26129	0.0259887	0.221319	-2.22638
ENST00000506455	ENSG00000164116	0.942299	4.80074	2.25948	0.0260463	0.221659	2.22552
ENST00000308660	ENSG00000173926	1.62137	1.91165	2.25902	0.026079	0.2217	2.22503
ENST00000442228	ENSG00000232940	-1.72264	2.41351	-2.25865	0.0260992	0.2217	-2.22473
ENST00000378409	ENSG00000159884	-1.21884	4.42974	-2.25949	0.0261043	0.2217	-2.22466
ENST00000558610	ENSG00000128928	1.59412	3.38614	2.25815	0.0261592	0.222016	2.22384
ENST00000481477	ENSG00000185917	-0.82064	5.89608	-2.25763	0.0261778	0.222023	-2.22356
ENST00000367137	ENSG00000133065	0.540593	6.76699	2.25678	0.0262922	0.222842	2.22187
ENST00000283928	ENSG00000153814	-0.630902	6.7427	-2.25598	0.0263127	0.222865	-2.22157
ENST00000515758	ENSG00000070808	1.51148	4.67026	2.25475	0.0263516	0.222993	2.22099
ENST00000375151	ENSG00000158526	-0.721623	6.37483	-2.25493	0.0263634	0.222993	-2.22082
ENST00000434381	ENSG00000078114	-1.28163	5.45506	-2.25514	0.0263852	0.223027	-2.22049
ENST00000494664	ENSG00000113845	-1.29423	3.78061	-2.25289	0.0265139	0.223963	-2.2186
ENST00000440347	ENSG00000225783	-2.11622	4.30486	-2.25179	0.0265447	0.224072	-2.21815
ENST00000474320	ENSG00000120675	-1.52085	4.53197	-2.25188	0.0265932	0.22433	-2.21744
ENST00000512439	ENSG00000179909	-0.906886	5.25446	-2.2502	0.0266492	0.22465	-2.21662
ENST00000357814	ENSG00000109065	0.442053	7.54252	2.24993	0.0266671	0.22465	2.21636
ENST00000559038	ENSG00000143190	0.947869	5.14636	2.24993	0.0267215	0.224957	2.21556
ENST00000442009	ENSG00000137054	-1.4651	4.04098	-2.24851	0.0267749	0.225255	-2.21478
ENST00000423193	ENSG00000224239	2.02608	2.00175	2.24665	0.0269101	0.226189	2.21282
ENST00000323346	ENSG00000179520	-1.99572	2.63623	-2.24598	0.0269279	0.226189	-2.21256
ENST00000360668	ENSG00000101460	-0.417532	9.00976	-2.24711	0.0269402	0.226189	-2.21238
ENST00000301061	ENSG00000169884	-2.04723	4.71669	-2.24277	0.0271825	0.22807	-2.20889
ENST00000310924	ENSG00000167291	0.943137	4.38572	2.2398	0.0273406	0.2291	2.20662
ENST00000425825	ENSG00000174744	0.866966	5.26331	2.23987	0.0273419	0.2291	2.2066
ENST00000272217	ENSG00000143862	-0.837762	5.9732	-2.23922	0.0274141	0.229446	-2.20557
ENST00000370018	ENSG00000258366	-0.553386	7.56721	-2.2394	0.0274412	0.229446	-2.20518
ENST00000618550	ENSG00000183248	-0.58727	7.67885	-2.2394	0.027448	0.229446	-2.20509
ENST00000649788	ENSG00000124786	1.45996	3.81493	2.23808	0.0274565	0.229446	2.20497
ENST00000554752	ENSG00000006432	0.563231	7.01296	2.23827	0.027485	0.229531	2.20456
ENST00000292140	ENSG00000176531	1.56747	1.7942	2.23685	0.0275677	0.230068	2.20338
ENST00000504443	ENSG00000228252	-1.92421	2.49115	-2.23627	0.0276412	0.230241	-2.20234
ENST00000611394	ENSG00000186654	-1.87156	3.91297	-2.23575	0.0276432	0.230241	-2.20231
ENST00000652542	ENSG00000198932	-0.698359	6.16557	-2.23578	0.0276543	0.230241	-2.20216
ENST00000492714	ENSG00000172939	0.954053	5.62141	2.23513	0.0276772	0.230241	2.20183
ENST00000330394	ENSG00000182580	1.71218	3.21678	2.23555	0.0276805	0.230241	2.20178
ENST00000310715	ENSG00000156042	1.37765	3.86562	2.23444	0.027703	0.230275	2.20147
ENST00000528796	ENSG00000005801	0.663234	5.70926	2.23364	0.0278127	0.231034	2.19992
ENST00000284073	ENSG00000153944	-0.822677	5.93932	-2.23246	0.0279116	0.231614	-2.19853
ENST00000531443	ENSG00000164830	0.535694	8.43358	2.23126	0.0279196	0.231614	2.19841
ENST00000315930	ENSG00000129682	-1.73276	6.13606	-2.23095	0.0280144	0.232247	-2.19708
ENST00000296215	ENSG00000163877	-0.763459	5.76211	-2.23068	0.028035	0.232264	-2.1968
ENST00000470610	ENSG00000080224	-0.564608	8.15886	-2.22947	0.0280841	0.2325	-2.19611
ENST00000356509	ENSG00000112312	1.64432	2.21279	2.2291	0.0281179	0.2325	2.19564
ENST00000266508	ENSG00000139154	0.503148	7.07194	2.22953	0.0281193	0.2325	2.19562
ENST00000234590	ENSG00000074800	-0.82202	6.20838	-2.22884	0.0281459	0.232566	-2.19525
ENST00000548020	ENSG00000127337	-1.41287	4.2921	-2.22513	0.0283925	0.234381	-2.19182
ENST00000409690	ENSG00000174007	1.7045	1.70683	2.22431	0.0284352	0.234381	2.19123
ENST00000431643	ENSG00000106263	1.44797	3.84632	2.22469	0.0284354	0.234381	2.19123
ENST00000310454	ENSG00000115159	-1.24344	4.7961	-2.22358	0.0284502	0.234381	-2.19102
ENST00000504956	ENSG00000172493	1.1157	4.8924	2.22369	0.0284635	0.234381	2.19084
ENST00000333957	ENSG00000111731	-0.659986	6.39786	-2.22439	0.0284779	0.234381	-2.19064
ENST00000526521	ENSG00000023697	1.56534	1.99022	2.22182	0.0285866	0.235032	2.18914
ENST00000187397	ENSG00000172995	-1.80856	3.53477	-2.2215	0.0285947	0.235032	-2.18903
ENST00000463653	ENSG00000142330	0.715794	6.03773	2.22108	0.0286342	0.235202	2.18849
ENST00000338825	ENSG00000187840	-1.41442	4.78265	-2.22119	0.028664	0.235293	-2.18808
ENST00000333244	ENSG00000185567	1.44682	3.79611	2.22072	0.0286919	0.235367	2.18769
ENST00000622593	ENSG00000196757	1.5571	2.48605	2.21951	0.028742	0.235624	2.18701
ENST00000536185	ENSG00000256269	1.10002	3.80373	2.22022	0.0287704	0.235702	2.18662
ENST00000453190	ENSG00000113594	0.993648	5.13563	2.21861	0.0287977	0.235772	2.18624
ENST00000361874	ENSG00000204843	0.465323	8.02119	2.21839	0.0289053	0.236343	2.18478
ENST00000413052	ENSG00000155363	-1.77019	1.98699	-2.21674	0.0289667	0.236343	-2.18394
ENST00000377707	ENSG00000107338	0.716676	5.57261	2.21621	0.0289671	0.236343	2.18393
ENST00000540557	ENSG00000255872	0.716676	5.57261	2.21621	0.0289671	0.236343	2.18393
ENST00000426563	ENSG00000213123	-0.858154	5.15451	-2.21612	0.0289734	0.236343	-2.18385
ENST00000549155	ENSG00000151572	1.59514	3.73524	2.21666	0.0289976	0.236343	2.18352
ENST00000237281	ENSG00000118496	-1.41002	3.84923	-2.21664	0.0289997	0.236343	-2.18349
ENST00000652319	ENSG00000230590	0.508186	6.99207	2.21624	0.0290211	0.236364	2.1832
ENST00000327946	ENSG00000182771	0.359464	8.49996	2.21554	0.0290878	0.23674	2.18229
ENST00000643684	ENSG00000197102	0.322965	9.64633	2.21466	0.0291052	0.23674	2.18206
ENST00000633056	ENSG00000198792	-1.54519	2.17315	-2.21356	0.0291544	0.23691	-2.18139
ENST00000262158	ENSG00000101665	-1.20309	4.22956	-2.21329	0.0291986	0.23691	-2.18079
ENST00000304330	ENSG00000103932	-1.58027	4.56861	-2.21285	0.0292054	0.23691	-2.1807
ENST00000473019	ENSG00000179532	-1.79024	1.7751	-2.21301	0.0292138	0.23691	-2.18059
ENST00000275569	ENSG00000146707	-0.82513	5.64056	-2.21358	0.0292209	0.23691	-2.18049
ENST00000313833	ENSG00000178974	1.01043	6.2858	2.21248	0.0292809	0.237243	2.17968
ENST00000360693	ENSG00000164270	-1.91158	2.65361	-2.21047	0.0293917	0.237707	-2.17819
ENST00000507722	ENSG00000177311	1.48656	1.5593	2.21021	0.0293939	0.237707	2.17816
ENST00000525971	ENSG00000133640	1.34538	4.0719	2.21053	0.029395	0.237707	2.17815
ENST00000340353	ENSG00000166575	-0.471416	6.95825	-2.21032	0.0294341	0.237868	-2.17762
ENST00000522362	ENSG00000240694	-1.0153	7.56983	-2.21009	0.029478	0.238069	-2.17703
ENST00000483063	ENSG00000115350	-1.24073	5.3193	-2.20862	0.0295715	0.238671	-2.17578
ENST00000244496	ENSG00000124541	0.619483	6.23768	2.20703	0.0296412	0.239079	2.17485
ENST00000299424	ENSG00000166337	1.54504	3.93328	2.20627	0.0296936	0.239229	2.17415
ENST00000372728	ENSG00000133169	-0.81749	8.34749	-2.20719	0.029698	0.239229	-2.17409
ENST00000285243	ENSG00000154945	1.01886	5.54503	2.20591	0.0297293	0.239327	2.17368
ENST00000285873	ENSG00000082516	-1.20832	4.93873	-2.20563	0.0297613	0.239361	-2.17325
ENST00000422318	ENSG00000168268	-1.97106	2.96808	-2.20549	0.0297719	0.239361	-2.17311
ENST00000478136	ENSG00000183662	-1.7441	3.393	-2.20488	0.0298179	0.239485	-2.1725
ENST00000349394	ENSG00000182379	-2.0962	2.61299	-2.20461	0.0298255	0.239485	-2.1724
ENST00000572293	ENSG00000141456	-1.22455	4.76986	-2.20463	0.0298683	0.239674	-2.17183
ENST00000622550	ENSG00000276805	1.75109	2.07336	2.20367	0.0299253	0.239978	2.17108
ENST00000396825	ENSG00000197296	-1.61763	3.59539	-2.20177	0.0300407	0.240651	-2.16955
ENST00000221494	ENSG00000104897	-0.633232	6.7728	-2.20223	0.0300551	0.240651	-2.16936
ENST00000456829	ENSG00000110002	-1.47016	3.42666	-2.20098	0.0300857	0.240651	-2.16896
ENST00000599016	ENSG00000090006	-1.41633	3.90775	-2.20052	0.0300948	0.240651	-2.16884
ENST00000357066	ENSG00000172081	1.39147	3.59673	2.20035	0.0301201	0.240651	2.16851
ENST00000585457	ENSG00000267080	-1.85763	2.35094	-2.20077	0.0301246	0.240651	-2.16845
ENST00000335765	ENSG00000109103	-1.22204	5.92129	-2.19981	0.0301749	0.240879	-2.16779
ENST00000472917	ENSG00000187672	1.3072	3.00682	2.1992	0.0301917	0.240879	2.16757
ENST00000371429	ENSG00000058804	1.48237	2.00948	2.19853	0.0302403	0.241113	2.16693
ENST00000565803	ENSG00000177200	0.623012	6.09231	2.1987	0.0302776	0.241256	2.16644
ENST00000610774	ENSG00000101246	1.46439	3.5621	2.1973	0.0303313	0.241531	2.16574
ENST00000302874	ENSG00000168228	0.61478	6.00488	2.19574	0.0304604	0.242405	2.16405
ENST00000452575	ENSG00000146950	-1.63446	3.01792	-2.19351	0.030611	0.243417	-2.16209
ENST00000593060	ENSG00000267265	-1.86519	1.91996	-2.19347	0.0306553	0.243417	-2.16152
ENST00000530755	ENSG00000197702	-1.12038	4.86464	-2.19344	0.0306644	0.243417	-2.1614
ENST00000636564	ENSG00000189337	0.482556	7.25058	2.1939	0.0306655	0.243417	2.16139
ENST00000338448	ENSG00000099864	-0.748312	6.1859	-2.19295	0.0306911	0.243466	-2.16105
ENST00000320285	ENSG00000026652	-0.696634	6.53832	-2.19232	0.0307429	0.243722	-2.16038
ENST00000485781	ENSG00000014641	-1.06401	6.50763	-2.18943	0.0309153	0.24457	-2.15816
ENST00000517770	ENSG00000173273	1.50684	1.92023	2.18922	0.0309424	0.24457	2.15781
ENST00000551915	ENSG00000179104	0.835942	5.11847	2.18872	0.0309682	0.24457	2.15748
ENST00000433855	ENSG00000130035	-1.76936	3.9539	-2.18968	0.030982	0.24457	-2.1573
ENST00000507166	ENSG00000282278	1.12647	4.7861	2.18956	0.030993	0.24457	2.15716
ENST00000392238	ENSG00000138439	-1.11952	5.30084	-2.18916	0.0310142	0.24457	-2.15689
ENST00000339514	ENSG00000128641	1.01255	5.98439	2.1881	0.031015	0.24457	2.15688
ENST00000220822	ENSG00000104381	0.454846	7.73276	2.18876	0.0310195	0.24457	2.15682
ENST00000370263	ENSG00000101204	1.07568	4.79864	2.18811	0.0310494	0.24457	2.15644
ENST00000449419	ENSG00000226688	-1.76391	2.24779	-2.18818	0.0310631	0.24457	-2.15626
ENST00000263604	ENSG00000107147	-0.662932	9.37273	-2.1885	0.0310649	0.24457	-2.15624
ENST00000651303	ENSG00000106617	-1.46387	4.56311	-2.18729	0.0311318	0.244799	-2.15538
ENST00000288111	ENSG00000157379	1.55646	4.0045	2.18652	0.0311331	0.244799	2.15537
ENST00000571843	ENSG00000140750	1.76182	2.00018	2.18569	0.0311962	0.245141	2.15456
ENST00000638820	ENSG00000196876	0.565104	7.07589	2.18582	0.0312283	0.24524	2.15415
ENST00000593829	ENSG00000130520	-1.18806	4.82487	-2.18502	0.0313254	0.245847	-2.15291
ENST00000318622	ENSG00000005486	-0.657122	7.09679	-2.1836	0.0313542	0.245864	-2.15255
ENST00000641654	ENSG00000061987	-0.514425	7.00224	-2.18367	0.0313783	0.245864	-2.15224
ENST00000463892	ENSG00000107863	1.7723	2.10469	2.18351	0.0313865	0.245864	2.15214
ENST00000358935	ENSG00000198060	0.684368	6.53943	2.1827	0.0314221	0.245982	2.15169
ENST00000534647	ENSG00000198561	0.957781	5.6648	2.18314	0.0314409	0.245982	2.15145
ENST00000371443	ENSG00000182154	0.458232	9.43694	2.18131	0.0316163	0.247191	2.14923
ENST00000456101	ENSG00000135596	-0.716023	7.27803	-2.18092	0.0316449	0.247191	-2.14887
ENST00000267970	ENSG00000140391	-0.986162	5.48522	-2.17976	0.0316635	0.247191	-2.14863
ENST00000321453	ENSG00000154678	-2.16636	3.72944	-2.18021	0.0316744	0.247191	-2.1485
ENST00000338779	ENSG00000132613	0.470541	7.23202	2.17902	0.0317028	0.247258	2.14814
ENST00000229329	ENSG00000111726	-1.65424	3.93253	-2.17807	0.0317753	0.247467	-2.14723
ENST00000504143	ENSG00000151422	-1.6252	3.5337	-2.17857	0.0318019	0.247467	-2.14689
ENST00000378466	ENSG00000157881	0.690818	6.15332	2.1781	0.0318417	0.247467	2.14639
ENST00000315939	ENSG00000060237	0.300053	9.26545	2.17824	0.0318424	0.247467	2.14638
ENST00000359062	ENSG00000172572	1.34584	3.2891	2.17748	0.0318462	0.247467	2.14634
ENST00000300151	ENSG00000166902	1.6196	2.86135	2.17729	0.0318483	0.247467	2.14631
ENST00000443038	ENSG00000231312	0.464339	9.99211	2.17769	0.0318916	0.24765	2.14577
ENST00000243673	ENSG00000123901	-1.79139	3.96206	-2.17576	0.0319525	0.247888	-2.145
ENST00000427934	ENSG00000143375	-1.5089	2.83736	-2.17638	0.0319619	0.247888	-2.14489
ENST00000566458	ENSG00000205937	-0.8306	6.55257	-2.17438	0.0321026	0.248825	-2.14313
ENST00000471729	ENSG00000128596	1.32971	2.93353	2.17284	0.0321908	0.249286	2.14203
ENST00000500276	ENSG00000246695	-1.50555	3.14716	-2.17254	0.0322019	0.249286	-2.1419
ENST00000380523	ENSG00000046647	-1.58229	1.74669	-2.1726	0.032229	0.249342	-2.14156
ENST00000611991	ENSG00000168646	1.73465	2.01151	2.17228	0.0322757	0.249548	2.14098
ENST00000539065	ENSG00000136536	0.80981	6.08786	2.17168	0.0323302	0.249623	2.1403
ENST00000356692	ENSG00000163605	0.776241	4.90541	2.17032	0.0323797	0.249623	2.13969
ENST00000597975	ENSG00000213762	-0.892328	5.80516	-2.17152	0.0323897	0.249623	-2.13957
ENST00000216036	ENSG00000100218	-1.64046	2.63961	-2.17084	0.0324101	0.249623	-2.13932
ENST00000375749	ENSG00000101346	-1.56159	3.53131	-2.16974	0.0324566	0.249623	-2.13874
ENST00000299092	ENSG00000166073	-1.92617	3.82593	-2.16975	0.0324628	0.249623	-2.13867
ENST00000639878	ENSG00000109911	1.17855	4.57303	2.16994	0.0324665	0.249623	2.13862
ENST00000261318	ENSG00000111412	-1.25084	4.40875	-2.16965	0.0324808	0.249623	-2.13844
ENST00000253079	ENSG00000130783	-1.9963	3.41306	-2.16902	0.032504	0.249623	-2.13816
ENST00000518852	ENSG00000120910	0.387438	7.11018	2.16964	0.0325079	0.249623	2.13811
ENST00000499879	ENSG00000101109	0.541313	6.62129	2.16942	0.0325202	0.249623	2.13796
ENST00000420366	ENSG00000095370	-1.66359	3.41884	-2.16839	0.0325248	0.249623	-2.1379
ENST00000269373	ENSG00000141560	0.655017	5.3483	2.16839	0.032577	0.24987	2.13726
ENST00000341864	ENSG00000187325	-1.35178	3.758	-2.16742	0.032601	0.249901	-2.13696
ENST00000602004	ENSG00000130669	-1.33607	4.65895	-2.16741	0.0326408	0.249976	-2.13647
ENST00000342505	ENSG00000162434	0.880874	5.5578	2.16694	0.0326507	0.249976	2.13635
ENST00000612223	ENSG00000275066	-1.25907	4.23139	-2.1653	0.0328251	0.251082	-2.13422
ENST00000313733	ENSG00000130703	0.708157	6.00774	2.16451	0.0328354	0.251082	2.13409
ENST00000308677	ENSG00000072062	-0.4096	8.71697	-2.16498	0.0328752	0.251142	-2.1336
ENST00000376980	ENSG00000136770	-1.10834	5.64819	-2.16462	0.0328833	0.251142	-2.13351
ENST00000537065	ENSG00000006118	-0.720488	6.58215	-2.16332	0.032971	0.251654	-2.13244
ENST00000402384	ENSG00000003147	0.471375	6.84708	2.16296	0.0329907	0.251654	2.1322
ENST00000425827	ENSG00000196646	1.03962	4.34633	2.16179	0.0330521	0.251969	2.13145
ENST00000592374	ENSG00000160953	0.481311	6.72557	2.16083	0.0331286	0.252399	2.13052
ENST00000173527	ENSG00000066583	-1.35647	3.57117	-2.16075	0.0331666	0.252468	-2.13006
ENST00000396056	ENSG00000169981	1.38286	4.45788	2.16033	0.0331781	0.252468	2.12992
ENST00000607322	ENSG00000203279	1.81393	2.0788	2.16002	0.0332333	0.252734	2.12925
ENST00000319394	ENSG00000142784	-1.01263	5.10308	-2.15905	0.0333012	0.252878	-2.12843
ENST00000380087	ENSG00000102054	-0.688688	6.7122	-2.15909	0.0333458	0.252878	-2.12789
ENST00000652070	ENSG00000127415	1.39172	2.99676	2.15884	0.0333477	0.252878	2.12787
ENST00000392813	ENSG00000118855	-1.57622	4.21844	-2.15832	0.0333625	0.252878	-2.12769
ENST00000262593	ENSG00000101134	1.33695	3.93987	2.15779	0.0333705	0.252878	2.1276
ENST00000507371	ENSG00000071242	-1.8538	2.60993	-2.15878	0.0333734	0.252878	-2.12756
ENST00000261413	ENSG00000113048	1.09288	4.17253	2.15707	0.0334206	0.253044	2.12699
ENST00000299166	ENSG00000166136	0.315816	9.08286	2.15721	0.0334404	0.253044	2.12676
ENST00000437025	ENSG00000022355	0.913656	6.64873	2.15755	0.0334561	0.253044	2.12657
ENST00000339209	ENSG00000130024	-1.09434	5.27328	-2.15651	0.0335295	0.253446	-2.12569
ENST00000246151	ENSG00000057757	-0.850096	7.55639	-2.15521	0.0336497	0.254135	-2.12424
ENST00000531187	ENSG00000187398	-0.886722	6.19952	-2.15471	0.0336991	0.254135	-2.12365
ENST00000389906	ENSG00000166313	-0.539979	7.22807	-2.1542	0.0337009	0.254135	-2.12363
ENST00000432059	ENSG00000120519	1.31705	3.65111	2.1539	0.033706	0.254135	2.12357
ENST00000396675	ENSG00000003147	1.07018	3.97009	2.15409	0.0337221	0.254135	2.12338
ENST00000549446	ENSG00000166006	0.897194	6.48181	2.15395	0.033767	0.254212	2.12284
ENST00000328041	ENSG00000185052	0.668643	7.21707	2.15387	0.033773	0.254212	2.12277
ENST00000393445	ENSG00000135945	0.469346	7.39142	2.15234	0.033843	0.25439	2.12194
ENST00000367109	ENSG00000143479	1.77158	2.23542	2.15183	0.0338476	0.25439	2.12188
ENST00000547100	ENSG00000135473	1.49535	2.7346	2.15184	0.0338576	0.25439	2.12176
ENST00000453229	ENSG00000235545	1.68864	1.73873	2.15084	0.0339474	0.254911	2.1207
ENST00000522517	ENSG00000120899	1.89072	2.35104	2.15009	0.0340016	0.255042	2.12005
ENST00000517732	ENSG00000253641	1.03891	5.79184	2.15091	0.0340056	0.255042	2.12001
ENST00000616989	ENSG00000205309	1.78953	3.20797	2.14835	0.0341449	0.255933	2.11836
ENST00000296218	ENSG00000163879	-1.21974	3.972	-2.1484	0.0341681	0.255954	-2.11808
ENST00000368465	ENSG00000163346	-1.88756	2.25061	-2.14752	0.034213	0.25612	-2.11755
ENST00000650934	ENSG00000124224	1.7154	1.93117	2.14718	0.0342313	0.25612	2.11734
ENST00000621650	ENSG00000278129	1.05664	5.07222	2.14679	0.0342529	0.256129	2.11708
ENST00000450361	ENSG00000170619	-1.44607	3.87045	-2.14664	0.0342969	0.256286	-2.11656
ENST00000622033	ENSG00000185495	-1.63351	1.64496	-2.14618	0.0343148	0.256286	-2.11635
ENST00000196371	ENSG00000083720	1.03471	5.25743	2.14571	0.0343413	0.25633	2.11604
ENST00000509647	ENSG00000083857	-1.87081	3.9836	-2.14562	0.0344285	0.256828	-2.11502
ENST00000297533	ENSG00000164897	1.79472	2.23151	2.14402	0.0344953	0.257043	2.11423
ENST00000303052	ENSG00000169118	-1.15745	5.01268	-2.1438	0.0344984	0.257043	-2.1142
ENST00000360561	ENSG00000138162	-0.403986	7.79036	-2.14305	0.0345825	0.257516	-2.11321
ENST00000546815	ENSG00000075856	-0.656035	5.74824	-2.13954	0.0349147	0.259835	-2.10935
ENST00000446803	ENSG00000065882	-1.87481	2.91624	-2.1392	0.0349478	0.259849	-2.10896
ENST00000399351	ENSG00000177054	1.56445	3.29096	2.13835	0.0349581	0.259849	2.10884
ENST00000175091	ENSG00000068697	-1.48081	3.17585	-2.1388	0.0350186	0.25991	-2.10814
ENST00000433274	ENSG00000168066	1.37026	2.99952	2.13708	0.0350548	0.25991	2.10772
ENST00000463733	ENSG00000004059	-0.728781	7.08079	-2.13769	0.0350619	0.25991	-2.10764
ENST00000442092	ENSG00000004534	0.514512	6.81655	2.1372	0.0350824	0.25991	2.10741
ENST00000529568	ENSG00000255339	0.318743	9.05809	2.13696	0.0350938	0.25991	2.10727
ENST00000257359	ENSG00000134917	1.5583	4.20943	2.13709	0.0351092	0.25991	2.1071
ENST00000000442	ENSG00000173153	1.0688	3.61456	2.13649	0.0351159	0.25991	2.10702
ENST00000583088	ENSG00000184185	1.37781	3.73677	2.13654	0.0351326	0.25991	2.10683
ENST00000350221	ENSG00000150667	-1.31794	5.18707	-2.13639	0.0351887	0.260056	-2.10618
ENST00000196489	ENSG00000083817	1.29766	3.41987	2.13537	0.035198	0.260056	2.10607
ENST00000320574	ENSG00000177084	-1.24034	6.92497	-2.13637	0.0352148	0.260056	-2.10588
ENST00000629193	ENSG00000131844	0.655497	6.72802	2.13588	0.0352483	0.260056	2.10549
ENST00000535113	ENSG00000184949	-0.766433	5.47418	-2.13519	0.0352792	0.260056	-2.10514
ENST00000246672	ENSG00000126368	0.853365	6.12542	2.13495	0.0352824	0.260056	2.1051
ENST00000416602	ENSG00000106610	-1.21507	5.31617	-2.13482	0.0352978	0.260056	-2.10493
ENST00000607371	ENSG00000089558	-1.67832	3.73962	-2.13441	0.0353432	0.260237	-2.1044
ENST00000428149	ENSG00000137760	0.840483	5.02779	2.13351	0.0353677	0.260264	2.10412
ENST00000556842	ENSG00000100441	-1.95155	2.36931	-2.13273	0.0354381	0.260353	-2.10332
ENST00000417342	ENSG00000067369	1.17917	4.47062	2.13348	0.0354405	0.260353	2.10329
ENST00000596530	ENSG00000237440	1.53569	2.46184	2.13323	0.0354422	0.260353	2.10327
ENST00000282344	ENSG00000152484	0.695466	6.43668	2.13202	0.0354918	0.260565	2.1027
ENST00000262457	ENSG00000119509	0.621091	6.3374	2.13173	0.0355247	0.260653	2.10233
ENST00000627688	ENSG00000281128	1.58959	3.14199	2.12979	0.0356771	0.261618	2.10059
ENST00000297293	ENSG00000164715	0.541038	6.92568	2.12904	0.035773	0.262168	2.0995
ENST00000334955	ENSG00000187257	0.367033	9.00199	2.12876	0.0358274	0.262413	2.09888
ENST00000576924	ENSG00000167978	0.400986	9.7362	2.12794	0.0358815	0.262655	2.09827
ENST00000300811	ENSG00000131116	-0.820615	6.20329	-2.12722	0.0359661	0.263082	-2.09731
ENST00000371626	ENSG00000117862	-0.853112	5.9347	-2.12676	0.0359819	0.263082	-2.09713
ENST00000602022	ENSG00000127527	0.45183	6.84534	2.12399	0.0361626	0.26422	2.09509
ENST00000356244	ENSG00000100401	-0.838045	7.36624	-2.12469	0.0361798	0.26422	-2.0949
ENST00000406925	ENSG00000242028	-1.67702	2.38443	-2.12372	0.0362689	0.264624	-2.0939
ENST00000263088	ENSG00000129219	-1.69864	3.01169	-2.12265	0.0362774	0.264624	-2.0938
ENST00000371380	ENSG00000138193	-1.54892	3.57746	-2.12275	0.0363254	0.264751	-2.09327
ENST00000395067	ENSG00000066697	0.560681	6.23313	2.12208	0.0363771	0.264751	2.09269
ENST00000454243	ENSG00000168490	-0.762514	9.01331	-2.12257	0.0363867	0.264751	-2.09258
ENST00000649849	ENSG00000148843	0.605863	6.63656	2.1213	0.0363943	0.264751	2.0925
ENST00000254942	ENSG00000132604	-1.28571	5.30316	-2.12204	0.0364006	0.264751	-2.09242
ENST00000337975	ENSG00000183655	1.65229	2.9693	2.12063	0.0365259	0.265459	2.09102
ENST00000299697	ENSG00000166548	0.515922	6.99346	2.12014	0.0365404	0.265459	2.09086
ENST00000377777	ENSG00000158373	1.61778	2.76147	2.11889	0.0366534	0.26605	2.0896
ENST00000373699	ENSG00000137168	-1.53433	3.43714	-2.11817	0.0366643	0.26605	-2.08948
ENST00000613213	ENSG00000274376	-1.08856	5.64155	-2.11703	0.0367635	0.26613	-2.08838
ENST00000349841	ENSG00000085274	-1.05423	4.49039	-2.11797	0.0367647	0.26613	-2.08837
ENST00000256646	ENSG00000134250	1.7866	3.55924	2.11727	0.0367718	0.26613	2.08829
ENST00000350997	ENSG00000149485	-0.751632	5.69063	-2.11695	0.0368096	0.26613	-2.08787
ENST00000419761	ENSG00000150051	-1.78844	2.98505	-2.11659	0.0368297	0.26613	-2.08765
ENST00000464777	ENSG00000123836	1.28017	3.61636	2.11631	0.0368402	0.26613	2.08753
ENST00000295598	ENSG00000163399	0.565672	8.66384	2.11686	0.0368428	0.26613	2.0875
ENST00000525501	ENSG00000175550	-0.45334	7.40508	-2.11667	0.0368455	0.26613	-2.08747
ENST00000552276	ENSG00000083454	0.765329	6.07685	2.11594	0.0369009	0.266223	2.08686
ENST00000550383	ENSG00000257950	0.765329	6.07685	2.11594	0.0369009	0.266223	2.08686
ENST00000442316	ENSG00000228222	-0.514685	7.57454	-2.11538	0.037	0.266784	-2.08576
ENST00000241463	ENSG00000122035	1.55392	1.83406	2.11401	0.0370385	0.266824	2.08534
ENST00000425217	ENSG00000171435	-0.502103	7.42662	-2.11407	0.0370482	0.266824	-2.08523
ENST00000326448	ENSG00000068885	-1.02969	4.59155	-2.11158	0.0372403	0.267932	-2.08312
ENST00000503452	ENSG00000251141	1.28846	4.13303	2.11231	0.037245	0.267932	2.08307
ENST00000566657	ENSG00000132600	-0.86591	6.35967	-2.11177	0.0372738	0.267985	-2.08275
ENST00000226091	ENSG00000108947	-1.72027	4.02988	-2.11046	0.0373638	0.268478	-2.08177
ENST00000637519	ENSG00000175344	-1.46358	4.16532	-2.11038	0.0374414	0.268796	-2.08092
ENST00000378700	ENSG00000172201	-1.3572	4.34376	-2.10993	0.037451	0.268796	-2.08081
ENST00000369583	ENSG00000138166	1.63491	3.38544	2.1095	0.0374932	0.268908	2.08035
ENST00000369701	ENSG00000156395	-1.08996	6.71413	-2.10966	0.0375096	0.268908	-2.08017
ENST00000602795	ENSG00000101158	0.470196	6.22513	2.10815	0.0375431	0.268975	2.07981
ENST00000454309	ENSG00000114279	-1.201	6.6741	-2.10909	0.0375619	0.268975	-2.0796
ENST00000166244	ENSG00000070886	0.954828	3.36033	2.1076	0.0375929	0.269043	2.07927
ENST00000613358	ENSG00000164040	-1.13829	5.17989	-2.10667	0.0377125	0.269745	-2.07797
ENST00000378331	ENSG00000152455	1.18348	4.01608	2.10627	0.0377544	0.26989	2.07751
ENST00000220058	ENSG00000103707	0.671993	6.49166	2.1048	0.0378992	0.270187	2.07594
ENST00000329962	ENSG00000182272	-0.476588	8.92371	-2.10504	0.0379142	0.270187	-2.07578
ENST00000372396	ENSG00000066135	-1.01765	5.05862	-2.10469	0.0379366	0.270187	-2.07554
ENST00000645057	ENSG00000284989	-1.01765	5.05862	-2.10469	0.0379366	0.270187	-2.07554
ENST00000456329	ENSG00000170234	1.25642	3.68411	2.10367	0.0379416	0.270187	2.07549
ENST00000419510	ENSG00000113916	-1.63574	1.87241	-2.10337	0.0379688	0.270187	-2.07519
ENST00000650792	ENSG00000011376	0.990728	4.70307	2.10408	0.0379816	0.270187	2.07505
ENST00000530517	ENSG00000165495	-1.18075	5.49955	-2.10401	0.0379859	0.270187	-2.07501
ENST00000606082	ENSG00000170634	-1.45556	4.75231	-2.10352	0.0380122	0.270187	-2.07472
ENST00000512589	ENSG00000174720	1.04436	4.14368	2.1031	0.0380166	0.270187	2.07468
ENST00000309195	ENSG00000106853	-1.80229	3.39637	-2.10337	0.0380335	0.270187	-2.07449
ENST00000544305	ENSG00000133216	-1.24655	6.06544	-2.10244	0.0381236	0.270586	-2.07352
ENST00000297283	ENSG00000164708	-1.74314	1.99678	-2.10152	0.0381612	0.270586	-2.07312
ENST00000304788	ENSG00000170191	-1.5326	2.89932	-2.10122	0.0381752	0.270586	-2.07297
ENST00000174618	ENSG00000070444	-0.963607	5.69087	-2.10173	0.0381762	0.270586	-2.07296
ENST00000359426	ENSG00000156515	-0.472912	7.40291	-2.10153	0.0382056	0.270641	-2.07264
ENST00000520697	ENSG00000147481	-0.697679	7.1361	-2.10045	0.0382934	0.271109	-2.0717
ENST00000380737	ENSG00000221914	-0.600855	7.11442	-2.09916	0.0384014	0.271721	-2.07054
ENST00000256689	ENSG00000134294	-0.682201	6.15366	-2.09903	0.0384456	0.271879	-2.07007
ENST00000507290	ENSG00000188002	0.547855	6.9152	2.09616	0.0386182	0.272945	2.06823
ENST00000513079	ENSG00000049860	0.809388	5.27595	2.09587	0.0386655	0.273021	2.06773
ENST00000602892	ENSG00000215386	1.15626	4.01255	2.0959	0.0386999	0.273021	2.06736
ENST00000300584	ENSG00000167202	-0.716185	6.66316	-2.0961	0.0387114	0.273021	-2.06724
ENST00000559123	ENSG00000092010	-0.699951	5.65257	-2.09548	0.0387161	0.273021	-2.06719
ENST00000439817	ENSG00000198408	0.388238	9.18285	2.09511	0.0387881	0.273374	2.06643
ENST00000251453	ENSG00000105193	-1.08242	5.69809	-2.09526	0.0388209	0.273451	-2.06608
ENST00000216489	ENSG00000100601	-1.75003	3.30383	-2.09348	0.0388621	0.273587	-2.06564
ENST00000345097	ENSG00000053254	-1.15427	4.74978	-2.09336	0.0389386	0.273972	-2.06484
ENST00000255641	ENSG00000133275	0.583379	6.60964	2.09085	0.0391034	0.274828	2.0631
ENST00000304457	ENSG00000171824	0.457105	7.93505	2.09155	0.0391043	0.274828	2.06309
ENST00000359676	ENSG00000197183	-1.71392	2.08394	-2.09016	0.0391662	0.275109	-2.06244
ENST00000230895	ENSG00000112977	-0.967118	5.57563	-2.09028	0.0391925	0.275139	-2.06216
ENST00000571629	ENSG00000121057	1.56943	1.73345	2.09008	0.0392341	0.275277	2.06172
ENST00000537235	ENSG00000165821	-0.672593	5.33363	-2.0893	0.0392608	0.27531	-2.06144
ENST00000340556	ENSG00000188010	0.688847	5.86645	2.08893	0.039316	0.275484	2.06086
ENST00000263268	ENSG00000118242	1.51128	3.57468	2.08874	0.0393308	0.275484	2.06071
ENST00000374050	ENSG00000136888	-0.449999	7.14665	-2.089	0.0393517	0.275484	-2.06049
ENST00000565824	ENSG00000260750	1.53997	2.24532	2.08796	0.0393822	0.275543	2.06017
ENST00000451153	ENSG00000156017	-1.46441	3.77825	-2.08721	0.0394924	0.27616	-2.05902
ENST00000434055	ENSG00000204843	-0.639363	7.1849	-2.08705	0.0395326	0.276286	-2.0586
ENST00000446778	ENSG00000146729	-0.479314	6.90726	-2.08655	0.0395752	0.27643	-2.05816
ENST00000412051	ENSG00000146540	-0.360227	8.31141	-2.08626	0.0396294	0.276584	-2.05759
ENST00000225916	ENSG00000108773	0.445501	7.16541	2.08528	0.0396415	0.276584	2.05747
ENST00000596989	ENSG00000167232	0.560532	6.66823	2.08474	0.0396662	0.276602	2.05721
ENST00000341307	ENSG00000133318	-0.563185	9.16269	-2.08485	0.0397356	0.276931	-2.05649
ENST00000285667	ENSG00000155304	-1.6048	3.50846	-2.0835	0.0397818	0.277011	-2.05601
ENST00000529181	ENSG00000172379	-0.821775	7.18855	-2.08413	0.0397912	0.277011	-2.05591
ENST00000467744	ENSG00000188419	1.47141	2.39035	2.08352	0.0398459	0.277237	2.05534
ENST00000333274	ENSG00000184349	-1.07459	5.55377	-2.08319	0.0399208	0.277419	-2.05457
ENST00000615519	ENSG00000154511	1.33972	3.72202	2.08212	0.039922	0.277419	2.05456
ENST00000326665	ENSG00000178965	-0.919341	6.53369	-2.0821	0.039975	0.277419	-2.05401
ENST00000333323	ENSG00000185614	-1.63243	1.85421	-2.08165	0.039996	0.277419	-2.05379
ENST00000394729	ENSG00000163932	1.96184	3.93069	2.08112	0.0400042	0.277419	2.05371
ENST00000264036	ENSG00000076706	1.65563	1.67963	2.08152	0.040013	0.277419	2.05362
ENST00000381655	ENSG00000132932	0.334158	8.61974	2.08141	0.0400485	0.277419	2.05325
ENST00000510483	ENSG00000112200	0.428499	7.63571	2.08138	0.0400494	0.277419	2.05324
ENST00000462326	ENSG00000154978	0.89551	4.97865	2.08041	0.0400923	0.277426	2.0528
ENST00000517746	ENSG00000154188	-1.38234	2.71906	-2.08015	0.0400948	0.277426	-2.05277
ENST00000540433	ENSG00000155974	-1.68738	3.5775	-2.08019	0.0401334	0.277539	-2.05237
ENST00000606320	ENSG00000051825	0.490271	8.51187	2.07974	0.0401811	0.277647	2.05188
ENST00000346736	ENSG00000132016	-1.52371	4.22483	-2.07967	0.0401933	0.277647	-2.05176
ENST00000652186	ENSG00000286215	1.74803	1.99784	2.07847	0.0402704	0.278026	2.05096
ENST00000524583	ENSG00000109536	-0.667712	6.61909	-2.07798	0.0403431	0.278374	-2.05022
ENST00000535410	ENSG00000184445	1.09632	4.20541	2.07772	0.0403709	0.278412	2.04993
ENST00000341744	ENSG00000124225	0.945235	4.83678	2.07695	0.040415	0.278563	2.04948
ENST00000480058	ENSG00000112739	0.433949	8.12508	2.07573	0.0405398	0.279005	2.04821
ENST00000316403	ENSG00000120885	-0.953224	9.75884	-2.0764	0.0405529	0.279005	-2.04807
ENST00000474362	ENSG00000095794	-1.2055	4.36224	-2.07561	0.0405835	0.279005	-2.04776
ENST00000585474	ENSG00000141759	1.70422	3.18183	2.07514	0.0405926	0.279005	2.04767
ENST00000452361	ENSG00000274049	-0.482905	7.2941	-2.07572	0.0405989	0.279005	-2.0476
ENST00000615618	ENSG00000155100	0.405797	7.46558	2.07496	0.040613	0.279005	2.04746
ENST00000514793	ENSG00000250999	1.52726	2.24107	2.07473	0.0406502	0.279108	2.04708
ENST00000284273	ENSG00000154127	-1.66586	4.45768	-2.07493	0.0406863	0.279136	-2.04671
ENST00000155926	ENSG00000071575	-1.09925	4.41913	-2.07479	0.0406989	0.279136	-2.04658
ENST00000430474	ENSG00000176956	-1.61085	3.63508	-2.07248	0.0408196	0.27981	-2.04536
ENST00000260641	ENSG00000138071	0.456186	6.85378	2.07178	0.0408859	0.280111	2.04469
ENST00000355481	ENSG00000196218	-0.786622	4.66425	-2.0715	0.0409215	0.280201	-2.04432
ENST00000648566	ENSG00000142867	1.49941	3.03732	2.07079	0.0409857	0.280408	2.04367
ENST00000392456	ENSG00000152492	0.466919	6.62381	2.07042	0.0410162	0.280408	2.04337
ENST00000477216	ENSG00000136603	-1.19748	4.59481	-2.06999	0.0410566	0.280408	-2.04296
ENST00000373347	ENSG00000116544	1.04937	3.99261	2.06997	0.0410591	0.280408	2.04293
ENST00000257868	ENSG00000135414	-1.33098	4.33383	-2.07047	0.0411016	0.280408	-2.0425
ENST00000375107	ENSG00000204310	0.798919	5.50708	2.06956	0.0411434	0.280408	2.04208
ENST00000338244	ENSG00000089057	0.597515	6.30191	2.06962	0.0411486	0.280408	2.04203
ENST00000320743	ENSG00000139263	1.63876	1.97329	2.06983	0.0411514	0.280408	2.042
ENST00000600027	ENSG00000142534	-0.928762	5.71459	-2.06973	0.0411607	0.280408	-2.04191
ENST00000380569	ENSG00000137878	-1.86395	2.19453	-2.06939	0.0411758	0.280408	-2.04176
ENST00000397899	ENSG00000196872	-1.63094	7.27259	-2.06877	0.0412857	0.280998	-2.04065
ENST00000629181	ENSG00000233178	1.54458	2.82301	2.06806	0.0413073	0.280998	2.04043
ENST00000237937	ENSG00000107372	1.60486	2.01989	2.0672	0.0414019	0.281488	2.03948
ENST00000647056	ENSG00000108641	-0.962961	5.74457	-2.0653	0.0415977	0.282549	-2.03752
ENST00000283441	ENSG00000188818	1.61239	2.65788	2.06468	0.0416037	0.282549	2.03746
ENST00000524801	ENSG00000028277	-1.6196	1.87332	-2.06477	0.0416257	0.282549	-2.03724
ENST00000375053	ENSG00000102316	-1.07287	5.68254	-2.06395	0.041699	0.282893	-2.03651
ENST00000612832	ENSG00000107863	0.916958	5.67865	2.06294	0.0417894	0.283131	2.03561
ENST00000325006	ENSG00000158467	0.771117	5.80106	2.06253	0.0417968	0.283131	2.03554
ENST00000288710	ENSG00000157856	-0.752041	5.84401	-2.0626	0.041802	0.283131	-2.03549
ENST00000300527	ENSG00000142173	1.86208	3.81031	2.06117	0.0419301	0.283792	2.03421
ENST00000585853	ENSG00000128789	-1.51303	2.78953	-2.06147	0.041945	0.283792	-2.03407
ENST00000397525	ENSG00000184708	-1.45947	4.29918	-2.06145	0.0419776	0.283859	-2.03374
ENST00000527564	ENSG00000254531	-1.47112	3.24485	-2.05991	0.0420707	0.284257	-2.03282
ENST00000434316	ENSG00000150403	-0.718633	6.95685	-2.06003	0.0420819	0.284257	-2.03271
ENST00000527043	ENSG00000173227	-0.779427	6.90042	-2.05978	0.0421411	0.284504	-2.03212
ENST00000305135	ENSG00000163872	0.530654	7.33901	2.0583	0.0421941	0.284631	2.0316
ENST00000494621	ENSG00000075292	1.38518	3.47747	2.05824	0.0422278	0.284631	2.03127
ENST00000513615	ENSG00000151552	-0.505344	7.09263	-2.05887	0.0422282	0.284631	-2.03126
ENST00000651804	ENSG00000243701	-0.896426	5.61704	-2.05751	0.042346	0.285271	-2.0301
ENST00000533839	ENSG00000110074	0.937674	4.82816	2.05727	0.0423757	0.285318	2.02981
ENST00000581106	ENSG00000130935	1.50839	2.74766	2.05558	0.0424558	0.285589	2.02902
ENST00000524325	ENSG00000171045	-0.911165	5.95191	-2.05591	0.0424617	0.285589	-2.02897
ENST00000504225	ENSG00000196670	1.66221	3.17698	2.05392	0.042675	0.28687	2.02688
ENST00000296794	ENSG00000214944	-1.61855	5.18499	-2.05287	0.042797	0.287525	-2.02569
ENST00000296674	ENSG00000186468	-1.01319	5.64083	-2.05283	0.0428433	0.287525	-2.02523
ENST00000409137	ENSG00000150722	-1.62809	1.90952	-2.05195	0.0428842	0.287525	-2.02484
ENST00000370355	ENSG00000099194	0.71237	6.44043	2.05126	0.0429005	0.287525	2.02468
ENST00000544802	ENSG00000233369	1.94042	1.92684	2.05161	0.0429122	0.287525	2.02456
ENST00000559720	ENSG00000166710	-1.51342	4.76894	-2.05162	0.0429304	0.287525	-2.02439
ENST00000602447	ENSG00000136813	0.608201	6.20183	2.05075	0.0429334	0.287525	2.02436
ENST00000054950	ENSG00000049449	-1.11714	5.32369	-2.05048	0.0430268	0.287799	-2.02345
ENST00000377669	ENSG00000118922	0.563026	6.21673	2.04982	0.043033	0.287799	2.02339
ENST00000373210	ENSG00000134698	-1.03937	4.67065	-2.0505	0.0430434	0.287799	-2.02329
ENST00000429120	ENSG00000160932	-1.17417	6.48466	-2.04988	0.0430781	0.287878	-2.02295
ENST00000553290	ENSG00000072110	0.782455	5.70113	2.04863	0.0431786	0.288395	2.02198
ENST00000397112	ENSG00000238105	-1.58456	3.34154	-2.04815	0.0432563	0.28876	-2.02123
ENST00000521242	ENSG00000253230	0.370889	9.39347	2.04663	0.043383	0.289406	2.02
ENST00000428154	ENSG00000105819	0.572336	6.56272	2.04635	0.0434146	0.289406	2.0197
ENST00000637851	ENSG00000109832	1.43465	1.83586	2.04659	0.0434278	0.289406	2.01957
ENST00000344922	ENSG00000154305	-0.465119	6.87014	-2.04562	0.0434456	0.289406	-2.0194
ENST00000563000	ENSG00000104164	-1.60153	2.77436	-2.04585	0.0434758	0.289453	-2.01911
ENST00000379825	ENSG00000137074	-0.897476	5.11563	-2.04452	0.0435569	0.289839	-2.01833
ENST00000642389	ENSG00000204842	0.638146	5.50632	2.04426	0.04359	0.289905	2.01801
ENST00000218075	ENSG00000101958	-1.64543	3.51988	-2.04449	0.0436446	0.290111	-2.01749
ENST00000377497	ENSG00000068831	1.68609	2.51603	2.04368	0.0436674	0.290111	2.01727
ENST00000461808	ENSG00000169668	-0.721654	4.32326	-2.04362	0.0437473	0.290367	-2.0165
ENST00000494971	ENSG00000136878	-1.00512	4.78991	-2.04294	0.0437523	0.290367	-2.01646
ENST00000374092	ENSG00000244005	0.857319	4.17688	2.04147	0.0438872	0.291108	2.01517
ENST00000528070	ENSG00000177156	-0.74675	6.28704	-2.04051	0.0439614	0.291401	-2.01446
ENST00000286657	ENSG00000156140	-1.72662	3.18198	-2.04111	0.043978	0.291401	-2.0143
ENST00000420918	ENSG00000212978	1.6241	2.22929	2.03939	0.044076	0.291896	2.01337
ENST00000217426	ENSG00000101444	-1.3886	2.96172	-2.0386	0.0441559	0.29227	-2.01261
ENST00000340348	ENSG00000089101	1.4168	2.61278	2.03816	0.0442012	0.292415	2.01218
ENST00000367064	ENSG00000196352	-0.718734	5.22725	-2.03766	0.0442516	0.292437	-2.0117
ENST00000368984	ENSG00000166033	-1.18958	6.45504	-2.03862	0.0442701	0.292437	-2.01152
ENST00000339697	ENSG00000111897	-0.691634	7.94894	-2.03851	0.0442747	0.292437	-2.01148
ENST00000585839	ENSG00000123143	-1.10045	5.25613	-2.03773	0.0443259	0.292621	-2.011
ENST00000510504	ENSG00000218336	0.965195	4.93342	2.03638	0.0443952	0.292814	2.01034
ENST00000360793	ENSG00000008283	-1.3782	3.59696	-2.03637	0.0444263	0.292814	-2.01005
ENST00000641877	ENSG00000263798	-1.57698	4.12167	-2.0365	0.0444533	0.292814	-2.00979
ENST00000392008	ENSG00000198612	-1.27674	4.39584	-2.03611	0.0444695	0.292814	-2.00964
ENST00000317198	ENSG00000104529	-1.02641	5.0375	-2.03621	0.0444771	0.292814	-2.00957
ENST00000541977	ENSG00000231887	-0.55844	6.44837	-2.03614	0.0444956	0.292814	-2.00939
ENST00000334895	ENSG00000140416	0.345417	8.86463	2.03515	0.0445772	0.293197	2.00862
ENST00000392066	ENSG00000123983	0.554292	7.41611	2.03398	0.0446287	0.293381	2.00814
ENST00000491143	ENSG00000119547	-1.74048	5.30522	-2.0336	0.044668	0.293485	-2.00777
ENST00000535622	ENSG00000100150	0.87957	5.61061	2.03312	0.0447383	0.293793	2.00711
ENST00000266095	ENSG00000241878	-1.41217	1.65777	-2.03286	0.044785	0.293946	-2.00667
ENST00000540441	ENSG00000166783	0.839922	4.68287	2.03207	0.0448583	0.293988	2.00598
ENST00000393203	ENSG00000134247	1.52152	2.70689	2.03179	0.0448616	0.293988	2.00595
ENST00000466801	ENSG00000187514	1.60641	1.8022	2.03182	0.044862	0.293988	2.00595
ENST00000558834	ENSG00000205363	-1.69593	2.2282	-2.03162	0.0449052	0.294117	-2.00554
ENST00000601372	ENSG00000167785	1.31769	3.38203	2.03006	0.0450483	0.2949	2.0042
ENST00000247930	ENSG00000196453	-1.69667	1.98807	-2.0284	0.045205	0.2957	-2.00274
ENST00000528302	ENSG00000087365	-0.539125	6.68186	-2.02925	0.0452178	0.2957	-2.00262
ENST00000416649	ENSG00000213672	-0.750567	6.40474	-2.02843	0.045288	0.296004	-2.00197
ENST00000259526	ENSG00000136999	-1.71557	2.46285	-2.02695	0.045383	0.296471	-2.00109
ENST00000315596	ENSG00000083642	-0.640635	7.05384	-2.02628	0.0454793	0.296944	-2.00019
ENST00000372652	ENSG00000066136	1.11958	4.11212	2.02437	0.0456267	0.297752	1.99883
ENST00000615547	ENSG00000198843	-0.703443	5.97313	-2.02453	0.0456564	0.297772	-1.99856
ENST00000355977	ENSG00000198160	0.497206	6.27602	2.02471	0.0456776	0.297772	1.99836
ENST00000406787	ENSG00000169519	1.22173	3.43894	2.02365	0.0457013	0.297772	1.99814
ENST00000381809	ENSG00000147853	-1.57139	2.49458	-2.02328	0.0457398	0.297778	-1.99779
ENST00000340083	ENSG00000175920	1.01902	1.97815	2.0231	0.0457591	0.297778	1.99761
ENST00000360453	ENSG00000155846	-1.03185	5.34174	-2.02338	0.0457735	0.297778	-1.99748
ENST00000651234	ENSG00000188157	1.13749	6.44404	2.02308	0.0457989	0.297788	1.99724
ENST00000388827	ENSG00000198865	-1.57554	3.29193	-2.02223	0.0458504	0.297863	-1.99677
ENST00000432901	ENSG00000232838	-0.61714	6.99662	-2.02267	0.0458581	0.297863	-1.9967
ENST00000354377	ENSG00000196391	1.24816	4.28053	2.02078	0.0460026	0.298647	1.99537
ENST00000231498	ENSG00000113569	-1.1683	4.20012	-2.01971	0.0461153	0.299217	-1.99434
ENST00000366615	ENSG00000168275	1.09583	4.50155	2.02025	0.0461383	0.299217	1.99413
ENST00000316562	ENSG00000125779	0.322008	8.59005	2.02012	0.0461819	0.299345	1.99373
ENST00000521609	ENSG00000206573	0.935603	4.69765	2.01893	0.0462352	0.299361	1.99324
ENST00000295408	ENSG00000153208	-1.94028	4.2058	-2.01917	0.0462529	0.299361	-1.99308
ENST00000443155	ENSG00000204764	-1.05567	4.68072	-2.01889	0.0462693	0.299361	-1.99293
ENST00000216962	ENSG00000100994	-0.571276	7.12838	-2.01897	0.0462801	0.299361	-1.99283
ENST00000320152	ENSG00000099256	-1.60257	3.88245	-2.01773	0.0463683	0.299777	-1.99202
ENST00000484581	ENSG00000197969	0.997498	4.1737	2.01691	0.0464612	0.300005	1.99118
ENST00000374088	ENSG00000106948	-1.44852	4.48045	-2.01706	0.0464758	0.300005	-1.99105
ENST00000419711	ENSG00000132507	1.34318	2.95059	2.01618	0.046506	0.300005	1.99077
ENST00000374874	ENSG00000148123	-1.42553	3.77326	-2.01705	0.0465146	0.300005	-1.99069
ENST00000258149	ENSG00000135679	0.790385	5.1655	2.01607	0.0465236	0.300005	1.99061
ENST00000599599	ENSG00000197951	0.574072	6.81617	2.01589	0.0465807	0.300064	1.99009
ENST00000650950	ENSG00000269793	0.574072	6.81617	2.01589	0.0465807	0.300064	1.99009
ENST00000243997	ENSG00000124172	-0.841849	6.3067	-2.01605	0.0466048	0.300065	-1.98987
ENST00000558655	ENSG00000148516	1.56837	2.39625	2.01459	0.0466599	0.300265	1.98937
ENST00000377126	ENSG00000119138	0.924539	5.3555	2.01474	0.0466935	0.300327	1.98907
ENST00000538423	ENSG00000248098	-0.775437	5.47633	-2.01392	0.0467674	0.300647	-1.9884
ENST00000419016	ENSG00000086065	-0.671449	6.26423	-2.01325	0.0468476	0.301009	-1.98768
ENST00000260443	ENSG00000137876	-1.07825	5.34993	-2.01301	0.0468891	0.301062	-1.9873
ENST00000433239	ENSG00000106013	1.16015	3.20806	2.01232	0.046904	0.301062	1.98717
ENST00000428373	ENSG00000172995	-1.17089	6.3967	-2.01278	0.0469484	0.301192	-1.98677
ENST00000311124	ENSG00000173638	1.08283	4.84307	2.01104	0.0470403	0.301357	1.98594
ENST00000546651	ENSG00000174456	-0.877176	5.57402	-2.01135	0.0470465	0.301357	-1.98588
ENST00000327423	ENSG00000183530	1.54986	3.6665	2.01159	0.0470681	0.301357	1.98569
ENST00000544584	ENSG00000139182	1.1202	3.78131	2.01099	0.0470705	0.301357	1.98567
ENST00000403150	ENSG00000198517	-1.09019	4.67964	-2.01117	0.0470972	0.301374	-1.98543
ENST00000472574	ENSG00000148143	-0.845671	4.08112	-2.00987	0.0472046	0.301907	-1.98446
ENST00000250111	ENSG00000129244	-0.991502	5.72281	-2.0099	0.0472621	0.30212	-1.98394
ENST00000447072	ENSG00000233452	-1.06325	4.01257	-2.00903	0.0473155	0.302307	-1.98347
ENST00000466074	ENSG00000130822	-1.44447	5.33866	-2.00911	0.0473436	0.302332	-1.98321
ENST00000510267	ENSG00000168884	-1.22947	5.45429	-2.00738	0.0474822	0.303063	-1.98197
ENST00000610881	ENSG00000118363	0.551464	6.37826	2.00446	0.0477667	0.304723	1.97944
ENST00000261461	ENSG00000066027	1.18127	4.23008	2.0045	0.047809	0.304837	1.97906
ENST00000506574	ENSG00000040275	0.922174	4.55135	2.00402	0.0478456	0.304915	1.97874
ENST00000577571	ENSG00000266094	1.44683	3.74313	2.00417	0.047874	0.304919	1.97849
ENST00000396700	ENSG00000168952	1.15854	5.56525	2.00331	0.0478949	0.304919	1.9783
ENST00000477091	ENSG00000243927	-1.3169	4.56108	-2.00256	0.0479592	0.305173	-1.97773
ENST00000415766	ENSG00000102904	-0.714998	6.03063	-2.00197	0.0480665	0.305405	-1.97678
ENST00000445288	ENSG00000187257	-1.54808	3.15383	-2.00154	0.0480708	0.305405	-1.97674
ENST00000396741	ENSG00000008256	-0.482713	7.1121	-2.00217	0.0480991	0.305405	-1.97649
ENST00000372207	ENSG00000142959	-1.72578	1.73941	-2.00158	0.0481055	0.305405	-1.97643
ENST00000251546	ENSG00000132879	0.911609	4.2424	2.00111	0.0481177	0.305405	1.97633
ENST00000480649	ENSG00000114841	-1.61293	2.86113	-1.99953	0.0482912	0.30633	-1.9748
ENST00000539041	ENSG00000172594	1.11839	4.03973	1.99946	0.0483125	0.30633	1.97461
ENST00000538621	ENSG00000124507	-1.16922	5.55486	-1.99971	0.0483422	0.306363	-1.97435
ENST00000325421	ENSG00000218891	1.68528	1.94446	1.99771	0.0485038	0.307148	1.97293
ENST00000476110	ENSG00000100387	-1.3674	3.3307	-1.99787	0.0485152	0.307148	-1.97283
ENST00000369367	ENSG00000139218	0.377906	8.20388	1.99702	0.0486592	0.307905	1.97157
ENST00000581639	ENSG00000141337	1.31023	3.67325	1.99595	0.04872	0.308093	1.97103
ENST00000338820	ENSG00000148719	-0.658413	6.7063	-1.99504	0.0487869	0.308093	-1.97045
ENST00000366600	ENSG00000162885	1.15898	4.56221	1.99502	0.0488113	0.308093	1.97024
ENST00000436759	ENSG00000178209	0.423588	8.04705	1.99522	0.048823	0.308093	1.97013
ENST00000370353	ENSG00000130032	-1.62558	3.1951	-1.99521	0.0488369	0.308093	-1.97001
ENST00000438576	ENSG00000175573	-1.12145	4.31344	-1.99529	0.0488474	0.308093	-1.96992
ENST00000538243	ENSG00000089094	-1.75153	1.60974	-1.99437	0.0488614	0.308093	-1.9698
ENST00000371408	ENSG00000176273	1.31164	2.37915	1.99396	0.0489181	0.308295	1.9693
ENST00000586717	ENSG00000188878	-1.0227	4.50599	-1.9938	0.048962	0.308305	-1.96892
ENST00000512251	ENSG00000171503	-1.13094	4.30407	-1.99382	0.0489689	0.308305	-1.96886
ENST00000272542	ENSG00000144136	0.477405	7.21165	1.993	0.049014	0.308433	1.96847
ENST00000545470	ENSG00000211455	0.56063	7.36962	1.99217	0.049196	0.309269	1.96689
ENST00000316610	ENSG00000176055	-1.13115	5.50642	-1.99136	0.0491962	0.309269	-1.96689
ENST00000588138	ENSG00000033627	-1.605	1.84074	-1.99162	0.0492293	0.309321	-1.9666
ENST00000325319	ENSG00000165973	0.701031	6.0365	1.98875	0.0495009	0.310872	1.96425
ENST00000305943	ENSG00000168159	-0.544829	8.83579	-1.98852	0.0496197	0.311461	-1.96323
ENST00000648112	ENSG00000285585	-1.529	1.48815	-1.98718	0.0497559	0.31216	-1.96206
ENST00000537098	ENSG00000153815	-0.486927	6.74034	-1.9863	0.0498743	0.312746	-1.96104
ENST00000600253	ENSG00000269235	-1.69098	2.75714	-1.98526	0.0499701	0.313189	-1.96022
ENST00000590396	ENSG00000037042	0.613818	6.55862	1.98422	0.0500903	0.313663	1.95919
ENST00000355371	ENSG00000187164	0.418293	8.56251	1.98392	0.0500958	0.313663	1.95914
ENST00000265350	ENSG00000124641	0.684774	5.36745	1.98317	0.050182	0.314045	1.95841
[truncated: 10,511 more rows]

## Sheet: N ARC vs Dien
promoter isoform	gene_id	logFC	AveExpr	t	P.Value	adj.P.Val	z.std
ENST00000542672	ENSG00000077522	3.7116	7.16613	9.82008	2.81748e-16	3.52467e-12	8.18089
ENST00000367433	ENSG00000162687	3.00487	7.30226	8.20148	8.86748e-13	5.54661e-09	7.14703
ENST00000367526	ENSG00000152818	2.80489	6.79882	8.05783	2.07762e-12	8.66367e-09	7.02917
ENST00000615808	ENSG00000182256	3.34675	6.33427	7.83583	6.51786e-12	2.03846e-08	6.86785
ENST00000498228	ENSG00000162390	4.38077	4.2671	7.63287	1.4863e-11	3.71872e-08	6.74923
ENST00000466780	ENSG00000121440	-5.66016	4.13271	-7.45411	3.47492e-11	7.24522e-08	-6.6249
ENST00000504454	ENSG00000145362	2.50368	7.10615	7.27844	8.9297e-11	1.59586e-07	6.48404
ENST00000310164	ENSG00000174460	3.79382	4.55493	7.04905	2.54136e-10	3.97405e-07	6.32445
ENST00000344041	ENSG00000136237	3.39457	7.93293	6.99892	3.38485e-10	4.70494e-07	6.28004
ENST00000252804	ENSG00000130508	4.35424	5.87712	6.88146	5.44282e-10	6.80897e-07	6.20577
ENST00000295452	ENSG00000163285	4.67984	5.18567	6.84843	6.36592e-10	7.23979e-07	6.18109
ENST00000252939	ENSG00000130643	1.68449	8.36183	6.786	8.87058e-10	9.24758e-07	6.12851
ENST00000356860	ENSG00000153956	1.40107	7.98087	6.72774	1.14321e-09	1.10012e-06	6.08801
ENST00000505330	ENSG00000017260	-5.5578	2.20821	-6.66145	1.54319e-09	1.37895e-06	-6.03979
ENST00000403951	ENSG00000136267	2.59217	6.1224	6.54815	2.73822e-09	2.1663e-06	5.94657
ENST00000306107	ENSG00000170017	3.30732	5.88022	6.52627	2.89662e-09	2.1663e-06	5.93735
ENST00000503923	ENSG00000038427	4.76451	2.29594	6.5228	2.94382e-09	2.1663e-06	5.9347
ENST00000262406	ENSG00000108370	3.85864	4.19728	6.49871	3.47716e-09	2.3056e-06	5.90732
ENST00000282020	ENSG00000152208	2.56458	6.56174	6.49506	3.50171e-09	2.3056e-06	5.90616
ENST00000355396	ENSG00000106868	1.76643	8.95369	6.46163	4.11237e-09	2.55505e-06	5.87961
ENST00000302536	ENSG00000171724	2.61403	6.30909	6.45747	4.3042e-09	2.55505e-06	5.87206
ENST00000556123	ENSG00000175985	-5.72614	2.58473	-6.42628	4.61397e-09	2.55505e-06	-5.86053
ENST00000388712	ENSG00000135052	1.75306	7.09891	6.42266	4.69753e-09	2.55505e-06	5.85755
ENST00000397077	ENSG00000157087	-2.00882	7.46456	-6.40486	5.15546e-09	2.68729e-06	-5.84207
ENST00000357947	ENSG00000095587	4.56473	2.00574	6.34756	6.72066e-09	3.36302e-06	5.79776
ENST00000259818	ENSG00000137285	2.51571	5.46481	6.26196	1.02305e-08	4.92243e-06	5.72686
ENST00000335681	ENSG00000170485	-2.39634	9.07286	-6.23058	1.18062e-08	5.47019e-06	-5.7025
ENST00000445957	ENSG00000162670	3.91704	3.65742	6.21031	1.2476e-08	5.57411e-06	5.69309
ENST00000341460	ENSG00000097096	3.32701	5.23866	6.12558	1.83867e-08	7.93164e-06	5.62653
ENST00000339775	ENSG00000154640	3.77331	4.29854	6.10934	2.00683e-08	8.36847e-06	5.61141
ENST00000481208	ENSG00000162390	4.08072	5.17956	6.07779	2.30928e-08	9.31906e-06	5.58707
ENST00000315677	ENSG00000170579	-2.09562	9.69512	-6.05277	2.61883e-08	1.0238e-05	-5.56518
ENST00000308664	ENSG00000174437	-1.42451	8.36149	-6.02015	3.01967e-08	1.14473e-05	-5.54029
ENST00000531234	ENSG00000110675	-1.62889	8.40485	-6.00566	3.2772e-08	1.20582e-05	-5.52594
ENST00000437955	ENSG00000196562	2.98851	6.48167	5.97688	3.70767e-08	1.3011e-05	5.50424
ENST00000564336	ENSG00000140807	-4.7563	3.79551	-5.97023	3.74416e-08	1.3011e-05	-5.50251
ENST00000426824	ENSG00000007516	3.7545	6.7845	5.94819	4.09953e-08	1.38609e-05	5.48651
ENST00000223357	ENSG00000106624	4.59141	3.83612	5.92816	4.5087e-08	1.47128e-05	5.46967
ENST00000428373	ENSG00000172995	2.74851	6.3967	5.93285	4.58672e-08	1.47128e-05	5.46663
ENST00000638316	ENSG00000164199	4.05751	2.18874	5.91355	4.79267e-08	1.49891e-05	5.45884
ENST00000370068	ENSG00000162631	-2.0573	6.90384	-5.8912	5.2959e-08	1.6159e-05	-5.44108
ENST00000378641	ENSG00000182621	-1.66446	10.4982	-5.85523	6.37041e-08	1.89747e-05	-5.40808
ENST00000262622	ENSG00000124302	3.98332	1.57949	5.82314	7.37486e-08	2.14557e-05	5.38179
ENST00000274368	ENSG00000145708	4.4415	2.25926	5.77131	9.19824e-08	2.61523e-05	5.34189
ENST00000442650	ENSG00000213366	2.90894	5.29676	5.74606	1.01074e-07	2.80986e-05	5.32478
ENST00000398040	ENSG00000153815	3.60873	2.61466	5.73019	1.08432e-07	2.92426e-05	5.31199
ENST00000421423	ENSG00000224243	3.60303	4.74769	5.73958	1.09864e-07	2.92426e-05	5.3096
ENST00000345127	ENSG00000139174	-2.22784	6.58707	-5.71769	1.14595e-07	2.98663e-05	-5.30191
ENST00000539517	ENSG00000139910	1.78104	6.16827	5.71069	1.18989e-07	3.03787e-05	5.29504
ENST00000335670	ENSG00000069667	-1.82824	7.11933	-5.69497	1.26833e-07	3.17337e-05	-5.28336
ENST00000409852	ENSG00000163273	-4.79491	3.25309	-5.66019	1.50926e-07	3.70213e-05	-5.25143
ENST00000434381	ENSG00000078114	2.53859	5.45506	5.61837	1.79893e-07	4.32782e-05	5.219
ENST00000331366	ENSG00000139117	3.32022	6.79345	5.61885	1.8548e-07	4.37804e-05	5.21333
ENST00000393409	ENSG00000114554	1.50659	7.34638	5.61092	1.93131e-07	4.4742e-05	5.20583
ENST00000373381	ENSG00000121904	2.58614	7.45634	5.5863	2.04579e-07	4.65323e-05	5.19513
ENST00000296632	ENSG00000164211	-2.04654	6.3325	-5.58088	2.09106e-07	4.67128e-05	-5.19105
ENST00000523509	ENSG00000153310	-1.30773	7.47294	-5.56681	2.30905e-07	5.06776e-05	-5.17256
ENST00000380607	ENSG00000107295	-1.38608	8.83905	-5.51482	2.94203e-07	6.34565e-05	-5.12712
ENST00000288710	ENSG00000157856	1.69357	5.84401	5.48752	3.15877e-07	6.69766e-05	5.11372
ENST00000334133	ENSG00000131378	3.39632	5.54026	5.48266	3.27909e-07	6.7873e-05	5.10666
ENST00000440294	ENSG00000008226	3.77989	2.18429	5.47585	3.30956e-07	6.7873e-05	5.10491
ENST00000564654	ENSG00000070729	3.99102	4.84129	5.46568	3.51437e-07	6.98207e-05	5.09354
ENST00000259365	ENSG00000136842	2.67053	7.06418	5.47145	3.51615e-07	6.98207e-05	5.09344
ENST00000309720	ENSG00000125355	3.98352	2.1712	5.4367	3.91236e-07	7.64744e-05	5.07317
ENST00000616053	ENSG00000196628	2.57105	5.35729	5.43334	4.09606e-07	7.88334e-05	5.06444
ENST00000297737	ENSG00000165061	-2.89055	7.20742	-5.40516	4.53782e-07	8.57166e-05	-5.04489
ENST00000622181	ENSG00000211445	3.48186	3.52667	5.39857	4.65797e-07	8.57166e-05	5.03989
ENST00000230053	ENSG00000112309	3.2044	4.54851	5.41165	4.65925e-07	8.57166e-05	5.03984
ENST00000375044	ENSG00000117245	2.33866	5.07184	5.38252	4.9408e-07	8.95789e-05	5.0286
ENST00000267257	ENSG00000089159	2.38586	5.80672	5.37117	5.18749e-07	9.27079e-05	5.01925
ENST00000273854	ENSG00000145242	2.36527	6.82901	5.35865	5.48441e-07	9.66337e-05	5.00854
ENST00000329146	ENSG00000182809	2.10508	6.38601	5.35421	5.82587e-07	0.000101224	4.9969
ENST00000220876	ENSG00000104435	1.43212	7.47609	5.33873	5.98073e-07	0.000102138	4.99184
ENST00000336898	ENSG00000158555	-2.71466	5.14905	-5.33692	6.04174e-07	0.000102138	-4.98988
ENST00000560540	ENSG00000138606	2.39415	5.95895	5.33763	6.21689e-07	0.000103698	4.98435
ENST00000435817	ENSG00000197948	3.17786	3.23927	5.32653	6.46558e-07	0.000104603	4.97676
ENST00000527524	ENSG00000149403	2.54967	5.82376	5.31997	6.50082e-07	0.000104603	4.97571
ENST00000259455	ENSG00000136928	-1.33995	7.76996	-5.31963	6.52198e-07	0.000104603	-4.97508
ENST00000490848	ENSG00000168970	1.59139	6.02483	5.30608	6.90344e-07	0.000109319	4.96406
ENST00000278829	ENSG00000221968	1.41486	7.96331	5.30134	7.33144e-07	0.000114645	4.95237
ENST00000346199	ENSG00000053438	3.80444	4.43058	5.27345	8.0341e-07	0.000124082	4.93454
ENST00000649389	ENSG00000140022	3.68065	3.13176	5.26293	8.23638e-07	0.000125655	4.92968
ENST00000412167	ENSG00000157404	-3.50756	6.16042	-5.24749	8.85977e-07	0.000133118	-4.91541
ENST00000332235	ENSG00000183186	3.41668	3.97805	5.25249	8.99796e-07	0.000133118	4.91238
ENST00000622711	ENSG00000124140	-1.14876	10.1918	-5.25191	9.04476e-07	0.000133118	-4.91136
ENST00000306851	ENSG00000118276	-1.84014	5.62806	-5.23016	9.46486e-07	0.000137681	-4.90245
ENST00000379445	ENSG00000205279	-4.60418	2.09997	-5.22133	9.885e-07	0.00014214	-4.89391
ENST00000331351	ENSG00000182601	3.82217	3.42796	5.20595	1.04857e-06	0.000148079	4.8823
ENST00000449337	ENSG00000069667	-2.87904	4.62525	-5.20595	1.05348e-06	0.000148079	-4.88138
ENST00000515393	ENSG00000175471	3.40395	6.23272	5.18227	1.18465e-06	0.000164667	4.85819
ENST00000373471	ENSG00000160097	-2.64031	4.98477	-5.1702	1.22251e-06	0.000167861	-4.85195
ENST00000397299	ENSG00000243789	1.57056	6.0619	5.17071	1.23447e-06	0.000167861	4.85002
ENST00000396872	ENSG00000164638	2.1691	5.75302	5.12259	1.49497e-06	0.000201097	4.81191
ENST00000461395	ENSG00000072182	-3.03979	6.06831	-5.11443	1.59694e-06	0.000212529	-4.79871
ENST00000389622	ENSG00000080200	3.63055	3.8272	5.10203	1.69365e-06	0.000223027	4.78691
ENST00000535113	ENSG00000184949	1.63945	5.47418	5.08533	1.76594e-06	0.000230124	4.77852
ENST00000520799	ENSG00000254377	-1.68988	7.13606	-5.05521	2.02224e-06	0.000260806	-4.75119
ENST00000381125	ENSG00000067057	1.95219	7.09603	5.04536	2.06573e-06	0.000263697	4.74689
ENST00000371901	ENSG00000186377	1.60368	6.33549	5.0387	2.11424e-06	0.000265651	4.74219
ENST00000315930	ENSG00000129682	2.88897	6.13606	5.03996	2.12351e-06	0.000265651	4.7413
ENST00000518698	ENSG00000165084	2.88391	6.11638	5.02695	2.27643e-06	0.000281962	4.72719
ENST00000607772	ENSG00000153721	-4.09631	3.90206	-5.02071	2.3351e-06	0.000286393	-4.72202
ENST00000395297	ENSG00000147724	-1.29591	8.45353	-5.0084	2.39752e-06	0.000288784	-4.71666
ENST00000420571	ENSG00000151136	-1.79725	6.04519	-5.00694	2.46239e-06	0.000288784	-4.71122
ENST00000647584	ENSG00000132199	2.3646	4.97265	5.0077	2.48403e-06	0.000288784	4.70944
ENST00000648694	ENSG00000198300	0.710616	9.73312	5.00623	2.49155e-06	0.000288784	4.70882
ENST00000593711	ENSG00000269699	0.710616	9.73312	5.00623	2.49155e-06	0.000288784	4.70882
ENST00000482108	ENSG00000242265	2.58507	7.33007	5.0003	2.4931e-06	0.000288784	4.70869
ENST00000536441	ENSG00000149212	-1.42561	7.39902	-4.97724	2.73285e-06	0.000311323	-4.68994
ENST00000497343	ENSG00000163590	-1.07832	7.33821	-4.97736	2.73745e-06	0.000311323	-4.6896
ENST00000395474	ENSG00000178252	1.64289	5.27816	4.95232	3.02586e-06	0.000341023	4.66906
ENST00000370150	ENSG00000130822	1.42329	7.31787	4.94927	3.05938e-06	0.000341721	4.66679
ENST00000435968	ENSG00000243004	3.45433	2.2505	4.93121	3.29519e-06	0.000364804	4.65151
ENST00000446803	ENSG00000065882	4.20097	2.91624	4.92331	3.4494e-06	0.000378527	4.64207
ENST00000482897	ENSG00000135250	-2.05889	5.4022	-4.89916	3.78175e-06	0.000411389	-4.62303
ENST00000304062	ENSG00000168993	-1.58809	7.98984	-4.89401	3.90469e-06	0.000420752	-4.61639
ENST00000352312	ENSG00000163885	3.8229	2.69172	4.88827	3.93509e-06	0.000420752	4.61478
ENST00000645324	ENSG00000185532	1.66937	6.78181	4.87985	4.07167e-06	0.000431666	4.60769
ENST00000543764	ENSG00000140488	3.42288	1.81648	4.88653	4.10848e-06	0.000431908	4.60582
ENST00000581941	ENSG00000065559	2.20979	4.79347	4.87923	4.15459e-06	0.000433116	4.60349
ENST00000528947	ENSG00000166387	-3.83111	2.24395	-4.86858	4.30057e-06	0.000444629	-4.5963
ENST00000350148	ENSG00000120693	-4.61022	2.90925	-4.86822	4.37787e-06	0.000448911	-4.59259
ENST00000274710	ENSG00000146005	1.76715	5.7424	4.84417	4.70333e-06	0.000478363	4.5776
ENST00000374879	ENSG00000241697	1.77104	7.13556	4.84493	4.76146e-06	0.00048037	4.57503
ENST00000545128	ENSG00000099139	2.9759	5.96116	4.8411	4.80601e-06	0.000480985	4.57308
ENST00000327419	ENSG00000185742	-2.36061	6.2247	-4.83216	4.97864e-06	0.000494308	-4.56569
ENST00000467934	ENSG00000163630	-3.16273	4.72449	-4.82492	5.1648e-06	0.000508753	-4.55798
ENST00000324631	ENSG00000165995	1.88692	6.40728	4.80198	5.64577e-06	0.000551786	4.53924
ENST00000370931	ENSG00000050628	3.17106	2.27844	4.78309	6.02506e-06	0.00058429	4.52551
ENST00000338682	ENSG00000189127	3.41759	2.40262	4.77797	6.18538e-06	0.000595224	4.51995
ENST00000599398	ENSG00000105321	3.65444	1.90645	4.77467	6.23573e-06	0.000595488	4.51823
ENST00000450565	ENSG00000141433	3.22906	2.22168	4.77079	6.45193e-06	0.000611467	4.51101
ENST00000397454	ENSG00000158023	1.98472	5.11906	4.76359	6.51815e-06	0.000613099	4.50884
ENST00000393939	ENSG00000173805	2.26727	7.33776	4.72667	7.76868e-06	0.00072527	4.47146
ENST00000376757	ENSG00000172830	2.2578	5.3296	4.71422	8.07051e-06	0.000747867	4.4633
ENST00000370355	ENSG00000099194	-1.99351	6.44043	-4.71025	8.15355e-06	0.000750006	-4.46111
ENST00000614565	ENSG00000179242	2.88926	4.92592	4.69844	8.49043e-06	0.000775294	4.45243
ENST00000350061	ENSG00000157388	-1.08317	7.95929	-4.68981	8.85867e-06	0.000803058	-4.44331
ENST00000650668	ENSG00000286125	3.65987	1.85254	4.67558	9.29996e-06	0.000836996	4.43284
ENST00000376143	ENSG00000102466	1.90894	4.7055	4.67063	9.51725e-06	0.00084591	4.42786
ENST00000378069	ENSG00000069535	2.67342	4.43913	4.67282	9.53423e-06	0.00084591	4.42748
ENST00000510254	ENSG00000237187	-2.76159	5.99627	-4.67085	9.60951e-06	0.000846584	-4.42578
ENST00000305533	ENSG00000247596	2.19925	5.33377	4.66321	9.76871e-06	0.000854591	4.42223
ENST00000465077	ENSG00000183570	-3.47882	4.36664	-4.67558	1.00606e-05	0.000874013	-4.41587
ENST00000355657	ENSG00000120049	-2.46017	7.06923	-4.6373	1.08039e-05	0.000932115	-4.40043
ENST00000396085	ENSG00000166833	-1.55779	7.81899	-4.63803	1.10851e-05	0.000949828	-4.39485
ENST00000504443	ENSG00000228252	3.57206	2.49115	4.62749	1.12649e-05	0.000958667	4.39135
ENST00000303592	ENSG00000168135	3.15237	6.04635	4.6292	1.13919e-05	0.00096292	4.38891
ENST00000327355	ENSG00000185442	2.44587	4.89377	4.61728	1.16965e-05	0.000982039	4.38317
ENST00000238018	ENSG00000119125	3.29799	6.45919	4.61349	1.18731e-05	0.000990214	4.37991
ENST00000324589	ENSG00000158089	-3.08009	5.30182	-4.60702	1.22576e-05	0.00101552	-4.37295
ENST00000643035	ENSG00000165475	2.29705	4.62024	4.60366	1.23967e-05	0.00102028	4.37049
ENST00000424528	ENSG00000225206	1.78441	7.25854	4.59607	1.27201e-05	0.00103693	4.36486
ENST00000216180	ENSG00000100344	-4.49749	2.25001	-4.59673	1.27648e-05	0.00103693	-4.3641
ENST00000310045	ENSG00000171451	-1.39721	7.76265	-4.5971	1.30935e-05	0.00105677	-4.35854
ENST00000529694	ENSG00000120457	3.46995	2.14442	4.5905	1.32579e-05	0.00106318	4.35581
ENST00000380130	ENSG00000139597	1.4503	7.06417	4.58964	1.35331e-05	0.00107391	4.3513
ENST00000505956	ENSG00000172771	3.28883	3.80869	4.579	1.36097e-05	0.00107391	4.35007
ENST00000265729	ENSG00000075142	1.74927	6.22368	4.57716	1.37122e-05	0.00107391	4.34842
ENST00000225512	ENSG00000108379	-3.87894	2.14348	-4.57753	1.37351e-05	0.00107391	-4.34805
ENST00000379472	ENSG00000129159	-0.907542	8.45679	-4.58069	1.39434e-05	0.00108343	-4.34475
ENST00000287641	ENSG00000157005	4.85787	7.97994	4.56919	1.4717e-05	0.00112794	4.33288
ENST00000369701	ENSG00000156395	1.91215	6.71413	4.56425	1.4771e-05	0.00112794	4.33208
ENST00000619574	ENSG00000088970	-1.21709	7.72748	-4.55795	1.47867e-05	0.00112794	-4.33184
ENST00000646379	ENSG00000157087	-1.30395	8.20247	-4.55478	1.49673e-05	0.00112813	-4.32917
ENST00000251296	ENSG00000117154	-1.95435	6.3336	-4.55438	1.50631e-05	0.00112813	-4.32776
ENST00000628328	ENSG00000281706	2.75464	3.76338	4.55451	1.50999e-05	0.00112813	4.32723
ENST00000400546	ENSG00000154654	1.5241	7.06548	4.55279	1.515e-05	0.00112813	4.3265
ENST00000371980	ENSG00000171357	1.76996	6.51838	4.55218	1.53632e-05	0.0011312	4.32342
ENST00000361322	ENSG00000008118	2.3661	5.0953	4.54706	1.54429e-05	0.0011312	4.32227
ENST00000615680	ENSG00000133083	2.44317	6.86539	4.54791	1.54972e-05	0.0011312	4.3215
ENST00000427704	ENSG00000112419	-3.01134	5.32674	-4.54501	1.55528e-05	0.0011312	-4.32071
ENST00000254976	ENSG00000132639	-1.0825	9.75224	-4.54505	1.57407e-05	0.00113825	-4.31806
ENST00000647930	ENSG00000141576	-1.07415	7.63126	-4.53875	1.61677e-05	0.0011624	-4.31215
ENST00000278919	ENSG00000149557	1.23613	7.21639	4.52704	1.66891e-05	0.00119303	4.30513
ENST00000463592	ENSG00000174469	2.83043	3.35519	4.5223	1.70286e-05	0.00121039	4.30067
ENST00000223215	ENSG00000106484	1.05304	7.13615	4.5156	1.74524e-05	0.0012335	4.29521
ENST00000409672	ENSG00000169432	1.9457	6.16499	4.51373	1.75803e-05	0.00123556	4.29359
ENST00000380711	ENSG00000205559	2.8816	3.95075	4.51348	1.78058e-05	0.00124442	4.29077
ENST00000355827	ENSG00000147202	3.18679	4.80145	4.51293	1.8243e-05	0.00126789	4.28538
ENST00000263846	ENSG00000011347	-1.38336	8.18893	-4.49057	1.96282e-05	0.00135662	-4.26908
ENST00000650961	ENSG00000242593	-3.34941	2.94106	-4.48192	2.00442e-05	0.00137776	-4.2644
ENST00000338316	ENSG00000078295	2.52865	5.97748	4.48166	2.02695e-05	0.00138564	4.2619
ENST00000296424	ENSG00000164039	-3.66103	2.18442	-4.48039	2.04817e-05	0.00138918	-4.25957
ENST00000634558	ENSG00000274114	2.44329	3.77822	4.47448	2.05939e-05	0.00138918	4.25835
ENST00000439622	ENSG00000226310	1.08327	5.70832	4.47225	2.06868e-05	0.00138918	4.25735
ENST00000312428	ENSG00000118997	1.93182	5.74552	4.47375	2.07655e-05	0.00138918	4.2565
ENST00000422113	ENSG00000151952	1.87695	7.29435	4.46668	2.14007e-05	0.00142406	4.24975
ENST00000518659	ENSG00000145934	1.76723	6.43504	4.45704	2.19247e-05	0.00144959	4.24433
ENST00000220931	ENSG00000104490	-2.12683	5.54571	-4.45635	2.20162e-05	0.00144959	-4.2434
ENST00000419510	ENSG00000113916	3.05357	1.87241	4.44206	2.32355e-05	0.00152186	4.23129
ENST00000343218	ENSG00000113657	3.35473	2.25289	4.4439	2.44312e-05	0.00158751	4.21999
ENST00000392056	ENSG00000153820	-2.95526	4.80103	-4.42846	2.44915e-05	0.00158751	-4.21944
ENST00000297283	ENSG00000164708	3.28543	1.99678	4.42857	2.51205e-05	0.00161989	4.21371
ENST00000318160	ENSG00000180875	-2.63748	4.76691	-4.43029	2.568e-05	0.00164747	-4.20874
ENST00000622697	ENSG00000166206	-0.854203	9.31388	-4.41062	2.67071e-05	0.00170462	-4.19987
ENST00000547431	ENSG00000135447	2.68827	7.39673	4.41188	2.68913e-05	0.00170766	4.19831
ENST00000218230	ENSG00000102109	1.37292	7.41653	4.47351	2.70276e-05	0.00170766	4.19717
ENST00000282908	ENSG00000152953	2.84978	3.11007	4.39755	2.77304e-05	0.00174325	4.19135
ENST00000406606	ENSG00000160293	3.0162	5.27804	4.39732	2.81448e-05	0.00176046	4.18798
ENST00000585588	ENSG00000130382	2.98832	1.89598	4.38808	3.00301e-05	0.0018653	4.17324
ENST00000345330	ENSG00000156642	-0.817754	9.04934	-4.3759	3.01192e-05	0.0018653	-4.17256
ENST00000366481	ENSG00000162722	2.42432	5.19719	4.37457	3.06794e-05	0.00189064	4.16836
ENST00000567825	ENSG00000007516	3.44386	2.53028	4.35066	3.30662e-05	0.00202774	4.15125
ENST00000341744	ENSG00000124225	-2.46716	4.83678	-4.35061	3.32478e-05	0.00202893	-4.15
ENST00000366615	ENSG00000168275	-2.88114	4.50155	-4.34949	3.36076e-05	0.00204093	-4.14753
ENST00000367462	ENSG00000162670	3.03775	3.35308	4.3411	3.42762e-05	0.00205802	4.14302
ENST00000266058	ENSG00000187122	2.21094	7.51056	4.33954	3.45096e-05	0.00205802	4.14146
ENST00000378700	ENSG00000172201	2.21149	4.34376	4.33896	3.45462e-05	0.00205802	4.14122
ENST00000518156	ENSG00000006377	3.34925	4.03496	4.34541	3.4547e-05	0.00205802	4.14122
ENST00000637215	ENSG00000048740	3.66803	3.92639	4.33554	3.51202e-05	0.00206964	4.13744
ENST00000286096	ENSG00000155666	2.37677	3.52135	4.3338	3.52332e-05	0.00206964	4.1367
ENST00000164640	ENSG00000067840	1.28371	6.69739	4.33322	3.53118e-05	0.00206964	4.13619
ENST00000270112	ENSG00000142149	2.68701	5.81647	4.3352	3.55733e-05	0.00206964	4.1345
ENST00000429964	ENSG00000117266	2.22266	5.39693	4.33317	3.56145e-05	0.00206964	4.13423
ENST00000610372	ENSG00000167037	1.14821	6.98175	4.33268	3.57348e-05	0.00206964	4.13346
ENST00000648622	ENSG00000150672	2.50739	6.1248	4.31642	3.79766e-05	0.00217935	4.11946
ENST00000265431	ENSG00000104327	2.43412	5.24407	4.31509	3.82057e-05	0.00217935	4.11807
ENST00000415912	ENSG00000117298	2.54935	5.21327	4.31397	3.8228e-05	0.00217935	4.11794
ENST00000266984	ENSG00000139537	3.15973	2.08528	4.31172	3.8326e-05	0.00217935	4.11735
ENST00000319836	ENSG00000165406	1.02809	5.96729	4.31607	3.87022e-05	0.00219079	4.11509
ENST00000433351	ENSG00000116005	0.873917	8.31213	4.30854	3.89656e-05	0.00219577	4.11353
ENST00000342933	ENSG00000082397	-1.22716	7.14806	-4.30575	3.92062e-05	0.00219941	-4.11211
ENST00000637782	ENSG00000164904	1.87743	4.49042	4.2992	4.02064e-05	0.00224153	4.10629
ENST00000446176	ENSG00000187239	0.926704	7.70454	4.29841	4.03154e-05	0.00224153	4.10566
ENST00000472720	ENSG00000144229	3.1727	4.28494	4.29559	4.1212e-05	0.00228125	4.10058
ENST00000328333	ENSG00000114270	2.41257	3.66239	4.29111	4.14489e-05	0.00228425	4.09925
ENST00000265602	ENSG00000135541	0.760329	8.08672	4.29409	4.17685e-05	0.00229177	4.09747
ENST00000227214	ENSG00000021300	2.61202	2.48747	4.31151	4.27069e-05	0.00233303	4.09233
ENST00000320805	ENSG00000176953	-1.95667	6.51933	-4.2826	4.31383e-05	0.00234635	-4.08999
ENST00000373091	ENSG00000163873	1.93131	6.3949	4.2806	4.39116e-05	0.00237093	4.08587
ENST00000558457	ENSG00000247556	-1.58493	6.7512	-4.27692	4.40511e-05	0.00237093	-4.08514
ENST00000359895	ENSG00000196923	1.56101	6.14879	4.27501	4.41588e-05	0.00237093	4.08457
ENST00000429976	ENSG00000168016	-1.09419	7.66017	-4.26345	4.60516e-05	0.00246199	-4.07481
ENST00000407775	ENSG00000169946	-2.19338	8.92835	-4.25727	4.72892e-05	0.00251739	-4.06864
ENST00000543482	ENSG00000140563	3.56014	2.10967	4.25118	4.82098e-05	0.00255553	4.06414
ENST00000307465	ENSG00000138769	1.34826	6.6297	4.2453	4.97957e-05	0.00262845	4.05658
ENST00000371473	ENSG00000165802	-1.24033	8.43577	-4.22777	5.28574e-05	0.00277834	-4.04262
ENST00000332432	ENSG00000183654	1.27015	5.13623	4.22763	5.32614e-05	0.00278318	4.04083
ENST00000649527	ENSG00000285920	-1.56413	6.74283	-4.22597	5.33944e-05	0.00278318	-4.04025
ENST00000319928	ENSG00000142961	3.32015	1.38979	4.22013	5.41875e-05	0.00281281	4.03679
ENST00000372057	ENSG00000101935	-3.29011	4.16447	-4.21857	5.4506e-05	0.00281764	-4.03541
ENST00000403150	ENSG00000198517	1.96061	4.67964	4.21321	5.56376e-05	0.00286431	4.03059
ENST00000452324	ENSG00000184368	2.05887	4.51964	4.20328	5.77291e-05	0.0029598	4.02191
ENST00000249344	ENSG00000128578	-1.56911	6.79504	-4.20393	5.82808e-05	0.00297259	-4.01967
ENST00000350082	ENSG00000112144	-3.40037	4.09424	-4.19993	5.84538e-05	0.00297259	-4.01897
ENST00000262384	ENSG00000102921	1.1318	6.80679	4.20152	5.88247e-05	0.00297934	4.01748
ENST00000325110	ENSG00000112972	-1.32435	5.94118	-4.20039	5.98927e-05	0.0030212	-4.01323
ENST00000419912	ENSG00000188011	2.6467	4.20183	4.19281	6.01843e-05	0.00302372	4.01209
ENST00000393567	ENSG00000157423	3.27736	3.36373	4.19001	6.07463e-05	0.00303974	4.00989
ENST00000389082	ENSG00000170456	-0.93563	8.03935	-4.18616	6.21706e-05	0.00309862	-4.00442
ENST00000451400	ENSG00000235597	-3.27598	4.39919	-4.18496	6.26459e-05	0.00310942	-4.00262
ENST00000298274	ENSG00000102290	2.10283	4.61662	4.18601	6.28843e-05	0.00310942	4.00172
ENST00000267460	ENSG00000139946	-2.42921	5.05038	-4.1714	6.50323e-05	0.00319371	-3.99377
ENST00000343882	ENSG00000118689	-1.43507	6.58099	-4.17443	6.50995e-05	0.00319371	-3.99352
ENST00000378423	ENSG00000101349	-1.23398	6.71796	-4.16932	6.59058e-05	0.00322063	-3.9906
ENST00000546257	ENSG00000157423	2.84133	3.43162	4.16343	6.72902e-05	0.00327549	3.98567
ENST00000489935	ENSG00000116396	-1.09854	7.1135	-4.16216	6.76662e-05	0.00328102	-3.98435
ENST00000368594	ENSG00000068383	-1.22109	8.13115	-4.15715	6.90502e-05	0.0033352	-3.97954
ENST00000478253	ENSG00000163686	-1.24419	6.81928	-4.15014	7.08617e-05	0.00340455	-3.97337
ENST00000341197	ENSG00000124191	2.15274	3.92674	4.15113	7.10301e-05	0.00340455	3.97281
ENST00000341998	ENSG00000155886	-2.0183	7.87037	-4.14532	7.17272e-05	0.00342483	-3.97048
ENST00000243673	ENSG00000123901	2.86072	3.96206	4.13999	7.30949e-05	0.00346415	3.96598
ENST00000514529	ENSG00000144868	-1.28141	7.2054	-4.13997	7.31045e-05	0.00346415	-3.96595
ENST00000261455	ENSG00000065600	2.28811	4.00086	4.12899	7.64556e-05	0.00360928	3.95525
ENST00000443227	ENSG00000003402	1.75438	6.34228	4.12405	7.75473e-05	0.00363536	3.95186
ENST00000288699	ENSG00000157851	1.66484	5.51089	4.12523	7.78094e-05	0.00363536	3.95105
ENST00000612828	ENSG00000154529	1.85846	3.72581	4.13019	7.78798e-05	0.00363536	3.95083
ENST00000296978	ENSG00000164484	3.29475	2.98803	4.12405	7.95525e-05	0.00369964	3.94574
ENST00000440756	ENSG00000156011	3.57432	2.12042	4.11604	8.05039e-05	0.00373001	3.9429
ENST00000572980	ENSG00000166676	0.801088	7.63198	4.11461	8.14887e-05	0.00376171	3.93998
ENST00000435932	ENSG00000232415	3.22897	2.33742	4.11159	8.19278e-05	0.00376808	3.93869
ENST00000423112	ENSG00000232104	3.32598	2.36314	4.10807	8.23926e-05	0.00377558	3.93733
ENST00000336338	ENSG00000155761	2.80087	1.89598	4.09766	8.56994e-05	0.00391277	3.92788
ENST00000295454	ENSG00000163288	1.18043	6.73971	4.09456	8.7089e-05	0.00396176	3.924
ENST00000318962	ENSG00000178038	2.69189	4.20993	4.0862	8.974e-05	0.00406756	3.91678
ENST00000357731	ENSG00000172260	1.00938	8.37861	4.07588	9.26463e-05	0.00418414	3.90909
ENST00000480336	ENSG00000254553	2.60975	2.91983	4.07243	9.45456e-05	0.0042393	3.90418
ENST00000609129	ENSG00000273274	2.60975	2.91983	4.07243	9.45456e-05	0.0042393	3.90418
ENST00000521242	ENSG00000253230	-0.875594	9.39347	-4.06189	9.76595e-05	0.00436329	-3.89633
ENST00000360093	ENSG00000153253	1.1393	6.25632	4.06035	9.85502e-05	0.0043806	3.89413
ENST00000334318	ENSG00000119314	1.57925	5.88206	4.05848	9.87474e-05	0.0043806	3.89365
ENST00000491143	ENSG00000119547	2.72194	5.30522	4.05462	0.000100155	0.00442537	3.89022
ENST00000275246	ENSG00000146426	-3.47506	3.59205	-4.05679	0.000100464	0.00442537	-3.88947
ENST00000406785	ENSG00000183023	-0.963898	7.89169	-4.0481	0.000102628	0.00450481	-3.88429
ENST00000424542	ENSG00000065054	-1.40082	5.7908	-4.04304	0.000104565	0.00456581	-3.87975
ENST00000488428	ENSG00000082512	-2.92984	5.05569	-4.04568	0.000104747	0.00456581	-3.87932
ENST00000328619	ENSG00000183036	-1.94054	5.62728	-4.03674	0.000107005	0.00464803	-3.87413
ENST00000337334	ENSG00000131969	-3.73784	2.57915	-4.03754	0.000107509	0.00465376	-3.87299
ENST00000644772	ENSG00000006071	1.90877	6.37428	4.03247	0.000108656	0.00468721	3.8704
ENST00000454147	ENSG00000132164	-2.89051	3.78436	-4.02232	0.000113306	0.00486456	-3.86018
ENST00000202677	ENSG00000188559	-1.52471	5.28953	-4.02038	0.000113545	0.00486456	-3.85966
ENST00000584250	ENSG00000168234	1.76952	6.07716	4.02234	0.000114311	0.00488064	3.85802
ENST00000607367	ENSG00000272391	1.90357	4.01994	4.01678	0.000115008	0.00489371	3.85653
ENST00000329153	ENSG00000054690	-1.18288	7.87691	-4.00333	0.000122221	0.00518299	-3.84163
ENST00000414563	ENSG00000175048	-1.32826	6.34703	-3.99719	0.000123562	0.00521026	-3.83895
ENST00000445912	ENSG00000049540	2.81326	2.80759	4.00808	0.000123697	0.00521026	3.83868
ENST00000285039	ENSG00000167306	3.49788	4.97546	3.99602	0.000125917	0.00527785	3.83431
ENST00000327783	ENSG00000171189	-1.76974	7.31074	-3.99696	0.000126145	0.00527785	-3.83387
ENST00000651257	ENSG00000158966	-2.09127	4.75881	-4.01234	0.000128833	0.00535625	-3.82868
ENST00000453072	ENSG00000175182	2.39065	2.99604	3.985	0.000129215	0.00535625	3.82795
ENST00000377126	ENSG00000119138	-2.12083	5.3555	-3.98491	0.000129381	0.00535625	-3.82763
ENST00000263708	ENSG00000088179	-0.98679	8.24017	-3.98448	0.000129732	0.00535625	-3.82697
ENST00000554879	ENSG00000100731	1.34398	5.85545	3.98056	0.000131843	0.00540977	3.82299
ENST00000545028	ENSG00000150361	2.11913	3.39874	3.97908	0.000131893	0.00540977	3.8229
ENST00000373257	ENSG00000132793	3.53291	1.66829	3.97673	0.00013302	0.00543819	3.8208
ENST00000290776	ENSG00000140848	2.54313	4.33572	3.97379	0.000134462	0.00547881	3.81814
ENST00000282869	ENSG00000152926	1.81467	4.56274	3.97479	0.00013527	0.00547881	3.81666
ENST00000609922	ENSG00000105642	-4.12617	5.18328	-3.97327	0.000135328	0.00547881	-3.81656
ENST00000327946	ENSG00000182771	-0.749879	8.49996	-3.97356	0.000136341	0.005502	-3.81471
ENST00000527706	ENSG00000177103	-1.47636	6.58269	-3.96886	0.000138102	0.00555516	-3.81154
ENST00000222572	ENSG00000105854	2.29477	2.02162	3.99135	0.000140643	0.00563923	3.80704
ENST00000282903	ENSG00000152952	1.91468	5.21091	3.95428	0.000144268	0.00576609	3.80073
ENST00000301071	ENSG00000167552	1.32846	6.34974	3.96748	0.000145001	0.00577693	3.79948
ENST00000356264	ENSG00000078053	-0.704012	8.81462	-3.9464	0.000150155	0.0059633	-3.79081
ENST00000257963	ENSG00000135503	-1.22153	7.03966	-3.94218	0.000150857	0.00597221	-3.78965
ENST00000369774	ENSG00000107957	-1.49079	5.72536	-3.93318	0.000156465	0.00617471	-3.78058
ENST00000341517	ENSG00000184588	2.16391	4.86181	3.92738	0.000158963	0.00624815	3.77663
ENST00000513986	ENSG00000168916	-3.13399	4.2836	-3.9276	0.000159395	0.00624815	-3.77596
ENST00000368378	ENSG00000169231	2.81293	3.15191	3.92636	0.000159825	0.00624815	3.77529
ENST00000366890	ENSG00000143498	1.88237	4.18161	3.91486	0.00016626	0.00647947	3.76543
ENST00000290101	ENSG00000076864	1.24823	9.35123	3.91249	0.000168354	0.0065407	3.76231
ENST00000460734	ENSG00000197381	-1.02747	8.26554	-3.9101	0.000170766	0.00661389	-3.75875
ENST00000307544	ENSG00000120549	-3.53965	4.13497	-3.90675	0.000171772	0.00663148	-3.75728
ENST00000330175	ENSG00000167100	1.54971	4.97637	3.90525	0.000172281	0.00663148	3.75654
ENST00000559658	ENSG00000080644	-3.73559	1.86195	-3.90412	0.000173001	0.00663876	-3.75549
ENST00000358295	ENSG00000219438	1.80242	5.75436	3.90609	0.000174736	0.00668485	3.75299
ENST00000371497	ENSG00000182463	2.32376	6.11296	3.88865	0.0001834	0.00699494	3.74085
ENST00000296591	ENSG00000164176	1.73842	5.9306	3.88718	0.000184436	0.00701305	3.73943
ENST00000366654	ENSG00000182118	-3.10351	1.67864	-3.88161	0.000187233	0.00709784	-3.73565
ENST00000326317	ENSG00000181523	2.05391	4.72424	3.88091	0.000188396	0.007118	3.73409
ENST00000464233	ENSG00000169855	1.9336	4.09011	3.88228	0.000189343	0.007118	3.73283
ENST00000267584	ENSG00000140057	2.50099	4.12971	3.88145	0.000189472	0.007118	3.73265
ENST00000581322	ENSG00000154217	-1.30089	6.82762	-3.8802	0.000190271	0.00712663	-3.73159
ENST00000399850	ENSG00000048740	-1.82797	5.83991	-3.87927	0.000192179	0.00717661	-3.72908
ENST00000451493	ENSG00000133104	2.52848	2.11913	3.8748	0.000192977	0.00718494	3.72804
ENST00000522189	ENSG00000253693	3.13698	4.85835	3.87423	0.000195127	0.00724343	3.72524
ENST00000394877	ENSG00000145331	3.21336	1.72892	3.86982	0.000195824	0.00724781	3.72434
ENST00000255890	ENSG00000133519	2.16092	4.70309	3.86265	0.000200368	0.00739411	3.71855
ENST00000647056	ENSG00000108641	1.47527	5.74457	3.86125	0.000203163	0.00747519	3.71505
ENST00000284073	ENSG00000153944	1.23954	5.93932	3.85474	0.000206157	0.00756313	3.71135
ENST00000533922	ENSG00000204241	3.06806	2.98511	3.8561	0.000208422	0.00762387	3.70858
ENST00000624354	ENSG00000035403	1.11325	7.14174	3.84859	0.000211415	0.00771077	3.70497
ENST00000459874	ENSG00000121905	-2.28999	6.27711	-3.84763	0.000213002	0.00774608	-3.70308
ENST00000620694	ENSG00000187720	-3.9355	2.12162	-3.84444	0.000213691	0.00774864	-3.70226
ENST00000360467	ENSG00000134871	-1.95314	7.01588	-3.84244	0.00021525	0.00777747	-3.70041
ENST00000462622	ENSG00000130226	-1.62675	8.41698	-3.84495	0.00021573	0.00777747	-3.69985
ENST00000537881	ENSG00000158560	-0.53584	10.8897	-3.84355	0.000216626	0.00778732	-3.69879
ENST00000420881	ENSG00000165194	1.59196	5.18575	3.84003	0.000217335	0.00779042	3.69797
ENST00000290167	ENSG00000162552	2.60264	2.28636	3.83558	0.000221138	0.00789309	3.69356
ENST00000310823	ENSG00000151694	1.08234	6.47085	3.83824	0.000221966	0.00789309	3.69261
ENST00000339582	ENSG00000179603	1.98883	5.26356	3.83437	0.000222092	0.00789309	3.69246
ENST00000319332	ENSG00000090530	2.07463	4.75493	3.83075	0.000224449	0.00795426	3.68978
ENST00000217964	ENSG00000101849	3.37228	3.58621	3.82652	0.000227721	0.00804742	3.6861
ENST00000361758	ENSG00000112531	-1.45511	8.78643	-3.82698	0.000230435	0.00812041	-3.68308
ENST00000453174	ENSG00000283913	1.36524	6.01563	3.81489	0.000237225	0.00831623	3.67567
ENST00000456899	ENSG00000172167	-2.63324	4.96939	-3.81478	0.000237322	0.00831623	-3.67557
ENST00000522907	ENSG00000175806	-2.90897	5.18666	-3.81589	0.000238282	0.00832658	-3.67454
ENST00000551451	ENSG00000064763	1.58891	5.43064	3.8108	0.000240672	0.00838426	3.67199
ENST00000259526	ENSG00000136999	3.07155	2.46285	3.81119	0.000241274	0.00838426	3.67135
ENST00000349394	ENSG00000182379	3.00141	2.61299	3.81693	0.00024748	0.00855619	3.66485
ENST00000251691	ENSG00000112379	1.06436	7.44599	3.80467	0.000247589	0.00855619	3.66474
ENST00000452595	ENSG00000075711	1.22675	7.01367	3.80451	0.000248432	0.00856167	3.66387
ENST00000222792	ENSG00000106069	2.71344	4.93301	3.79431	0.000255066	0.00876616	3.65712
ENST00000494598	ENSG00000114805	-3.41609	3.51431	-3.79424	0.000255945	0.00877226	-3.65624
ENST00000370203	ENSG00000152078	-2.16648	4.95256	-3.79192	0.000257682	0.00880766	-3.6545
ENST00000606233	ENSG00000237187	-2.99098	4.2872	-3.78704	0.000262866	0.00895025	-3.64939
ENST00000534064	ENSG00000149262	1.33689	5.92083	3.78714	0.000263285	0.00895025	3.64898
ENST00000492597	ENSG00000078070	1.32394	5.2772	3.78221	0.000266894	0.00904837	3.64548
ENST00000367326	ENSG00000120278	-3.00215	4.20356	-3.78061	0.000267795	0.00905436	-3.64461
ENST00000377918	ENSG00000118946	1.27502	6.38061	3.76668	0.00028251	0.00951506	3.63083
ENST00000394524	ENSG00000145349	-1.03141	7.58917	-3.76472	0.000282942	0.00951506	-3.63044
ENST00000295598	ENSG00000163399	-1.07556	8.66384	-3.76272	0.000285887	0.00958834	-3.62776
ENST00000374584	ENSG00000181191	1.32386	5.79893	3.75973	0.000288033	0.0096194	3.62583
ENST00000563902	ENSG00000196123	0.718048	9.76498	3.764	0.000288351	0.0096194	3.62555
ENST00000503057	ENSG00000064042	2.55749	2.08935	3.75832	0.000289338	0.00962106	3.62466
ENST00000481079	ENSG00000153707	1.88987	6.16952	3.76201	0.000289939	0.00962106	3.62413
ENST00000435082	ENSG00000164830	-3.39228	3.52345	-3.75618	0.000291895	0.00963177	-3.62239
ENST00000317586	ENSG00000162946	-2.69689	2.52906	-3.75671	0.000292046	0.00963177	-3.62226
ENST00000580279	ENSG00000266524	-3.09883	3.11464	-3.75626	0.000292572	0.00963177	-3.62179
ENST00000330634	ENSG00000203485	2.39503	6.34344	3.75704	0.000294818	0.00968023	3.61981
ENST00000477564	ENSG00000183569	3.22094	1.68533	3.75492	0.000298326	0.00974884	3.61675
ENST00000638005	ENSG00000182389	-2.56356	5.86118	-3.75184	0.000298466	0.00974884	-3.61663
ENST00000367048	ENSG00000120437	-2.44532	4.30773	-3.7477	0.000300502	0.00976627	-3.61487
ENST00000623527	ENSG00000148600	2.35344	4.48838	3.75096	0.000300561	0.00976627	3.61482
ENST00000433855	ENSG00000130035	2.60925	3.9539	3.74404	0.000305724	0.0099083	3.6104
ENST00000343307	ENSG00000187676	-2.10506	5.82844	-3.73594	0.000312822	0.0101122	-3.60444
ENST00000296504	ENSG00000164105	-0.928115	7.59935	-3.73425	0.000314963	0.0101551	-3.60267
ENST00000379864	ENSG00000242715	2.91482	3.10247	3.73327	0.000316208	0.0101691	3.60165
ENST00000359836	ENSG00000198947	1.82695	6.00064	3.73217	0.00031709	0.0101713	3.60092
ENST00000358160	ENSG00000178075	1.87452	5.1578	3.73132	0.000321986	0.0103019	3.59694
ENST00000469090	ENSG00000167549	1.96569	4.56264	3.72664	0.000323108	0.0103114	3.59603
ENST00000372544	ENSG00000147231	2.88684	2.07221	3.72779	0.000324028	0.0103145	3.59529
ENST00000218075	ENSG00000101958	2.47984	3.51988	3.71733	0.000333718	0.010596	3.58761
ENST00000456806	ENSG00000214652	2.25852	3.49254	3.70864	0.000345307	0.0109268	3.5787
ENST00000333677	ENSG00000183111	2.45986	3.64788	3.70673	0.000346614	0.0109268	3.57771
ENST00000355481	ENSG00000196218	1.35234	4.66425	3.71427	0.000346759	0.0109268	3.5776
ENST00000450454	ENSG00000204219	-3.79051	2.49181	-3.70224	0.000352953	0.0110941	-3.57297
ENST00000354556	ENSG00000175274	2.39772	5.11303	3.69828	0.000356958	0.0111918	3.57002
ENST00000648114	ENSG00000144711	2.271	7.71741	3.6954	0.000360049	0.0112605	3.56776
ENST00000394037	ENSG00000172828	3.21649	1.78261	3.69372	0.000363454	0.0113387	3.56529
ENST00000298352	ENSG00000165553	2.375	2.63685	3.69155	0.000364866	0.0113544	3.56427
ENST00000610401	ENSG00000157216	1.35434	6.21308	3.69228	0.000365938	0.0113595	3.5635
ENST00000275036	ENSG00000118418	-0.831954	8.21044	-3.69479	0.000367094	0.0113672	-3.56268
ENST00000590771	ENSG00000153885	2.40808	3.92735	3.67817	0.000383079	0.0118157	3.55147
ENST00000579912	ENSG00000079101	2.70437	2.49687	3.67704	0.000383585	0.0118157	3.55113
ENST00000566657	ENSG00000132600	1.26208	6.35967	3.67583	0.000385249	0.0118157	3.54999
ENST00000264485	ENSG00000080493	1.91865	6.28003	3.67758	0.000385355	0.0118157	3.54992
ENST00000621082	ENSG00000234965	-2.84035	4.40163	-3.67863	0.00038924	0.0119056	-3.54727
ENST00000288050	ENSG00000090857	-2.39326	4.38919	-3.67055	0.000392288	0.0119696	-3.54522
ENST00000494516	ENSG00000167491	2.2672	4.07712	3.67114	0.000393446	0.0119757	3.54444
ENST00000370460	ENSG00000155966	-1.19868	6.29488	-3.67205	0.000397104	0.0120493	-3.542
ENST00000334166	ENSG00000187123	-3.36759	2.96841	-3.66583	0.000398687	0.0120493	-3.54095
ENST00000225296	ENSG00000005100	-2.48549	5.12747	-3.66733	0.000399199	0.0120493	-3.54061
ENST00000397814	ENSG00000168487	2.55331	4.59998	3.66507	0.000399718	0.0120493	3.54027
ENST00000575930	ENSG00000262879	2.20218	2.83692	3.66542	0.000402007	0.0120892	3.53876
ENST00000534692	ENSG00000217555	2.57519	2.62726	3.66205	0.000403885	0.0121086	3.53753
ENST00000392589	ENSG00000112290	-1.21128	8.58462	-3.66566	0.00040486	0.0121086	-3.5369
ENST00000301244	ENSG00000167642	1.30005	6.535	3.66185	0.000405556	0.0121086	3.53644
ENST00000334293	ENSG00000161082	1.94717	4.67776	3.66323	0.000407052	0.0121243	3.53547
ENST00000280571	ENSG00000150977	2.63756	2.85536	3.6571	0.000410818	0.0122074	3.53304
ENST00000540643	ENSG00000198089	0.987135	7.03061	3.65263	0.000417987	0.0123911	3.52846
ENST00000370693	ENSG00000112208	2.14591	4.01446	3.65207	0.000421659	0.0124517	3.52614
ENST00000371951	ENSG00000147246	2.38694	4.42364	3.65214	0.000422025	0.0124517	3.52591
ENST00000264033	ENSG00000110395	1.50027	5.90052	3.65717	0.000425331	0.0125198	3.52385
ENST00000274093	ENSG00000145451	2.39597	3.81683	3.64572	0.000435247	0.0127816	3.51773
ENST00000637182	ENSG00000144596	-2.2082	6.09904	-3.63607	0.000443263	0.0129865	-3.51289
ENST00000506455	ENSG00000164116	-1.95537	4.80074	-3.63977	0.000444877	0.0130033	-3.51192
ENST00000381323	ENSG00000197872	-1.13442	7.07318	-3.63291	0.0004465	0.0130203	-3.51096
ENST00000546530	ENSG00000111344	3.14553	2.2702	3.63855	0.000448839	0.01304	3.50957
ENST00000430092	ENSG00000185842	1.08675	6.3536	3.63947	0.000449699	0.01304	3.50906
ENST00000403045	ENSG00000075340	-0.77632	8.31323	-3.63011	0.000451465	0.01304	-3.50801
ENST00000276585	ENSG00000147586	2.37363	3.80045	3.63264	0.000452088	0.01304	3.50765
ENST00000468076	ENSG00000105605	-0.982492	6.9127	-3.62947	0.000452388	0.01304	-3.50747
ENST00000559313	ENSG00000188549	2.87996	1.96437	3.6267	0.000456228	0.0131205	3.50522
ENST00000360274	ENSG00000188191	0.952807	7.77003	3.62949	0.000458548	0.013157	3.50387
ENST00000475789	ENSG00000164647	2.35481	4.11321	3.6253	0.000462943	0.0132272	3.50133
ENST00000500276	ENSG00000246695	2.3407	3.14716	3.62208	0.00046311	0.0132272	3.50123
ENST00000354772	ENSG00000092096	0.6701	9.37097	3.62094	0.000465062	0.0132527	3.50011
ENST00000482253	ENSG00000117569	0.970733	6.71428	3.61822	0.000469399	0.0133459	3.49764
ENST00000427562	ENSG00000125869	2.88384	5.64075	3.6183	0.000471379	0.0133718	3.49651
ENST00000372684	ENSG00000117016	-1.33212	6.64885	-3.61556	0.000474543	0.0134311	-3.49473
ENST00000231061	ENSG00000113140	2.68352	3.87955	3.61329	0.000477299	0.0134786	3.49318
ENST00000339145	ENSG00000126709	2.17253	3.88181	3.61458	0.000479359	0.0135063	3.49203
ENST00000370192	ENSG00000188641	1.9151	6.48758	3.61124	0.000482815	0.0135731	3.49011
ENST00000310325	ENSG00000174080	-0.885897	7.34723	-3.61004	0.000486194	0.0136374	-3.48825
ENST00000616580	ENSG00000275026	1.55883	4.95086	3.60342	0.000500022	0.0139939	3.48074
ENST00000651804	ENSG00000243701	1.49359	5.61704	3.60155	0.000501512	0.0140043	3.47995
ENST00000320285	ENSG00000026652	0.988875	6.53832	3.59518	0.000509205	0.014172	3.47587
ENST00000305428	ENSG00000169330	-1.89057	4.80869	-3.59476	0.000509785	0.014172	-3.47556
ENST00000473019	ENSG00000179532	2.77095	1.7751	3.59198	0.000514402	0.014214	3.47314
ENST00000367674	ENSG00000116147	0.946899	7.22069	3.59118	0.000514424	0.014214	3.47313
ENST00000554908	ENSG00000197045	1.29356	5.63046	3.59107	0.000515271	0.014214	3.47269
ENST00000425780	ENSG00000091073	-3.20333	2.5272	-3.59017	0.000516202	0.014214	-3.47221
ENST00000651184	ENSG00000159871	-3.19083	1.95752	-3.58972	0.000516978	0.014214	-3.4718
ENST00000450232	ENSG00000170525	3.16971	1.81321	3.58841	0.000521961	0.0143196	3.46923
ENST00000268893	ENSG00000005379	-0.764826	8.49544	-3.58227	0.000530215	0.0145142	-3.46501
ENST00000321280	ENSG00000175866	1.27811	7.76815	3.58288	0.000533001	0.0145586	3.4636
ENST00000393700	ENSG00000102032	2.80951	3.02452	3.58202	0.000534203	0.0145596	3.46299
ENST00000640403	ENSG00000164199	2.90917	3.02435	3.57399	0.000545323	0.0148046	3.45745
ENST00000412523	ENSG00000214447	3.03584	2.07872	3.57386	0.000545558	0.0148046	3.45733
ENST00000456682	ENSG00000176407	-1.14674	5.67317	-3.57342	0.000547317	0.0148202	-3.45646
ENST00000420993	ENSG00000025770	0.955414	6.24178	3.57111	0.000552235	0.0149211	3.45405
ENST00000592173	ENSG00000153391	2.7448	1.68114	3.56888	0.000554766	0.0149572	3.45282
ENST00000371984	ENSG00000085998	0.786504	6.79569	3.56695	0.000559537	0.0150533	3.45051
ENST00000556626	ENSG00000070182	-1.27573	6.3642	-3.56675	0.000561	0.0150603	-3.4498
ENST00000618613	ENSG00000265681	2.61049	1.70314	3.56886	0.000564331	0.0151173	3.4482
ENST00000245663	ENSG00000130584	1.69283	5.89866	3.557	0.000578315	0.0154588	3.44159
ENST00000340353	ENSG00000166575	0.722487	6.95825	3.55521	0.000581006	0.0154976	3.44033
ENST00000651303	ENSG00000106617	1.98902	4.56311	3.55053	0.000590733	0.0157236	3.43583
ENST00000308783	ENSG00000173120	2.4522	1.56518	3.54716	0.000596916	0.0158544	3.43301
ENST00000246672	ENSG00000126368	-1.77104	6.12542	-3.54345	0.000606131	0.01596	-3.42886
ENST00000340384	ENSG00000188229	1.21251	5.41665	3.55009	0.000606625	0.01596	3.42864
ENST00000374791	ENSG00000182667	1.68936	5.82655	3.54241	0.000606982	0.01596	3.42848
ENST00000275493	ENSG00000146648	-3.00707	4.50455	-3.54651	0.000607326	0.01596	-3.42832
ENST00000371927	ENSG00000138134	1.17069	7.33288	3.54249	0.000608184	0.01596	3.42794
ENST00000328459	ENSG00000165914	-1.24444	7.01892	-3.54168	0.000608547	0.01596	-3.42778
ENST00000621161	ENSG00000131242	-0.685369	8.31203	-3.53877	0.000614768	0.0160894	-3.42501
ENST00000355999	ENSG00000198648	-0.731871	7.96286	-3.53952	0.000616787	0.0161086	-3.42412
ENST00000636631	ENSG00000028277	2.20986	4.41722	3.53313	0.000625747	0.0162829	3.4202
ENST00000324000	ENSG00000177511	0.928824	8.08448	3.53323	0.000626066	0.0162829	3.42006
ENST00000367584	ENSG00000112419	-3.11131	3.02594	-3.5294	0.000633596	0.0164446	-3.41681
ENST00000318663	ENSG00000175938	-2.96693	1.50383	-3.52954	0.00063506	0.0164484	-3.41618
ENST00000296498	ENSG00000164099	-2.31375	6.26248	-3.52782	0.000637023	0.0164652	-3.41534
ENST00000316534	ENSG00000144061	1.41373	6.1589	3.52727	0.000638736	0.0164754	3.41461
ENST00000404976	ENSG00000115828	2.05836	3.32811	3.52638	0.000640308	0.016482	3.41394
ENST00000374466	ENSG00000169826	2.40917	2.98125	3.52515	0.000643189	0.0165222	3.41272
ENST00000637980	ENSG00000283217	2.51729	3.50437	3.5232	0.00065273	0.0166995	3.4087
ENST00000316403	ENSG00000120885	1.2505	9.75884	3.52334	0.000652762	0.0166995	3.40869
ENST00000411874	ENSG00000214694	-1.16233	6.10971	-3.51896	0.000660415	0.0168608	-3.40551
ENST00000306773	ENSG00000171246	2.81514	7.39061	3.51937	0.000664011	0.0169181	3.40402
ENST00000471702	ENSG00000274810	1.04762	8.0479	3.51492	0.000673505	0.0171251	3.40014
ENST00000252512	ENSG00000130227	1.30179	5.09477	3.50933	0.000677637	0.0171952	3.39847
ENST00000274457	ENSG00000145780	-2.39716	4.26059	-3.51157	0.00067913	0.0171982	-3.39787
ENST00000441740	ENSG00000105419	1.56562	7.19989	3.50921	0.000680836	0.0172066	3.39718
ENST00000402815	ENSG00000136267	2.14185	5.96284	3.50498	0.000690772	0.0173765	3.39322
ENST00000633445	ENSG00000275832	1.96013	4.77687	3.5034	0.00069117	0.0173765	3.39306
ENST00000614430	ENSG00000156011	-1.42034	7.6589	-3.50596	0.000691726	0.0173765	-3.39284
ENST00000511166	ENSG00000250709	2.81408	2.91502	3.50272	0.000695046	0.0174249	3.39153
ENST00000367733	ENSG00000197959	-0.483869	9.09413	-3.50105	0.000696621	0.0174295	-3.39091
ENST00000420455	ENSG00000142188	-0.622933	7.38733	-3.50174	0.000702234	0.0175348	-3.38871
ENST00000608999	ENSG00000077157	-0.806818	8.1298	-3.49751	0.000705479	0.0175808	-3.38744
ENST00000346128	ENSG00000104067	1.95363	4.83768	3.49864	0.000707092	0.0175859	3.38681
ENST00000527845	ENSG00000254788	2.50151	2.6921	3.4907	0.000721076	0.0178405	3.38144
ENST00000406610	ENSG00000116117	2.40574	4.14943	3.49137	0.000721113	0.0178405	3.38142
ENST00000237654	ENSG00000118816	-1.07846	7.93766	-3.49007	0.00072261	0.0178405	-3.38085
ENST00000360295	ENSG00000063015	-1.25316	6.95427	-3.49025	0.000723031	0.0178405	-3.38069
ENST00000588224	ENSG00000165863	2.52896	2.00267	3.48913	0.000724834	0.0178498	3.38001
ENST00000371979	ENSG00000101901	0.859414	6.50366	3.48844	0.000726513	0.017856	3.37937
ENST00000369075	ENSG00000107651	1.20394	5.98225	3.48441	0.000739017	0.0181214	3.37468
ENST00000274364	ENSG00000145703	2.80265	2.89252	3.48469	0.000742506	0.0181214	3.37338
ENST00000521913	ENSG00000092964	1.18387	6.19778	3.48518	0.000742799	0.0181214	3.37327
ENST00000564887	ENSG00000102900	-1.53449	6.56674	-3.48624	0.000743109	0.0181214	-3.37316
ENST00000648232	ENSG00000225930	2.84978	2.03529	3.47882	0.000750457	0.018265	3.37045
ENST00000290974	ENSG00000159733	-1.10896	7.04299	-3.47681	0.000757606	0.0184032	-3.36784
ENST00000315249	ENSG00000092871	2.66903	2.71679	3.4771	0.000763334	0.0185064	3.36576
ENST00000597436	ENSG00000007080	1.5747	4.45326	3.47199	0.000767327	0.0185672	3.36432
ENST00000337331	ENSG00000113971	1.03535	8.05931	3.4732	0.000773526	0.0186495	3.3621
ENST00000421939	ENSG00000136807	0.922239	8.25968	3.46964	0.000773707	0.0186495	3.36203
ENST00000644347	ENSG00000147044	0.755393	7.00272	3.47151	0.000777516	0.0186976	3.36068
ENST00000373913	ENSG00000080845	-1.36043	6.46228	-3.46782	0.000778694	0.0186976	-3.36026
ENST00000335281	ENSG00000186469	1.22444	6.06502	3.46505	0.000797959	0.0191132	3.3535
ENST00000425232	ENSG00000197603	0.860406	6.18683	3.46316	0.000799059	0.0191132	3.35312
ENST00000412571	ENSG00000132669	2.40811	5.11169	3.46048	0.000800686	0.0191156	3.35256
ENST00000381418	ENSG00000168453	-1.59128	6.14245	-3.45218	0.00082046	0.0195504	-3.3458
ENST00000367064	ENSG00000196352	1.05354	5.22725	3.4469	0.000833759	0.0198295	3.34134
ENST00000367558	ENSG00000143333	-2.48519	2.83629	-3.4447	0.000840655	0.0199556	-3.33905
ENST00000504219	ENSG00000231160	-2.96746	2.95431	-3.44393	0.000842256	0.0199557	-3.33852
ENST00000261374	ENSG00000122254	-2.6739	3.68305	-3.44366	0.000848818	0.0200732	-3.33636
ENST00000616608	ENSG00000273771	-2.86229	2.22511	-3.43765	0.000859736	0.020293	-3.33281
ENST00000272520	ENSG00000144119	2.16911	3.52362	3.43566	0.000865948	0.0203628	3.33081
ENST00000545913	ENSG00000122966	-1.25632	8.00294	-3.43553	0.000865948	0.0203628	-3.33081
ENST00000607371	ENSG00000089558	2.6811	3.73962	3.43458	0.000872225	0.0204719	3.3288
ENST00000425792	ENSG00000182247	-0.586984	7.80729	-3.43183	0.000879018	0.0205618	-3.32663
ENST00000402711	ENSG00000143924	-1.43297	5.73087	-3.43075	0.000879343	0.0205618	-3.32653
ENST00000640291	ENSG00000169933	-3.03699	3.20515	-3.42833	0.000886362	0.0206592	-3.32431
ENST00000368097	ENSG00000158710	2.43956	2.32432	3.42772	0.000888141	0.0206592	3.32376
ENST00000437341	ENSG00000114770	2.08372	3.78483	3.42761	0.000888461	0.0206592	3.32365
ENST00000368448	ENSG00000135549	-1.77874	3.87657	-3.4274	0.000890339	0.0206645	-3.32307
ENST00000245323	ENSG00000125266	1.90768	5.79096	3.42631	0.000892273	0.020671	3.32246
ENST00000302103	ENSG00000172461	-1.30494	6.83296	-3.4271	0.000895471	0.0207067	-3.32146
ENST00000254942	ENSG00000132604	1.66574	5.30316	3.42218	0.000904842	0.0208848	3.31856
ENST00000379644	ENSG00000165102	0.766582	7.29631	3.42257	0.000915218	0.0210854	3.31537
ENST00000615805	ENSG00000173039	1.11788	5.38367	3.41981	0.000919412	0.0211431	3.31409
ENST00000278886	ENSG00000101004	1.20389	5.29464	3.41827	0.000924796	0.0212072	3.31246
ENST00000520697	ENSG00000147481	1.05087	7.1361	3.41524	0.000925589	0.0212072	3.31222
ENST00000348261	ENSG00000196557	2.65741	3.59955	3.41459	0.00092739	0.0212096	3.31168
ENST00000360689	ENSG00000033170	-3.0459	1.58378	-3.41118	0.000939558	0.0214189	-3.30803
ENST00000540449	ENSG00000059728	0.811682	6.21853	3.41166	0.000940501	0.0214189	3.30775
ENST00000370210	ENSG00000213397	2.77899	3.79233	3.41225	0.000942782	0.0214189	3.30707
ENST00000367509	ENSG00000121481	1.71382	4.10036	3.41265	0.000944573	0.0214189	3.30654
ENST00000263650	ENSG00000021762	-0.944826	7.14979	-3.40927	0.000945103	0.0214189	-3.30638
ENST00000459709	ENSG00000182329	2.49663	3.61027	3.40621	0.000954285	0.0215636	3.30367
ENST00000427934	ENSG00000143375	2.08699	2.83736	3.40538	0.000956718	0.0215636	3.30295
ENST00000586115	ENSG00000186020	-1.1115	4.9732	-3.40425	0.000960325	0.0215636	-3.3019
ENST00000374142	ENSG00000204160	0.865217	6.83483	3.40371	0.000960952	0.0215636	3.30172
ENST00000514213	ENSG00000138768	1.24893	5.33887	3.40402	0.000961027	0.0215636	3.30169
ENST00000265109	ENSG00000039560	-2.72053	4.00217	-3.40343	0.000961829	0.0215636	-3.30146
ENST00000377307	ENSG00000147799	1.2119	6.06912	3.40207	0.0009666	0.0216318	3.30007
ENST00000393232	ENSG00000106459	2.178	3.90755	3.39903	0.000975798	0.0217727	3.29741
ENST00000632856	ENSG00000109654	1.78703	4.76367	3.39886	0.000976379	0.0217727	3.29725
ENST00000410066	ENSG00000144331	-3.34291	5.38546	-3.39825	0.000981478	0.0218475	-3.29578
ENST00000409634	ENSG00000182263	-3.23165	2.54418	-3.39573	0.000986598	0.0219225	-3.29432
ENST00000410006	ENSG00000167131	2.78251	2.63423	3.39436	0.000991881	0.0219717	3.29282
ENST00000304778	ENSG00000175556	-3.6135	2.61502	-3.39389	0.000992325	0.0219717	-3.29269
ENST00000381750	ENSG00000120158	1.86829	4.22842	3.39229	0.000997519	0.0220476	3.29123
ENST00000624552	ENSG00000148357	2.22283	2.18954	3.38992	0.00100548	0.0221844	3.28899
ENST00000335312	ENSG00000186111	-0.673281	7.76027	-3.38847	0.00101134	0.0222744	-3.28735
ENST00000382020	ENSG00000104723	0.642865	6.87774	3.38693	0.00101834	0.0223891	3.28541
ENST00000409943	ENSG00000152076	2.22665	2.64	3.38235	0.00103271	0.0226653	3.28146
ENST00000311915	ENSG00000174206	2.07496	3.67925	3.37903	0.00104213	0.0228075	3.2789
ENST00000392379	ENSG00000161267	-1.12231	6.60034	-3.37987	0.00104284	0.0228075	-3.27871
ENST00000533341	ENSG00000023171	-2.42295	4.86681	-3.38165	0.00104722	0.0228633	-3.27752
ENST00000308191	ENSG00000171408	2.02299	4.29994	3.37622	0.0010512	0.0228987	3.27645
ENST00000615901	ENSG00000115306	-0.734267	8.8131	-3.37623	0.0010525	0.0228987	-3.2761
ENST00000542754	ENSG00000100478	1.41131	4.8333	3.37514	0.00105659	0.0229479	3.27501
ENST00000317775	ENSG00000089250	2.44125	2.50884	3.37399	0.0010673	0.0231402	3.27216
ENST00000354777	ENSG00000116729	-1.88327	5.32369	-3.3727	0.00107246	0.0232118	-3.27079
ENST00000635638	ENSG00000128573	-3.2446	3.67992	-3.36936	0.00107626	0.023254	-3.26979
ENST00000637101	ENSG00000198954	0.675267	7.62583	3.37053	0.00107883	0.0232692	3.26912
ENST00000393125	ENSG00000152578	-0.644783	9.52556	-3.36738	0.00108485	0.0233589	-3.26754
ENST00000568344	ENSG00000139973	1.69978	5.27619	3.36582	0.00108737	0.0233728	3.26689
ENST00000533637	ENSG00000166900	-1.04843	7.9145	-3.36486	0.00109145	0.0234203	-3.26583
ENST00000625617	ENSG00000258947	0.842962	6.54514	3.37039	0.00110072	0.023553	3.26343
ENST00000476750	ENSG00000145014	2.67757	2.62131	3.36244	0.00110196	0.023553	3.26311
ENST00000470448	ENSG00000162814	2.64092	2.09472	3.36152	0.00110328	0.023553	3.26277
ENST00000424484	ENSG00000198520	2.28465	3.68932	3.35788	0.00111698	0.0238048	3.25927
ENST00000581440	ENSG00000109046	0.920397	8.36205	3.35961	0.00112077	0.0238217	3.25831
ENST00000651333	ENSG00000157168	1.80337	3.30315	3.35627	0.00112158	0.0238217	3.25811
ENST00000283131	ENSG00000153147	0.432372	9.00968	3.35446	0.00113419	0.0240486	3.25493
ENST00000350485	ENSG00000006128	2.36592	4.79383	3.3451	0.00117598	0.0248759	3.24464
ENST00000645780	ENSG00000073910	-2.03325	6.18527	-3.34284	0.00117718	0.0248759	-3.24435
ENST00000247930	ENSG00000196453	2.7805	1.98807	3.33905	0.00118592	0.024983	3.24224
ENST00000564224	ENSG00000261215	-2.50906	2.67942	-3.33923	0.00118624	0.024983	-3.24217
ENST00000589412	ENSG00000196605	1.77679	4.54058	3.33916	0.00118878	0.0249944	3.24156
ENST00000230882	ENSG00000112964	2.40253	3.53963	3.33611	0.00119732	0.0251317	3.23952
ENST00000597188	ENSG00000142303	1.21138	5.70859	3.33339	0.00121708	0.0255036	3.23485
ENST00000283147	ENSG00000153162	-3.03674	1.74864	-3.33008	0.0012227	0.0255786	-3.23353
ENST00000335420	ENSG00000128607	2.31865	3.31851	3.32992	0.00123091	0.0257073	3.23162
ENST00000426778	ENSG00000163161	-0.754151	7.91471	-3.32712	0.00123497	0.0257352	-3.23068
ENST00000534634	ENSG00000172890	0.850853	6.44813	3.32615	0.00123636	0.0257352	3.23036
ENST00000413052	ENSG00000155363	2.42726	1.98699	3.32397	0.0012479	0.0258806	3.2277
ENST00000427323	ENSG00000093217	1.18637	5.54907	3.32267	0.00125045	0.0258806	3.22712
ENST00000259199	ENSG00000136682	1.16941	6.39036	3.32227	0.00125188	0.0258806	3.22679
ENST00000370056	ENSG00000134215	-3.09122	3.50866	-3.32263	0.00125346	0.0258806	-3.22643
ENST00000356404	ENSG00000110697	-2.32309	3.40779	-3.32186	0.00125369	0.0258806	-3.22638
ENST00000455511	ENSG00000196510	1.42661	4.82181	3.32175	0.00125706	0.0258983	3.22561
ENST00000412402	ENSG00000128573	-1.30158	6.80727	-3.32042	0.00125944	0.0258983	-3.22507
ENST00000247706	ENSG00000127220	-1.23171	6.03496	-3.32089	0.00126164	0.0258983	-3.22457
ENST00000557796	ENSG00000134138	-3.27901	2.41637	-3.31958	0.00126283	0.0258983	-3.2243
ENST00000484722	ENSG00000169758	1.53391	4.41696	3.31938	0.00126541	0.0259089	3.22371
ENST00000405912	ENSG00000171055	0.982584	6.5634	3.31863	0.00127042	0.025942	3.22258
ENST00000468630	ENSG00000183833	2.27171	2.55937	3.31771	0.00127118	0.025942	3.22241
ENST00000358694	ENSG00000198561	-2.77499	3.62487	-3.31063	0.00129971	0.026481	-3.21604
ENST00000519716	ENSG00000130477	-0.639855	8.88403	-3.31003	0.00130744	0.0265952	-3.21434
ENST00000523432	ENSG00000169139	-1.34774	5.17979	-3.3071	0.00131447	0.0266949	-3.2128
ENST00000492950	ENSG00000143258	2.45982	2.32192	3.30635	0.00131881	0.0267396	3.21185
ENST00000394236	ENSG00000184500	1.74163	4.21418	3.30501	0.00132556	0.0268203	3.21039
ENST00000382496	ENSG00000112902	2.54527	4.19425	3.30419	0.00132868	0.0268203	3.20971
ENST00000395797	ENSG00000169740	2.33901	2.764	3.30689	0.00132923	0.0268203	3.20959
ENST00000593901	ENSG00000213023	-1.50049	4.64555	-3.30278	0.00133326	0.0268585	-3.20872
ENST00000615670	ENSG00000275342	-3.09331	4.61923	-3.30248	0.00133691	0.0268717	-3.20794
ENST00000304414	ENSG00000170540	-1.00301	7.55298	-3.30226	0.00134036	0.0268717	-3.2072
ENST00000567078	ENSG00000260342	-1.00301	7.55298	-3.30226	0.00134036	0.0268717	-3.2072
ENST00000469558	ENSG00000126217	-2.48823	4.94233	-3.29941	0.00134977	0.027017	-3.20518
ENST00000477091	ENSG00000243927	1.69948	4.56108	3.29491	0.0013669	0.0273035	3.20155
ENST00000354764	ENSG00000197121	1.20962	5.65731	3.29736	0.00136845	0.0273035	3.20122
ENST00000377777	ENSG00000158373	-2.99214	2.76147	-3.29458	0.00137174	0.0273257	-3.20053
[truncated: 11,882 more rows]

## Sheet: N ForeBr vs MidDien
promoter isoform	gene_id	logFC	AveExpr	t	P.Value	adj.P.Val	z.std
[truncated: 12,510 more rows]

[truncated: 6 more sheets: N ForeBr vs BasGan, N MidDien vs ForeBr, N MidDien vs BasGan, N BasGan vs ForeBr, N BasGan vs MidDien, N Limbic vs NEC]
