# Supplementary material for: A multi-regional human brain atlas of chromatin accessibility and gene expression facilitates promoter-isoform resolution genetic fine-mapping
Source: Nat Commun. 2024 Nov 22;15:10113. doi: 10.1038/s41467-024-54448-y (PMC11584674; doi:10.1038/s41467-024-54448-y)
Supplement: Supplementary file 11 — SupplementaryData 9 [file 41467_2024_54448_MOESM11_ESM.xlsx]

## Sheet: sheet1
SupplementaryData 9 alternative promoter-isoform
promoter isoform	promoter_logFC	promoter_P.Value	promoter_adj.P.Val	promoter_t	gene_id	gene_logFC	gene_P.Value	gene_adj.P.Val	gene_t	comparison
ENST00000530275	-3.47457	1.19091801152897e-26	1.48983843242274e-24	-14.7092	ENSG00000127603	0.119776	0.04835	0.0688136	1.99998	N ForeBr vs BasGan
ENST00000578599	-2.95807	3.4172115793846e-24	3.12038809183221e-22	-13.5073	ENSG00000007237	-0.128477	0.309254	0.366713	-1.0222	N ForeBr vs BasGan
ENST00000507116	-3.19587	3.52606164548698e-18	1.67087239337281e-16	-10.7674	ENSG00000113448	0.928665	4.44352740190092e-25	8.64906516893134e-24	14.0684	N ForeBr vs BasGan
ENST00000615680	-1.45855	3.5802325927907e-18	1.68256815808206e-16	-10.7422	ENSG00000133083	0.244067	0.000864978	0.00164256	3.43812	N ForeBr vs BasGan
ENST00000377315	3.2392	6.79668296597862e-16	2.38169478723789e-14	9.69552	ENSG00000165995	-0.999963	3.04360475904193e-27	7.32541088210334e-26	-15.1668	N ForeBr vs BasGan
ENST00000452595	2.61579	1.74576397726569e-15	5.73215416157318e-14	9.52224	ENSG00000075711	-0.42885	1.78812042152038e-11	8.71086586106054e-11	-7.61945	N ForeBr vs BasGan
ENST00000426717	-2.13659	5.47299428176993e-15	1.68223976572339e-13	-9.2656	ENSG00000150672	0.013208	0.823038	0.852617	0.224257	N ForeBr vs BasGan
ENST00000578232	1.88434	1.30758221813775e-14	3.73466976002358e-13	9.0979	ENSG00000131748	-1.06831	1.12832649657833e-28	3.16481116565906e-27	-15.9629	N ForeBr vs BasGan
ENST00000528697	-1.36932	3.36044759943906e-14	8.869029423836e-13	-8.85871	ENSG00000148948	-0.131577	0.114295	0.150563	-1.59358	N ForeBr vs BasGan
ENST00000344979	2.10685	5.49063054616036e-14	1.40179159454013e-12	8.8137	ENSG00000065989	0.0782709	0.363842	0.423479	0.912445	N ForeBr vs BasGan
ENST00000541047	-1.73834	9.28825161426658e-14	2.27835348420539e-12	-8.68977	ENSG00000066032	0.11394	0.0384194	0.0556759	2.09953	N ForeBr vs BasGan
ENST00000515393	3.45387	9.59721479904276e-14	2.34557152869819e-12	8.69724	ENSG00000175471	-1.50296	4.84677980229213e-26	1.03958675014262e-24	-14.5533	N ForeBr vs BasGan
ENST00000637795	-0.952131	3.70295262367162e-13	8.2134640642078e-12	-8.41072	ENSG00000198010	-0.084668	0.202127	0.251143	-1.28412	N ForeBr vs BasGan
ENST00000371374	-1.04375	4.82579156827544e-13	1.04628513897965e-11	-8.32418	ENSG00000172348	0.0112043	0.922653	0.936697	0.0973475	N ForeBr vs BasGan
ENST00000580508	-2.13875	6.08568887746866e-13	1.2969670844486e-11	-8.27744	ENSG00000167281	0.277285	0.00123259	0.00228861	3.32983	N ForeBr vs BasGan
ENST00000509035	-2.5995	1.33040747405593e-12	2.72396031103759e-11	-8.11951	ENSG00000151422	0.125425	0.0406026	0.0585875	2.07552	N ForeBr vs BasGan
ENST00000502459	-2.4421	1.86851685440533e-12	3.7044605148353e-11	-8.06876	ENSG00000138640	0.921057	1.06556748936168e-16	9.21442115899404e-16	10.0814	N ForeBr vs BasGan
ENST00000647768	3.5528	2.33728880820349e-12	4.51924002946302e-11	8.00539	ENSG00000112541	-3.27614	2.07028539190082e-46	3.93858293947879e-44	-26.9187	N ForeBr vs BasGan
ENST00000424224	3.19749	3.47524752009074e-12	6.51804294997529e-11	7.97079	ENSG00000184792	-0.681679	3.60726275549999e-16	2.95800954141038e-15	-9.7984	N ForeBr vs BasGan
ENST00000342266	3.04578	1.11846614425717e-11	1.97906809966862e-10	7.72785	ENSG00000118507	0.0614206	0.394142	0.454874	0.855898	N ForeBr vs BasGan
ENST00000524702	-1.61986	1.16012004838261e-11	2.04409884581218e-10	-7.73574	ENSG00000174672	0.0999308	0.0948871	0.127288	1.68698	N ForeBr vs BasGan
ENST00000262811	2.01795	1.78888270639576e-11	3.07825621141829e-10	7.61615	ENSG00000099308	-0.391246	1.08503004242102e-06	3.02629873382038e-06	-5.21009	N ForeBr vs BasGan
ENST00000399262	2.06008	5.90200533874849e-11	9.38171369602841e-10	7.38272	ENSG00000171988	0.0821477	0.150663	0.192907	1.44888	N ForeBr vs BasGan
ENST00000403092	2.87323	8.06894280483658e-11	1.25706693011838e-09	7.30221	ENSG00000183023	-0.0731993	0.419653	0.48074	-0.810437	N ForeBr vs BasGan
ENST00000551752	1.33449	2.17674119410096e-10	3.11924769051581e-09	7.10688	ENSG00000078328	-0.683967	1.72045998146439e-13	1.05523474837337e-12	-8.54495	N ForeBr vs BasGan
ENST00000636564	0.982072	5.47384874672128e-10	7.32383399160249e-09	6.91559	ENSG00000189337	-0.284874	0.000224589	0.00046385	-3.83629	N ForeBr vs BasGan
ENST00000478300	2.47957	5.53358942480237e-10	7.39585509661085e-09	6.9098	ENSG00000163630	0.177676	0.471638	0.531634	0.722657	N ForeBr vs BasGan
ENST00000616742	2.6185	9.76383491393288e-10	1.25406134264169e-08	6.79113	ENSG00000082684	-0.174671	0.128341	0.166737	-1.53403	N ForeBr vs BasGan
ENST00000400345	1.97933	1.15280940394804e-09	1.46115963965451e-08	6.74316	ENSG00000049759	-0.766769	5.38332808345842e-33	2.32300693905135e-31	-18.088	N ForeBr vs BasGan
ENST00000540433	2.6519	1.64753366336924e-09	2.04268048847862e-08	6.66409	ENSG00000155974	-0.372756	0.000465263	0.00091885	-3.6256	N ForeBr vs BasGan
ENST00000467934	-2.04368	1.65913005470531e-09	2.05502148360033e-08	-6.65808	ENSG00000163630	0.177676	0.471638	0.531634	0.722657	N ForeBr vs BasGan
ENST00000428373	1.72093	2.36514830106287e-09	2.86983562039733e-08	6.59482	ENSG00000172995	-1.26381	2.20950920243784e-18	2.2525462409569e-17	-10.8496	N ForeBr vs BasGan
ENST00000518180	-2.14456	3.56191836964764e-09	4.16444848638243e-08	-6.49698	ENSG00000169946	1.49612	2.42339599582570e-12	1.30460279519377e-11	8.0451	N ForeBr vs BasGan
ENST00000373672	2.67924	4.64481423068844e-09	5.30169945491902e-08	6.44989	ENSG00000084636	0.175625	0.211461	0.261627	1.25793	N ForeBr vs BasGan
ENST00000527524	2.13031	5.82675748505469e-09	6.51409616961879e-08	6.3959	ENSG00000149403	-0.0371063	0.777094	0.813458	-0.283909	N ForeBr vs BasGan
ENST00000649520	2.07205	6.74100320601744e-09	7.44964223562528e-08	6.36755	ENSG00000132535	-0.357374	1.57033793267148e-10	6.87392022628786e-10	-7.17231	N ForeBr vs BasGan
ENST00000479697	2.46142	8.9796455845856e-09	9.68408329854879e-08	6.3018	ENSG00000075826	-0.397164	6.93329642927635e-09	2.49469119549833e-08	-6.36272	N ForeBr vs BasGan
ENST00000366617	1.33964	1.04212729630441e-08	1.11237307822254e-07	6.27142	ENSG00000183780	-1.55875	7.22249984112255e-33	3.09831081419763e-31	-18.2614	N ForeBr vs BasGan
ENST00000348997	-2.06925	1.05418549682958e-08	1.12332713503731e-07	-6.26484	ENSG00000134769	0.366735	4.27556799781948e-06	1.1115968705442e-05	4.87533	N ForeBr vs BasGan
ENST00000625617	1.40751	2.15191062811693e-08	2.1850975615051e-07	6.11143	ENSG00000258947	-0.304846	0.00248039	0.004404	-3.10601	N ForeBr vs BasGan
ENST00000472359	2.16601	2.37703991593735e-08	2.39546852218456e-07	6.07643	ENSG00000155849	-0.357188	0.00303922	0.00532576	-3.03945	N ForeBr vs BasGan
ENST00000642734	-1.38897	2.37823493569403e-08	2.39546852218456e-07	-6.09067	ENSG00000145819	-0.0221368	0.726399	0.769633	-0.350943	N ForeBr vs BasGan
ENST00000505923	-1.66932	2.58023005682772e-08	2.58850665684962e-07	-6.07024	ENSG00000163625	0.0781542	0.070087	0.0965898	1.83196	N ForeBr vs BasGan
ENST00000348520	0.426994	3.27055094826908e-08	3.21908673193125e-07	6.01829	ENSG00000126214	-0.0629775	0.181866	0.228617	-1.34486	N ForeBr vs BasGan
ENST00000405592	-1.25263	4.93964115933944e-08	4.73887353553194e-07	-5.91817	ENSG00000057935	0.135331	0.00542413	0.009127	2.84578	N ForeBr vs BasGan
ENST00000565885	-0.621523	5.22040866842022e-08	4.98529102610206e-07	-5.91058	ENSG00000175265	-0.0470588	0.357892	0.417531	-0.923867	N ForeBr vs BasGan
ENST00000644144	1.36439	6.15215854730398e-08	5.79544453514855e-07	5.87456	ENSG00000106992	-0.340339	0.000559765	0.00109325	-3.5714	N ForeBr vs BasGan
ENST00000616617	1.65976	6.26451965273164e-08	5.89241660568969e-07	5.87117	ENSG00000135525	-0.148666	0.0304128	0.0449545	-2.19693	N ForeBr vs BasGan
ENST00000454744	2.66868	9.5843640170819e-08	8.7454700112104e-07	5.77667	ENSG00000185988	-0.789694	1.40800234917142e-07	4.34536258924706e-07	-5.6877	N ForeBr vs BasGan
ENST00000544190	2.59182	1.05716064945579e-07	9.55569344269647e-07	5.73592	ENSG00000111490	-0.168558	0.00342175	0.00594513	-3.00221	N ForeBr vs BasGan
ENST00000371817	-2.10928	1.27336254903493e-07	1.13865371611344e-06	-5.69381	ENSG00000130635	0.648246	0.00413796	0.00709041	2.93723	N ForeBr vs BasGan
ENST00000522148	1.48452	1.41003432141911e-07	1.25191833647644e-06	5.69138	ENSG00000158856	-0.0604402	0.223787	0.274995	-1.22438	N ForeBr vs BasGan
ENST00000549396	-0.860516	1.47206130129225e-07	1.30330276398114e-06	-5.67697	ENSG00000139220	0.618481	1.4782397934888e-06	4.05325607243364e-06	5.13773	N ForeBr vs BasGan
ENST00000412051	0.511477	1.55761842535604e-07	1.37127420838875e-06	5.66583	ENSG00000146540	-0.327908	2.21109715628713e-09	8.44230080021813e-09	-6.60886	N ForeBr vs BasGan
ENST00000439456	-1.13906	2.58887424325261e-07	2.19571639207391e-06	-5.56015	ENSG00000015171	-0.00536275	0.908583	0.925461	-0.115133	N ForeBr vs BasGan
ENST00000394414	2.0581	2.92255274086047e-07	2.45212171617468e-06	5.51334	ENSG00000156475	-0.517717	3.25257870995718e-13	1.93474488897344e-12	-8.4561	N ForeBr vs BasGan
ENST00000638157	-2.01018	3.35836008681324e-07	2.7823234891413e-06	-5.48376	ENSG00000023171	0.271096	0.000226094	0.000466826	3.83274	N ForeBr vs BasGan
ENST00000529181	0.847831	3.85993339373924e-07	3.16641093479855e-06	5.45233	ENSG00000172379	0.0603911	0.465634	0.525869	0.732526	N ForeBr vs BasGan
ENST00000340391	2.46871	4.29347136396167e-07	3.50367428331118e-06	5.4279	ENSG00000158458	-0.82993	2.10072862908821e-21	2.84933297874717e-20	-12.2149	N ForeBr vs BasGan
ENST00000638325	1.01578	4.97548658654268e-07	4.01829162024847e-06	5.39632	ENSG00000161551	-0.0102552	0.87949	0.900523	-0.152023	N ForeBr vs BasGan
ENST00000456303	-1.77822	5.25040845449828e-07	4.22668016510769e-06	-5.38197	ENSG00000206140	-0.0665292	0.496084	0.555215	-0.683283	N ForeBr vs BasGan
ENST00000592587	1.97373	6.94582269317452e-07	5.46836009387119e-06	5.31282	ENSG00000196605	0.0332633	0.499427	0.558356	0.677989	N ForeBr vs BasGan
ENST00000300482	0.989017	8.28189879260972e-07	6.43119515180308e-06	5.27668	ENSG00000142185	-0.995758	1.8795271476185e-20	2.29979278163297e-19	-11.8573	N ForeBr vs BasGan
ENST00000543233	2.03289	9.25464376239473e-07	7.12903900662303e-06	5.23546	ENSG00000179242	-0.779501	5.86309140425968e-09	2.12688963260476e-08	-6.38972	N ForeBr vs BasGan
ENST00000481247	-0.54297	1.40607091660139e-06	1.04267618059771e-05	-5.15084	ENSG00000183826	-0.106416	0.135154	0.174788	-1.50689	N ForeBr vs BasGan
ENST00000535565	1.17485	1.68240657658127e-06	1.22650968957061e-05	5.1079	ENSG00000078328	-0.683967	1.72045998146439e-13	1.05523474837337e-12	-8.54495	N ForeBr vs BasGan
ENST00000209875	-0.480529	1.70037723701583e-06	1.2381675922624e-05	-5.10471	ENSG00000094916	-0.128704	0.117549	0.154412	-1.57944	N ForeBr vs BasGan
ENST00000591760	-0.966442	1.9329648164652e-06	1.39293720357026e-05	-5.07048	ENSG00000105426	0.662634	1.42204564277105e-14	9.87980773977293e-14	9.04602	N ForeBr vs BasGan
ENST00000330430	1.51912	2.31146373534131e-06	1.63554362721266e-05	5.0314	ENSG00000172348	0.0112043	0.922653	0.936697	0.0973475	N ForeBr vs BasGan
ENST00000489585	2.09331	2.3158569401366e-06	1.63772585195641e-05	5.01667	ENSG00000143669	-0.20624	0.00174983	0.00317524	-3.22087	N ForeBr vs BasGan
ENST00000527278	1.87373	2.41363560260774e-06	1.70110317682382e-05	5.0191	ENSG00000198039	-0.724832	3.58501708481671e-13	2.1232540276562e-12	-8.43338	N ForeBr vs BasGan
ENST00000334049	1.39197	2.75940227285039e-06	1.91459359031383e-05	4.9862	ENSG00000141404	-2.78292	2.27718127718623e-52	9.22595777449636e-50	-31.5021	N ForeBr vs BasGan
ENST00000503366	-0.764812	3.06257606089369e-06	2.10510035833957e-05	-4.94901	ENSG00000151150	-0.0446399	0.460758	0.521251	-0.740606	N ForeBr vs BasGan
ENST00000375608	-1.95071	3.26942328392013e-06	2.234999195729e-05	-4.94335	ENSG00000126217	0.303768	3.65699851025981e-05	8.45748556104273e-05	4.32974	N ForeBr vs BasGan
ENST00000463809	-1.5984	3.59317001105604e-06	2.43370637998435e-05	-4.91854	ENSG00000170160	0.46054	1.28420493422462e-05	3.14235941739921e-05	4.60381	N ForeBr vs BasGan
ENST00000520777	-1.3818	3.77260863637918e-06	2.54559514784809e-05	-4.90513	ENSG00000197530	0.0461494	0.527294	0.585307	0.634464	N ForeBr vs BasGan
ENST00000463592	-1.34799	4.1076666448795e-06	2.74796308702901e-05	-4.88696	ENSG00000174469	1.32412	8.81229906900445e-26	1.84140858674001e-24	14.4532	N ForeBr vs BasGan
ENST00000533983	2.11472	4.31424982081955e-06	2.86928576599961e-05	4.87226	ENSG00000172379	0.0603911	0.465634	0.525869	0.732526	N ForeBr vs BasGan
ENST00000272227	1.31256	4.34733124484729e-06	2.88668332659446e-05	4.8635	ENSG00000143870	-1.3831	2.81315095670846e-31	1.02748107897943e-29	-17.3132	N ForeBr vs BasGan
ENST00000529208	3.29441	4.42645484060295e-06	2.9345495525142e-05	4.86731	ENSG00000079819	-1.09247	3.93661562754546e-13	2.32081047425059e-12	-8.37788	N ForeBr vs BasGan
ENST00000319670	0.778134	6.03025127157979e-06	3.87858320860993e-05	4.80305	ENSG00000104880	0.171018	0.170838	0.216221	1.37994	N ForeBr vs BasGan
ENST00000537971	1.73339	6.78723892567933e-06	4.32103607940196e-05	4.76284	ENSG00000011105	-0.421141	0.00931956	0.0151155	-2.65368	N ForeBr vs BasGan
ENST00000253079	2.19333	7.17418528398811e-06	4.54195637159368e-05	4.7462	ENSG00000130783	0.0713669	0.335719	0.394482	0.967491	N ForeBr vs BasGan
ENST00000392193	-0.371628	7.20087886251065e-06	4.55194515260274e-05	-4.75099	ENSG00000078018	-0.0299023	0.590932	0.645259	-0.539258	N ForeBr vs BasGan
ENST00000441802	-1.79787	8.67069826578936e-06	5.38582101812437e-05	-4.69658	ENSG00000083857	-0.13985	0.418201	0.479252	-0.813074	N ForeBr vs BasGan
ENST00000475140	-1.70814	1.02138936299452e-05	6.25738537270393e-05	-4.65741	ENSG00000067840	-0.031215	0.686268	0.733867	-0.405136	N ForeBr vs BasGan
ENST00000450925	1.77926	1.02298551992691e-05	6.26409635549959e-05	4.65837	ENSG00000226287	-0.373382	0.00134963	0.00249028	-3.30235	N ForeBr vs BasGan
ENST00000520174	-0.920496	1.11593604038431e-05	6.78345960408538e-05	-4.63746	ENSG00000158856	-0.0604402	0.223787	0.274995	-1.22438	N ForeBr vs BasGan
ENST00000560374	-1.32149	1.1635647674274e-05	7.02816004133057e-05	-4.62219	ENSG00000103942	1.25682	3.72639183169481e-26	8.05592890255128e-25	14.6173	N ForeBr vs BasGan
ENST00000402544	-1.64826	1.23145981015239e-05	7.38875886091436e-05	-4.61754	ENSG00000171988	0.0821477	0.150663	0.192907	1.44888	N ForeBr vs BasGan
ENST00000635775	-1.15809	1.30095533866003e-05	7.77589645802051e-05	-4.60028	ENSG00000283674	-0.0169289	0.889088	0.908734	-0.139833	N ForeBr vs BasGan
ENST00000646379	-0.489645	1.395354832873e-05	8.30047026117037e-05	-4.57261	ENSG00000157087	0.0568294	0.539855	0.597325	0.615257	N ForeBr vs BasGan
ENST00000507371	1.92413	1.76677357072943e-05	0.000102897	4.523	ENSG00000071242	-0.545453	3.32752016443525e-12	1.76099385963992e-11	-7.97822	N ForeBr vs BasGan
ENST00000398040	-1.69059	1.78721701789851e-05	0.000103798	-4.50952	ENSG00000153815	0.969847	1.48844297120606e-25	3.04053737852905e-24	14.2802	N ForeBr vs BasGan
ENST00000334895	0.401834	1.79890383267188e-05	0.00010438	4.51794	ENSG00000140416	-0.243364	7.03988201990819e-05	0.000156523	-4.15619	N ForeBr vs BasGan
ENST00000252891	0.895862	2.08277417471778e-05	0.000118704	4.48021	ENSG00000105245	-0.169205	0.0247967	0.0372778	-2.28074	N ForeBr vs BasGan
ENST00000418673	1.70068	2.19898639731085e-05	0.000124533	4.46358	ENSG00000055609	-0.0635196	0.207904	0.257663	-1.26797	N ForeBr vs BasGan
ENST00000620428	-1.63709	2.48466900749667e-05	0.000138517	-4.42473	ENSG00000185000	-0.0158467	0.814176	0.845198	-0.235683	N ForeBr vs BasGan
ENST00000587634	1.84045	2.72327488167886e-05	0.000150212	4.40658	ENSG00000049759	-0.766769	5.38332808345842e-33	2.32300693905135e-31	-18.088	N ForeBr vs BasGan
ENST00000509570	0.939091	2.73160113879973e-05	0.000150605	4.40744	ENSG00000178980	-0.0354069	0.534571	0.592319	-0.623312	N ForeBr vs BasGan
ENST00000442508	-1.57742	2.92470027037223e-05	0.000160123	-4.38979	ENSG00000168283	0.227819	0.00942164	0.0152686	2.6502	N ForeBr vs BasGan
ENST00000638681	1.57081	2.96554288013991e-05	0.000162146	4.37881	ENSG00000230590	-0.0730455	0.0232265	0.0351054	-2.307	N ForeBr vs BasGan
ENST00000407112	2.13615	3.29398817749564e-05	0.00017808	4.35661	ENSG00000174945	-0.713907	1.34207673497602e-06	3.70217561566075e-06	-5.15076	N ForeBr vs BasGan
ENST00000258390	-0.801586	3.56301454607617e-05	0.000191056	-4.3406	ENSG00000135905	0.371024	0.0386429	0.0559738	2.09695	N ForeBr vs BasGan
ENST00000483512	-1.25289	3.7939485584869e-05	0.000202053	-4.32472	ENSG00000143786	0.198417	0.0659339	0.091338	1.86034	N ForeBr vs BasGan
ENST00000594800	1.51669	3.96205253966687e-05	0.000210022	4.30299	ENSG00000167578	0.0109629	0.942379	0.953096	0.0724659	N ForeBr vs BasGan
ENST00000536974	1.68694	4.12604245374484e-05	0.000217609	4.29642	ENSG00000052126	-0.862253	6.84369291268025e-21	8.79708070174022e-20	-12.0616	N ForeBr vs BasGan
ENST00000424148	0.872806	4.33268686108754e-05	0.000227643	4.28766	ENSG00000233930	0.101727	0.288232	0.34423	1.06797	N ForeBr vs BasGan
ENST00000437099	0.616339	5.01998876506738e-05	0.000259633	4.24582	ENSG00000007237	-0.128477	0.309254	0.366713	-1.0222	N ForeBr vs BasGan
ENST00000338437	1.64316	5.08153952133687e-05	0.000262361	4.24339	ENSG00000168748	-0.109925	0.296468	0.35314	-1.04979	N ForeBr vs BasGan
ENST00000333219	1.61259	5.10952228251886e-05	0.000263697	4.23985	ENSG00000153487	0.0541318	0.441247	0.501538	0.773258	N ForeBr vs BasGan
ENST00000426347	1.03026	5.2877780446017e-05	0.000272111	4.23531	ENSG00000244560	0.0325532	0.654845	0.704742	0.448414	N ForeBr vs BasGan
ENST00000625363	-1.61314	5.60878743011642e-05	0.000287212	-4.21532	ENSG00000136854	1.02036	3.04458829895241e-41	3.265171706102e-39	23.2665	N ForeBr vs BasGan
ENST00000453072	-1.2408	5.75502184505304e-05	0.000293739	-4.21262	ENSG00000175182	0.184756	0.00645413	0.0107306	2.78497	N ForeBr vs BasGan
ENST00000629836	1.69352	6.58142674898611e-05	0.000331189	4.16819	ENSG00000179818	-0.47781	1.40492831560765e-18	1.4581129833427e-17	-10.9545	N ForeBr vs BasGan
ENST00000554140	1.3998	6.63623368579601e-05	0.000333679	4.17277	ENSG00000183092	-0.458753	5.80000790435951e-05	0.000130508	-4.20965	N ForeBr vs BasGan
ENST00000585588	-1.57229	6.73942773240274e-05	0.000338324	-4.16627	ENSG00000130382	-0.05301	0.489463	0.548978	-0.693855	N ForeBr vs BasGan
ENST00000292535	2.05304	7.02591281524534e-05	0.000351436	4.15064	ENSG00000257923	0.00483995	0.963636	0.971048	0.0457101	N ForeBr vs BasGan
ENST00000434663	-1.62991	7.27728527549943e-05	0.000362127	-4.14118	ENSG00000148180	0.434841	0.000134735	0.000287667	3.97484	N ForeBr vs BasGan
ENST00000494763	1.63161	7.32837030024591e-05	0.00036438	4.1393	ENSG00000133424	-0.172303	0.0833569	0.112971	-1.74977	N ForeBr vs BasGan
ENST00000406470	-1.35196	7.57806357375503e-05	0.000375303	-4.1349	ENSG00000003147	0.178568	0.00375505	0.00647792	2.97135	N ForeBr vs BasGan
ENST00000473003	1.82155	8.12860399397796e-05	0.000400823	4.11132	ENSG00000091428	-0.0892018	0.0596556	0.0834331	-1.9061	N ForeBr vs BasGan
ENST00000430954	-0.94214	8.21600674162062e-05	0.000404814	-4.11532	ENSG00000153827	-0.0324592	0.400357	0.46117	-0.844775	N ForeBr vs BasGan
ENST00000418609	1.74289	8.94672203254314e-05	0.000437372	4.09125	ENSG00000154556	-0.802567	5.58493332863297e-21	7.23857650259669e-20	-12.0591	N ForeBr vs BasGan
ENST00000479408	-0.450849	0.000106526	0.00051216	-4.04313	ENSG00000178104	0.000807621	0.988226	0.990444	0.0147961	N ForeBr vs BasGan
ENST00000376717	-0.59144	0.000107085	0.000514452	-4.03634	ENSG00000106772	0.68611	4.11813113916352e-09	1.52215700393005e-08	6.47154	N ForeBr vs BasGan
ENST00000651023	-0.88485	0.000108266	0.000519327	-4.0389	ENSG00000099204	0.205296	0.0119304	0.018996	2.56295	N ForeBr vs BasGan
ENST00000559715	-1.3261	0.000108844	0.000521501	-4.03715	ENSG00000103657	0.0774269	0.124569	0.162444	1.54956	N ForeBr vs BasGan
ENST00000580745	-1.32695	0.00011624	0.000552492	-4.02022	ENSG00000154845	0.820063	6.60675659328248e-24	1.14443880243732e-22	13.5243	N ForeBr vs BasGan
ENST00000466753	0.682701	0.000118175	0.000560201	4.01285	ENSG00000241468	0.0670822	0.371822	0.431963	0.89731	N ForeBr vs BasGan
ENST00000488128	-1.13613	0.000120406	0.000568835	-4.00707	ENSG00000084636	0.175625	0.211461	0.261627	1.25793	N ForeBr vs BasGan
ENST00000648990	-0.946349	0.000125609	0.000590295	-3.99574	ENSG00000082684	-0.174671	0.128341	0.166737	-1.53403	N ForeBr vs BasGan
ENST00000422748	-1.18968	0.000134454	0.000627153	-3.97949	ENSG00000122786	0.475296	1.5292944272093e-05	3.71094759078139e-05	4.55739	N ForeBr vs BasGan
ENST00000651333	1.61368	0.000135395	0.000631071	3.97184	ENSG00000157168	-0.396496	0.00301014	0.00527945	-3.04443	N ForeBr vs BasGan
ENST00000424349	1.26973	0.000139453	0.000646851	3.96368	ENSG00000225733	-0.0091999	0.884529	0.904794	-0.145618	N ForeBr vs BasGan
ENST00000403354	0.845755	0.00015047	0.000691543	3.94993	ENSG00000015171	-0.00536275	0.908583	0.925461	-0.115133	N ForeBr vs BasGan
ENST00000412641	1.42308	0.00015388	0.000706434	3.93638	ENSG00000186448	0.00164028	0.968815	0.975054	0.0391978	N ForeBr vs BasGan
ENST00000638048	1.8305	0.00019285	0.000860396	3.87825	ENSG00000138670	-2.32181	4.89480103623302e-32	1.91571479554036e-30	-17.7478	N ForeBr vs BasGan
ENST00000575779	0.663737	0.000203037	0.000899732	3.86367	ENSG00000180626	-0.328521	6.41149438739423e-07	1.83744661000014e-06	-5.33565	N ForeBr vs BasGan
ENST00000601588	0.977597	0.000205076	0.000906539	3.86252	ENSG00000178951	-0.103621	0.096624	0.129348	-1.67801	N ForeBr vs BasGan
ENST00000494792	-0.430748	0.000206703	0.000912442	-3.85961	ENSG00000258539	0.102051	0.594955	0.649264	0.533456	N ForeBr vs BasGan
ENST00000360578	0.82457	0.000208472	0.000917656	3.85643	ENSG00000171368	0.0682288	0.305318	0.362715	1.03056	N ForeBr vs BasGan
ENST00000422060	-1.39908	0.000220772	0.000966021	-3.84026	ENSG00000159904	-0.185213	0.22486	0.276174	-1.22164	N ForeBr vs BasGan
ENST00000350249	1.06103	0.000225737	0.000985337	3.82895	ENSG00000078304	-0.260624	3.21828654275555e-11	1.51908679573691e-10	-7.50837	N ForeBr vs BasGan
ENST00000329474	0.685239	0.000231423	0.00100769	3.82663	ENSG00000079691	-0.0377343	0.732172	0.774737	-0.34324	N ForeBr vs BasGan
ENST00000394805	0.634617	0.000253549	0.00108962	3.80141	ENSG00000015479	-0.273032	2.44514169440019e-07	7.34919769062886e-07	-5.56134	N ForeBr vs BasGan
ENST00000512992	1.41363	0.000253952	0.00109067	3.79554	ENSG00000165671	0.0185049	0.63397	0.685649	0.477683	N ForeBr vs BasGan
ENST00000476110	1.35296	0.000256222	0.00109847	3.79803	ENSG00000100387	0.0152577	0.822262	0.852015	0.225255	N ForeBr vs BasGan
ENST00000376542	0.402921	0.000268605	0.00114486	3.78398	ENSG00000100997	0.0757784	0.152028	0.194427	1.44393	N ForeBr vs BasGan
ENST00000413834	0.671677	0.000274045	0.0011649	3.77384	ENSG00000248919	-0.825317	0.000815267	0.00155437	-3.45561	N ForeBr vs BasGan
ENST00000637215	1.72857	0.000284219	0.00120243	3.76746	ENSG00000048740	-0.614113	4.01454321989044e-10	1.67610673263679e-09	-6.97589	N ForeBr vs BasGan
ENST00000262320	-0.658121	0.000298424	0.00125531	-3.75399	ENSG00000103126	0.148283	0.0240984	0.0363202	2.29214	N ForeBr vs BasGan
ENST00000352241	1.51279	0.000319707	0.00133407	3.73548	ENSG00000187098	-0.371139	0.00488254	0.00826399	-2.88211	N ForeBr vs BasGan
ENST00000437268	1.38283	0.000322606	0.00134527	3.72708	ENSG00000184792	-0.681679	3.60726275549999e-16	2.95800954141038e-15	-9.7984	N ForeBr vs BasGan
ENST00000618634	1.46832	0.000324281	0.00135135	3.72559	ENSG00000261308	-0.139771	0.224966	0.276289	-1.22113	N ForeBr vs BasGan
ENST00000374791	-0.676137	0.000326074	0.0013575	-3.72787	ENSG00000182667	0.349355	0.000123535	0.000265386	4.00437	N ForeBr vs BasGan
ENST00000465475	1.41022	0.000346393	0.00143299	3.71152	ENSG00000221955	-0.788348	7.59714045998811e-12	3.86625352369434e-11	-7.80652	N ForeBr vs BasGan
ENST00000539690	1.49826	0.000349605	0.00144437	3.70391	ENSG00000122971	-0.0786781	0.516211	0.574589	-0.651636	N ForeBr vs BasGan
ENST00000637193	1.58632	0.00036239	0.00149128	3.6975	ENSG00000075043	-0.138529	0.0226566	0.0343032	-2.31686	N ForeBr vs BasGan
ENST00000381916	1.0881	0.000398956	0.00162837	3.66562	ENSG00000061938	-0.103501	0.141782	0.182489	-1.48112	N ForeBr vs BasGan
ENST00000563332	1.39778	0.000401958	0.00163671	3.66791	ENSG00000089486	0.0262796	0.714618	0.759131	0.36675	N ForeBr vs BasGan
ENST00000322723	0.346189	0.00041967	0.00170015	3.65534	ENSG00000115053	0.0359846	0.612939	0.665965	0.507555	N ForeBr vs BasGan
ENST00000308783	-1.40944	0.000427923	0.0017319	-3.6452	ENSG00000173120	0.041323	0.247857	0.301307	1.16258	N ForeBr vs BasGan
ENST00000392237	-0.526273	0.00044322	0.00178976	-3.63959	ENSG00000163596	0.166957	0.000626716	0.00121536	3.53751	N ForeBr vs BasGan
ENST00000648658	1.31208	0.000446772	0.0018012	3.63564	ENSG00000132535	-0.357374	1.57033793267148e-10	6.87392022628786e-10	-7.17231	N ForeBr vs BasGan
ENST00000267970	0.871261	0.000455492	0.00183104	3.62858	ENSG00000140391	0.0453736	0.447604	0.507815	0.762481	N ForeBr vs BasGan
ENST00000589412	1.35982	0.000482168	0.00192836	3.61657	ENSG00000196605	0.0332633	0.499427	0.558356	0.677989	N ForeBr vs BasGan
ENST00000361144	1.51133	0.000484367	0.00193592	3.61476	ENSG00000189337	-0.284874	0.000224589	0.00046385	-3.83629	N ForeBr vs BasGan
ENST00000471619	-0.935986	0.000498775	0.00198342	-3.60413	ENSG00000078018	-0.0299023	0.590932	0.645259	-0.539258	N ForeBr vs BasGan
ENST00000453485	-1.24302	0.000499451	0.00198543	-3.60408	ENSG00000153827	-0.0324592	0.400357	0.46117	-0.844775	N ForeBr vs BasGan
ENST00000587869	0.465558	0.000517203	0.0020471	3.59484	ENSG00000115266	-0.139722	0.0506696	0.071853	-1.9793	N ForeBr vs BasGan
ENST00000428278	-1.34389	0.000552814	0.00216793	-3.57266	ENSG00000129691	0.401405	1.29623101835637e-09	5.09045812593803e-09	6.72179	N ForeBr vs BasGan
ENST00000652555	-0.455256	0.000557225	0.00218181	-3.57099	ENSG00000174989	0.144853	0.0287478	0.0426779	2.22063	N ForeBr vs BasGan
ENST00000331242	-0.669124	0.000563667	0.00220084	-3.56844	ENSG00000135164	0.139539	0.00164321	0.0029931	3.24072	N ForeBr vs BasGan
ENST00000380130	0.498012	0.000580553	0.0022548	3.5604	ENSG00000139597	-0.205141	0.00204547	0.00368046	-3.17081	N ForeBr vs BasGan
ENST00000547776	0.475887	0.000646875	0.00247323	3.5279	ENSG00000185046	-0.291983	1.05366793383094e-09	4.18445217940704e-09	-6.765	N ForeBr vs BasGan
ENST00000485928	0.817143	0.000648767	0.00247971	3.52234	ENSG00000134686	-0.832001	1.34446410534897e-22	2.06560292814781e-21	-12.8051	N ForeBr vs BasGan
ENST00000487694	1.45766	0.000724022	0.00273476	3.49347	ENSG00000185008	-0.659448	2.63353589572221e-11	1.2592891296412e-10	-7.54151	N ForeBr vs BasGan
ENST00000591989	1.31198	0.000729771	0.00275398	3.48904	ENSG00000049759	-0.766769	5.38332808345842e-33	2.32300693905135e-31	-18.088	N ForeBr vs BasGan
ENST00000396828	0.483037	0.000733582	0.00276752	3.48986	ENSG00000129559	0.147644	0.144134	0.18522	1.47272	N ForeBr vs BasGan
ENST00000585363	1.34614	0.000741442	0.00279296	3.48468	ENSG00000049759	-0.766769	5.38332808345842e-33	2.32300693905135e-31	-18.088	N ForeBr vs BasGan
ENST00000418306	0.991805	0.000747935	0.00281573	3.48323	ENSG00000150672	0.013208	0.823038	0.852617	0.224257	N ForeBr vs BasGan
ENST00000435893	-1.35833	0.000808154	0.00301611	-3.45792	ENSG00000140044	0.421439	0.000127594	0.000273383	3.99396	N ForeBr vs BasGan
ENST00000455508	1.6188	0.000868484	0.00321632	3.43833	ENSG00000156299	-0.113468	0.500548	0.559438	-0.676165	N ForeBr vs BasGan
ENST00000377227	1.27152	0.000874581	0.00323698	3.43518	ENSG00000087206	-0.08175	0.0948771	0.127282	-1.6869	N ForeBr vs BasGan
ENST00000512480	1.17834	0.000880725	0.00325684	3.43442	ENSG00000218336	0.133094	0.131203	0.170186	1.52233	N ForeBr vs BasGan
ENST00000425662	1.26972	0.000907129	0.00334459	3.42448	ENSG00000079841	-0.0240496	0.750671	0.790564	-0.318667	N ForeBr vs BasGan
ENST00000403148	0.640858	0.00090911	0.00334893	3.42062	ENSG00000072195	-0.399242	3.78588049941707e-08	1.24477748070704e-07	-5.98346	N ForeBr vs BasGan
ENST00000651476	1.15693	0.000953105	0.00349248	3.40934	ENSG00000126088	-0.0405843	0.559365	0.615893	-0.585849	N ForeBr vs BasGan
ENST00000342316	1.34399	0.000957847	0.00350678	3.40908	ENSG00000178662	0.0218375	0.726973	0.770167	0.350183	N ForeBr vs BasGan
ENST00000245923	1.13988	0.00097105	0.00355096	3.40052	ENSG00000125744	0.0468965	0.487181	0.546844	0.697511	N ForeBr vs BasGan
ENST00000613769	1.15708	0.000976728	0.00356859	3.40269	ENSG00000250299	-0.635025	7.75106460827866e-05	0.000171603	-4.13041	N ForeBr vs BasGan
ENST00000548569	-1.19612	0.000989623	0.00360833	-3.39807	ENSG00000127720	-0.0885418	0.302112	0.359159	-1.03751	N ForeBr vs BasGan
ENST00000357444	-0.307989	0.00106912	0.0038644	-3.37484	ENSG00000152061	-0.0392833	0.351203	0.410537	-0.936865	N ForeBr vs BasGan
ENST00000389912	0.938121	0.0010836	0.00390997	3.37085	ENSG00000133983	0.162185	0.331693	0.390233	0.97565	N ForeBr vs BasGan
ENST00000396193	-1.15746	0.00110938	0.00399491	-3.36364	ENSG00000154678	0.562432	0.00109957	0.00205611	3.36475	N ForeBr vs BasGan
ENST00000383788	1.41947	0.00113801	0.00408274	3.35581	ENSG00000206561	-0.163269	0.0106426	0.0170743	-2.60551	N ForeBr vs BasGan
ENST00000424384	1.31027	0.00117829	0.00420619	3.34342	ENSG00000122068	-0.354229	6.31130471082883e-11	2.87843911743826e-10	-7.36546	N ForeBr vs BasGan
ENST00000639011	0.569307	0.00117847	0.00420619	3.34498	ENSG00000229180	-0.0704113	0.264387	0.318885	-1.1227	N ForeBr vs BasGan
ENST00000539719	0.781085	0.00119399	0.00425914	3.34126	ENSG00000160094	-0.0106672	0.873775	0.896014	-0.159292	N ForeBr vs BasGan
ENST00000376113	0.27876	0.00126957	0.00448274	3.32254	ENSG00000136717	0.0457676	0.452353	0.512776	0.754603	N ForeBr vs BasGan
ENST00000602285	-0.369526	0.00133264	0.00468166	-3.3052	ENSG00000165671	0.0185049	0.63397	0.685649	0.477683	N ForeBr vs BasGan
ENST00000538621	-0.588382	0.00137607	0.00482068	-3.29633	ENSG00000124507	0.328096	6.48698980567435e-08	2.08158349909861e-07	5.86551	N ForeBr vs BasGan
ENST00000295984	1.07373	0.00139851	0.00489243	3.29106	ENSG00000163704	0.0343882	0.576922	0.63229	0.559812	N ForeBr vs BasGan
ENST00000487164	0.452845	0.0014678	0.00510485	3.27589	ENSG00000171703	0.0181892	0.719214	0.763129	0.360547	N ForeBr vs BasGan
ENST00000301071	0.710115	0.00147024	0.00511191	3.27404	ENSG00000167552	0.150156	0.174273	0.22011	1.36883	N ForeBr vs BasGan
ENST00000476832	1.01743	0.00148127	0.00514598	3.27228	ENSG00000119523	0.0308843	0.67939	0.727529	0.414567	N ForeBr vs BasGan
ENST00000482812	0.793405	0.00152056	0.0052664	3.265	ENSG00000178234	0.0653117	0.147233	0.188914	1.46129	N ForeBr vs BasGan
ENST00000493358	-1.30529	0.00157476	0.00542259	-3.25481	ENSG00000162804	2.70231	1.99521162350428e-26	4.43159795929204e-25	14.8025	N ForeBr vs BasGan
ENST00000517638	1.24432	0.00159579	0.00548593	3.24896	ENSG00000184672	-0.00401696	0.980644	0.984197	-0.0243249	N ForeBr vs BasGan
ENST00000374878	0.801397	0.00164615	0.00563457	3.23652	ENSG00000131089	-0.280555	1.50758493033448e-06	4.12854463710824e-06	-5.12992	N ForeBr vs BasGan
ENST00000369774	-0.592281	0.00164623	0.00563457	-3.24194	ENSG00000107957	-0.0433273	0.508587	0.567235	-0.66353	N ForeBr vs BasGan
ENST00000525493	1.24826	0.00166075	0.00567651	3.23701	ENSG00000050165	-0.938351	2.45624363364695e-18	2.49594510993628e-17	-10.8285	N ForeBr vs BasGan
ENST00000524139	-1.36056	0.00175944	0.0059698	-3.21853	ENSG00000198010	-0.084668	0.202127	0.251143	-1.28412	N ForeBr vs BasGan
ENST00000586353	0.969232	0.00180558	0.00609821	3.21066	ENSG00000198453	0.0065376	0.881842	0.902594	0.149035	N ForeBr vs BasGan
ENST00000611055	0.89364	0.00180646	0.00609954	3.20946	ENSG00000148335	-0.0137091	0.826159	0.855078	-0.220237	N ForeBr vs BasGan
ENST00000427024	0.696127	0.00181028	0.00611078	3.21025	ENSG00000173272	0.0320057	0.673457	0.722138	0.422715	N ForeBr vs BasGan
ENST00000594841	1.11537	0.00184472	0.00621289	3.2004	ENSG00000141867	0.000501839	0.991549	0.993183	0.0106199	N ForeBr vs BasGan
ENST00000519615	-1.07648	0.00184493	0.00621289	-3.20376	ENSG00000160932	0.0750303	0.455759	0.516183	0.74891	N ForeBr vs BasGan
ENST00000611394	1.42184	0.00184499	0.00621289	3.20282	ENSG00000186654	-0.293252	0.0788374	0.107411	-1.776	N ForeBr vs BasGan
ENST00000636214	-1.29434	0.0019082	0.00639646	-3.19269	ENSG00000039650	0.125857	0.0969113	0.129685	1.67607	N ForeBr vs BasGan
ENST00000220562	-0.357573	0.00193897	0.00649092	-3.18764	ENSG00000012232	0.0156343	0.807451	0.839549	0.244395	N ForeBr vs BasGan
ENST00000533341	-1.22122	0.00197675	0.00659972	-3.17983	ENSG00000023171	0.271096	0.000226094	0.000466826	3.83274	N ForeBr vs BasGan
ENST00000639485	1.31767	0.00203988	0.00677794	3.16965	ENSG00000124313	-0.176063	0.00575145	0.00964598	-2.82547	N ForeBr vs BasGan
ENST00000438282	-1.19551	0.00207615	0.00688747	-3.16263	ENSG00000144619	0.58075	2.06040096749971e-05	4.92111925403478e-05	4.48023	N ForeBr vs BasGan
ENST00000565803	0.597257	0.00210434	0.00697173	3.1624	ENSG00000177200	-0.108078	0.0420278	0.0604725	-2.06104	N ForeBr vs BasGan
ENST00000589453	-0.888806	0.00212544	0.00703793	-3.1575	ENSG00000196605	0.0332633	0.499427	0.558356	0.677989	N ForeBr vs BasGan
ENST00000609477	0.742881	0.00213941	0.00708043	3.15616	ENSG00000111906	-0.692633	4.12909411362605e-15	3.03855772007772e-14	-9.34042	N ForeBr vs BasGan
ENST00000652542	0.523184	0.00215173	0.0071099	3.15371	ENSG00000198932	-0.0525108	0.214363	0.264738	-1.24994	N ForeBr vs BasGan
ENST00000509867	0.864417	0.00238598	0.00779542	3.12074	ENSG00000132466	0.0436964	0.220491	0.271402	1.2333	N ForeBr vs BasGan
ENST00000371601	0.367181	0.00239529	0.00782173	3.11973	ENSG00000107281	-0.122141	0.0834059	0.113027	-1.74945	N ForeBr vs BasGan
ENST00000380702	-0.904853	0.00239854	0.00782622	-3.1189	ENSG00000065989	0.0782709	0.363842	0.423479	0.912445	N ForeBr vs BasGan
ENST00000524248	-0.649317	0.0024711	0.00803329	-3.10896	ENSG00000155506	0.270202	2.15074157466136e-12	1.16498945705475e-11	8.06269	N ForeBr vs BasGan
ENST00000425776	1.23685	0.00250392	0.008126	3.10211	ENSG00000236760	0.200742	0.113363	0.149425	1.59802	N ForeBr vs BasGan
ENST00000479131	-0.377308	0.00250903	0.00814002	-3.10397	ENSG00000084073	-0.0542837	0.436336	0.496679	-0.781636	N ForeBr vs BasGan
ENST00000496558	-0.259037	0.00253799	0.00821905	-3.10062	ENSG00000066032	0.11394	0.0384194	0.0556759	2.09953	N ForeBr vs BasGan
ENST00000528528	-1.25598	0.00260524	0.0084129	-3.09184	ENSG00000160959	-0.101003	0.194691	0.242884	-1.30599	N ForeBr vs BasGan
ENST00000638948	0.665813	0.00275347	0.00883001	3.07346	ENSG00000260643	0.131035	0.337166	0.396013	0.964663	N ForeBr vs BasGan
ENST00000377499	1.46222	0.00275891	0.00884294	3.07283	ENSG00000136153	-1.03489	1.15855025823005e-15	9.01699130187013e-15	-9.60118	N ForeBr vs BasGan
ENST00000574294	0.979106	0.0027726	0.00887543	3.07361	ENSG00000171928	0.00789558	0.939395	0.950825	0.0762318	N ForeBr vs BasGan
ENST00000452400	0.609733	0.00280175	0.00896198	3.06752	ENSG00000140396	0.0725373	0.189886	0.237553	1.32032	N ForeBr vs BasGan
ENST00000375592	0.530684	0.00289082	0.00921615	3.05824	ENSG00000037637	-0.115669	0.00118737	0.00221027	-3.34285	N ForeBr vs BasGan
ENST00000617377	-1.25668	0.00290779	0.0092608	-3.05322	ENSG00000102053	0.0232752	0.745413	0.786238	0.325633	N ForeBr vs BasGan
ENST00000589615	-0.609603	0.00292185	0.00930322	-3.05163	ENSG00000189164	0.0183882	0.752564	0.792101	0.316179	N ForeBr vs BasGan
ENST00000317173	-0.474733	0.00301292	0.00957126	-3.04489	ENSG00000175806	0.682388	2.98053028112977e-11	1.41357124410486e-10	7.49513	N ForeBr vs BasGan
ENST00000504329	-0.422715	0.00302613	0.00960103	-3.04009	ENSG00000248592	-0.211774	0.24493	0.298196	-1.16977	N ForeBr vs BasGan
ENST00000587935	1.13776	0.00305	0.00966696	3.04049	ENSG00000141378	-0.392631	1.74087936085626e-06	4.73071154599594e-06	-5.08853	N ForeBr vs BasGan
ENST00000615198	-1.08801	0.00307847	0.00973992	-3.03781	ENSG00000214575	0.949046	3.32369368854373e-19	3.64125040150024e-18	11.2561	N ForeBr vs BasGan
ENST00000345044	0.933151	0.00309013	0.0097694	3.03657	ENSG00000133460	-0.347526	1.29627685052484e-06	3.58215800628804e-06	-5.1685	N ForeBr vs BasGan
ENST00000484581	1.03042	0.0031048	0.00980835	3.0342	ENSG00000197969	-0.00566763	0.930653	0.943373	-0.0872539	N ForeBr vs BasGan
ENST00000433449	0.715599	0.00318341	0.0100213	3.02848	ENSG00000114648	0.0544921	0.1011	0.134813	1.65558	N ForeBr vs BasGan
ENST00000612955	-0.87531	0.00332196	0.0104024	-3.01099	ENSG00000132938	0.0117761	0.895362	0.914122	0.131865	N ForeBr vs BasGan
ENST00000517506	-0.892198	0.00341118	0.0106339	-3.005	ENSG00000265817	-0.137701	0.253285	0.3069	-1.14924	N ForeBr vs BasGan
ENST00000449367	0.737171	0.00343465	0.0107017	3.00167	ENSG00000214253	-0.125845	0.0566361	0.079602	-1.92907	N ForeBr vs BasGan
ENST00000361737	0.401784	0.0034853	0.0108487	2.99327	ENSG00000163995	-0.679571	4.94640691797024e-19	5.34671396004708e-18	-11.168	N ForeBr vs BasGan
ENST00000335606	1.04281	0.00355884	0.0110643	2.98814	ENSG00000242110	0.0101036	0.942166	0.953046	0.0727373	N ForeBr vs BasGan
ENST00000394037	-1.22743	0.00358632	0.0111355	-2.98506	ENSG00000172828	0.414336	0.00199048	0.00358624	3.17702	N ForeBr vs BasGan
ENST00000369124	0.366389	0.00368767	0.0114133	2.97684	ENSG00000023902	0.0549586	0.274637	0.329721	1.09863	N ForeBr vs BasGan
ENST00000332674	0.963597	0.00378541	0.0116908	2.96813	ENSG00000119950	-0.12796	0.0497001	0.0705698	-1.98789	N ForeBr vs BasGan
ENST00000399000	0.837433	0.00379893	0.01172	2.96446	ENSG00000157538	0.0627552	0.12384	0.161638	1.55219	N ForeBr vs BasGan
ENST00000554364	1.05897	0.00384735	0.0118518	2.96223	ENSG00000168175	0.0272564	0.662208	0.712036	0.438237	N ForeBr vs BasGan
ENST00000258201	1.47579	0.00390292	0.0120053	2.95794	ENSG00000135723	-0.562663	4.89169113438104e-05	0.000111225	-4.25519	N ForeBr vs BasGan
ENST00000406625	1.28145	0.00392005	0.012055	2.95595	ENSG00000270898	-0.0669289	0.750878	0.790668	-0.318401	N ForeBr vs BasGan
ENST00000368021	-0.271698	0.00403214	0.0123542	-2.94725	ENSG00000158773	-0.0340167	0.547873	0.604761	-0.603109	N ForeBr vs BasGan
ENST00000529397	0.455513	0.0041067	0.0125519	2.94088	ENSG00000154114	0.0292889	0.67939	0.727529	0.414571	N ForeBr vs BasGan
ENST00000650833	1.12502	0.00419995	0.0127714	2.93311	ENSG00000102796	-1.63382	3.65151346571364e-33	1.6074006358729e-31	-18.4483	N ForeBr vs BasGan
ENST00000495276	0.82865	0.00422354	0.0128275	2.93145	ENSG00000104524	0.0549367	0.560894	0.617172	0.583567	N ForeBr vs BasGan
ENST00000558290	-1.27825	0.00422611	0.0128322	-2.92857	ENSG00000196547	0.050309	0.297638	0.354321	1.04726	N ForeBr vs BasGan
ENST00000290510	-0.369756	0.00427485	0.0129613	-2.92725	ENSG00000110811	-0.0851342	0.221562	0.272567	-1.23044	N ForeBr vs BasGan
ENST00000534077	1.24207	0.00432922	0.0131134	2.92255	ENSG00000233930	0.101727	0.288232	0.34423	1.06797	N ForeBr vs BasGan
ENST00000584506	1.21419	0.0043982	0.0133031	2.91709	ENSG00000150394	-0.629247	1.60843291686489e-08	5.53116871348163e-08	-6.17185	N ForeBr vs BasGan
ENST00000262498	0.784502	0.00444489	0.0134313	2.91349	ENSG00000070761	0.062565	0.594677	0.649122	0.533853	N ForeBr vs BasGan
ENST00000497812	-1.19225	0.00447268	0.0135022	-2.91022	ENSG00000136811	0.056888	0.436481	0.496817	0.78139	N ForeBr vs BasGan
ENST00000389201	0.644031	0.0045126	0.0136063	2.91091	ENSG00000131409	0.0293463	0.728732	0.771769	0.347835	N ForeBr vs BasGan
ENST00000482982	1.28181	0.00459325	0.0138162	2.90179	ENSG00000112137	-1.92261	1.20904079423874e-51	4.37574986890112e-49	-31.0131	N ForeBr vs BasGan
ENST00000504033	-1.18911	0.00483187	0.0144024	-2.88302	ENSG00000130844	0.00727048	0.881661	0.90245	0.149264	N ForeBr vs BasGan
ENST00000313349	0.900335	0.00484362	0.0144305	2.88392	ENSG00000179833	0.107304	0.19456	0.242753	1.30639	N ForeBr vs BasGan
ENST00000524607	1.20466	0.00487694	0.0145194	2.88171	ENSG00000198216	-1.36886	2.34749066176051e-36	1.45491220107638e-34	-20.2801	N ForeBr vs BasGan
ENST00000444911	-1.21439	0.004993	0.0148261	-2.87179	ENSG00000161381	0.402075	0.000147655	0.000313113	3.95334	N ForeBr vs BasGan
ENST00000644541	0.451925	0.00502057	0.0148974	2.87237	ENSG00000285509	-0.0523384	0.741868	0.782989	-0.330327	N ForeBr vs BasGan
ENST00000614258	1.20166	0.00503676	0.0149304	2.86993	ENSG00000204965	0.0589307	0.474271	0.534079	0.718408	N ForeBr vs BasGan
ENST00000550722	-0.227161	0.00507374	0.0150231	-2.86915	ENSG00000173064	-0.0529849	0.13988	0.180283	-1.48869	N ForeBr vs BasGan
ENST00000371588	0.606944	0.00517203	0.0152743	2.86101	ENSG00000000419	0.135662	0.107448	0.142452	1.62503	N ForeBr vs BasGan
ENST00000587199	-0.57886	0.00521147	0.0153727	-2.85942	ENSG00000120784	0.320929	7.96418105190956e-09	2.8368667055304e-08	6.33187	N ForeBr vs BasGan
ENST00000652527	1.1559	0.00521273	0.0153728	2.857	ENSG00000230590	-0.0730455	0.0232265	0.0351054	-2.307	N ForeBr vs BasGan
ENST00000382734	0.54501	0.00560179	0.0163582	2.83487	ENSG00000100058	-0.0290487	0.570771	0.626642	-0.568894	N ForeBr vs BasGan
ENST00000508982	-0.457521	0.00563043	0.0164073	-2.83237	ENSG00000113593	0.044755	0.281858	0.337538	1.08222	N ForeBr vs BasGan
ENST00000583454	0.864645	0.00568639	0.016555	2.82862	ENSG00000182173	0.0643526	0.430012	0.490617	0.792452	N ForeBr vs BasGan
ENST00000341998	-0.424004	0.00571518	0.0166191	-2.82682	ENSG00000155886	-0.136209	0.371435	0.431536	-0.897908	N ForeBr vs BasGan
ENST00000433454	-1.08298	0.00573601	0.0166645	-2.82396	ENSG00000104722	0.0476805	0.774662	0.811416	0.287095	N ForeBr vs BasGan
ENST00000380412	0.404796	0.00586348	0.0169875	2.81826	ENSG00000169957	-0.0278919	0.730244	0.773146	-0.345802	N ForeBr vs BasGan
ENST00000318631	0.829146	0.00590349	0.0170955	2.81674	ENSG00000180834	-0.163892	0.325329	0.383654	-0.988526	N ForeBr vs BasGan
ENST00000358151	0.471026	0.00594481	0.0172112	2.81346	ENSG00000173258	-0.0153161	0.775939	0.812521	-0.285417	N ForeBr vs BasGan
ENST00000397412	-0.903536	0.00600494	0.0173652	-2.80984	ENSG00000007545	0.226069	0.000104544	0.00022695	4.04976	N ForeBr vs BasGan
ENST00000251546	0.915092	0.00606223	0.0175187	2.80473	ENSG00000132879	-0.114855	0.0169271	0.0262385	-2.4311	N ForeBr vs BasGan
ENST00000553144	-1.10488	0.00606504	0.0175228	-2.80614	ENSG00000174437	0.0739191	0.367722	0.427653	0.904998	N ForeBr vs BasGan
ENST00000545521	-1.01528	0.00610829	0.0176355	-2.80385	ENSG00000103495	0.177244	0.0225797	0.034194	2.31821	N ForeBr vs BasGan
ENST00000328709	0.498275	0.00618677	0.0178305	2.80098	ENSG00000183513	0.0965115	0.103908	0.138153	1.64183	N ForeBr vs BasGan
ENST00000374399	0.570599	0.00618865	0.0178305	2.79753	ENSG00000001461	-0.0890083	0.250004	0.303479	-1.15735	N ForeBr vs BasGan
ENST00000375688	-1.02926	0.00627896	0.0180782	-2.79476	ENSG00000204396	-0.123622	0.345205	0.404217	-0.948599	N ForeBr vs BasGan
ENST00000393085	-0.348434	0.00629593	0.0181187	-2.79409	ENSG00000105887	-0.14939	0.163297	0.207445	-1.40493	N ForeBr vs BasGan
ENST00000333676	0.688487	0.00629923	0.0181199	2.79353	ENSG00000262814	0.236107	0.289649	0.345809	1.06486	N ForeBr vs BasGan
ENST00000447788	1.0589	0.00631589	0.0181548	2.79265	ENSG00000126970	-0.038545	0.631008	0.683053	-0.48182	N ForeBr vs BasGan
ENST00000462601	0.735078	0.00636677	0.0182889	2.79012	ENSG00000128563	-0.179165	0.00287549	0.00506083	-3.06007	N ForeBr vs BasGan
ENST00000550147	0.726531	0.00653821	0.0187134	2.77831	ENSG00000139546	-0.173801	0.0396397	0.0573153	-2.0862	N ForeBr vs BasGan
ENST00000309957	1.186	0.00654833	0.0187298	2.77949	ENSG00000213995	0.0277278	0.588618	0.643234	0.542662	N ForeBr vs BasGan
ENST00000423531	1.28529	0.00672654	0.0191814	2.77005	ENSG00000114331	-0.411112	1.97266977253482e-13	1.20250959274218e-12	-8.55104	N ForeBr vs BasGan
ENST00000397622	-0.760599	0.00679587	0.0193659	-2.76636	ENSG00000146842	-0.125401	0.135125	0.174762	-1.50662	N ForeBr vs BasGan
ENST00000225430	0.546367	0.00682544	0.0194369	2.76576	ENSG00000108298	0.101863	0.246301	0.299631	1.16651	N ForeBr vs BasGan
ENST00000287878	0.662443	0.00690743	0.0196391	2.7607	ENSG00000106617	-0.66677	5.04136710532858e-12	2.62294957266061e-11	-7.87961	N ForeBr vs BasGan
ENST00000356136	0.362038	0.00692433	0.0196782	2.76031	ENSG00000198382	0.0219272	0.631828	0.683806	0.480703	N ForeBr vs BasGan
ENST00000593491	0.912001	0.00700773	0.0198476	2.75643	ENSG00000213904	0.00326911	0.9686	0.974928	0.0394676	N ForeBr vs BasGan
ENST00000316843	0.790467	0.00705205	0.0199505	2.75381	ENSG00000131899	0.145529	0.106204	0.140914	1.63101	N ForeBr vs BasGan
ENST00000442352	-1.12096	0.00713496	0.0201532	-2.74924	ENSG00000227879	0.166124	0.64939	0.699663	0.456034	N ForeBr vs BasGan
ENST00000376874	0.418828	0.00718893	0.020269	2.74673	ENSG00000188026	0.0528438	0.396531	0.457267	0.851582	N ForeBr vs BasGan
ENST00000563480	0.743008	0.00724248	0.020397	2.74529	ENSG00000174446	-0.0260717	0.790253	0.824864	-0.266732	N ForeBr vs BasGan
ENST00000629702	-0.944647	0.00727465	0.0204743	-2.74367	ENSG00000227733	0.506316	0.000517689	0.0010156	3.59419	N ForeBr vs BasGan
ENST00000344318	0.982271	0.00727483	0.0204743	2.74207	ENSG00000100319	0.169614	0.104818	0.139236	1.63758	N ForeBr vs BasGan
ENST00000361731	0.878596	0.00733184	0.020593	2.7407	ENSG00000198818	-0.0617048	0.457878	0.518261	-0.745374	N ForeBr vs BasGan
ENST00000646651	-1.02114	0.00737045	0.0206783	-2.73697	ENSG00000077152	-0.170751	0.266328	0.320872	-1.11815	N ForeBr vs BasGan
ENST00000433346	0.872826	0.00744605	0.020853	2.73419	ENSG00000010626	0.111936	0.168883	0.213858	1.38636	N ForeBr vs BasGan
ENST00000513237	-0.430466	0.00745074	0.0208614	-2.73428	ENSG00000168769	-0.114593	0.11594	0.152509	-1.58638	N ForeBr vs BasGan
ENST00000409018	1.014	0.00745634	0.0208724	2.73196	ENSG00000081177	-0.0626805	0.271207	0.326033	-1.10662	N ForeBr vs BasGan
ENST00000614243	-1.10297	0.00749364	0.0209628	-2.73019	ENSG00000162729	0.493238	1.11174479241338e-13	6.96527851329322e-13	8.67428	N ForeBr vs BasGan
ENST00000565099	-0.496051	0.00763376	0.0212946	-2.72597	ENSG00000184110	0.0534908	0.579853	0.635223	0.555504	N ForeBr vs BasGan
ENST00000502489	1.1159	0.00767467	0.0213879	2.72255	ENSG00000133401	-1.57989	2.0787000064797e-24	3.78036564769434e-23	-13.7445	N ForeBr vs BasGan
ENST00000327435	0.780669	0.00774099	0.0215495	2.72143	ENSG00000182551	0.0472575	0.464861	0.52524	0.733829	N ForeBr vs BasGan
ENST00000378190	0.456571	0.00775226	0.0215705	2.71812	ENSG00000196581	-0.215734	0.00345461	0.00599793	-2.99915	N ForeBr vs BasGan
ENST00000295888	-0.229977	0.00788519	0.0218916	-2.71464	ENSG00000163625	0.0781542	0.070087	0.0965898	1.83196	N ForeBr vs BasGan
ENST00000437998	1.23515	0.00809293	0.0224033	2.7044	ENSG00000136267	-1.91468	2.22257132387844e-36	1.38533947076389e-34	-20.1868	N ForeBr vs BasGan
ENST00000621161	-0.229899	0.00819974	0.0226543	-2.70009	ENSG00000131242	-0.0679321	0.240888	0.293815	-1.18014	N ForeBr vs BasGan
ENST00000369498	0.826033	0.00833954	0.0229948	2.69204	ENSG00000165775	-0.122448	0.201664	0.250677	-1.28569	N ForeBr vs BasGan
ENST00000602440	-0.941568	0.00834941	0.023017	-2.69387	ENSG00000270025	-0.142461	0.467868	0.528011	-0.728877	N ForeBr vs BasGan
ENST00000462138	0.340677	0.00835784	0.0230331	2.69125	ENSG00000163931	0.0631556	0.172159	0.217717	1.37552	N ForeBr vs BasGan
ENST00000622639	-1.0668	0.00835894	0.0230331	-2.69243	ENSG00000066697	0.484205	1.56151523683261e-09	6.07771399242553e-09	6.68072	N ForeBr vs BasGan
ENST00000403283	0.729192	0.00842853	0.0232146	2.6897	ENSG00000144504	-0.671432	1.45166676721169e-18	1.50447965575829e-17	-10.9643	N ForeBr vs BasGan
ENST00000382194	-0.498045	0.00851257	0.0233792	-2.68624	ENSG00000080503	0.368368	1.03161325178373e-11	5.16585825647158e-11	7.72474	N ForeBr vs BasGan
ENST00000239938	-0.812008	0.00871609	0.0238544	-2.6778	ENSG00000120738	-0.308965	0.12668	0.164843	-1.54082	N ForeBr vs BasGan
ENST00000545356	-0.513014	0.0087769	0.0239998	-2.67594	ENSG00000168116	-0.0836735	0.320884	0.378964	-0.997857	N ForeBr vs BasGan
ENST00000506914	0.831863	0.00877923	0.0240009	2.67557	ENSG00000231187	0.047839	0.70874	0.753881	0.374666	N ForeBr vs BasGan
ENST00000537645	0.834452	0.00883162	0.0241125	2.67382	ENSG00000197714	-0.397722	4.2453059576688e-12	2.22464200579349e-11	-7.92565	N ForeBr vs BasGan
ENST00000525963	-1.057	0.00893119	0.0243121	-2.66908	ENSG00000246225	-0.0317073	0.867075	0.890396	-0.167829	N ForeBr vs BasGan
ENST00000616887	0.997859	0.00905162	0.0245951	2.66256	ENSG00000261934	0.0273448	0.782724	0.818216	0.276545	N ForeBr vs BasGan
ENST00000230990	-0.898296	0.0090536	0.0245951	-2.66367	ENSG00000113070	-0.113586	0.307969	0.365407	-1.02499	N ForeBr vs BasGan
ENST00000355053	1.16904	0.0091173	0.024752	2.66184	ENSG00000135951	-0.703247	1.14136096548113e-21	1.59863605651704e-20	-12.4467	N ForeBr vs BasGan
ENST00000460648	0.333461	0.00915385	0.0248351	2.66012	ENSG00000100142	-0.039795	0.492907	0.552224	-0.688352	N ForeBr vs BasGan
ENST00000476706	-0.993949	0.00925412	0.0250676	-2.65676	ENSG00000134453	-0.0279007	0.569499	0.625539	-0.570776	N ForeBr vs BasGan
ENST00000335497	0.310344	0.00937599	0.0253334	2.65172	ENSG00000187147	0.0881776	0.184089	0.231067	1.33794	N ForeBr vs BasGan
ENST00000490889	-1.0798	0.00938234	0.025339	-2.65137	ENSG00000196220	1.40271	1.7659564295379e-53	8.32246509847871e-51	32.3492	N ForeBr vs BasGan
ENST00000288022	0.756606	0.00944531	0.0254657	2.64885	ENSG00000258429	0.197617	0.152899	0.195461	1.44082	N ForeBr vs BasGan
ENST00000587819	-0.750112	0.0095279	0.0256325	-2.64664	ENSG00000101489	0.213308	0.000244855	0.00050358	3.81027	N ForeBr vs BasGan
ENST00000589037	-0.845836	0.00952971	0.0256325	-2.64557	ENSG00000131469	0.124655	0.250047	0.303513	1.15731	N ForeBr vs BasGan
ENST00000447614	0.357635	0.00957217	0.0257246	2.64411	ENSG00000105393	0.0252398	0.705438	0.750915	0.379122	N ForeBr vs BasGan
ENST00000302103	-0.443349	0.00967253	0.0259386	-2.64046	ENSG00000172461	0.041699	0.747263	0.787737	0.323183	N ForeBr vs BasGan
ENST00000490475	1.0099	0.00987391	0.0263973	2.63276	ENSG00000100154	-0.11813	0.057003	0.0800868	-1.92643	N ForeBr vs BasGan
ENST00000468884	0.620156	0.00987525	0.0263973	2.6329	ENSG00000177683	0.0980027	0.206206	0.255689	1.27275	N ForeBr vs BasGan
ENST00000239007	0.405967	0.00991834	0.0265012	2.62939	ENSG00000119950	-0.12796	0.0497001	0.0705698	-1.98789	N ForeBr vs BasGan
ENST00000449337	0.842298	0.0101798	0.0270899	2.62233	ENSG00000069667	-0.455062	3.16727849079389e-05	7.38739006626747e-05	-4.36712	N ForeBr vs BasGan
ENST00000492617	-1.04465	0.0102196	0.0271784	-2.62063	ENSG00000163728	0.0432715	0.385183	0.445993	0.872401	N ForeBr vs BasGan
ENST00000584031	-1.09556	0.010295	0.0273441	-2.61664	ENSG00000008283	-0.098308	0.16365	0.207833	-1.40376	N ForeBr vs BasGan
ENST00000620609	-0.312018	0.0103099	0.0273661	-2.61727	ENSG00000275023	-0.00845274	0.892774	0.911991	-0.13515	N ForeBr vs BasGan
ENST00000514747	0.44695	0.0103913	0.0275296	2.61422	ENSG00000146067	0.0848021	0.177307	0.223452	1.35916	N ForeBr vs BasGan
ENST00000546842	1.11448	0.0104706	0.0276907	2.61153	ENSG00000123358	0.122571	0.624016	0.676489	0.491749	N ForeBr vs BasGan
ENST00000445422	0.740965	0.0105798	0.0279227	2.6058	ENSG00000099991	-0.263505	1.01042989997735e-06	2.83339981436868e-06	-5.22563	N ForeBr vs BasGan
ENST00000640015	-0.609971	0.0106152	0.0279984	-2.60595	ENSG00000283154	0.467733	0.000217769	0.000450786	3.84357	N ForeBr vs BasGan
ENST00000535022	-0.943311	0.0106802	0.0281461	-2.60367	ENSG00000256001	0.579389	0.0554015	0.077987	1.93941	N ForeBr vs BasGan
ENST00000274811	-0.911742	0.0108271	0.0284853	-2.59732	ENSG00000146083	0.114236	0.116345	0.152978	1.58443	N ForeBr vs BasGan
ENST00000530472	1.14175	0.010933	0.0287155	2.59595	ENSG00000178104	0.000807621	0.988226	0.990444	0.0147961	N ForeBr vs BasGan
ENST00000527088	-0.819396	0.0109741	0.0288112	-2.59377	ENSG00000150672	0.013208	0.823038	0.852617	0.224257	N ForeBr vs BasGan
ENST00000346562	-0.848896	0.011478	0.029927	-2.57728	ENSG00000151322	0.590766	2.09926902610033e-06	5.64778747577756e-06	5.05224	N ForeBr vs BasGan
ENST00000301327	1.00548	0.01179	0.0306002	2.56687	ENSG00000167700	-0.0481093	0.651429	0.701653	-0.453209	N ForeBr vs BasGan
ENST00000507110	-0.264281	0.0118284	0.0306934	-2.56652	ENSG00000112996	-0.113793	0.116716	0.15342	-1.58312	N ForeBr vs BasGan
ENST00000315429	0.472473	0.0119483	0.0309532	2.56267	ENSG00000243660	0.0408566	0.662475	0.712287	0.437827	N ForeBr vs BasGan
ENST00000369126	1.12917	0.0119911	0.0310448	2.56071	ENSG00000023902	0.0549586	0.274637	0.329721	1.09863	N ForeBr vs BasGan
ENST00000264255	-0.557349	0.0120347	0.0311383	-2.55907	ENSG00000115514	-0.133325	0.114334	0.150604	-1.59321	N ForeBr vs BasGan
ENST00000586050	1.01815	0.0121377	0.0313788	2.5567	ENSG00000161082	-0.702699	7.53535966753928e-12	3.83570495128954e-11	-7.78621	N ForeBr vs BasGan
ENST00000488372	0.973657	0.0122539	0.0316465	2.55296	ENSG00000204406	-0.122397	0.000824483	0.0015703	-3.4548	N ForeBr vs BasGan
ENST00000611158	0.951051	0.0124535	0.0321024	2.54722	ENSG00000275340	0.0884372	0.395526	0.456302	0.853505	N ForeBr vs BasGan
ENST00000216068	-0.821553	0.0125087	0.0322315	-2.5439	ENSG00000100246	-0.0445381	0.633675	0.685432	-0.478056	N ForeBr vs BasGan
ENST00000519913	0.529416	0.0125826	0.0323725	2.54171	ENSG00000146007	-0.222689	0.00083721	0.00159343	-3.4501	N ForeBr vs BasGan
ENST00000585630	0.243994	0.0128674	0.0329927	2.53528	ENSG00000099622	0.096575	0.122962	0.160664	1.55629	N ForeBr vs BasGan
ENST00000588477	-0.217208	0.0130337	0.0333713	-2.53041	ENSG00000109083	0.0893771	0.131481	0.170468	1.52139	N ForeBr vs BasGan
ENST00000504148	0.669208	0.0131524	0.033627	2.52672	ENSG00000150779	0.132397	0.193694	0.241806	1.30897	N ForeBr vs BasGan
ENST00000628955	0.66227	0.013558	0.0344947	2.51442	ENSG00000100902	0.0984094	0.214328	0.26471	1.24999	N ForeBr vs BasGan
ENST00000566105	0.710745	0.0136168	0.0346231	2.51213	ENSG00000184517	0.0537173	0.412853	0.473743	0.822458	N ForeBr vs BasGan
ENST00000571518	1.04836	0.0136673	0.0347305	2.5123	ENSG00000185359	0.081568	0.161289	0.205216	1.41163	N ForeBr vs BasGan
ENST00000427394	-1.04098	0.0137117	0.034815	-2.51171	ENSG00000233452	0.354094	0.00269452	0.00476177	3.08069	N ForeBr vs BasGan
ENST00000372723	0.799386	0.0138688	0.0351354	2.50523	ENSG00000244274	-0.242333	0.0140235	0.0220454	-2.50303	N ForeBr vs BasGan
ENST00000340621	-0.642122	0.0141001	0.0356277	-2.50079	ENSG00000170160	0.46054	1.28420493422462e-05	3.14235941739921e-05	4.60381	N ForeBr vs BasGan
ENST00000448331	-0.642122	0.0141001	0.0356277	-2.50079	ENSG00000266302	0.65001	0.000657022	0.00127038	3.52345	N ForeBr vs BasGan
ENST00000441977	1.09645	0.0141329	0.035696	2.49987	ENSG00000101040	-0.284443	3.06284348938301e-05	7.15066586924783e-05	-4.37845	N ForeBr vs BasGan
ENST00000404760	-0.235263	0.0141548	0.0357422	-2.49929	ENSG00000100425	-0.0350151	0.473759	0.533613	-0.719232	N ForeBr vs BasGan
ENST00000555280	-0.936143	0.0141816	0.0357903	-2.49682	ENSG00000178974	-0.0411068	0.633938	0.685649	-0.477718	N ForeBr vs BasGan
ENST00000254193	0.671688	0.0143317	0.0361252	2.49424	ENSG00000131876	0.0856164	0.189794	0.237452	1.32064	N ForeBr vs BasGan
ENST00000593174	-0.39137	0.0143934	0.0362514	-2.49285	ENSG00000104957	-0.0158218	0.770231	0.807605	-0.292908	N ForeBr vs BasGan
ENST00000581231	0.947827	0.0144414	0.0363578	2.49125	ENSG00000154655	0.195485	0.21215	0.262316	1.25587	N ForeBr vs BasGan
ENST00000398146	-0.973873	0.0147909	0.0371628	-2.4809	ENSG00000185304	0.0120873	0.946246	0.956697	0.0675983	N ForeBr vs BasGan
ENST00000338977	0.919526	0.0148443	0.0372557	2.48142	ENSG00000182903	-0.209113	0.000248497	0.000510577	-3.8077	N ForeBr vs BasGan
ENST00000390687	0.200391	0.0148516	0.0372557	2.48122	ENSG00000128739	-0.112286	0.0444318	0.0636427	-2.03698	N ForeBr vs BasGan
ENST00000577949	0.200391	0.0148516	0.0372557	2.48122	ENSG00000273173	0.00687174	0.941831	0.952805	0.0731638	N ForeBr vs BasGan
ENST00000217381	0.447379	0.0149035	0.0373709	2.47933	ENSG00000101400	0.121455	0.128342	0.166737	1.53363	N ForeBr vs BasGan
ENST00000541056	0.939806	0.0149214	0.0374005	2.47925	ENSG00000171681	-0.0227196	0.645247	0.69585	-0.461815	N ForeBr vs BasGan
ENST00000379238	0.763016	0.0150475	0.0376489	2.47438	ENSG00000137073	-0.0679317	0.175461	0.221451	-1.36503	N ForeBr vs BasGan
ENST00000473613	0.68648	0.0152997	0.0381959	2.46981	ENSG00000100324	-0.0213392	0.705584	0.750997	-0.378926	N ForeBr vs BasGan
ENST00000219400	0.868462	0.01543	0.0384444	2.46585	ENSG00000103121	-0.0419318	0.452955	0.513406	-0.753594	N ForeBr vs BasGan
ENST00000615554	0.429497	0.0154689	0.0385259	2.46515	ENSG00000122378	0.111097	0.24095	0.293874	1.1799	N ForeBr vs BasGan
ENST00000483069	-1.05801	0.0154963	0.0385788	-2.46386	ENSG00000163935	-0.0501387	0.443228	0.503528	-0.769953	N ForeBr vs BasGan
ENST00000344517	1.03996	0.0155525	0.0386881	2.46339	ENSG00000135776	-0.0395424	0.526045	0.584085	-0.636391	N ForeBr vs BasGan
ENST00000370664	0.736473	0.0160137	0.0396223	2.45066	ENSG00000165886	0.102584	0.472405	0.532348	0.72136	N ForeBr vs BasGan
ENST00000550164	0.301862	0.0163233	0.0403088	2.44486	ENSG00000139613	0.0588732	0.116642	0.153332	1.58345	N ForeBr vs BasGan
ENST00000558863	1.11489	0.0164167	0.0405154	2.44225	ENSG00000148516	0.0457637	0.603971	0.657659	0.520424	N ForeBr vs BasGan
ENST00000331835	0.52899	0.0165182	0.0407259	2.43979	ENSG00000183291	0.0937756	0.353038	0.412506	0.933259	N ForeBr vs BasGan
ENST00000431975	-0.601396	0.0167377	0.0411858	-2.43517	ENSG00000118507	0.0614206	0.394142	0.454874	0.855898	N ForeBr vs BasGan
ENST00000593504	0.517145	0.0168781	0.0414823	2.43182	ENSG00000125755	-0.0112608	0.825916	0.855034	-0.220545	N ForeBr vs BasGan
ENST00000634564	-1.06462	0.0168862	0.041494	-2.43138	ENSG00000143614	-0.0532703	0.189794	0.237452	-1.32059	N ForeBr vs BasGan
ENST00000439756	0.783359	0.0172382	0.0422182	2.42408	ENSG00000143442	0.00226794	0.955705	0.964834	0.0556908	N ForeBr vs BasGan
ENST00000229238	0.462321	0.0173104	0.04237	2.42238	ENSG00000111639	0.174644	0.153233	0.195865	1.43969	N ForeBr vs BasGan
ENST00000481939	-0.417896	0.0173443	0.0424275	-2.42168	ENSG00000091127	-0.110079	0.119484	0.15655	-1.57108	N ForeBr vs BasGan
ENST00000438136	0.681903	0.0174168	0.0425554	2.41945	ENSG00000235257	-0.192423	0.00770379	0.0126572	-2.72243	N ForeBr vs BasGan
ENST00000440223	0.667678	0.0175208	0.0427762	2.41756	ENSG00000184182	0.100885	0.215229	0.265657	1.24751	N ForeBr vs BasGan
ENST00000357066	0.944386	0.0175281	0.0427858	2.4174	ENSG00000172081	-0.0704962	0.360042	0.419748	-0.919722	N ForeBr vs BasGan
ENST00000518659	-0.396125	0.0175538	0.0428401	-2.41536	ENSG00000145934	0.390069	0.000640171	0.00123988	3.5275	N ForeBr vs BasGan
ENST00000336505	-0.212443	0.0178075	0.0433999	-2.41115	ENSG00000173611	0.017157	0.779269	0.815221	0.281065	N ForeBr vs BasGan
ENST00000373066	0.482214	0.0178185	0.0434183	2.41082	ENSG00000148339	-0.586705	1.63300334002362e-08	5.61125287781322e-08	-6.16665	N ForeBr vs BasGan
ENST00000414207	-0.300515	0.0179861	0.04375	-2.40714	ENSG00000214135	-0.0140202	0.807941	0.839961	-0.243758	N ForeBr vs BasGan
ENST00000493356	1.01778	0.0185485	0.044978	2.3948	ENSG00000101132	0.066065	0.454385	0.51484	0.751187	N ForeBr vs BasGan
ENST00000216121	0.47145	0.0186585	0.0452098	2.39381	ENSG00000184117	-0.184371	0.000444437	0.000880742	-3.63903	N ForeBr vs BasGan
ENST00000568449	0.65132	0.0187708	0.0454202	2.39085	ENSG00000197774	-0.257587	0.0174111	0.026943	-2.41941	N ForeBr vs BasGan
ENST00000541171	0.687087	0.0188123	0.0454942	2.38852	ENSG00000174106	-0.157893	0.000786406	0.00150328	-3.4657	N ForeBr vs BasGan
ENST00000310092	-0.284196	0.0188587	0.0455889	-2.38912	ENSG00000173933	-0.0398656	0.478574	0.538471	-0.711409	N ForeBr vs BasGan
ENST00000265742	-0.361028	0.0189312	0.0457377	-2.38749	ENSG00000001629	0.00597493	0.87571	0.897619	0.156831	N ForeBr vs BasGan
ENST00000338272	0.649788	0.0194794	0.0468809	2.37669	ENSG00000215717	0.0856062	0.299478	0.35626	1.04328	N ForeBr vs BasGan
ENST00000419642	-0.940738	0.019581	0.0470803	-2.3738	ENSG00000163812	0.167806	0.00129528	0.00239687	3.31531	N ForeBr vs BasGan
ENST00000435205	-0.923326	0.0196053	0.0471206	-2.37372	ENSG00000164142	1.51258	2.52964884173698e-07	7.59276407731126e-07	5.55542	N ForeBr vs BasGan
ENST00000342016	-0.378937	0.0197586	0.0473682	-2.37062	ENSG00000138433	0.0227913	0.724676	0.768031	0.353256	N ForeBr vs BasGan
ENST00000506233	0.733029	0.0198054	0.0474464	2.37008	ENSG00000151466	-0.600181	6.83017693201638e-15	4.90902138366144e-14	-9.24249	N ForeBr vs BasGan
ENST00000637406	-0.945386	0.0199139	0.0476699	-2.3663	ENSG00000105409	0.49544	1.53912111959381e-08	5.30114796197628e-08	6.18425	N ForeBr vs BasGan
ENST00000333957	-0.294358	0.0199247	0.0476867	-2.36761	ENSG00000111731	0.172398	0.0035755	0.00619161	2.98772	N ForeBr vs BasGan
ENST00000430069	-0.871747	0.0200418	0.0479301	-2.36379	ENSG00000177565	0.0692206	0.268759	0.323427	1.11242	N ForeBr vs BasGan
ENST00000415254	0.972148	0.0200961	0.0480417	2.36378	ENSG00000147576	0.202843	0.139431	0.179778	1.49031	N ForeBr vs BasGan
ENST00000464438	0.410941	0.0201458	0.0481422	2.36302	ENSG00000125534	0.0353267	0.754299	0.793496	0.313871	N ForeBr vs BasGan
ENST00000648566	0.99321	0.020172	0.0481956	2.36188	ENSG00000142867	0.0528824	0.576073	0.631619	0.561007	N ForeBr vs BasGan
ENST00000638371	-0.483248	0.0203163	0.0484755	-2.35966	ENSG00000117620	0.0630838	0.352995	0.412477	0.93337	N ForeBr vs BasGan
ENST00000565468	-0.283108	0.0203869	0.0486074	-2.35811	ENSG00000261115	-0.0252897	0.808865	0.840762	-0.242548	N ForeBr vs BasGan
ENST00000466470	0.496861	0.0204078	0.0486473	2.35669	ENSG00000058673	-0.0222384	0.913882	0.929646	-0.108431	N ForeBr vs BasGan
ENST00000400098	0.768879	0.020734	0.0493058	2.35142	ENSG00000128739	-0.112286	0.0444318	0.0636427	-2.03698	N ForeBr vs BasGan
ENST00000310715	-0.760156	0.0209281	0.04967	-2.34678	ENSG00000156042	-0.108504	0.146295	0.187765	-1.46466	N ForeBr vs BasGan
ENST00000454824	-0.721394	0.0210726	0.0499467	-2.34543	ENSG00000115053	0.0359846	0.612939	0.665965	0.507555	N ForeBr vs BasGan
ENST00000637508	4.54465	1.24354002535398e-23	2.46931519320291e-21	13.277	ENSG00000143850	-0.362519	1.69061326610223e-11	1.03402955090256e-10	-7.62552	N ForeBr vs MidDien
ENST00000578916	-1.31106	3.68325556745189e-22	5.10180357272067e-20	-12.5977	ENSG00000173482	-0.116379	0.130691	0.178347	-1.52441	N ForeBr vs MidDien
ENST00000496094	3.11205	1.17284728168748e-20	1.18325157208954e-18	11.8322	ENSG00000182667	-0.244865	0.000586936	0.00129878	-3.55612	N ForeBr vs MidDien
ENST00000524381	2.15908	1.89925364426813e-20	1.82766639152264e-18	11.7908	ENSG00000183715	0.133225	0.350786	0.421513	0.93754	N ForeBr vs MidDien
ENST00000648114	2.48966	1.863877190841e-19	1.44826730791435e-17	11.2741	ENSG00000144711	0.0595347	0.121766	0.167505	1.56092	N ForeBr vs MidDien
ENST00000360655	-1.81986	4.79344157670112e-18	2.8691844078723e-16	-10.6244	ENSG00000166833	0.236636	0.000324056	0.000749915	3.72717	N ForeBr vs MidDien
ENST00000394744	2.90645	2.36251188834501e-15	9.20717249943805e-14	9.4348	ENSG00000131242	-0.0404916	0.403861	0.47547	-0.838455	N ForeBr vs MidDien
ENST00000354958	-1.99972	1.28766225437903e-14	4.3773518484461e-13	-9.07867	ENSG00000178209	0.0241341	0.721434	0.772793	0.357574	N ForeBr vs MidDien
ENST00000340834	-2.89679	1.12535770680827e-13	3.34399641619274e-12	-8.63071	ENSG00000151914	0.0600124	0.216866	0.278389	1.2431	N ForeBr vs MidDien
ENST00000467934	-2.4202	3.31058745837611e-13	9.06246151078449e-12	-8.40168	ENSG00000163630	-0.194116	0.340512	0.41068	-0.957817	N ForeBr vs MidDien
ENST00000403092	2.68023	3.76331714526948e-13	1.0212385572087e-11	8.3777	ENSG00000183023	-0.178053	0.0172992	0.0290685	-2.42143	N ForeBr vs MidDien
ENST00000374531	-1.33523	3.81055737884548e-13	1.02966637791643e-11	-8.39453	ENSG00000243444	-0.0737924	0.257947	0.323606	-1.13804	N ForeBr vs MidDien
ENST00000507958	-1.40754	6.8622025536497e-13	1.74484052736093e-11	-8.25964	ENSG00000145526	0.278702	0.000175075	0.000423143	3.90318	N ForeBr vs MidDien
ENST00000472359	2.33541	9.60088056813282e-13	2.3878134375217e-11	8.1864	ENSG00000155849	-0.521871	3.21418904919896e-07	1.14639758751834e-06	-5.48616	N ForeBr vs MidDien
ENST00000648386	-1.50354	1.16553621656776e-12	2.85339688243888e-11	-8.16112	ENSG00000144711	0.0595347	0.121766	0.167505	1.56092	N ForeBr vs MidDien
ENST00000428053	3.14584	2.32869578189425e-12	5.32577408254059e-11	8.02542	ENSG00000128512	-0.173913	0.0557319	0.0834911	-1.93614	N ForeBr vs MidDien
ENST00000478300	2.13598	7.19986736452702e-12	1.52403283807501e-10	7.80391	ENSG00000163630	-0.194116	0.340512	0.41068	-0.957817	N ForeBr vs MidDien
ENST00000532581	1.14204	1.23473244430012e-11	2.51571708113917e-10	7.68331	ENSG00000023171	-0.187007	0.00155166	0.00320377	-3.25611	N ForeBr vs MidDien
ENST00000314833	2.28492	1.25728286512325e-11	2.55334555887856e-10	7.69973	ENSG00000180287	-0.157876	0.317512	0.387252	-1.00481	N ForeBr vs MidDien
ENST00000495979	2.26811	2.1954257631229e-11	4.30482387095101e-10	7.5621	ENSG00000116544	0.106598	0.189564	0.247481	1.32108	N ForeBr vs MidDien
ENST00000649099	-2.17407	3.54594286694131e-11	6.71100533516427e-10	-7.45093	ENSG00000151474	0.128414	0.00805381	0.0145117	2.70605	N ForeBr vs MidDien
ENST00000636065	2.4153	5.25364839767247e-11	9.73676169701965e-10	7.38171	ENSG00000075043	0.0580326	0.250753	0.315721	1.1555	N ForeBr vs MidDien
ENST00000635845	2.20345	6.385934907285e-11	1.15947816676539e-09	7.33874	ENSG00000215386	-0.181832	7.35184783530544e-05	0.000188364	-4.14275	N ForeBr vs MidDien
ENST00000258390	-1.05664	1.37326604908087e-10	2.36959424468988e-09	-7.189	ENSG00000135905	0.0183497	0.898437	0.920889	0.127972	N ForeBr vs MidDien
ENST00000402544	-2.02111	1.50271522623473e-10	2.58227575277425e-09	-7.15862	ENSG00000171988	0.292881	1.75013585301228e-08	7.32112279009611e-08	6.15656	N ForeBr vs MidDien
ENST00000526761	2.1817	2.43654000603958e-10	4.05333982387701e-09	7.05988	ENSG00000074201	0.0304176	0.382118	0.453525	0.877968	N ForeBr vs MidDien
ENST00000504172	-1.4325	4.84490528021797e-10	7.71131325040656e-09	-6.9252	ENSG00000163995	0.237924	1.47511121744808e-05	4.18688157957046e-05	4.56146	N ForeBr vs MidDien
ENST00000359926	-1.46128	1.936412251142e-09	2.79728836741183e-08	-6.61528	ENSG00000087495	0.241008	2.65633696427147e-05	7.26532567875126e-05	4.40962	N ForeBr vs MidDien
ENST00000380702	2.17007	2.47432626740252e-09	3.50280074280036e-08	6.57196	ENSG00000065989	-0.0220813	0.752661	0.79889	-0.316026	N ForeBr vs MidDien
ENST00000421834	0.607595	3.3585811216786e-09	4.62729623702635e-08	6.51572	ENSG00000151914	0.0600124	0.216866	0.278389	1.2431	N ForeBr vs MidDien
ENST00000637729	1.99408	5.19994594776708e-09	6.91299934182425e-08	6.40777	ENSG00000111961	-0.375475	2.51986539756846e-05	6.91714117540812e-05	-4.42391	N ForeBr vs MidDien
ENST00000557594	-1.85166	6.58659673842063e-09	8.56531446960936e-08	-6.35521	ENSG00000021645	0.190974	0.037695	0.0588099	2.10673	N ForeBr vs MidDien
ENST00000313084	2.10776	7.33805244154114e-09	9.47358473102989e-08	6.34198	ENSG00000148396	-0.0201786	0.60434	0.667867	-0.519884	N ForeBr vs MidDien
ENST00000508711	1.96206	8.10105074757616e-09	1.04049430033037e-07	6.30988	ENSG00000144868	-0.233858	0.00354043	0.0068498	-2.98887	N ForeBr vs MidDien
ENST00000489585	2.0299	2.02470178210741e-08	2.4215123608187e-07	6.10418	ENSG00000143669	-0.0287585	0.59466	0.658708	-0.533885	N ForeBr vs MidDien
ENST00000467224	1.98508	2.53490610190416e-08	2.97482883065863e-07	6.0683	ENSG00000151092	0.0882759	0.105811	0.148137	1.63251	N ForeBr vs MidDien
ENST00000518180	2.08318	2.63866175545158e-08	3.09079200006547e-07	6.04821	ENSG00000169946	-0.949925	2.4662038823976e-11	1.48229693788721e-10	-7.5342	N ForeBr vs MidDien
ENST00000341700	-2.47045	5.01938144738129e-08	5.60146850193933e-07	-5.91504	ENSG00000156049	-0.467662	0.138742	0.187858	-1.49274	N ForeBr vs MidDien
ENST00000541056	1.86041	7.28360264055291e-08	7.82799562141898e-07	5.82473	ENSG00000171681	-0.0900996	0.0266899	0.0430907	-2.25006	N ForeBr vs MidDien
ENST00000355994	1.0116	8.77370071737409e-08	9.23120235276281e-07	5.78503	ENSG00000197971	-0.0141281	0.874026	0.90045	-0.158961	N ForeBr vs MidDien
ENST00000637193	2.02288	1.17721565740412e-07	1.20613987503076e-06	5.71725	ENSG00000075043	0.0580326	0.250753	0.315721	1.1555	N ForeBr vs MidDien
ENST00000474287	-1.67659	1.39133654298777e-07	1.4048119574477e-06	-5.68348	ENSG00000091513	0.044348	0.484739	0.554686	0.701377	N ForeBr vs MidDien
ENST00000216568	1.70739	1.45958345107276e-07	1.46426535468486e-06	5.66284	ENSG00000100678	-0.762728	4.85937030773169e-23	1.28242827011525e-21	-12.9965	N ForeBr vs MidDien
ENST00000392769	1.67499	1.56701352482571e-07	1.55829405370188e-06	5.64944	ENSG00000154240	-0.469029	7.1663444822426e-09	3.17058209469168e-08	-6.33734	N ForeBr vs MidDien
ENST00000530275	-1.56144	1.82027583986588e-07	1.79445632440679e-06	-5.61256	ENSG00000127603	0.047022	0.346101	0.416616	0.946816	N ForeBr vs MidDien
ENST00000644695	1.84181	1.95763018098571e-07	1.92078067169657e-06	5.60235	ENSG00000135905	0.0183497	0.898437	0.920889	0.127972	N ForeBr vs MidDien
ENST00000589507	-1.54347	2.22876319665193e-07	2.16473816693445e-06	-5.56647	ENSG00000182473	-0.0523818	0.233914	0.297533	-1.19772	N ForeBr vs MidDien
ENST00000455784	-0.553018	2.70355833595824e-07	2.57002391966851e-06	-5.52293	ENSG00000184702	-0.111605	0.128317	0.175457	-1.53389	N ForeBr vs MidDien
ENST00000377770	0.438052	2.75591134389299e-07	2.61780189157944e-06	5.51917	ENSG00000130226	-0.260726	6.25649193009316e-05	0.000162084	-4.18366	N ForeBr vs MidDien
ENST00000380050	-0.75341	3.34981457418317e-07	3.13200151891117e-06	-5.47992	ENSG00000058091	0.174297	0.0108853	0.0191284	2.59588	N ForeBr vs MidDien
ENST00000394282	1.952	3.51423943473653e-07	3.2735022582691e-06	5.47251	ENSG00000103034	-0.227776	0.00014087	0.000345742	-3.96556	N ForeBr vs MidDien
ENST00000376131	0.720286	4.55909335146232e-07	4.16917089377146e-06	5.40163	ENSG00000102466	0.0464981	0.447746	0.518845	0.762242	N ForeBr vs MidDien
ENST00000313117	-0.466934	5.68433390011536e-07	5.11590051010382e-06	-5.34987	ENSG00000115875	-0.032078	0.521489	0.589863	-0.643387	N ForeBr vs MidDien
ENST00000504062	1.84298	5.75866240096793e-07	5.17163436009395e-06	5.35091	ENSG00000168993	-0.337616	0.00117073	0.00246304	-3.34429	N ForeBr vs MidDien
ENST00000543233	1.62202	8.69902708333587e-07	7.56253153665961e-06	5.25006	ENSG00000179242	0.171723	0.180148	0.236515	1.34996	N ForeBr vs MidDien
ENST00000528697	-0.722141	8.74384834403972e-07	7.5856825786364e-06	-5.24885	ENSG00000148948	0.0049261	0.942447	0.955621	0.0723797	N ForeBr vs MidDien
ENST00000544190	1.71612	9.13729766943535e-07	7.87729562458745e-06	5.23847	ENSG00000111490	0.000963448	0.983652	0.987394	0.0205439	N ForeBr vs MidDien
ENST00000440756	-1.84819	1.18483409825908e-06	9.90131901751575e-06	-5.18345	ENSG00000156011	0.0456014	0.592946	0.6573	0.53633	N ForeBr vs MidDien
ENST00000397843	-0.402195	1.27366775317755e-06	1.05800687863553e-05	-5.15982	ENSG00000196914	0.256628	9.06993890896948e-09	3.95835075704038e-08	6.29426	N ForeBr vs MidDien
ENST00000584627	1.49621	1.31174462992934e-06	1.08459519632624e-05	5.15391	ENSG00000154240	-0.469029	7.1663444822426e-09	3.17058209469168e-08	-6.33734	N ForeBr vs MidDien
ENST00000570230	1.46311	2.25517990200573e-06	1.77324327932694e-05	5.03402	ENSG00000260528	0.0713857	0.74334	0.790761	0.328384	N ForeBr vs MidDien
ENST00000490764	1.48981	2.69938919344854e-06	2.09747570248703e-05	4.97981	ENSG00000077044	-0.124491	0.158833	0.211757	-1.41988	N ForeBr vs MidDien
ENST00000430234	1.81719	2.74929018481325e-06	2.13227651655386e-05	4.97551	ENSG00000074054	-0.0510443	0.142588	0.192505	-1.47831	N ForeBr vs MidDien
ENST00000557852	1.55225	3.65303457016059e-06	2.76966439228539e-05	4.90646	ENSG00000170776	-0.276337	0.0018275	0.00372445	-3.20438	N ForeBr vs MidDien
ENST00000394609	0.807009	5.23819069136265e-06	3.84790167639147e-05	4.81766	ENSG00000115310	-0.249922	2.09475117309004e-05	5.82472879573767e-05	-4.4749	N ForeBr vs MidDien
ENST00000618619	1.37789	5.38269387972225e-06	3.94478620007764e-05	4.81727	ENSG00000265681	-0.0245537	0.795789	0.834825	-0.259507	N ForeBr vs MidDien
ENST00000580170	1.16332	6.30569776249746e-06	4.54926637882602e-05	4.78287	ENSG00000173482	-0.116379	0.130691	0.178347	-1.52441	N ForeBr vs MidDien
ENST00000379370	-0.896945	6.81936921693398e-06	4.87487479450538e-05	-4.75689	ENSG00000188157	0.795011	4.96363896071394e-07	1.72673705171728e-06	5.38732	N ForeBr vs MidDien
ENST00000449297	-0.425004	6.93554137014483e-06	4.94661474005198e-05	-4.75423	ENSG00000151914	0.0600124	0.216866	0.278389	1.2431	N ForeBr vs MidDien
ENST00000461698	0.79282	8.03603271639714e-06	5.63197587014724e-05	4.72025	ENSG00000059915	0.0537738	0.261667	0.327596	1.12905	N ForeBr vs MidDien
ENST00000448100	1.61635	1.09821945279361e-05	7.51571408886653e-05	4.63377	ENSG00000197114	0.0744252	0.306251	0.375527	1.02859	N ForeBr vs MidDien
ENST00000645780	0.761546	1.21113146504519e-05	8.20761355780897e-05	4.61042	ENSG00000073910	-0.209912	3.58370498692e-06	1.11231710852289e-05	-4.91461	N ForeBr vs MidDien
ENST00000574294	1.20287	1.23145563013941e-05	8.32552423381602e-05	4.61073	ENSG00000171928	-0.0926264	0.244521	0.309115	-1.1708	N ForeBr vs MidDien
ENST00000587077	-0.481604	1.24857333960181e-05	8.42938611895232e-05	-4.60889	ENSG00000178904	0.211394	0.0456266	0.0698006	2.02493	N ForeBr vs MidDien
ENST00000445087	1.68134	1.26996911276684e-05	8.56920906187332e-05	4.59719	ENSG00000196277	0.0848881	0.198853	0.258114	1.2936	N ForeBr vs MidDien
ENST00000449762	-1.48157	1.28506012624037e-05	8.65575173627581e-05	-4.59414	ENSG00000164830	1.08325	3.75051262670894e-29	2.10935000635317e-27	16.0461	N ForeBr vs MidDien
ENST00000650188	1.52789	1.31867390107601e-05	8.84062727891797e-05	4.59121	ENSG00000114861	0.131233	0.100392	0.141546	1.65868	N ForeBr vs MidDien
ENST00000376959	0.477707	1.34278017039901e-05	8.99260167649444e-05	4.58682	ENSG00000131398	0.0822577	0.177728	0.233743	1.35773	N ForeBr vs MidDien
ENST00000473733	1.47826	1.35630634713824e-05	9.0783265932046e-05	4.58003	ENSG00000196182	0.0327272	0.486455	0.556363	0.698612	N ForeBr vs MidDien
ENST00000381756	0.810796	1.37879495968354e-05	9.21406247096208e-05	4.57564	ENSG00000100083	0.0552653	0.170955	0.225719	1.37951	N ForeBr vs MidDien
ENST00000651092	0.467719	1.39464264082996e-05	9.31002104417438e-05	4.57742	ENSG00000099204	0.0299742	0.645725	0.705477	0.46114	N ForeBr vs MidDien
ENST00000445008	-0.467936	1.46907698969518e-05	9.75485835514158e-05	-4.56683	ENSG00000196323	-0.0540799	0.354881	0.425826	-0.929565	N ForeBr vs MidDien
ENST00000414371	1.66449	1.7699800752073e-05	0.000115566	4.51699	ENSG00000156500	-0.187341	0.0326338	0.0516691	-2.16733	N ForeBr vs MidDien
ENST00000361589	0.686443	1.80124362883253e-05	0.000117301	4.50849	ENSG00000169760	-0.142705	0.00244695	0.00486632	-3.11042	N ForeBr vs MidDien
ENST00000493438	0.48116	1.90313184294975e-05	0.000123615	4.49771	ENSG00000160271	0.0252726	0.561349	0.627777	0.582843	N ForeBr vs MidDien
ENST00000484974	-0.316691	2.0151260405054e-05	0.00012964	-4.48536	ENSG00000239969	0.101229	0.43519	0.506306	0.783557	N ForeBr vs MidDien
ENST00000590412	1.02057	2.12331138268195e-05	0.000136358	4.46535	ENSG00000134769	0.00896832	0.882642	0.907233	0.148006	N ForeBr vs MidDien
ENST00000369850	1.37474	2.40836142424453e-05	0.000153015	4.43487	ENSG00000196924	-0.131821	0.0994923	0.140405	-1.66336	N ForeBr vs MidDien
ENST00000512737	0.999679	2.52910079625125e-05	0.000160036	4.42431	ENSG00000243678	-0.0746059	0.392306	0.463964	-0.859238	N ForeBr vs MidDien
ENST00000615498	1.12184	2.67843251357268e-05	0.000168607	4.40528	ENSG00000150510	0.0113701	0.892289	0.915675	0.135768	N ForeBr vs MidDien
ENST00000602339	1.39586	2.82181293990076e-05	0.000176681	4.39191	ENSG00000215386	-0.181832	7.35184783530544e-05	0.000188364	-4.14275	N ForeBr vs MidDien
ENST00000221566	1.2011	3.4095006481521e-05	0.000209231	4.34289	ENSG00000104969	0.00682338	0.877466	0.903228	0.154594	N ForeBr vs MidDien
ENST00000356264	-0.278755	4.05452242361332e-05	0.000245866	-4.30179	ENSG00000078053	-0.0780242	0.130146	0.177637	-1.52644	N ForeBr vs MidDien
ENST00000587819	1.25086	4.06552378387213e-05	0.000246413	4.30141	ENSG00000101489	-0.161289	0.000589345	0.00130358	-3.55217	N ForeBr vs MidDien
ENST00000651114	0.736636	4.30642973639479e-05	0.000258941	4.28104	ENSG00000086189	0.114458	0.172324	0.227292	1.37482	N ForeBr vs MidDien
ENST00000441977	1.5409	5.40053416260868e-05	0.000317634	4.22601	ENSG00000101040	-0.242019	2.02538093321932e-05	5.64403057661092e-05	-4.48212	N ForeBr vs MidDien
ENST00000608382	-0.725604	5.67393883906751e-05	0.000332308	-4.21186	ENSG00000089775	0.00216472	0.961816	0.970511	0.0479978	N ForeBr vs MidDien
ENST00000594051	1.22333	5.96318178193295e-05	0.00034633	4.19481	ENSG00000119574	0.0506528	0.405344	0.476857	0.835723	N ForeBr vs MidDien
ENST00000371819	1.03749	6.15204513186133e-05	0.000355976	4.1864	ENSG00000162374	0.0406962	0.588047	0.652862	0.54348	N ForeBr vs MidDien
ENST00000414417	-1.34599	6.2493318695442e-05	0.000360896	-4.18234	ENSG00000176956	-0.0353323	0.763835	0.808514	-0.3013	N ForeBr vs MidDien
ENST00000378531	-0.403377	6.91373386050586e-05	0.000394755	-4.15803	ENSG00000116151	0.0472727	0.337744	0.408015	0.963409	N ForeBr vs MidDien
ENST00000322989	1.14792	7.19518948326715e-05	0.000409331	4.14437	ENSG00000134419	0.0256869	0.637718	0.698263	0.472389	N ForeBr vs MidDien
ENST00000614293	1.39258	7.2086021729134e-05	0.000409907	4.14489	ENSG00000107331	0.0699741	0.224125	0.286431	1.22346	N ForeBr vs MidDien
ENST00000539107	-0.64249	7.5290979572606e-05	0.000425617	-4.13259	ENSG00000123106	-0.0230274	0.677076	0.733923	-0.417717	N ForeBr vs MidDien
ENST00000366779	-0.836119	8.0024832002257e-05	0.000449735	-4.12126	ENSG00000163050	-0.00187895	0.966105	0.973873	-0.0426027	N ForeBr vs MidDien
ENST00000479408	-0.370609	8.08501315254942e-05	0.00045397	-4.11297	ENSG00000178104	0.17286	0.000265326	0.000624307	3.78687	N ForeBr vs MidDien
ENST00000376143	-0.748467	8.08508964615405e-05	0.00045397	-4.1172	ENSG00000102466	0.0464981	0.447746	0.518845	0.762242	N ForeBr vs MidDien
ENST00000588411	1.32382	8.47211323383222e-05	0.000473999	4.10479	ENSG00000099622	-0.281758	2.08724184556747e-07	7.63751080403496e-07	-5.59526	N ForeBr vs MidDien
ENST00000270538	0.858931	8.63703728566282e-05	0.000482579	4.09916	ENSG00000104980	0.0461131	0.322503	0.392572	0.994347	N ForeBr vs MidDien
ENST00000612520	1.33921	9.17898555360632e-05	0.000509446	4.07988	ENSG00000271425	0.178297	0.318046	0.387816	1.00359	N ForeBr vs MidDien
ENST00000608648	-1.26075	9.31367103539966e-05	0.000515093	-4.07441	ENSG00000099308	1.44067	7.76318081285109e-39	1.90834685195007e-36	21.5284	N ForeBr vs MidDien
ENST00000588738	1.3383	0.000102068	0.000560523	4.05087	ENSG00000012061	0.0476532	0.35243	0.423256	0.934403	N ForeBr vs MidDien
ENST00000507722	-1.19925	0.000106761	0.000583222	-4.03717	ENSG00000177311	0.00354013	0.936217	0.950688	0.0802322	N ForeBr vs MidDien
ENST00000263116	1.3761	0.000113527	0.000618026	4.02037	ENSG00000100228	0.0489644	0.54563	0.613364	0.606454	N ForeBr vs MidDien
ENST00000492597	-0.590302	0.000113714	0.000618503	-4.01989	ENSG00000078070	-0.0556825	0.175384	0.230967	-1.36517	N ForeBr vs MidDien
ENST00000437161	0.689978	0.000118905	0.000643383	4.00831	ENSG00000284024	0.0245619	0.573997	0.639632	0.564119	N ForeBr vs MidDien
ENST00000399850	-0.744121	0.00012148	0.000656181	-4.00721	ENSG00000048740	0.624394	1.33027635643852e-12	9.30130588883414e-12	8.157	N ForeBr vs MidDien
ENST00000268695	1.16542	0.000125808	0.000676346	3.99215	ENSG00000141012	0.0459096	0.46543	0.536184	0.732877	N ForeBr vs MidDien
ENST00000391975	-1.05829	0.000129946	0.000696197	-3.98321	ENSG00000115677	0.012221	0.730357	0.780022	0.345656	N ForeBr vs MidDien
ENST00000333274	0.73865	0.0001314	0.000703387	3.98143	ENSG00000184349	0.112174	0.180779	0.237243	1.34796	N ForeBr vs MidDien
ENST00000312916	0.589429	0.000136128	0.000724357	3.97035	ENSG00000164252	0.0786633	0.108954	0.151914	1.61765	N ForeBr vs MidDien
ENST00000626874	0.40704	0.000138855	0.000736987	3.9693	ENSG00000173575	-0.17403	3.5132033216593e-07	1.24694779804124e-06	-5.47357	N ForeBr vs MidDien
ENST00000369220	0.824008	0.000147898	0.000779362	3.95125	ENSG00000112237	0.0908903	0.126073	0.172766	1.54309	N ForeBr vs MidDien
ENST00000637651	0.630488	0.00014978	0.000788281	3.94437	ENSG00000082397	-0.398333	6.97540376612975e-10	3.52117867086725e-09	-6.8423	N ForeBr vs MidDien
ENST00000515312	1.35952	0.00016095	0.000840703	3.924	ENSG00000159733	0.0392165	0.518864	0.587399	0.647464	N ForeBr vs MidDien
ENST00000556867	1.09782	0.000169344	0.000880868	3.91317	ENSG00000042088	-0.188746	0.000431396	0.000976321	-3.64413	N ForeBr vs MidDien
ENST00000496819	0.581155	0.000171207	0.000889451	3.90802	ENSG00000100023	-0.00647876	0.869255	0.896675	-0.165037	N ForeBr vs MidDien
ENST00000344979	-0.419303	0.000185217	0.000952739	-3.88473	ENSG00000065989	-0.0220813	0.752661	0.79889	-0.316026	N ForeBr vs MidDien
ENST00000553530	1.01016	0.000188565	0.000968369	3.87962	ENSG00000182732	-0.0724038	0.52329	0.591656	-0.640584	N ForeBr vs MidDien
ENST00000465872	1.28102	0.000191269	0.000981046	3.87574	ENSG00000153157	0.0324992	0.642371	0.702268	0.465867	N ForeBr vs MidDien
ENST00000591310	1.15207	0.000191513	0.000981896	3.87974	ENSG00000130254	0.0908681	0.107473	0.150165	1.62478	N ForeBr vs MidDien
ENST00000531394	-0.515393	0.000193786	0.000991925	-3.87466	ENSG00000109920	0.0311987	0.415554	0.486953	0.817728	N ForeBr vs MidDien
ENST00000392952	1.03285	0.000213888	0.00108418	3.84767	ENSG00000099204	0.0299742	0.645725	0.705477	0.46114	N ForeBr vs MidDien
ENST00000442007	0.761095	0.000222197	0.00112157	3.83354	ENSG00000229852	0.0546775	0.389641	0.461268	0.864157	N ForeBr vs MidDien
ENST00000584031	-1.32974	0.000225446	0.00113586	-3.82939	ENSG00000008283	0.0470905	0.424733	0.496331	0.801686	N ForeBr vs MidDien
ENST00000543770	1.14415	0.000237067	0.00118723	3.81526	ENSG00000105409	-0.515347	3.75035380748502e-13	2.7946267234386e-12	-8.40392	N ForeBr vs MidDien
ENST00000633710	1.35149	0.000239766	0.00120027	3.8127	ENSG00000047849	-0.797544	2.1465604625032e-15	2.10688424399484e-14	-9.44903	N ForeBr vs MidDien
ENST00000331856	0.933024	0.000240389	0.00120291	3.81115	ENSG00000243970	-0.142217	0.000463777	0.00104399	-3.6261	N ForeBr vs MidDien
ENST00000644521	-1.15472	0.000251328	0.00125313	-3.8021	ENSG00000198216	0.214614	0.000423797	0.000960514	3.64961	N ForeBr vs MidDien
ENST00000648347	0.820239	0.000263943	0.00130821	3.78847	ENSG00000203930	0.0156744	0.771747	0.815098	0.290896	N ForeBr vs MidDien
ENST00000517638	-1.01532	0.000265782	0.00131576	-3.78263	ENSG00000184672	0.0689396	0.613156	0.675902	0.50722	N ForeBr vs MidDien
ENST00000350811	0.335461	0.000279201	0.00137466	3.76952	ENSG00000058404	0.105006	0.109934	0.153134	1.61329	N ForeBr vs MidDien
ENST00000636209	1.48424	0.000280031	0.00137704	3.76767	ENSG00000178031	-0.478307	0.0230799	0.0377386	-2.30842	N ForeBr vs MidDien
ENST00000381971	1.43284	0.000284451	0.00139658	3.76464	ENSG00000107249	0.00221483	0.986501	0.989395	0.0169638	N ForeBr vs MidDien
ENST00000485804	0.706956	0.000293781	0.00143675	3.75766	ENSG00000106723	0.0250509	0.593464	0.657698	0.535598	N ForeBr vs MidDien
ENST00000346562	-0.984632	0.000298966	0.00145982	-3.74941	ENSG00000151322	0.534031	1.2464049632116e-07	4.70801929992115e-07	5.7089	N ForeBr vs MidDien
ENST00000329043	-0.614214	0.000299136	0.00146008	-3.74878	ENSG00000170448	-0.0539872	0.128917	0.176168	-1.53157	N ForeBr vs MidDien
ENST00000524432	-0.575355	0.000321762	0.00155836	-3.7295	ENSG00000127603	0.047022	0.346101	0.416616	0.946816	N ForeBr vs MidDien
ENST00000648658	-0.942448	0.000352274	0.00169043	-3.70175	ENSG00000132535	0.0112771	0.789316	0.829452	0.267934	N ForeBr vs MidDien
ENST00000369902	0.709609	0.000360518	0.0017247	3.69743	ENSG00000107882	-0.00227167	0.968595	0.975692	-0.0394718	N ForeBr vs MidDien
ENST00000457767	0.268398	0.000367557	0.00175434	3.69416	ENSG00000100359	0.0330342	0.607607	0.670935	0.515183	N ForeBr vs MidDien
ENST00000636615	-0.530978	0.000369099	0.00175993	-3.68821	ENSG00000250644	0.110026	0.19056	0.248543	1.31821	N ForeBr vs MidDien
ENST00000238091	-0.524214	0.000382132	0.00181295	-3.67994	ENSG00000119185	-0.0128726	0.730112	0.779798	-0.345986	N ForeBr vs MidDien
ENST00000458234	-0.512339	0.00039087	0.00184939	-3.6734	ENSG00000196498	0.227631	0.000455703	0.0010274	3.62809	N ForeBr vs MidDien
ENST00000544538	0.968113	0.000405889	0.00191466	3.66125	ENSG00000107105	0.149227	0.189326	0.247209	1.32177	N ForeBr vs MidDien
ENST00000336735	-0.276846	0.000422816	0.00198776	-3.64933	ENSG00000071537	-0.0704403	0.194004	0.252523	-1.30779	N ForeBr vs MidDien
ENST00000507875	0.511832	0.00042539	0.00199611	3.64788	ENSG00000109572	-0.0535291	0.31824	0.38799	-1.0032	N ForeBr vs MidDien
ENST00000580513	0.578457	0.000427938	0.00200731	3.64729	ENSG00000168646	-0.243219	0.000234667	0.000556536	-3.81947	N ForeBr vs MidDien
ENST00000631148	0.891448	0.000485192	0.00223646	3.60841	ENSG00000171813	0.0068723	0.91827	0.936593	0.102878	N ForeBr vs MidDien
ENST00000651023	-0.651268	0.000488386	0.0022487	-3.60722	ENSG00000099204	0.0299742	0.645725	0.705477	0.46114	N ForeBr vs MidDien
ENST00000416673	-0.889813	0.000492508	0.00226601	-3.60409	ENSG00000240356	-0.0970568	0.404127	0.475656	-0.837934	N ForeBr vs MidDien
ENST00000651109	-1.07686	0.00049644	0.00228158	-3.60253	ENSG00000119950	0.194045	0.000602984	0.00133065	3.54795	N ForeBr vs MidDien
ENST00000426717	-0.834584	0.000500207	0.00229552	-3.59973	ENSG00000150672	0.428575	1.05308717735769e-13	8.39008585099688e-13	8.65785	N ForeBr vs MidDien
ENST00000540502	0.791899	0.000524835	0.00239624	3.58612	ENSG00000250251	-0.0167921	0.787885	0.828361	-0.269809	N ForeBr vs MidDien
ENST00000357444	-0.259306	0.000529073	0.00241294	-3.58546	ENSG00000152061	-0.0351949	0.316289	0.386041	-1.00738	N ForeBr vs MidDien
ENST00000305253	-1.15914	0.000531952	0.00242334	-3.58163	ENSG00000166402	-0.0159404	0.740239	0.787999	-0.332485	N ForeBr vs MidDien
ENST00000559496	0.912036	0.000544564	0.00247637	3.57485	ENSG00000148516	-0.960427	1.49026430217736e-24	4.7597083800053e-23	-13.7388	N ForeBr vs MidDien
ENST00000334975	1.30241	0.00054541	0.00247842	3.57653	ENSG00000126777	-0.288927	6.50944587733996e-09	2.89458652244804e-08	-6.35918	N ForeBr vs MidDien
ENST00000617200	-0.352761	0.000559795	0.00253275	-3.56621	ENSG00000185728	-0.0594187	0.128636	0.175817	-1.53244	N ForeBr vs MidDien
ENST00000448773	0.654731	0.000578841	0.0026076	3.55629	ENSG00000018699	0.0137824	0.815275	0.851795	0.234261	N ForeBr vs MidDien
ENST00000443727	0.66183	0.00058301	0.00262166	3.55416	ENSG00000186001	-0.0264425	0.390635	0.462313	-0.862292	N ForeBr vs MidDien
ENST00000614430	0.534395	0.000591007	0.00265381	3.55327	ENSG00000156011	0.0456014	0.592946	0.6573	0.53633	N ForeBr vs MidDien
ENST00000319778	0.70673	0.000612045	0.0027463	3.54199	ENSG00000120616	0.0503611	0.133673	0.181793	1.51233	N ForeBr vs MidDien
ENST00000357172	0.528446	0.000613984	0.00275303	3.53877	ENSG00000134255	0.0720544	0.194056	0.252576	1.30764	N ForeBr vs MidDien
ENST00000575930	-1.08762	0.000630416	0.00282064	-3.53091	ENSG00000262879	0.0596084	0.214745	0.275959	1.24879	N ForeBr vs MidDien
ENST00000515408	0.654555	0.000643578	0.00287439	3.52664	ENSG00000172795	0.0522464	0.464158	0.534888	0.734896	N ForeBr vs MidDien
ENST00000270460	-0.383888	0.00065175	0.00290674	-3.52267	ENSG00000063245	-0.0482497	0.334088	0.40447	-0.970808	N ForeBr vs MidDien
ENST00000469558	0.810733	0.000662223	0.00294784	3.51623	ENSG00000126217	-0.211286	0.000301056	0.000701214	-3.74874	N ForeBr vs MidDien
ENST00000594239	0.459629	0.000666531	0.0029642	3.51427	ENSG00000269335	-0.0238532	0.781733	0.823395	-0.277824	N ForeBr vs MidDien
ENST00000245222	0.625333	0.000671585	0.00298244	3.51222	ENSG00000063176	-0.421221	7.81531527266292e-13	5.60785396967266e-12	-8.23967	N ForeBr vs MidDien
ENST00000494710	-0.433678	0.000673374	0.0029872	-3.51173	ENSG00000116675	0.0122996	0.814786	0.851406	0.234896	N ForeBr vs MidDien
ENST00000507791	0.971321	0.000681448	0.00301553	3.5089	ENSG00000064651	-0.0809789	0.189788	0.247743	-1.32047	N ForeBr vs MidDien
ENST00000330430	-0.621835	0.00070956	0.00312226	-3.49856	ENSG00000172348	-0.09431	0.327903	0.398084	-0.983271	N ForeBr vs MidDien
ENST00000361924	-0.377241	0.000727695	0.0031942	-3.48918	ENSG00000144674	0.224312	5.29644786476349e-05	0.000138757	4.23104	N ForeBr vs MidDien
ENST00000413644	-0.464424	0.000742028	0.00325141	-3.48209	ENSG00000135535	-0.0514955	0.430746	0.501963	-0.791189	N ForeBr vs MidDien
ENST00000591734	1.11124	0.000754749	0.00330368	3.477	ENSG00000166974	-0.18082	7.36596975808969e-05	0.000188703	-4.14127	N ForeBr vs MidDien
ENST00000524801	1.11367	0.000768633	0.00335272	3.47297	ENSG00000028277	0.0420996	0.635861	0.696613	0.474994	N ForeBr vs MidDien
ENST00000622860	0.622754	0.000774132	0.00337318	3.46933	ENSG00000104946	0.0122203	0.799476	0.838049	0.254723	N ForeBr vs MidDien
ENST00000615547	-0.458961	0.000778465	0.00338852	-3.4679	ENSG00000198843	-0.0773703	0.267515	0.333906	-1.11515	N ForeBr vs MidDien
ENST00000355083	0.445966	0.000791286	0.00343835	3.46271	ENSG00000213533	0.00381327	0.955313	0.965106	0.0561827	N ForeBr vs MidDien
ENST00000354574	0.354856	0.00082551	0.00356108	3.45014	ENSG00000139436	3.42863040403429e-06	0.999956	0.999987	5.53619122067108e-05	N ForeBr vs MidDien
ENST00000310931	-0.53578	0.000840807	0.00362083	-3.4445	ENSG00000115677	0.012221	0.730357	0.780022	0.345656	N ForeBr vs MidDien
ENST00000360110	0.588328	0.000844021	0.00363341	3.44501	ENSG00000072274	0.0456461	0.442653	0.513759	0.770852	N ForeBr vs MidDien
ENST00000391976	0.357693	0.000885901	0.00378634	3.43222	ENSG00000115677	0.012221	0.730357	0.780022	0.345656	N ForeBr vs MidDien
ENST00000521696	1.01332	0.000963496	0.00407896	3.4029	ENSG00000253948	-0.0865912	0.314682	0.384373	-1.01064	N ForeBr vs MidDien
ENST00000504329	0.435319	0.000971068	0.00410408	3.40051	ENSG00000248592	0.136822	0.363288	0.43446	0.913373	N ForeBr vs MidDien
ENST00000467425	0.395032	0.00102312	0.00429506	3.38588	ENSG00000196277	0.0848881	0.198853	0.258114	1.2936	N ForeBr vs MidDien
ENST00000319670	0.381329	0.0010318	0.00432712	3.38208	ENSG00000104880	0.153184	0.129419	0.176777	1.52928	N ForeBr vs MidDien
ENST00000407418	0.331375	0.00104793	0.00438448	3.37717	ENSG00000183741	0.0388394	0.432318	0.50348	0.788542	N ForeBr vs MidDien
ENST00000369016	0.250886	0.00105167	0.00439868	3.37809	ENSG00000143420	0.0120402	0.80776	0.845275	0.243977	N ForeBr vs MidDien
ENST00000394384	1.07371	0.00106539	0.0044501	3.3721	ENSG00000094914	-0.385908	2.56958232132106e-08	1.05651798582714e-07	-6.06979	N ForeBr vs MidDien
ENST00000334049	-0.471974	0.00107565	0.00448697	-3.36948	ENSG00000141404	-0.0759035	0.362641	0.433804	-0.914647	N ForeBr vs MidDien
ENST00000541738	-0.253842	0.00107754	0.00449333	-3.37237	ENSG00000138078	-0.0668177	0.165125	0.219184	-1.39876	N ForeBr vs MidDien
ENST00000638968	-0.564851	0.00114616	0.00474156	-3.35013	ENSG00000283761	-0.0851847	0.428261	0.499627	-0.795604	N ForeBr vs MidDien
ENST00000612418	1.04683	0.00119296	0.00490755	3.33973	ENSG00000170776	-0.276337	0.0018275	0.00372445	-3.20438	N ForeBr vs MidDien
ENST00000529194	1.0134	0.00121364	0.00498773	3.33356	ENSG00000128335	0.11132	0.155088	0.207245	1.43312	N ForeBr vs MidDien
ENST00000609713	0.433753	0.00123483	0.00506771	3.32653	ENSG00000157542	0.0529389	0.617609	0.680159	0.500852	N ForeBr vs MidDien
ENST00000508096	0.819102	0.00125193	0.00513159	3.32226	ENSG00000249456	0.169904	0.100616	0.141807	1.6577	N ForeBr vs MidDien
ENST00000572980	0.25269	0.00128856	0.00526106	3.31587	ENSG00000166676	0.0479707	0.163611	0.217373	1.40372	N ForeBr vs MidDien
ENST00000621808	0.67967	0.00129859	0.00529128	3.31299	ENSG00000182050	0.0279815	0.819831	0.855615	0.228375	N ForeBr vs MidDien
ENST00000267938	-0.456454	0.00131534	0.00533385	-3.30753	ENSG00000140367	0.068229	0.185149	0.242426	1.33455	N ForeBr vs MidDien
ENST00000331222	0.851581	0.00135331	0.00545951	3.29884	ENSG00000182372	0.0547429	0.354666	0.425638	0.930024	N ForeBr vs MidDien
ENST00000571654	1.07387	0.00137791	0.00554264	3.2924	ENSG00000156858	-0.0154378	0.766188	0.810456	-0.298192	N ForeBr vs MidDien
ENST00000652453	0.804196	0.00140564	0.00563426	3.28847	ENSG00000112759	0.0238679	0.754751	0.800831	0.313275	N ForeBr vs MidDien
ENST00000367142	0.37052	0.00142759	0.00571312	3.28314	ENSG00000069275	0.0763482	0.269405	0.335901	1.11083	N ForeBr vs MidDien
ENST00000307630	-0.321336	0.00144074	0.0057602	-3.28121	ENSG00000170027	-0.109142	0.194765	0.253409	-1.30572	N ForeBr vs MidDien
ENST00000412425	1.09794	0.00151962	0.00604082	3.26293	ENSG00000225449	-0.108979	0.385669	0.457098	-0.871397	N ForeBr vs MidDien
ENST00000427851	-0.937499	0.00154424	0.00611944	-3.25703	ENSG00000112759	0.0238679	0.754751	0.800831	0.313275	N ForeBr vs MidDien
ENST00000399975	-0.480002	0.00156299	0.00617983	-3.25288	ENSG00000156256	0.086554	0.0497462	0.0754016	1.98768	N ForeBr vs MidDien
ENST00000509018	0.405401	0.00157402	0.00621169	3.2525	ENSG00000158987	-0.326744	1.89847362556354e-08	7.91893345664042e-08	-6.13122	N ForeBr vs MidDien
ENST00000231498	0.721003	0.00158457	0.00624734	3.24856	ENSG00000113569	0.0468322	0.273209	0.339926	1.10199	N ForeBr vs MidDien
ENST00000382899	-0.30695	0.00159765	0.00628284	-3.24722	ENSG00000147050	0.0463242	0.261118	0.327049	1.13037	N ForeBr vs MidDien
ENST00000265271	0.70799	0.00160288	0.00629379	3.24508	ENSG00000091009	-0.00877994	0.913407	0.932903	-0.109035	N ForeBr vs MidDien
ENST00000361234	-0.380047	0.00164255	0.00642938	-3.23722	ENSG00000170633	-0.0740253	0.103492	0.145299	-1.64382	N ForeBr vs MidDien
ENST00000538886	0.443355	0.00164462	0.00643548	3.2374	ENSG00000125447	-0.0224336	0.607349	0.670718	-0.515523	N ForeBr vs MidDien
ENST00000587296	1.08518	0.00165564	0.00647049	3.23472	ENSG00000132004	0.118994	0.158218	0.211077	1.42196	N ForeBr vs MidDien
ENST00000502597	0.786413	0.00165684	0.00647316	3.23536	ENSG00000110200	0.0323626	0.602536	0.666176	0.522459	N ForeBr vs MidDien
ENST00000642124	1.00245	0.001677	0.00654784	3.23279	ENSG00000237094	0.0787252	0.489683	0.55944	0.693503	N ForeBr vs MidDien
ENST00000369452	0.606587	0.00168059	0.00655775	3.23	ENSG00000108061	0.0258119	0.553205	0.620095	0.595031	N ForeBr vs MidDien
ENST00000426997	0.796268	0.00170727	0.00665358	3.22673	ENSG00000237651	0.10928	0.327508	0.397757	0.984076	N ForeBr vs MidDien
ENST00000359676	-1.0878	0.00172814	0.00672654	-3.22114	ENSG00000197183	0.25092	1.12471786626366e-05	3.247964292254e-05	4.63029	N ForeBr vs MidDien
ENST00000273048	-0.384292	0.00173409	0.00674547	-3.22139	ENSG00000144567	-0.0916162	0.12208	0.167905	-1.55984	N ForeBr vs MidDien
ENST00000305560	0.969947	0.00173797	0.00675712	3.22001	ENSG00000171763	0.0109622	0.831519	0.865255	0.213329	N ForeBr vs MidDien
ENST00000296550	0.263319	0.00174499	0.00678155	3.21889	ENSG00000170390	-0.064976	0.107057	0.149623	-1.62666	N ForeBr vs MidDien
ENST00000375248	1.08963	0.00175707	0.00682424	3.21609	ENSG00000177728	-0.180361	0.000491088	0.00110013	-3.60665	N ForeBr vs MidDien
ENST00000512091	0.4994	0.00176005	0.00682947	3.21848	ENSG00000150471	0.0820532	0.11455	0.158716	1.59243	N ForeBr vs MidDien
ENST00000382093	0.656278	0.00176852	0.00685808	3.21559	ENSG00000182551	-0.0934035	0.0731039	0.106589	-1.81212	N ForeBr vs MidDien
ENST00000502506	0.26565	0.0018303	0.0070496	3.20601	ENSG00000186010	0.0518373	0.483374	0.553403	0.703624	N ForeBr vs MidDien
ENST00000379406	-0.325604	0.0018332	0.0070586	-3.20426	ENSG00000172766	-0.0429431	0.358658	0.429651	-0.92226	N ForeBr vs MidDien
ENST00000409257	0.904702	0.00184574	0.00709813	3.20079	ENSG00000183077	0.123261	0.290653	0.359118	1.06248	N ForeBr vs MidDien
ENST00000374935	-0.427171	0.00185853	0.00714074	-3.19803	ENSG00000075151	0.00906444	0.772918	0.815879	0.289378	N ForeBr vs MidDien
ENST00000403197	0.924972	0.0018689	0.00716736	3.19644	ENSG00000173614	0.0408057	0.575442	0.640949	0.561939	N ForeBr vs MidDien
ENST00000430756	0.845162	0.00187106	0.00717346	3.19797	ENSG00000235244	0.01035	0.8122	0.849135	0.238236	N ForeBr vs MidDien
ENST00000620023	1.00201	0.00188464	0.00721796	3.19381	ENSG00000230606	0.133224	0.155516	0.207791	1.43153	N ForeBr vs MidDien
ENST00000484793	0.347479	0.00202168	0.00767137	3.1731	ENSG00000127603	0.047022	0.346101	0.416616	0.946816	N ForeBr vs MidDien
ENST00000506914	0.793333	0.00206244	0.00780647	3.16609	ENSG00000231187	0.141815	0.17663	0.232496	1.36108	N ForeBr vs MidDien
ENST00000577571	0.946281	0.00207788	0.00786037	3.16487	ENSG00000266094	-0.276065	4.14964025560471e-05	0.000110418	-4.2929	N ForeBr vs MidDien
ENST00000636842	-1.08076	0.00207857	0.0078606	-3.16424	ENSG00000107863	1.06897	6.93344051145049e-38	1.35437331704923e-35	21.1778	N ForeBr vs MidDien
ENST00000647188	0.221488	0.00208262	0.00787355	3.16194	ENSG00000157540	0.0356907	0.173725	0.22903	1.37034	N ForeBr vs MidDien
ENST00000508803	-0.285006	0.00212849	0.00802271	-3.15531	ENSG00000109685	-0.0186083	0.509605	0.578846	-0.661894	N ForeBr vs MidDien
ENST00000489816	0.877287	0.00213849	0.00805315	3.15493	ENSG00000028310	0.0666931	0.134686	0.183	1.50848	N ForeBr vs MidDien
ENST00000471254	-0.429428	0.00214483	0.00807215	-3.15217	ENSG00000186141	0.125252	0.00862266	0.0154401	2.68176	N ForeBr vs MidDien
ENST00000455762	1.0702	0.00216146	0.0081225	3.14996	ENSG00000185049	-0.0125421	0.781701	0.823395	-0.277876	N ForeBr vs MidDien
ENST00000312371	1.21182	0.00216612	0.00813759	3.14974	ENSG00000174945	0.0167177	0.891027	0.914691	0.137361	N ForeBr vs MidDien
ENST00000591899	0.635033	0.00219257	0.00822708	3.14634	ENSG00000127540	-0.0611461	0.368347	0.439525	-0.903784	N ForeBr vs MidDien
ENST00000316999	0.375641	0.0022304	0.00833901	3.1396	ENSG00000112305	0.0775492	0.188393	0.246143	1.32459	N ForeBr vs MidDien
ENST00000342907	-0.674789	0.00226009	0.00843741	-3.1353	ENSG00000157350	-0.0145759	0.807151	0.84476	-0.244772	N ForeBr vs MidDien
ENST00000464038	1.05545	0.00228482	0.00851412	3.13179	ENSG00000158089	-1.18277	2.48604748471574e-12	1.67869589106824e-11	-8.03732	N ForeBr vs MidDien
ENST00000620578	0.887246	0.00228853	0.00852273	3.13166	ENSG00000144524	-0.00495352	0.903417	0.924719	-0.121664	N ForeBr vs MidDien
ENST00000612396	0.342972	0.00229636	0.0085473	3.13304	ENSG00000107929	-0.0987314	0.00217133	0.0043582	-3.15164	N ForeBr vs MidDien
ENST00000394976	0.495113	0.00230897	0.00858401	3.12856	ENSG00000181904	-0.0989763	0.132152	0.18006	-1.51847	N ForeBr vs MidDien
ENST00000396819	1.11464	0.00240934	0.00892004	3.11465	ENSG00000090006	-0.550718	1.80671782813675e-12	1.24299913974767e-11	-8.089	N ForeBr vs MidDien
ENST00000368324	0.313735	0.00244699	0.0090434	3.11029	ENSG00000132718	0.0762038	0.254579	0.319857	1.14602	N ForeBr vs MidDien
ENST00000544583	-0.928426	0.00245909	0.00908006	-3.10966	ENSG00000159842	0.693	3.19432308214236e-29	1.82946074322279e-27	16.1017	N ForeBr vs MidDien
ENST00000461745	0.50035	0.00246241	0.00908961	3.1099	ENSG00000185008	-0.0422764	0.572024	0.637856	-0.566994	N ForeBr vs MidDien
ENST00000256854	0.232383	0.00247228	0.00911887	3.10883	ENSG00000134440	0.0806355	0.100675	0.141882	1.65762	N ForeBr vs MidDien
ENST00000650072	-0.504435	0.00249962	0.00919983	-3.10269	ENSG00000047056	0.155822	0.000110182	0.000275274	4.03498	N ForeBr vs MidDien
ENST00000396986	0.814107	0.00252529	0.00927249	3.10004	ENSG00000148985	-0.077236	0.247853	0.312664	-1.16261	N ForeBr vs MidDien
ENST00000421560	0.904111	0.00253542	0.00930422	3.09888	ENSG00000173402	-0.0451777	0.409864	0.481324	-0.827748	N ForeBr vs MidDien
ENST00000355196	0.282583	0.00259552	0.00947749	3.09297	ENSG00000138674	-0.0662528	0.0767903	0.111274	-1.78855	N ForeBr vs MidDien
ENST00000295902	-0.6512	0.00267275	0.00970569	-3.08278	ENSG00000163637	0.110324	0.0115059	0.0201044	2.57637	N ForeBr vs MidDien
ENST00000514487	1.0968	0.0027424	0.00992979	3.07243	ENSG00000250222	0.227031	0.127469	0.174363	1.53719	N ForeBr vs MidDien
ENST00000406644	0.897747	0.00278985	0.0100841	3.06883	ENSG00000167074	-0.14088	0.0621972	0.0921761	-1.8865	N ForeBr vs MidDien
ENST00000565934	0.760637	0.00297045	0.0106538	3.04703	ENSG00000260276	0.0397506	0.651392	0.710569	0.453245	N ForeBr vs MidDien
ENST00000448907	1.04803	0.0030285	0.0108247	3.03983	ENSG00000162374	0.0406962	0.588047	0.652862	0.54348	N ForeBr vs MidDien
ENST00000321356	0.203101	0.00303727	0.010853	3.04145	ENSG00000013441	0.0567111	0.137734	0.186759	1.49683	N ForeBr vs MidDien
ENST00000485781	0.521959	0.00309647	0.0110519	3.0325	ENSG00000014641	0.0887058	0.20772	0.268049	1.26826	N ForeBr vs MidDien
ENST00000360093	0.360945	0.00311409	0.0111035	3.0316	ENSG00000153253	0.0441387	0.325082	0.395206	0.989128	N ForeBr vs MidDien
ENST00000382743	-0.862014	0.00311449	0.0111035	-3.03164	ENSG00000142082	0.300421	6.00239713839207e-06	1.80236679376533e-05	4.78873	N ForeBr vs MidDien
ENST00000452324	0.601877	0.00313223	0.0111509	3.02905	ENSG00000184368	-0.0588483	0.206658	0.266899	-1.27129	N ForeBr vs MidDien
ENST00000194118	0.546895	0.00318843	0.0113188	3.02328	ENSG00000081791	0.0461777	0.21325	0.274263	1.25283	N ForeBr vs MidDien
ENST00000514192	-0.82828	0.00320018	0.0113508	-3.02372	ENSG00000127415	-0.110241	0.100131	0.141233	-1.65992	N ForeBr vs MidDien
ENST00000649644	0.865128	0.0032218	0.0114113	3.01938	ENSG00000138767	0.0818258	0.107026	0.149589	1.62685	N ForeBr vs MidDien
ENST00000261819	0.232859	0.00333764	0.0117385	3.00799	ENSG00000089053	0.0610569	0.100945	0.142143	1.65595	N ForeBr vs MidDien
ENST00000549884	0.68739	0.00336816	0.0118226	3.00491	ENSG00000076108	-0.0514927	0.237305	0.301251	-1.18921	N ForeBr vs MidDien
ENST00000468130	0.362044	0.0034071	0.0119358	3.00193	ENSG00000162522	-0.000771354	0.989458	0.99177	-0.0132474	N ForeBr vs MidDien
ENST00000421239	-0.688166	0.0034101	0.011943	-3.00158	ENSG00000258405	0.135544	0.122391	0.16828	1.55849	N ForeBr vs MidDien
ENST00000534227	1.1257	0.00345754	0.0120821	2.99668	ENSG00000151503	0.026312	0.557377	0.624132	0.588812	N ForeBr vs MidDien
ENST00000644635	0.279489	0.00352628	0.012288	2.99077	ENSG00000181220	-0.0601865	0.200213	0.259679	-1.28978	N ForeBr vs MidDien
ENST00000425217	0.269726	0.00355663	0.0123765	2.98653	ENSG00000171435	0.0396614	0.350382	0.421144	0.93833	N ForeBr vs MidDien
ENST00000331920	0.726045	0.00367245	0.0127441	2.97692	ENSG00000185920	-0.0268114	0.714992	0.766906	-0.366239	N ForeBr vs MidDien
ENST00000290649	0.648266	0.00368635	0.0127747	2.97454	ENSG00000159461	-0.133865	0.0226794	0.0371392	-2.31535	N ForeBr vs MidDien
ENST00000398965	0.34803	0.00370736	0.0128296	2.97264	ENSG00000164074	-0.0159766	0.670313	0.727869	-0.427035	N ForeBr vs MidDien
ENST00000303569	0.701142	0.00374088	0.0129385	2.9699	ENSG00000160741	0.0274518	0.606596	0.670021	0.516605	N ForeBr vs MidDien
ENST00000376621	0.328378	0.00374798	0.0129594	2.96985	ENSG00000204590	0.044236	0.452029	0.52306	0.75508	N ForeBr vs MidDien
ENST00000307078	0.772984	0.00380795	0.013145	2.96367	ENSG00000168646	-0.243219	0.000234667	0.000556536	-3.81947	N ForeBr vs MidDien
ENST00000439087	0.875137	0.00383518	0.0132207	2.96127	ENSG00000130822	0.0849538	0.186087	0.243493	1.33166	N ForeBr vs MidDien
ENST00000594688	-0.941849	0.00389412	0.0133981	-2.95615	ENSG00000213904	0.260257	0.000288976	0.000675594	3.76229	N ForeBr vs MidDien
ENST00000536932	0.726064	0.0039677	0.0136138	2.94986	ENSG00000072609	-0.216499	2.02287384130133e-08	8.40737726063649e-08	-6.11788	N ForeBr vs MidDien
ENST00000527494	0.444868	0.0039888	0.013675	2.94807	ENSG00000129158	-0.141969	0.000255323	0.000602065	-3.79546	N ForeBr vs MidDien
ENST00000278243	-0.948208	0.00398991	0.013675	-2.9481	ENSG00000148985	-0.077236	0.247853	0.312664	-1.16261	N ForeBr vs MidDien
ENST00000326005	-0.639704	0.00399396	0.0136851	-2.94804	ENSG00000180304	-0.0235506	0.612312	0.675226	-0.508405	N ForeBr vs MidDien
ENST00000392524	-0.239643	0.00401018	0.013737	-2.94631	ENSG00000170144	-0.0375951	0.492602	0.562242	-0.688772	N ForeBr vs MidDien
ENST00000601588	0.549385	0.00403135	0.0138019	2.94661	ENSG00000178951	0.0160728	0.756554	0.80227	0.31089	N ForeBr vs MidDien
ENST00000445288	0.908834	0.00407947	0.0139492	2.9405	ENSG00000187257	-0.0127186	0.756729	0.802352	-0.31066	N ForeBr vs MidDien
ENST00000392193	-0.187816	0.00409968	0.0140052	-2.94078	ENSG00000078018	0.00247169	0.9565	0.966083	0.0546854	N ForeBr vs MidDien
ENST00000508624	0.393519	0.00422517	0.0143789	2.92865	ENSG00000134982	-0.0467692	0.347879	0.418526	-0.943296	N ForeBr vs MidDien
ENST00000371374	0.390443	0.00423817	0.0144192	2.9276	ENSG00000172348	-0.09431	0.327903	0.398084	-0.983271	N ForeBr vs MidDien
ENST00000230124	0.430402	0.0042397	0.0144205	2.9281	ENSG00000112367	0.0776183	0.1517	0.203326	1.44502	N ForeBr vs MidDien
ENST00000374791	0.536944	0.00425147	0.0144566	2.92669	ENSG00000182667	-0.244865	0.000586936	0.00129878	-3.55612	N ForeBr vs MidDien
ENST00000396969	0.613124	0.00427041	0.0145108	2.92667	ENSG00000132002	-0.610531	2.40667823255544e-07	8.72899641443104e-07	-5.56379	N ForeBr vs MidDien
ENST00000296754	-0.985729	0.00432057	0.0146557	-2.92109	ENSG00000164307	0.00463137	0.929154	0.94527	0.0891404	N ForeBr vs MidDien
ENST00000367176	-0.301504	0.00441042	0.0149039	-2.91534	ENSG00000170382	0.0264773	0.641462	0.70145	0.467124	N ForeBr vs MidDien
ENST00000320081	-0.377228	0.00443897	0.0149802	-2.91246	ENSG00000115295	-0.00146697	0.977005	0.982348	-0.0288984	N ForeBr vs MidDien
ENST00000334701	1.02284	0.0044477	0.0149998	2.91138	ENSG00000080824	-0.507444	2.59724600221796e-06	8.22561494448819e-06	-4.99756	N ForeBr vs MidDien
ENST00000561733	0.851033	0.00444839	0.0149998	2.91315	ENSG00000147274	-0.151106	0.000226932	0.000539244	-3.82912	N ForeBr vs MidDien
ENST00000607004	-0.221573	0.00445156	0.0150065	-2.91279	ENSG00000203930	0.0156744	0.771747	0.815098	0.290896	N ForeBr vs MidDien
ENST00000361875	0.511788	0.00447363	0.0150606	2.90979	ENSG00000196428	-0.0256971	0.511661	0.580728	-0.658658	N ForeBr vs MidDien
ENST00000563858	0.471162	0.00450215	0.0151327	2.90717	ENSG00000102900	-0.911618	4.24109257886571e-22	9.97705628391656e-21	-12.5487	N ForeBr vs MidDien
ENST00000449246	0.496858	0.0046179	0.015463	2.8986	ENSG00000182606	-0.0544241	0.0459496	0.0702162	-2.02196	N ForeBr vs MidDien
ENST00000597230	0.909996	0.00462617	0.0154866	2.89791	ENSG00000268516	0.168708	0.11353	0.157482	1.59688	N ForeBr vs MidDien
ENST00000361532	0.817261	0.00466522	0.015609	2.89503	ENSG00000143420	0.0120402	0.80776	0.845275	0.243977	N ForeBr vs MidDien
ENST00000498623	0.485489	0.00467471	0.0156282	2.89452	ENSG00000241553	-0.12753	0.0910729	0.12972	-1.70675	N ForeBr vs MidDien
ENST00000553876	0.966569	0.00471454	0.0157571	2.89194	ENSG00000100461	-0.324997	5.48015942398269e-13	4.00316954517173e-12	-8.32306	N ForeBr vs MidDien
ENST00000381093	0.919841	0.00471631	0.0157577	2.89129	ENSG00000146938	-0.118896	0.0846606	0.1216	-1.74192	N ForeBr vs MidDien
ENST00000401723	0.870536	0.00472712	0.0157823	2.89074	ENSG00000189350	-0.00832871	0.948765	0.960699	-0.0644244	N ForeBr vs MidDien
ENST00000319770	0.576432	0.00476507	0.0158878	2.88778	ENSG00000126746	0.0507593	0.308564	0.377856	1.02356	N ForeBr vs MidDien
ENST00000373408	0.712502	0.00477091	0.0158988	2.88747	ENSG00000198937	0.168842	0.288902	0.357237	1.06633	N ForeBr vs MidDien
ENST00000355029	0.833196	0.00478003	0.015925	2.88696	ENSG00000173848	-0.329923	0.00317818	0.00619827	-3.02599	N ForeBr vs MidDien
ENST00000394906	0.617961	0.00478504	0.0159374	2.88637	ENSG00000132589	-0.077767	0.152791	0.204544	-1.44094	N ForeBr vs MidDien
ENST00000381916	0.552899	0.00479699	0.0159616	2.88549	ENSG00000061938	-0.188845	0.00116939	0.00246071	-3.3444	N ForeBr vs MidDien
ENST00000601911	-0.396682	0.00479742	0.0159616	-2.88619	ENSG00000268262	-0.0454524	0.650065	0.70951	-0.455085	N ForeBr vs MidDien
ENST00000435944	0.713227	0.00482401	0.0160458	2.88374	ENSG00000177640	0.0846193	0.255935	0.321284	1.14287	N ForeBr vs MidDien
ENST00000251453	0.510522	0.00495716	0.0164537	2.87603	ENSG00000105193	0.0342425	0.593096	0.657405	0.53614	N ForeBr vs MidDien
ENST00000395076	-0.237312	0.00498278	0.0165212	-2.87384	ENSG00000100614	0.0100953	0.824796	0.859772	0.221979	N ForeBr vs MidDien
ENST00000329492	0.288138	0.00500519	0.0165779	2.87095	ENSG00000008735	-0.00712281	0.875825	0.90209	-0.15668	N ForeBr vs MidDien
ENST00000561287	-0.870261	0.00507456	0.0167609	-2.86643	ENSG00000259429	0.0286301	0.685673	0.741163	0.405959	N ForeBr vs MidDien
ENST00000343217	1.10251	0.0050765	0.0167609	2.8661	ENSG00000188542	0.149729	0.195175	0.253882	1.30434	N ForeBr vs MidDien
ENST00000444368	0.673326	0.00511151	0.0168676	2.86374	ENSG00000132405	-0.0569691	0.235746	0.299516	-1.19302	N ForeBr vs MidDien
ENST00000439738	-0.351729	0.00515933	0.0170075	-2.86096	ENSG00000225783	0.223351	0.000691476	0.00150949	3.5046	N ForeBr vs MidDien
ENST00000223428	0.817016	0.00526839	0.017335	2.85334	ENSG00000081386	0.0498757	0.249883	0.314807	1.15767	N ForeBr vs MidDien
ENST00000341517	0.603727	0.00530168	0.0174216	2.85155	ENSG00000184588	-0.752545	2.04434778605234e-20	3.79679464034407e-19	-11.8058	N ForeBr vs MidDien
ENST00000532779	-0.474927	0.00531692	0.0174579	-2.85018	ENSG00000147642	0.0443886	0.198578	0.257787	1.29449	N ForeBr vs MidDien
ENST00000555437	0.468623	0.00535982	0.0175895	2.84754	ENSG00000198894	-0.119744	0.0386083	0.0600805	-2.09661	N ForeBr vs MidDien
ENST00000413077	0.873656	0.00536528	0.0176028	2.84706	ENSG00000234327	0.135945	0.403031	0.474646	0.83992	N ForeBr vs MidDien
ENST00000647056	0.443209	0.00536827	0.0176034	2.84873	ENSG00000108641	0.103694	0.142644	0.192569	1.47818	N ForeBr vs MidDien
ENST00000369846	0.804759	0.00544288	0.0178341	2.84242	ENSG00000135338	-0.0339392	0.604665	0.668192	-0.519384	N ForeBr vs MidDien
ENST00000402318	-0.805696	0.00549018	0.0179608	-2.84117	ENSG00000236816	0.194938	0.0527477	0.0794556	1.96149	N ForeBr vs MidDien
ENST00000416193	0.46691	0.00550456	0.0179985	2.83822	ENSG00000226419	-0.00862543	0.863722	0.891934	-0.172095	N ForeBr vs MidDien
ENST00000560498	0.389135	0.00561156	0.0182909	2.83254	ENSG00000140382	-0.0140935	0.684833	0.740438	-0.407088	N ForeBr vs MidDien
ENST00000228347	0.594191	0.00563376	0.0183394	2.83099	ENSG00000013503	0.0256509	0.630774	0.692149	0.482155	N ForeBr vs MidDien
ENST00000399332	-0.182242	0.00575798	0.0186806	-2.82304	ENSG00000092148	0.103682	0.00532846	0.00996546	2.85022	N ForeBr vs MidDien
ENST00000615612	-0.400629	0.00578369	0.0187543	-2.82128	ENSG00000128266	-0.0548624	0.355947	0.426944	-0.927534	N ForeBr vs MidDien
ENST00000494270	0.804895	0.00604713	0.0195023	2.80561	ENSG00000269609	-0.00604814	0.918229	0.936593	-0.102937	N ForeBr vs MidDien
ENST00000398016	-0.830981	0.00605711	0.0195295	-2.80522	ENSG00000155974	0.650192	1.03992071250615e-10	5.79224764327641e-10	7.25202	N ForeBr vs MidDien
ENST00000490889	-0.930001	0.00607991	0.0195879	-2.80467	ENSG00000196220	-0.0103153	0.759735	0.805097	-0.306687	N ForeBr vs MidDien
ENST00000541638	0.588979	0.00612718	0.0197249	2.80231	ENSG00000067221	0.0793139	0.143686	0.19386	1.47409	N ForeBr vs MidDien
ENST00000331272	0.49421	0.00616532	0.0198273	2.79885	ENSG00000107829	-0.20927	1.03819319067152e-05	3.01841735887196e-05	-4.64988	N ForeBr vs MidDien
ENST00000376757	0.552953	0.006192	0.0199029	2.79777	ENSG00000172830	0.0132528	0.899697	0.921864	0.126374	N ForeBr vs MidDien
ENST00000341776	-0.544712	0.00620321	0.0199286	-2.79671	ENSG00000008083	-0.0356143	0.376027	0.447246	-0.88934	N ForeBr vs MidDien
ENST00000569045	0.295471	0.00627873	0.0201247	2.79251	ENSG00000140743	-0.556874	4.03091542070432e-11	2.3598706870262e-10	-7.43549	N ForeBr vs MidDien
ENST00000273590	0.503298	0.0064014	0.0204707	2.78717	ENSG00000145022	-0.0151733	0.788614	0.828888	-0.268855	N ForeBr vs MidDien
ENST00000559390	0.462997	0.00649794	0.020737	2.78202	ENSG00000185880	-0.00534671	0.900471	0.922438	-0.125399	N ForeBr vs MidDien
ENST00000649423	-0.785776	0.00656648	0.0209078	-2.77763	ENSG00000151474	0.128414	0.00805381	0.0145117	2.70605	N ForeBr vs MidDien
ENST00000594234	0.870116	0.00672966	0.0213513	2.76855	ENSG00000099326	0.0262307	0.614229	0.676982	0.505664	N ForeBr vs MidDien
ENST00000223368	0.411895	0.00681615	0.0216038	2.76396	ENSG00000106635	0.100938	0.108429	0.151279	1.62012	N ForeBr vs MidDien
ENST00000435893	1.04231	0.00692351	0.021861	2.75818	ENSG00000140044	0.0659047	0.421917	0.493441	0.806498	N ForeBr vs MidDien
ENST00000306077	0.298471	0.00698365	0.0219953	2.756	ENSG00000170876	-0.00322388	0.941634	0.955035	-0.0734077	N ForeBr vs MidDien
ENST00000440309	0.406316	0.00701003	0.0220673	2.75515	ENSG00000163482	5.38259881093239e-05	0.999068	0.999205	0.00117118	N ForeBr vs MidDien
ENST00000534647	0.554869	0.00705142	0.0221809	2.75224	ENSG00000198561	0.0947478	0.220872	0.282901	1.23216	N ForeBr vs MidDien
ENST00000508078	0.909421	0.00705789	0.0221956	2.7514	ENSG00000150471	0.0820532	0.11455	0.158716	1.59243	N ForeBr vs MidDien
ENST00000500444	0.201637	0.00707566	0.0222403	2.75168	ENSG00000246596	0.0895743	0.144484	0.194788	1.47104	N ForeBr vs MidDien
ENST00000381356	0.606355	0.00711714	0.0223485	2.74948	ENSG00000205707	0.0684295	0.322063	0.392082	0.995324	N ForeBr vs MidDien
ENST00000589878	-0.197969	0.0071948	0.0225468	-2.74591	ENSG00000257103	-0.010863	0.780193	0.82209	-0.279845	N ForeBr vs MidDien
ENST00000372676	0.934221	0.00721421	0.0225963	2.74365	ENSG00000101443	0.152135	0.152867	0.204614	1.44087	N ForeBr vs MidDien
ENST00000622583	0.52835	0.00725851	0.022718	2.74149	ENSG00000172613	-0.189125	0.00303581	0.00594233	-3.04146	N ForeBr vs MidDien
ENST00000553891	0.665045	0.00733417	0.0229119	2.73781	ENSG00000165861	-0.0166871	0.694884	0.749453	-0.393394	N ForeBr vs MidDien
ENST00000338972	-0.789144	0.00739593	0.0230812	-2.73544	ENSG00000172239	0.122536	0.0391942	0.0608927	2.09035	N ForeBr vs MidDien
ENST00000590706	0.586555	0.00748748	0.0233122	2.73048	ENSG00000267796	0.0374218	0.659857	0.718083	0.441454	N ForeBr vs MidDien
ENST00000651170	0.753372	0.00755875	0.0234932	2.72712	ENSG00000214719	0.00818294	0.952362	0.963059	0.0598942	N ForeBr vs MidDien
ENST00000268616	0.237488	0.00763471	0.0236998	2.72477	ENSG00000140948	0.049841	0.156465	0.208896	1.42802	N ForeBr vs MidDien
ENST00000396675	-0.593651	0.00772311	0.0239209	-2.72046	ENSG00000003147	0.229855	1.22476069912052e-05	3.5163424839357e-05	4.61508	N ForeBr vs MidDien
ENST00000448612	0.356617	0.00772532	0.0239217	2.71952	ENSG00000184465	0.0383897	0.335062	0.405492	0.968801	N ForeBr vs MidDien
ENST00000611678	-0.406651	0.00779437	0.0241176	-2.71662	ENSG00000059915	0.0537738	0.261667	0.327596	1.12905	N ForeBr vs MidDien
ENST00000652664	0.814011	0.00797084	0.0245907	2.70873	ENSG00000145861	0.150347	0.221691	0.283784	1.2299	N ForeBr vs MidDien
ENST00000445482	0.867851	0.00801473	0.0247017	2.70734	ENSG00000128564	0.0774875	0.634552	0.69554	0.47684	N ForeBr vs MidDien
ENST00000614088	-0.869193	0.00805259	0.0248062	-2.70555	ENSG00000197062	0.0177975	0.700365	0.754287	0.385986	N ForeBr vs MidDien
ENST00000588685	0.727946	0.00807514	0.0248441	2.70365	ENSG00000166770	0.0544933	0.436906	0.508006	0.780641	N ForeBr vs MidDien
ENST00000451522	-0.28938	0.00811972	0.0249625	-2.70194	ENSG00000132405	-0.0569691	0.235746	0.299516	-1.19302	N ForeBr vs MidDien
ENST00000432825	0.634864	0.00816719	0.0250851	2.69981	ENSG00000147912	0.0772623	0.237754	0.301786	1.18788	N ForeBr vs MidDien
ENST00000566708	0.521062	0.0082762	0.0253576	2.69482	ENSG00000132600	0.0602715	0.147006	0.197786	1.46192	N ForeBr vs MidDien
ENST00000449886	0.75936	0.00838255	0.0256521	2.6902	ENSG00000169155	0.0301216	0.404886	0.476396	0.836588	N ForeBr vs MidDien
ENST00000371834	0.837937	0.00841403	0.025717	2.69057	ENSG00000169925	0.0462356	0.364923	0.436082	0.910353	N ForeBr vs MidDien
ENST00000555677	0.951604	0.00849612	0.0259298	2.68538	ENSG00000119650	-0.145591	0.00427426	0.00814282	-2.92565	N ForeBr vs MidDien
ENST00000359087	-0.266009	0.00855386	0.0260679	-2.68352	ENSG00000159593	-0.0561462	0.193101	0.251543	-1.31047	N ForeBr vs MidDien
ENST00000478508	0.575271	0.00862543	0.0262668	2.68063	ENSG00000055044	0.0360276	0.402307	0.473921	0.841169	N ForeBr vs MidDien
ENST00000306378	-0.245021	0.00878776	0.0266962	-2.67331	ENSG00000171634	-0.0454113	0.261059	0.327004	-1.13059	N ForeBr vs MidDien
ENST00000416007	0.488141	0.00879635	0.0267093	2.67296	ENSG00000151332	0.0879817	0.156425	0.208866	1.42837	N ForeBr vs MidDien
ENST00000214869	-0.856538	0.00892341	0.0270295	-2.66813	ENSG00000099203	-0.0601253	0.572895	0.638698	-0.565693	N ForeBr vs MidDien
ENST00000579198	-0.459399	0.00895577	0.0271164	-2.66662	ENSG00000141562	-0.0337743	0.483659	0.553657	-0.703117	N ForeBr vs MidDien
ENST00000549155	0.865898	0.00907367	0.0274514	2.66256	ENSG00000151572	-0.0613225	0.474171	0.544734	-0.718511	N ForeBr vs MidDien
ENST00000356239	-0.190254	0.00914575	0.0276427	-2.66023	ENSG00000127914	-0.0485622	0.348396	0.419032	-0.942328	N ForeBr vs MidDien
ENST00000406925	0.87321	0.00930878	0.0280812	2.6537	ENSG00000242028	-0.30345	2.24593628625499e-07	8.17172693675148e-07	-5.57639	N ForeBr vs MidDien
ENST00000341695	0.516196	0.00931755	0.0281009	2.65209	ENSG00000138777	0.0161429	0.791326	0.831139	0.265316	N ForeBr vs MidDien
ENST00000290650	0.313596	0.00941545	0.0283688	2.64875	ENSG00000159459	-0.0998158	0.0081314	0.0146407	-2.70309	N ForeBr vs MidDien
ENST00000606884	0.87387	0.00946675	0.0284891	2.64634	ENSG00000250903	-0.142884	0.00049129	0.00110037	-3.60906	N ForeBr vs MidDien
ENST00000285518	0.935177	0.0095148	0.028613	2.6445	ENSG00000155189	-0.110241	0.0807016	0.116395	-1.76487	N ForeBr vs MidDien
ENST00000245663	0.476812	0.0095231	0.0286311	2.64483	ENSG00000130584	0.110304	0.17485	0.230361	1.36684	N ForeBr vs MidDien
ENST00000379852	0.617419	0.00953927	0.0286728	2.64356	ENSG00000115216	-0.356259	1.50720421315594e-14	1.33338511020727e-13	-9.03564	N ForeBr vs MidDien
ENST00000377575	0.445309	0.00988487	0.0295342	2.63106	ENSG00000182952	0.104122	0.147127	0.197925	1.46136	N ForeBr vs MidDien
ENST00000394705	0.580401	0.00991084	0.0295977	2.62993	ENSG00000119737	-0.0651307	0.223534	0.285843	-1.22507	N ForeBr vs MidDien
ENST00000215095	0.140818	0.0100073	0.02985	2.62742	ENSG00000099365	0.00165045	0.972719	0.978849	0.0342863	N ForeBr vs MidDien
ENST00000493905	0.704382	0.0100613	0.030004	2.62423	ENSG00000102393	0.177086	0.164718	0.218697	1.39988	N ForeBr vs MidDien
ENST00000613570	0.856651	0.010153	0.030263	2.62173	ENSG00000116161	0.0159912	0.841998	0.87379	0.199877	N ForeBr vs MidDien
ENST00000441751	0.19333	0.0102261	0.0304737	2.61884	ENSG00000100354	0.00587104	0.842386	0.874025	0.199379	N ForeBr vs MidDien
ENST00000216068	-0.723977	0.0102993	0.0306517	-2.61564	ENSG00000100246	0.0536029	0.474252	0.544785	0.718348	N ForeBr vs MidDien
ENST00000475229	0.61952	0.0103009	0.0306517	2.6172	ENSG00000215790	-0.0845197	0.0708048	0.103547	-1.82719	N ForeBr vs MidDien
ENST00000573487	0.813145	0.010457	0.0310508	2.61015	ENSG00000011638	0.291232	0.248248	0.313008	1.16153	N ForeBr vs MidDien
ENST00000606351	0.83433	0.0104683	0.0310696	2.60969	ENSG00000235903	-0.113612	0.0860762	0.123293	-1.73438	N ForeBr vs MidDien
ENST00000377069	0.694004	0.0104861	0.0310987	2.60918	ENSG00000089094	-0.0668582	0.197186	0.256158	-1.29857	N ForeBr vs MidDien
ENST00000543262	-0.246907	0.0104881	0.0310987	-2.61011	ENSG00000151376	0.056682	0.294373	0.362989	1.05429	N ForeBr vs MidDien
ENST00000584960	0.575598	0.0105172	0.0311557	2.60798	ENSG00000101782	0.0243497	0.635769	0.696547	0.475116	N ForeBr vs MidDien
ENST00000540449	0.260286	0.0105279	0.0311798	2.60836	ENSG00000059728	0.0327367	0.51776	0.5866	0.649181	N ForeBr vs MidDien
ENST00000502574	-0.892596	0.0105578	0.0312462	-2.60657	ENSG00000249240	0.0238109	0.882731	0.907281	0.147893	N ForeBr vs MidDien
ENST00000401042	0.608044	0.0107138	0.0316481	2.6012	ENSG00000198160	-0.0266956	0.500493	0.570034	-0.676252	N ForeBr vs MidDien
ENST00000616743	0.727382	0.0107819	0.0318193	2.60005	ENSG00000176788	-0.0909635	0.276935	0.344034	-1.09343	N ForeBr vs MidDien
ENST00000373036	0.661203	0.0108431	0.0319706	2.59678	ENSG00000188786	-0.198157	1.53315439558404e-05	4.34542711058268e-05	-4.55254	N ForeBr vs MidDien
ENST00000531154	0.909436	0.0110403	0.0324669	2.5902	ENSG00000086848	-0.132497	0.0232309	0.0379713	-2.30577	N ForeBr vs MidDien
ENST00000373818	-0.865995	0.0110606	0.032519	-2.58963	ENSG00000148180	0.236768	0.00370003	0.00713335	2.97404	N ForeBr vs MidDien
ENST00000456909	0.750473	0.0110671	0.0325304	2.58926	ENSG00000144589	0.000829061	0.989774	0.992041	0.0128502	N ForeBr vs MidDien
ENST00000417477	0.46641	0.0111296	0.0326835	2.58718	ENSG00000032219	0.0181644	0.667735	0.72543	0.430569	N ForeBr vs MidDien
ENST00000603672	0.768547	0.0111627	0.0327729	2.58609	ENSG00000230590	-0.089386	0.00101006	0.00214987	-3.39236	N ForeBr vs MidDien
ENST00000522491	0.791557	0.0114112	0.0334226	2.57799	ENSG00000070614	0.0338383	0.48684	0.556715	0.698024	N ForeBr vs MidDien
ENST00000371893	0.262293	0.0114134	0.0334226	2.57865	ENSG00000137216	0.0459101	0.270994	0.337497	1.1071	N ForeBr vs MidDien
ENST00000578586	-0.909149	0.0115941	0.0339043	-2.57239	ENSG00000181396	0.141186	0.0129262	0.0223697	2.53221	N ForeBr vs MidDien
ENST00000297908	0.696864	0.0117182	0.0341776	2.56816	ENSG00000148187	0.0546271	0.270764	0.337287	1.10771	N ForeBr vs MidDien
ENST00000518533	0.326687	0.0117453	0.0342184	2.56839	ENSG00000158815	0.102549	0.149848	0.20119	1.45174	N ForeBr vs MidDien
ENST00000382227	0.854232	0.0117939	0.034336	2.56586	ENSG00000163900	-0.0292855	0.610684	0.67389	-0.510754	N ForeBr vs MidDien
ENST00000256441	0.798676	0.0117999	0.0343454	2.56558	ENSG00000134056	0.194757	0.101685	0.14303	1.65225	N ForeBr vs MidDien
ENST00000524060	-0.684371	0.0118632	0.0344976	-2.56363	ENSG00000254377	-0.106374	0.211292	0.272096	-1.25826	N ForeBr vs MidDien
ENST00000475381	0.562746	0.0118928	0.0345407	2.56399	ENSG00000144959	0.0632219	0.45105	0.522203	0.756701	N ForeBr vs MidDien
ENST00000626968	-0.337573	0.0118964	0.0345407	-2.56304	ENSG00000166171	0.0682606	0.243084	0.307623	1.1744	N ForeBr vs MidDien
ENST00000647984	0.324605	0.0119001	0.0345407	2.56322	ENSG00000242802	-0.0624274	0.261944	0.327887	-1.12832	N ForeBr vs MidDien
ENST00000612404	0.369395	0.0119309	0.0345997	2.56149	ENSG00000153914	0.0474895	0.33558	0.405962	0.967738	N ForeBr vs MidDien
ENST00000064778	-0.249352	0.011966	0.0346917	-2.56055	ENSG00000054965	0.00864507	0.806543	0.844244	0.245565	N ForeBr vs MidDien
ENST00000488278	0.450571	0.012006	0.0347592	2.55918	ENSG00000159592	-0.081486	0.0457388	0.0699381	-2.02419	N ForeBr vs MidDien
ENST00000259895	0.402689	0.0121587	0.035156	2.55486	ENSG00000213780	0.271469	0.144198	0.194462	1.47231	N ForeBr vs MidDien
ENST00000512992	0.69798	0.0121599	0.035156	2.55443	ENSG00000165671	0.0286379	0.372929	0.444087	0.895106	N ForeBr vs MidDien
ENST00000564845	-0.468498	0.0123442	0.0356171	-2.55014	ENSG00000177200	0.0465239	0.291946	0.360451	1.0597	N ForeBr vs MidDien
ENST00000555166	-0.34909	0.0125175	0.0359902	-2.54364	ENSG00000139977	-0.0752291	0.15295	0.204688	-1.44045	N ForeBr vs MidDien
ENST00000284674	-0.776128	0.0126359	0.0362556	-2.54013	ENSG00000154478	-0.190063	0.124962	0.171459	-1.54776	N ForeBr vs MidDien
ENST00000395472	0.442941	0.0126793	0.0363551	2.54016	ENSG00000180008	0.0366024	0.524474	0.59275	0.63876	N ForeBr vs MidDien
ENST00000401392	0.748975	0.0130004	0.0371906	2.52951	ENSG00000121988	0.0750142	0.301696	0.370857	1.03843	N ForeBr vs MidDien
ENST00000319194	-0.80841	0.0130594	0.0373253	-2.52814	ENSG00000166938	-0.0525107	0.215864	0.277217	-1.24576	N ForeBr vs MidDien
ENST00000344700	0.649217	0.013087	0.0373849	2.5282	ENSG00000124614	-0.0317074	0.783185	0.824607	-0.275928	N ForeBr vs MidDien
ENST00000512394	-0.221844	0.0130892	0.0373849	-2.52697	ENSG00000205302	-0.0517214	0.351078	0.421795	-0.93704	N ForeBr vs MidDien
ENST00000569314	-0.656574	0.0131043	0.037411	-2.52652	ENSG00000066933	0.00747625	0.867682	0.895431	0.16705	N ForeBr vs MidDien
ENST00000378526	0.609056	0.0131467	0.0375235	2.52533	ENSG00000005156	0.0170711	0.624211	0.68629	0.491479	N ForeBr vs MidDien
ENST00000633056	-0.719988	0.0131633	0.0375536	-2.52484	ENSG00000198792	0.00182979	0.97063	0.977466	0.0369134	N ForeBr vs MidDien
ENST00000298622	0.255916	0.0132188	0.0376862	2.52339	ENSG00000188385	0.0234081	0.684497	0.740148	0.407567	N ForeBr vs MidDien
ENST00000607367	0.478373	0.0132644	0.0377905	2.52197	ENSG00000272391	-0.193141	1.65260518950409e-07	6.13016214580714e-07	-5.64777	N ForeBr vs MidDien
ENST00000405643	-0.454058	0.0133114	0.0378915	-2.52066	ENSG00000069020	0.438491	1.53952802644105e-10	8.43309818790116e-10	7.15423	N ForeBr vs MidDien
ENST00000162330	0.670074	0.013312	0.0378915	2.52063	ENSG00000050820	-0.437695	3.33678692897611e-14	2.82516348421592e-13	-8.90116	N ForeBr vs MidDien
ENST00000370500	0.54001	0.0134455	0.0382368	2.51689	ENSG00000137947	0.080689	0.323806	0.393875	0.991658	N ForeBr vs MidDien
ENST00000321105	0.297907	0.0134932	0.0383548	2.51621	ENSG00000177302	-0.0270214	0.419748	0.491345	-0.81036	N ForeBr vs MidDien
ENST00000443328	-0.428268	0.0137247	0.0388979	-2.51033	ENSG00000136444	-0.0294434	0.489479	0.559266	-0.693806	N ForeBr vs MidDien
ENST00000451834	0.461415	0.013794	0.0390769	2.50749	ENSG00000080802	-0.0573704	0.132621	0.180586	-1.51647	N ForeBr vs MidDien
ENST00000324679	0.528193	0.0138224	0.0391485	2.50657	ENSG00000151748	-0.0844493	0.268682	0.335151	-1.11243	N ForeBr vs MidDien
ENST00000357702	0.82239	0.013844	0.0391917	2.50606	ENSG00000136715	0.0475094	0.318752	0.388439	1.00213	N ForeBr vs MidDien
ENST00000357429	0.421192	0.0139116	0.0393316	2.50527	ENSG00000146540	-0.0865094	0.0407551	0.0630447	-2.07391	N ForeBr vs MidDien
ENST00000335272	-0.247146	0.0139707	0.0394701	-2.50286	ENSG00000180957	0.116706	0.040491	0.062702	2.07622	N ForeBr vs MidDien
ENST00000376736	-0.485846	0.0139909	0.0395003	-2.50234	ENSG00000135002	-0.0740603	0.341043	0.411207	-0.956786	N ForeBr vs MidDien
ENST00000518575	0.868153	0.0140162	0.0395443	2.50133	ENSG00000185730	0.0242304	0.725951	0.776378	0.351541	N ForeBr vs MidDien
ENST00000466074	0.592519	0.0140191	0.0395443	2.50244	ENSG00000130822	0.0849538	0.186087	0.243493	1.33166	N ForeBr vs MidDien
ENST00000410049	0.302294	0.0140288	0.0395628	2.50152	ENSG00000135974	0.0630713	0.300381	0.36949	1.04114	N ForeBr vs MidDien
ENST00000448521	-0.249477	0.0140975	0.0397205	-2.50018	ENSG00000136279	0.00849275	0.845699	0.876715	0.195131	N ForeBr vs MidDien
ENST00000374685	-0.298893	0.0142323	0.0400373	-2.49547	ENSG00000204231	-0.0174627	0.721113	0.772601	-0.358025	N ForeBr vs MidDien
ENST00000471619	0.712374	0.0143311	0.0402699	2.4936	ENSG00000078018	0.00247169	0.9565	0.966083	0.0546854	N ForeBr vs MidDien
ENST00000548149	-0.69633	0.0145241	0.0407209	-2.48826	ENSG00000258017	-0.0768565	0.345954	0.416485	-0.947027	N ForeBr vs MidDien
ENST00000506042	0.853468	0.0145373	0.0407396	2.48753	ENSG00000161011	-0.0688509	0.0281861	0.0452891	-2.2283	N ForeBr vs MidDien
ENST00000426982	0.774294	0.014572	0.0408276	2.48655	ENSG00000142687	-0.0545237	0.153464	0.2053	-1.4388	N ForeBr vs MidDien
ENST00000358825	0.704229	0.0146177	0.0409436	2.48569	ENSG00000170325	-0.0576666	0.173806	0.229109	-1.37012	N ForeBr vs MidDien
ENST00000263904	-0.248307	0.0146264	0.0409527	-2.48676	ENSG00000115145	0.0704249	0.149086	0.200289	1.45446	N ForeBr vs MidDien
ENST00000602574	0.335007	0.0148592	0.0415022	2.47917	ENSG00000148444	0.17198	0.192804	0.251216	1.31135	N ForeBr vs MidDien
ENST00000650130	0.801136	0.0149972	0.0418151	2.47577	ENSG00000130294	-0.0712146	0.111015	0.154346	-1.60848	N ForeBr vs MidDien
ENST00000437944	0.776906	0.0149993	0.0418151	2.47561	ENSG00000144306	0.047138	0.309802	0.379117	1.02093	N ForeBr vs MidDien
ENST00000415674	0.415108	0.0150016	0.0418151	2.47603	ENSG00000136052	-0.0593727	0.211821	0.272681	-1.25684	N ForeBr vs MidDien
ENST00000262752	-0.530863	0.0150046	0.0418151	-2.47546	ENSG00000072133	0.252299	1.2615742882968e-05	3.61549938162921e-05	4.60577	N ForeBr vs MidDien
ENST00000409074	0.582601	0.0150843	0.0420091	2.47345	ENSG00000256053	-0.0598715	0.372401	0.443516	-0.896155	N ForeBr vs MidDien
ENST00000374232	0.421411	0.0150985	0.0420206	2.47312	ENSG00000148158	-0.183403	4.30895881799616e-05	0.000114338	-4.28475	N ForeBr vs MidDien
ENST00000539348	0.845742	0.0151886	0.0422055	2.4712	ENSG00000226091	0.168983	0.124429	0.170792	1.54979	N ForeBr vs MidDien
ENST00000439616	0.488346	0.0153066	0.042477	2.46788	ENSG00000105953	-0.213546	7.26201298028947e-08	2.83976965033224e-07	-5.82699	N ForeBr vs MidDien
ENST00000487053	-0.248866	0.0153372	0.0425427	-2.46725	ENSG00000197530	-0.0633124	0.289291	0.357638	-1.06545	N ForeBr vs MidDien
ENST00000534584	0.810218	0.0154273	0.0427644	2.46489	ENSG00000254872	0.271794	0.239703	0.303941	1.18298	N ForeBr vs MidDien
ENST00000509990	0.595017	0.0158477	0.0438229	2.45465	ENSG00000280987	-0.0888114	0.581489	0.646335	-0.553068	N ForeBr vs MidDien
ENST00000369443	0.622596	0.0158635	0.0438472	2.45533	ENSG00000196505	0.0023502	0.954673	0.964549	0.0569885	N ForeBr vs MidDien
ENST00000438045	-0.354778	0.0158695	0.0438541	-2.45459	ENSG00000127980	0.0805801	0.0593632	0.0883743	1.90827	N ForeBr vs MidDien
ENST00000642065	0.728152	0.0159703	0.0440547	2.45169	ENSG00000167182	0.0854673	0.158661	0.211579	1.42042	N ForeBr vs MidDien
ENST00000266604	0.439776	0.0161494	0.0444704	2.44763	ENSG00000139233	0.0799098	0.298113	0.366988	1.04605	N ForeBr vs MidDien
ENST00000563909	0.31558	0.0161549	0.0444759	2.4473	ENSG00000103549	0.0629269	0.101012	0.142229	1.65555	N ForeBr vs MidDien
ENST00000340437	0.216873	0.0161638	0.0444807	2.44839	ENSG00000149532	-0.0128216	0.764822	0.809285	-0.299995	N ForeBr vs MidDien
ENST00000412924	-0.269936	0.0162252	0.0446398	-2.44608	ENSG00000122068	-0.0251105	0.539958	0.607644	-0.615053	N ForeBr vs MidDien
ENST00000637888	0.87172	0.0163327	0.0448862	2.44313	ENSG00000260007	0.225826	0.22784	0.290619	1.21354	N ForeBr vs MidDien
ENST00000398659	0.324055	0.0164525	0.0451659	2.4403	ENSG00000032389	0.0562404	0.168713	0.223257	1.38676	N ForeBr vs MidDien
ENST00000371817	-0.819879	0.0164898	0.0452582	-2.43944	ENSG00000130635	1.12218	1.38259287054806e-09	6.73532995365187e-09	6.69924	N ForeBr vs MidDien
ENST00000635647	-0.428178	0.0165728	0.045423	-2.4378	ENSG00000011304	-0.068886	0.220543	0.282529	-1.23295	N ForeBr vs MidDien
ENST00000398540	0.800284	0.016652	0.0455636	2.43647	ENSG00000114541	-1.21887	3.85008797831178e-14	3.23348271744741e-13	-8.86564	N ForeBr vs MidDien
ENST00000576924	0.19623	0.0167766	0.0458173	2.43328	ENSG00000167978	0.0298135	0.666794	0.724552	0.43188	N ForeBr vs MidDien
ENST00000426588	-0.728126	0.0167848	0.0458266	-2.43263	ENSG00000168259	0.0047621	0.864195	0.892338	0.171492	N ForeBr vs MidDien
ENST00000344120	-0.781366	0.0168199	0.0459029	-2.43274	ENSG00000187678	-0.131868	0.277432	0.344535	-1.09228	N ForeBr vs MidDien
ENST00000376151	0.214323	0.0168313	0.0459135	2.43259	ENSG00000213760	0.114562	0.238453	0.302515	1.18615	N ForeBr vs MidDien
ENST00000524248	0.5068	0.0168962	0.0460604	2.43033	ENSG00000155506	0.00352477	0.898293	0.92081	0.128151	N ForeBr vs MidDien
ENST00000332211	-0.288379	0.0169139	0.0460987	-2.43004	ENSG00000165637	-0.0702058	0.335642	0.405992	-0.967593	N ForeBr vs MidDien
ENST00000371561	-0.211733	0.0170046	0.0463015	-2.42763	ENSG00000176884	-0.0450157	0.457887	0.52886	-0.745296	N ForeBr vs MidDien
ENST00000367874	-0.492841	0.0171298	0.0465958	-2.42485	ENSG00000152382	-0.049501	0.563719	0.629912	-0.579326	N ForeBr vs MidDien
ENST00000513615	-0.221803	0.0171826	0.0466784	-2.42453	ENSG00000151552	-0.0241689	0.664991	0.722844	-0.43435	N ForeBr vs MidDien
ENST00000502101	0.543291	0.0172428	0.0468115	2.42228	ENSG00000247970	0.108019	0.391045	0.462697	0.861548	N ForeBr vs MidDien
ENST00000410108	0.22742	0.0173338	0.047028	2.42107	ENSG00000177951	-0.162377	0.00126233	0.00263901	-3.32071	N ForeBr vs MidDien
ENST00000262455	0.496015	0.0173595	0.0470686	2.41966	ENSG00000023318	-0.0457085	0.262179	0.328106	-1.12788	N ForeBr vs MidDien
ENST00000222120	0.560585	0.0174517	0.0472556	2.41774	ENSG00000105514	0.0643114	0.393432	0.465045	0.857204	N ForeBr vs MidDien
ENST00000408903	-0.858723	0.0175067	0.0473942	-2.4172	ENSG00000171444	0.178658	0.0709966	0.103814	1.82573	N ForeBr vs MidDien
ENST00000355265	0.780889	0.0176482	0.0477155	2.41329	ENSG00000197993	0.0211372	0.908251	0.928589	0.115543	N ForeBr vs MidDien
ENST00000519328	-0.756396	0.0177405	0.0479442	-2.41128	ENSG00000104325	-0.101016	0.252546	0.31765	-1.15103	N ForeBr vs MidDien
ENST00000295321	-0.209092	0.0179759	0.0484765	-2.40697	ENSG00000163166	-0.0125246	0.793203	0.832544	-0.262879	N ForeBr vs MidDien
ENST00000221265	-0.307988	0.018016	0.0485419	-2.40557	ENSG00000006712	0.147914	0.00953787	0.0169416	2.64495	N ForeBr vs MidDien
ENST00000596288	-0.65119	0.0181372	0.0488579	-2.40271	ENSG00000112118	-0.0423554	0.51018	0.579377	-0.661031	N ForeBr vs MidDien
ENST00000313064	0.633434	0.0181707	0.0489376	2.40206	ENSG00000181798	0.0079616	0.925688	0.942577	0.0935122	N ForeBr vs MidDien
ENST00000441592	0.810081	0.0182269	0.0490452	2.4008	ENSG00000224078	-0.19486	1.09806875284457e-08	4.73743801513184e-08	-6.24452	N ForeBr vs MidDien
ENST00000393232	0.620687	0.0182476	0.0490814	2.40036	ENSG00000106459	-0.194119	0.000114827	0.000285898	-4.01892	N ForeBr vs MidDien
ENST00000587097	0.232575	0.0182986	0.0491973	2.39943	ENSG00000087152	-0.0325469	0.48488	0.554791	-0.7012	N ForeBr vs MidDien
ENST00000301919	0.452871	0.018586	0.0498844	2.39366	ENSG00000170903	0.0148534	0.791887	0.831569	0.264582	N ForeBr vs MidDien
ENST00000524702	-5.10286	3.09872370297805e-29	7.31415726872742e-27	-16.359	ENSG00000174672	-0.0367565	0.595257	0.651771	-0.533029	N MidDien vs BasGan
ENST00000648114	-2.58757	1.00403239290874e-16	4.28684137723154e-15	-10.0171	ENSG00000144711	0.0473664	0.380202	0.440481	0.881586	N MidDien vs BasGan
ENST00000344979	2.52616	1.03321677579285e-16	4.38153961531136e-15	10.0766	ENSG00000065989	0.100352	0.316031	0.374953	1.00797	N MidDien vs BasGan
ENST00000518180	-4.22774	1.14476163246204e-16	4.77365600736669e-15	-10.0414	ENSG00000169946	2.44605	1.58982897991975e-20	2.25858950796651e-19	11.8875	N MidDien vs BasGan
ENST00000507116	-3.7657	2.98482717113296e-16	1.15247493552078e-14	-9.87549	ENSG00000113448	0.566093	4.22259935104425e-11	2.08914582998973e-10	7.43972	N MidDien vs BasGan
ENST00000442977	-4.02877	6.5899531231796e-16	2.39652074334235e-14	-9.7082	ENSG00000164830	1.06766	2.50205861825887e-17	2.50870936985644e-16	10.369	N MidDien vs BasGan
ENST00000371374	-1.43419	4.63309282463317e-14	1.26550199205592e-12	-8.79448	ENSG00000172348	0.105514	0.433191	0.493972	0.787045	N MidDien vs BasGan
ENST00000578232	1.87012	2.39772498656038e-13	5.77948739535074e-12	8.50265	ENSG00000131748	-1.01593	1.57626186931446e-22	2.8105507071607e-21	-12.8486	N MidDien vs BasGan
ENST00000509035	-3.34657	3.24610099292676e-13	7.66202328707808e-12	-8.404	ENSG00000151422	-0.0423712	0.547314	0.605672	-0.603923	N MidDien vs BasGan
ENST00000367526	-1.52475	3.36728920911718e-13	7.93310508588623e-12	-8.4589	ENSG00000152818	0.47288	0.0127251	0.0206161	2.53918	N MidDien vs BasGan
ENST00000262320	-2.05427	7.19749408893353e-13	1.61442238265592e-11	-8.27775	ENSG00000103126	-0.00843337	0.910824	0.927517	-0.112297	N MidDien vs BasGan
ENST00000648386	2.84363	2.84615943720932e-12	5.82740663821416e-11	7.9874	ENSG00000144711	0.0473664	0.380202	0.440481	0.881586	N MidDien vs BasGan
ENST00000505923	-3.04726	6.40409632249278e-12	1.25180070303726e-10	-7.8339	ENSG00000163625	0.000942603	0.984887	0.98755	0.0189925	N MidDien vs BasGan
ENST00000380702	-3.07493	1.48095780124429e-11	2.76519135724867e-10	-7.66366	ENSG00000065989	0.100352	0.316031	0.374953	1.00797	N MidDien vs BasGan
ENST00000504454	-1.25409	2.66229281249762e-11	4.75111028307349e-10	-7.54338	ENSG00000145362	0.148145	0.0108043	0.0177433	2.60011	N MidDien vs BasGan
ENST00000578916	1.30909	3.38589559138608e-11	5.87483409823022e-10	7.51114	ENSG00000173482	-0.535456	1.58073127881416e-06	4.49016345337526e-06	-5.12112	N MidDien vs BasGan
ENST00000373064	-2.62313	3.71329509175228e-11	6.38095076893146e-10	-7.46599	ENSG00000148339	-0.048658	0.659525	0.710618	-0.441936	N MidDien vs BasGan
ENST00000651234	-2.16689	5.33991127886091e-11	8.94296745969308e-10	-7.38389	ENSG00000188157	-0.0905386	0.670636	0.720508	-0.42658	N MidDien vs BasGan
ENST00000524381	-1.7168	5.50478517232242e-11	9.18198166743379e-10	-7.39889	ENSG00000183715	0.868718	7.53606130541233e-05	0.000172589	4.1336	N MidDien vs BasGan
ENST00000359926	2.92299	1.06234108705097e-10	1.70165006389343e-09	7.24796	ENSG00000087495	0.0222175	0.779703	0.817088	0.280476	N MidDien vs BasGan
ENST00000644144	1.82885	1.0933115716121e-10	1.74901889525158e-09	7.24285	ENSG00000106992	-0.170588	0.12867	0.16895	-1.53267	N MidDien vs BasGan
ENST00000638048	3.64044	1.17709132583091e-10	1.86870716829248e-09	7.22792	ENSG00000138670	-1.97256	1.13310478556374e-21	1.83222960078075e-20	-12.4145	N MidDien vs BasGan
ENST00000403148	1.39623	3.28922771684452e-10	4.84667122941401e-09	6.98729	ENSG00000072195	-0.291153	0.000300923	0.000633464	-3.75212	N MidDien vs BasGan
ENST00000645780	-1.42215	4.39626052857409e-10	6.34339321943043e-09	-6.9479	ENSG00000073910	0.00270156	0.964026	0.97095	0.0452197	N MidDien vs BasGan
ENST00000373066	1.48328	5.08434310210673e-10	7.26085984102229e-09	6.91108	ENSG00000148339	-0.048658	0.659525	0.710618	-0.441936	N MidDien vs BasGan
ENST00000625363	-3.23831	5.99430221990115e-10	8.47330178202977e-09	-6.87979	ENSG00000136854	0.769474	3.16554793119383e-27	1.00516484236079e-25	15.1594	N MidDien vs BasGan
ENST00000629359	-1.19975	1.10163777365369e-09	1.49150308965451e-08	-6.75954	ENSG00000187391	0.117593	0.119677	0.158512	1.57016	N MidDien vs BasGan
ENST00000377315	2.41097	1.22694536132248e-09	1.64563125035781e-08	6.73019	ENSG00000165995	-1.23394	1.70669227271458e-28	6.20249394392852e-27	-15.8105	N MidDien vs BasGan
ENST00000618634	2.93885	1.29750272348457e-09	1.73231153370245e-08	6.69768	ENSG00000261308	0.103999	0.42965	0.490412	0.793076	N MidDien vs BasGan
ENST00000330430	2.14096	2.75677448345807e-09	3.48356048364248e-08	6.56394	ENSG00000172348	0.105514	0.433191	0.493972	0.787045	N MidDien vs BasGan
ENST00000530275	-1.91313	3.01141929411196e-09	3.79384243397186e-08	-6.51793	ENSG00000127603	0.0727538	0.29764	0.355951	1.04724	N MidDien vs BasGan
ENST00000449969	2.93275	3.48876695217033e-09	4.34273378822397e-08	6.5139	ENSG00000149527	-0.219942	0.207351	0.258015	-1.26927	N MidDien vs BasGan
ENST00000379370	2.8334	4.47205039317677e-09	5.49022084579405e-08	6.45723	ENSG00000188157	-0.0905386	0.670636	0.720508	-0.42658	N MidDien vs BasGan
ENST00000334049	1.86394	8.31398746527057e-09	9.76600781131783e-08	6.31827	ENSG00000141404	-2.70702	1.94390738690064e-44	6.54289320163266e-42	-25.4408	N MidDien vs BasGan
ENST00000348520	0.510119	8.59972737316864e-09	1.00732761646386e-07	6.31287	ENSG00000126214	0.000987631	0.985563	0.988138	0.0181423	N MidDien vs BasGan
ENST00000627049	2.21132	1.1706019005446e-08	1.33737258226603e-07	6.25663	ENSG00000152767	0.254627	0.111184	0.148276	1.60779	N MidDien vs BasGan
ENST00000452595	1.80536	1.55708362849237e-08	1.75487533265221e-07	6.18487	ENSG00000075711	-1.1031	6.00199653380433e-30	2.63678072623637e-28	-16.5776	N MidDien vs BasGan
ENST00000652095	-2.12319	1.92281497793967e-08	2.10449828294185e-07	-6.13638	ENSG00000196588	0.435426	6.56513083065488e-10	2.81190157229967e-09	6.86745	N MidDien vs BasGan
ENST00000479697	2.65347	2.09693852963042e-08	2.27714418452053e-07	6.11555	ENSG00000075826	-0.306582	5.58180273368593e-05	0.000130316	-4.22007	N MidDien vs BasGan
ENST00000467224	-2.58924	2.25364144356543e-08	2.43463337297094e-07	-6.10221	ENSG00000151092	0.691668	7.95266533440747e-13	4.81828890019847e-12	8.26608	N MidDien vs BasGan
ENST00000424224	2.66741	2.44191059309287e-08	2.62442452917456e-07	6.08491	ENSG00000184792	-0.846446	2.34533999621748e-17	2.36240094094135e-16	-10.3553	N MidDien vs BasGan
ENST00000649520	2.15438	2.67033476711839e-08	2.84790178488074e-07	6.06164	ENSG00000132535	-0.368651	8.08496282857609e-09	3.04445467751442e-08	-6.32588	N MidDien vs BasGan
ENST00000589297	-0.902914	3.98740877460083e-08	4.13962520914991e-07	-5.96445	ENSG00000108669	-0.119407	0.197405	0.247157	-1.29789	N MidDien vs BasGan
ENST00000418673	2.51226	6.36144674518903e-08	6.321024525998e-07	5.86531	ENSG00000055609	0.0626135	0.283934	0.341445	1.07761	N MidDien vs BasGan
ENST00000354212	1.8458	7.07119174182502e-08	6.95992200552565e-07	5.85292	ENSG00000187391	0.117593	0.119677	0.158512	1.57016	N MidDien vs BasGan
ENST00000556867	-2.02141	8.55252579720576e-08	8.33921260506969e-07	-5.79794	ENSG00000042088	0.0755758	0.320764	0.37997	0.997945	N MidDien vs BasGan
ENST00000532581	-1.11343	1.17978156400499e-07	1.12836906465615e-06	-5.72482	ENSG00000023171	0.458103	2.00903503589929e-07	6.37834022458768e-07	5.60189	N MidDien vs BasGan
ENST00000410108	-0.699652	1.282764547263e-07	1.22033342100838e-06	-5.70924	ENSG00000177951	-0.104178	0.132072	0.172929	-1.51884	N MidDien vs BasGan
ENST00000394744	-2.31943	1.39316392947862e-07	1.3143650646891e-06	-5.69156	ENSG00000131242	-0.0274405	0.683361	0.73176	-0.409134	N MidDien vs BasGan
ENST00000340391	2.85444	1.40549338701089e-07	1.32499791043755e-06	5.68492	ENSG00000158458	-0.045464	0.562683	0.620764	-0.580838	N MidDien vs BasGan
ENST00000648658	2.25453	1.58353906284039e-07	1.47726127338801e-06	5.65294	ENSG00000132535	-0.368651	8.08496282857609e-09	3.04445467751442e-08	-6.32588	N MidDien vs BasGan
ENST00000272227	1.66568	1.7300629178801e-07	1.60200496688971e-06	5.62415	ENSG00000143870	-1.90666	3.53407947310942e-35	3.10516428565012e-33	-19.5042	N MidDien vs BasGan
ENST00000359836	-1.40977	2.17860228244127e-07	1.97925305398259e-06	-5.58128	ENSG00000198947	1.17585	5.50170614709742e-14	3.80785596602965e-13	8.8125	N MidDien vs BasGan
ENST00000652319	-0.709954	2.18549728684687e-07	1.98263749517435e-06	-5.58382	ENSG00000230590	0.0163405	0.657055	0.708479	0.445384	N MidDien vs BasGan
ENST00000319481	-1.49013	2.53560787827092e-07	2.28040651022064e-06	-5.55317	ENSG00000141447	-0.0703636	0.521467	0.580681	-0.643459	N MidDien vs BasGan
ENST00000553631	-1.96931	3.04147597333845e-07	2.70233412119773e-06	-5.51077	ENSG00000021645	0.0137758	0.914483	0.93057	0.107668	N MidDien vs BasGan
ENST00000544583	2.82759	3.53625780511373e-07	3.09360735258551e-06	5.47652	ENSG00000159842	-0.24946	7.51418823024199e-05	0.000172142	-4.1383	N MidDien vs BasGan
ENST00000587819	-2.00097	4.33389266900718e-07	3.73218115979794e-06	-5.4308	ENSG00000101489	0.374597	8.84086139098415e-08	2.93372312319052e-07	5.79003	N MidDien vs BasGan
ENST00000580745	-2.23081	5.24727289414992e-07	4.42340861899026e-06	-5.38242	ENSG00000154845	0.615063	3.78306374218514e-14	2.67937418425143e-13	8.88852	N MidDien vs BasGan
ENST00000517638	2.25965	5.9690923874441e-07	4.96828647817204e-06	5.34696	ENSG00000184672	-0.0729565	0.706164	0.752311	-0.37813	N MidDien vs BasGan
ENST00000502459	-2.005	9.05045699197911e-07	7.21613874886288e-06	-5.24571	ENSG00000138640	0.0719739	0.501447	0.561446	0.674779	N MidDien vs BasGan
ENST00000504062	-2.3885	9.33355606532043e-07	7.41822022726547e-06	-5.24413	ENSG00000168993	0.155703	0.272651	0.329216	1.10329	N MidDien vs BasGan
ENST00000509018	-0.857326	1.07409282059785e-06	8.45159489969203e-06	-5.21538	ENSG00000158987	0.0713851	0.34491	0.40451	0.949208	N MidDien vs BasGan
ENST00000374791	-1.21308	1.1844763655688e-06	9.20932214621861e-06	-5.18447	ENSG00000182667	0.594221	5.09127164095813e-08	1.74341588606796e-07	5.92137	N MidDien vs BasGan
ENST00000651089	-1.7684	1.42553450642916e-06	1.08806813150877e-05	-5.14068	ENSG00000022267	-0.0482787	0.601284	0.657284	-0.52431	N MidDien vs BasGan
ENST00000544916	1.4631	1.88128695134434e-06	1.40339294939282e-05	5.0755	ENSG00000111752	-0.0318714	0.677204	0.726411	-0.417563	N MidDien vs BasGan
ENST00000434663	-2.41979	2.0339696339446e-06	1.50651036830355e-05	-5.04793	ENSG00000148180	0.198074	0.113769	0.151439	1.59573	N MidDien vs BasGan
ENST00000504329	-0.858035	2.50822332639232e-06	1.82323496880697e-05	-4.9974	ENSG00000248592	-0.348596	0.104938	0.140625	-1.63652	N MidDien vs BasGan
ENST00000348997	-2.14781	2.5496063733822e-06	1.85224017020972e-05	-5.00125	ENSG00000134769	0.357766	8.05408545638951e-05	0.000183664	4.11854	N MidDien vs BasGan
ENST00000361589	-1.02295	2.75671263080498e-06	1.98312104723234e-05	-4.9814	ENSG00000169760	0.0796495	0.228266	0.281067	1.21242	N MidDien vs BasGan
ENST00000355083	-0.858393	2.85044276264288e-06	2.04486224556875e-05	-4.96644	ENSG00000213533	-0.156864	0.118029	0.156575	-1.57703	N MidDien vs BasGan
ENST00000435893	-2.40064	3.51487322062701e-06	2.4755497669709e-05	-4.91921	ENSG00000140044	0.355534	0.00414294	0.00734158	2.93749	N MidDien vs BasGan
ENST00000409262	-2.19147	3.51642840600103e-06	2.4755497669709e-05	-4.92387	ENSG00000187605	-0.109442	0.35659	0.416701	-0.926354	N MidDien vs BasGan
ENST00000541662	1.7646	4.04115976111483e-06	2.81016723799592e-05	4.89314	ENSG00000170667	0.272117	0.392728	0.453409	0.858586	N MidDien vs BasGan
ENST00000438666	0.619399	4.14718268909355e-06	2.87590107763638e-05	4.88538	ENSG00000133104	-0.292686	1.18092308879458e-05	3.01156723821516e-05	-4.62513	N MidDien vs BasGan
ENST00000426347	1.26871	4.90780023635444e-06	3.35134175528352e-05	4.84579	ENSG00000244560	-0.0820067	0.330987	0.390368	-0.976975	N MidDien vs BasGan
ENST00000594800	1.88603	5.30282797914672e-06	3.589739070299e-05	4.81464	ENSG00000167578	0.133772	0.438598	0.499201	0.777737	N MidDien vs BasGan
ENST00000591760	-1.19409	5.3905308172085e-06	3.63926284529295e-05	-4.81785	ENSG00000105426	1.01687	4.26705465109686e-21	6.50101822121846e-20	12.0697	N MidDien vs BasGan
ENST00000463592	-1.67845	5.42909341198867e-06	3.66134547622525e-05	-4.81696	ENSG00000174469	0.649395	2.01894455378105e-08	7.27684826155218e-08	6.12369	N MidDien vs BasGan
ENST00000471619	-1.64836	7.11212237339848e-06	4.69760564367555e-05	-4.75041	ENSG00000078018	-0.032374	0.616744	0.672069	-0.502071	N MidDien vs BasGan
ENST00000331495	1.61626	7.15462392570667e-06	4.72318444910768e-05	4.75133	ENSG00000184922	0.0507427	0.694199	0.741477	0.394338	N MidDien vs BasGan
ENST00000373672	2.23569	7.67263482598236e-06	5.04386030862004e-05	4.73378	ENSG00000084636	-0.227874	0.172953	0.220184	-1.37299	N MidDien vs BasGan
ENST00000406644	-1.67281	8.00657710201684e-06	5.23313895225865e-05	-4.72103	ENSG00000167074	-0.0232725	0.823421	0.855344	-0.223761	N MidDien vs BasGan
ENST00000302206	-2.14475	8.13218915558152e-06	5.30969135367039e-05	-4.71559	ENSG00000143549	-0.0583781	0.312089	0.370879	-1.01624	N MidDien vs BasGan
ENST00000605358	-1.54601	8.29666716835961e-06	5.41425697841308e-05	-4.70812	ENSG00000160799	-0.135992	0.100392	0.135103	-1.65895	N MidDien vs BasGan
ENST00000647768	2.38281	9.00505361306977e-06	5.85820180444633e-05	4.68304	ENSG00000112541	-3.61902	3.31218990456708e-43	9.05801134151483e-41	-24.6573	N MidDien vs BasGan
ENST00000646379	-0.605012	1.03759441741127e-05	6.6702498262153e-05	-4.64747	ENSG00000157087	-0.0780679	0.470852	0.531323	-0.723985	N MidDien vs BasGan
ENST00000345044	1.57535	1.03966484153244e-05	6.6766977246257e-05	4.65733	ENSG00000133460	-0.0794071	0.309359	0.368275	-1.02206	N MidDien vs BasGan
ENST00000392952	-1.5326	1.13560959335577e-05	7.2316440103883e-05	-4.6342	ENSG00000099204	0.175322	0.0618865	0.0873461	1.88917	N MidDien vs BasGan
ENST00000473019	-1.97529	1.20108913635377e-05	7.58486880150717e-05	-4.61379	ENSG00000179532	0.0955189	0.1736	0.22095	1.37095	N MidDien vs BasGan
ENST00000422060	-2.0359	1.22848722718622e-05	7.73446160649199e-05	-4.6125	ENSG00000159904	0.0711342	0.681503	0.730086	0.411674	N MidDien vs BasGan
ENST00000216281	0.7532	1.47589715284972e-05	9.12226945758399e-05	4.56586	ENSG00000080824	0.179349	0.204878	0.255315	1.2765	N MidDien vs BasGan
ENST00000412402	-0.951794	1.54517745513163e-05	9.48022067861532e-05	-4.55251	ENSG00000128573	-0.0863847	0.731158	0.775088	-0.344567	N MidDien vs BasGan
ENST00000638325	0.935743	1.59452901473026e-05	9.74001854212672e-05	4.54756	ENSG00000161551	-0.326207	7.67691739716357e-05	0.000175612	-4.13378	N MidDien vs BasGan
ENST00000538621	-1.10998	1.64968637074097e-05	0.000100475	-4.53486	ENSG00000124507	0.154098	0.0201315	0.0313657	2.36364	N MidDien vs BasGan
ENST00000376462	-1.19359	1.69854898515736e-05	0.00010315	-4.53263	ENSG00000120549	0.56598	0.00108572	0.00210692	3.36732	N MidDien vs BasGan
ENST00000620428	-1.97961	1.74918542056479e-05	0.000105863	-4.51502	ENSG00000185000	0.0194798	0.802974	0.837504	0.250187	N MidDien vs BasGan
ENST00000646453	1.90309	1.88754050945576e-05	0.000113144	4.4993	ENSG00000132849	-0.245848	0.00246711	0.00454224	-3.10916	N MidDien vs BasGan
ENST00000466753	0.891809	1.95399468652748e-05	0.000116569	4.48824	ENSG00000241468	0.135561	0.119277	0.158068	1.57196	N MidDien vs BasGan
ENST00000636564	0.704062	2.18567841549108e-05	0.000128976	4.4676	ENSG00000189337	-0.432118	2.82531412661285e-06	7.7761004481112e-06	-4.98068	N MidDien vs BasGan
ENST00000436448	-1.13538	2.310018113778e-05	0.000135737	-4.45062	ENSG00000159840	0.326153	0.010576	0.0174128	2.60855	N MidDien vs BasGan
ENST00000572441	2.51219	2.36839429935234e-05	0.000138776	4.44889	ENSG00000159842	-0.24946	7.51418823024199e-05	0.000172142	-4.1383	N MidDien vs BasGan
ENST00000413834	0.917508	2.55318397184942e-05	0.000148284	4.41769	ENSG00000248919	-1.06269	0.000559425	0.00113293	-3.5678	N MidDien vs BasGan
ENST00000310758	2.13522	2.64046229167196e-05	0.000152715	4.41884	ENSG00000155849	0.164684	0.227128	0.279856	1.21541	N MidDien vs BasGan
ENST00000584506	2.05012	2.75597413415819e-05	0.000158516	4.40394	ENSG00000150394	-0.209403	0.080291	0.11059	-1.76767	N MidDien vs BasGan
ENST00000413167	-2.12028	3.05248490214092e-05	0.000174527	-4.37128	ENSG00000128487	0.467679	5.40189159911645e-05	0.000126439	4.22433	N MidDien vs BasGan
ENST00000524248	-1.15612	3.15034296021448e-05	0.000179059	-4.36761	ENSG00000155506	0.266677	6.90267231720532e-10	2.94839252158958e-09	6.85699	N MidDien vs BasGan
ENST00000518659	-0.898838	3.50159019087426e-05	0.000197319	-4.33542	ENSG00000145934	-0.187226	0.151508	0.19565	-1.4455	N MidDien vs BasGan
ENST00000561013	-1.71301	3.70862201016184e-05	0.000207583	-4.32709	ENSG00000215271	0.0980529	0.297297	0.35556	1.04782	N MidDien vs BasGan
ENST00000487694	1.88136	3.99527587707436e-05	0.000222533	4.30728	ENSG00000185008	-0.617171	2.99898052606716e-08	1.05876546634335e-07	-6.0339	N MidDien vs BasGan
ENST00000330398	0.874799	4.11326178449733e-05	0.000228089	4.29726	ENSG00000185883	0.103265	0.543458	0.601861	0.609721	N MidDien vs BasGan
ENST00000450925	1.82599	4.29291274998314e-05	0.000236792	4.28729	ENSG00000226287	-0.575261	6.74519792642786e-05	0.000155601	-4.16723	N MidDien vs BasGan
ENST00000394609	-0.897696	4.71992447888903e-05	0.000257035	-4.25679	ENSG00000115310	0.424564	6.84731070869312e-07	2.04073019239133e-06	5.31518	N MidDien vs BasGan
ENST00000520777	-1.50181	4.72795953276961e-05	0.00025716	-4.26044	ENSG00000197530	0.109462	0.196719	0.246468	1.30002	N MidDien vs BasGan
ENST00000583599	-0.935531	5.45208014014728e-05	0.000291851	-4.22344	ENSG00000108439	-0.0550214	0.511725	0.571346	-0.658557	N MidDien vs BasGan
ENST00000300482	0.861374	5.97748485779799e-05	0.000316589	4.20106	ENSG00000142185	-1.01927	2.64149126199383e-17	2.64366632341725e-16	-10.3695	N MidDien vs BasGan
ENST00000317173	-0.80571	6.07902227608031e-05	0.000321567	-4.19683	ENSG00000175806	-0.091545	0.392117	0.452751	-0.859583	N MidDien vs BasGan
ENST00000563858	-0.887016	7.17114295008861e-05	0.000375046	-4.14945	ENSG00000102900	-0.0856017	0.399933	0.460949	-0.845476	N MidDien vs BasGan
ENST00000449297	0.597018	7.64033278016824e-05	0.000396764	4.13474	ENSG00000151914	-0.310736	1.06899873362725e-05	2.74019382475653e-05	-4.64989	N MidDien vs BasGan
ENST00000621103	1.65785	7.68786521798548e-05	0.000398571	4.13131	ENSG00000233006	-0.0336775	0.601242	0.657272	-0.524367	N MidDien vs BasGan
ENST00000403354	0.989991	7.86754519018737e-05	0.000406875	4.12782	ENSG00000015171	-0.0882212	0.10748	0.143731	-1.62498	N MidDien vs BasGan
ENST00000642040	0.638155	8.07510888768835e-05	0.000415719	4.11972	ENSG00000073910	0.00270156	0.964026	0.97095	0.0452197	N MidDien vs BasGan
ENST00000588411	-1.80647	8.77267719559579e-05	0.000448676	-4.09747	ENSG00000099622	0.378332	7.28736440655941e-07	2.16674353588545e-06	5.30641	N MidDien vs BasGan
ENST00000613769	1.573	8.90652524427212e-05	0.000454734	4.09296	ENSG00000250299	-0.255096	0.157271	0.202196	-1.42537	N MidDien vs BasGan
ENST00000616704	-1.17957	9.39205874026353e-05	0.000477039	-4.07785	ENSG00000158711	-0.0464068	0.509692	0.569425	-0.661783	N MidDien vs BasGan
ENST00000488128	-1.41181	0.000104893	0.000528691	-4.04467	ENSG00000084636	-0.227874	0.172953	0.220184	-1.37299	N MidDien vs BasGan
ENST00000357248	1.62642	0.000105958	0.000533628	4.04439	ENSG00000080503	-0.106099	0.0593727	0.084151	-1.90785	N MidDien vs BasGan
ENST00000288616	2.13324	0.00010928	0.000548812	4.0365	ENSG00000157782	-0.841819	5.67648775553453e-08	1.93292138701299e-07	-5.89548	N MidDien vs BasGan
ENST00000445420	-1.81808	0.000121063	0.000600754	-4.00671	ENSG00000244558	-0.150261	0.232565	0.285814	-1.20135	N MidDien vs BasGan
ENST00000403379	-1.64813	0.000128304	0.000630188	-3.99045	ENSG00000197965	0.545602	1.24207195364667e-11	6.54525470478072e-11	7.68783	N MidDien vs BasGan
ENST00000335866	1.94378	0.000129076	0.00063323	3.98504	ENSG00000106070	-0.356918	8.99147772769201e-12	4.81673726068673e-11	-7.76183	N MidDien vs BasGan
ENST00000629836	1.80725	0.000135704	0.000662114	3.97121	ENSG00000179818	-0.239735	7.83817377717151e-06	2.0436606590032e-05	-4.72653	N MidDien vs BasGan
ENST00000209875	-0.460376	0.00013906	0.000676112	-3.97096	ENSG00000094916	0.0516928	0.587193	0.644393	0.544756	N MidDien vs BasGan
ENST00000448331	-1.2927	0.000149755	0.00072083	-3.94941	ENSG00000266302	0.435306	0.0371725	0.0550057	2.11356	N MidDien vs BasGan
ENST00000376717	-0.72593	0.000155233	0.000743195	-3.93394	ENSG00000106772	0.87828	1.28022909012988e-10	5.96821905686375e-10	7.21082	N MidDien vs BasGan
ENST00000399262	1.19719	0.000185868	0.000869563	3.8899	ENSG00000171988	-0.210733	0.00194329	0.00363627	-3.18741	N MidDien vs BasGan
ENST00000293760	1.30373	0.000186078	0.000870219	3.88335	ENSG00000161904	0.0256705	0.57236	0.630074	0.566534	N MidDien vs BasGan
ENST00000527524	1.43024	0.00018737	0.000874952	3.88601	ENSG00000149403	-0.587773	0.000410721	0.000848514	-3.6617	N MidDien vs BasGan
ENST00000398316	-0.688878	0.000192663	0.000894328	-3.87533	ENSG00000102531	0.115813	0.0922867	0.125425	1.70031	N MidDien vs BasGan
ENST00000265594	-0.532718	0.000196482	0.000911336	-3.87447	ENSG00000078070	-0.0685071	0.232657	0.28591	-1.2012	N MidDien vs BasGan
ENST00000412128	1.73542	0.000199383	0.000922099	3.86916	ENSG00000187514	-0.191019	0.0950237	0.128734	-1.68619	N MidDien vs BasGan
ENST00000629702	-1.59824	0.000218009	0.000998644	-3.8452	ENSG00000227733	0.206093	0.209355	0.260155	1.26386	N MidDien vs BasGan
ENST00000546651	0.954926	0.000225234	0.00102824	3.83175	ENSG00000174456	-0.170167	0.0378471	0.0559094	-2.10569	N MidDien vs BasGan
ENST00000444911	-1.91828	0.000257125	0.00115498	-3.79201	ENSG00000161381	0.213776	0.0715458	0.0995978	1.82218	N MidDien vs BasGan
ENST00000636214	-1.82192	0.000257277	0.00115525	-3.79704	ENSG00000039650	0.367004	4.02869020702479e-05	9.57831822965533e-05	4.30065	N MidDien vs BasGan
ENST00000525493	1.62172	0.000266855	0.00119273	3.78518	ENSG00000050165	-1.02076	1.76708196679276e-16	1.60682540604705e-15	-9.95974	N MidDien vs BasGan
ENST00000412051	0.3896	0.000269774	0.00120359	3.78412	ENSG00000146540	-0.241398	6.54350289820387e-05	0.000151155	-4.17666	N MidDien vs BasGan
ENST00000475229	-1.12706	0.000280422	0.00124224	-3.77271	ENSG00000215790	-0.083265	0.200508	0.250598	-1.28906	N MidDien vs BasGan
ENST00000651734	-0.552834	0.000281978	0.00124825	-3.76569	ENSG00000176728	-0.0514118	0.435317	0.49606	-0.78334	N MidDien vs BasGan
ENST00000408983	-0.579497	0.000291501	0.00128404	-3.7577	ENSG00000100320	0.0572962	0.244977	0.299285	1.1698	N MidDien vs BasGan
ENST00000456303	-1.55648	0.000292509	0.00128757	-3.75951	ENSG00000206140	0.412848	0.00025512	0.000543901	3.79926	N MidDien vs BasGan
ENST00000329654	-1.56516	0.000293084	0.00128965	-3.75981	ENSG00000184588	0.333852	0.00031192	0.000655228	3.74211	N MidDien vs BasGan
ENST00000278243	1.81023	0.000329652	0.00143641	3.72465	ENSG00000148985	-0.307142	0.00115477	0.0022318	-3.35106	N MidDien vs BasGan
ENST00000483512	-1.31359	0.000332883	0.00144721	-3.72351	ENSG00000143786	-0.0810248	0.519444	0.578723	-0.646598	N MidDien vs BasGan
ENST00000591989	1.59538	0.000366165	0.00157956	3.69319	ENSG00000049759	-1.48128	2.20547558938964e-50	1.93005579778666e-47	-29.3778	N MidDien vs BasGan
ENST00000549396	-0.658063	0.000370242	0.00159605	-3.69209	ENSG00000139220	0.0329347	0.814904	0.848018	0.234755	N MidDien vs BasGan
ENST00000570298	-0.790405	0.000377796	0.00162443	-3.68595	ENSG00000154099	0.926307	9.52007111101961e-12	5.0812421509365e-11	7.75622	N MidDien vs BasGan
ENST00000251546	1.31611	0.000403543	0.0017218	3.6623	ENSG00000132879	0.0609254	0.269729	0.326083	1.11016	N MidDien vs BasGan
ENST00000528697	-0.647182	0.000413964	0.00176026	-3.65487	ENSG00000148948	-0.136503	0.158393	0.203459	-1.42149	N MidDien vs BasGan
ENST00000620694	2.11309	0.00046043	0.00193483	3.62378	ENSG00000187720	0.141427	0.524711	0.583908	0.638425	N MidDien vs BasGan
ENST00000599685	0.65653	0.000480047	0.00200984	3.61632	ENSG00000105223	0.119284	0.134362	0.175571	1.50995	N MidDien vs BasGan
ENST00000518721	-1.32508	0.000480518	0.00201114	-3.61652	ENSG00000153317	-0.0143307	0.885963	0.907406	-0.143797	N MidDien vs BasGan
ENST00000437633	0.760042	0.000485524	0.00202828	3.6082	ENSG00000128512	-0.59773	7.0694202808209e-06	1.85427139316389e-05	-4.74612	N MidDien vs BasGan
ENST00000637406	-1.72561	0.000510446	0.00211867	-3.59347	ENSG00000105409	1.01079	6.03284352381143e-19	7.24007408743535e-18	11.1293	N MidDien vs BasGan
ENST00000639485	1.68268	0.00052325	0.00216464	3.58753	ENSG00000124313	-0.872736	1.83810998612723e-20	2.60117530895806e-19	-11.8559	N MidDien vs BasGan
ENST00000536932	-1.14679	0.00054722	0.00224744	-3.57468	ENSG00000072609	0.0599242	0.229241	0.282156	1.21009	N MidDien vs BasGan
ENST00000268383	1.1105	0.000568654	0.00232255	3.56272	ENSG00000140743	-0.897206	1.67277952678175e-14	1.23015362981281e-13	-9.03912	N MidDien vs BasGan
ENST00000263645	0.748341	0.000570563	0.00232955	3.5641	ENSG00000110651	-0.0157121	0.870557	0.894559	-0.163389	N MidDien vs BasGan
ENST00000396675	1.24991	0.000577491	0.00235553	3.56155	ENSG00000003147	-0.051287	0.464516	0.525122	-0.734395	N MidDien vs BasGan
ENST00000347631	0.695304	0.000578692	0.00235966	3.55778	ENSG00000126091	0.0318904	0.570074	0.628032	0.569909	N MidDien vs BasGan
ENST00000575779	0.679672	0.000582286	0.002372	3.55803	ENSG00000180626	-0.419353	7.30129536602595e-08	2.45259849559213e-07	-5.83691	N MidDien vs BasGan
ENST00000334701	-1.64305	0.000584169	0.00237812	-3.55543	ENSG00000080824	0.179349	0.204878	0.255315	1.2765	N MidDien vs BasGan
ENST00000394037	-1.72178	0.000600236	0.00243243	-3.54788	ENSG00000172828	0.803465	2.42934006152822e-07	7.6297878073664e-07	5.55069	N MidDien vs BasGan
ENST00000295888	-0.356496	0.000604546	0.00244674	-3.54751	ENSG00000163625	0.000942603	0.984887	0.98755	0.0189925	N MidDien vs BasGan
ENST00000591734	-1.51671	0.000618072	0.00249502	-3.53883	ENSG00000166974	0.373736	2.50993398192758e-08	8.94192080387747e-08	6.07375	N MidDien vs BasGan
ENST00000651785	1.11764	0.000636271	0.00255694	3.52827	ENSG00000085063	-0.129179	0.0977273	0.131931	-1.67226	N MidDien vs BasGan
ENST00000370689	0.765006	0.000665798	0.00266703	3.51871	ENSG00000142875	-0.341147	3.73827133532416e-05	8.92080064073101e-05	-4.32474	N MidDien vs BasGan
ENST00000418239	-1.58837	0.000678249	0.0027091	-3.50906	ENSG00000091129	0.538375	6.41581611890113e-11	3.09447145170456e-10	7.35696	N MidDien vs BasGan
ENST00000293825	1.31238	0.000697519	0.00277015	3.50066	ENSG00000239697	0.22848	0.178446	0.226268	1.3555	N MidDien vs BasGan
ENST00000376143	1.02348	0.000708955	0.0028111	3.50074	ENSG00000102466	-0.213625	0.013726	0.0220905	-2.51025	N MidDien vs BasGan
ENST00000525956	-0.457753	0.000711213	0.00281916	-3.4988	ENSG00000143379	-0.103892	0.111853	0.149151	-1.60481	N MidDien vs BasGan
ENST00000284637	-1.06747	0.000759502	0.00299539	-3.47833	ENSG00000154447	0.0263213	0.829096	0.859544	0.216454	N MidDien vs BasGan
ENST00000400068	-1.44893	0.000774138	0.00304926	-3.46932	ENSG00000198053	-0.116785	0.187458	0.236285	-1.32765	N MidDien vs BasGan
ENST00000407112	1.93356	0.000781411	0.00307404	3.4688	ENSG00000174945	-0.730625	2.39456199802416e-05	5.8645726399611e-05	-4.43652	N MidDien vs BasGan
ENST00000593591	-1.52867	0.000790264	0.00310399	-3.46677	ENSG00000141985	0.163825	0.0569246	0.0810383	1.92709	N MidDien vs BasGan
ENST00000638681	1.36369	0.000883862	0.00342326	3.42919	ENSG00000230590	0.0163405	0.657055	0.708479	0.445384	N MidDien vs BasGan
ENST00000616317	-1.08317	0.000914322	0.0035216	-3.42298	ENSG00000278540	0.364329	1.51342550865335e-14	1.11936184172813e-13	9.08018	N MidDien vs BasGan
ENST00000406771	-0.567834	0.000946182	0.00362979	-3.40965	ENSG00000088367	0.135506	0.00887272	0.014817	2.67195	N MidDien vs BasGan
ENST00000455762	-1.60813	0.00101799	0.00387083	-3.38745	ENSG00000185049	-0.0990417	0.12146	0.160629	-1.56261	N MidDien vs BasGan
ENST00000614243	-1.62941	0.00102543	0.00389321	-3.38383	ENSG00000162729	-0.0479613	0.471914	0.532302	-0.722247	N MidDien vs BasGan
ENST00000452242	-0.476368	0.00105922	0.0040057	-3.37784	ENSG00000077380	-0.110904	0.12217	0.161463	-1.55957	N MidDien vs BasGan
ENST00000465872	-1.55504	0.00107154	0.00404739	-3.37294	ENSG00000153157	0.350451	0.00144061	0.00274807	3.2824	N MidDien vs BasGan
ENST00000608648	1.61241	0.00107224	0.00404882	3.37013	ENSG00000099308	-1.83192	2.10857985047193e-36	2.1258760354205e-34	-20.2775	N MidDien vs BasGan
ENST00000344517	1.58372	0.00110538	0.00415771	3.36402	ENSG00000135776	0.1017	0.157011	0.201898	1.42639	N MidDien vs BasGan
ENST00000620578	-1.29098	0.00112697	0.00422204	-3.35769	ENSG00000144524	0.221566	0.000354251	0.000737913	3.70235	N MidDien vs BasGan
ENST00000531154	-1.62398	0.0011278	0.00422292	-3.35593	ENSG00000086848	-0.064335	0.445223	0.505839	-0.766498	N MidDien vs BasGan
ENST00000406925	-1.4744	0.00116289	0.00433485	-3.34846	ENSG00000242028	0.139098	0.0809866	0.111429	1.76373	N MidDien vs BasGan
ENST00000356577	-0.276989	0.00121137	0.00449016	-3.33598	ENSG00000159140	-0.0783609	0.109638	0.146376	-1.61471	N MidDien vs BasGan
ENST00000493358	-1.58503	0.00121692	0.00450804	-3.33547	ENSG00000162804	0.79666	0.000264992	0.000562809	3.78861	N MidDien vs BasGan
ENST00000523066	-1.49128	0.001234	0.00456726	-3.33002	ENSG00000105339	-0.249372	0.155284	0.199912	-1.43231	N MidDien vs BasGan
ENST00000437764	-1.54371	0.00123917	0.00457961	-3.32677	ENSG00000203706	-0.289141	0.338266	0.397794	-0.962302	N MidDien vs BasGan
ENST00000376545	-0.31232	0.00124722	0.00460258	-3.32704	ENSG00000204574	-0.0779837	0.166097	0.212283	-1.39553	N MidDien vs BasGan
ENST00000569100	1.41744	0.00125895	0.00464174	3.3232	ENSG00000215252	-0.047065	0.386882	0.447463	-0.869279	N MidDien vs BasGan
ENST00000600120	-1.36818	0.00127832	0.00470208	-3.31721	ENSG00000170954	-0.0856601	0.168344	0.214866	-1.3881	N MidDien vs BasGan
ENST00000496804	0.990608	0.00128372	0.0047178	3.31651	ENSG00000127603	0.0727538	0.29764	0.355951	1.04724	N MidDien vs BasGan
ENST00000528454	1.51739	0.00128559	0.00472326	3.31512	ENSG00000116337	-0.32042	2.19162821129054e-05	5.3886763325033e-05	-4.4594	N MidDien vs BasGan
ENST00000513201	-1.45288	0.00129566	0.00475328	-3.31494	ENSG00000218336	-0.098374	0.33785	0.397413	-0.963228	N MidDien vs BasGan
ENST00000506233	1.11714	0.00134439	0.00490617	3.3039	ENSG00000151466	-0.500698	2.16141871936471e-09	8.74561101206977e-09	-6.61601	N MidDien vs BasGan
ENST00000617377	-1.63338	0.00134794	0.00491766	-3.29927	ENSG00000102053	-0.117967	0.164382	0.210313	-1.40117	N MidDien vs BasGan
ENST00000611055	1.03181	0.00147739	0.00533395	3.27212	ENSG00000148335	0.0971423	0.17854	0.226348	1.35527	N MidDien vs BasGan
ENST00000537108	0.488175	0.00150558	0.00542791	3.26836	ENSG00000110888	-0.196992	0.0113307	0.0185465	-2.58213	N MidDien vs BasGan
ENST00000560374	-1.10758	0.00152399	0.00548954	-3.26216	ENSG00000103942	1.1394	3.60168232739668e-20	4.91256895004891e-19	11.6898	N MidDien vs BasGan
ENST00000263116	-1.49977	0.00154625	0.00554893	-3.25835	ENSG00000100228	0.04307	0.713043	0.758495	0.368867	N MidDien vs BasGan
ENST00000402918	0.797304	0.00159549	0.00569459	3.25159	ENSG00000166897	-0.266908	0.0407918	0.0598634	-2.0736	N MidDien vs BasGan
ENST00000249861	1.30982	0.00160146	0.00571429	3.24764	ENSG00000129028	0.28595	0.101427	0.136329	1.65354	N MidDien vs BasGan
ENST00000548149	1.31324	0.00160232	0.00571572	3.24825	ENSG00000258017	0.149388	0.232007	0.285208	1.20266	N MidDien vs BasGan
ENST00000330710	1.62604	0.00160311	0.00571692	3.24625	ENSG00000182218	-0.105005	0.242643	0.296699	-1.1755	N MidDien vs BasGan
ENST00000290231	0.897702	0.00160447	0.00572014	3.24701	ENSG00000124160	0.109657	0.102404	0.137531	1.64922	N MidDien vs BasGan
ENST00000494516	-1.13009	0.00162041	0.00576546	-3.24361	ENSG00000167491	0.0270147	0.737001	0.780476	0.336797	N MidDien vs BasGan
ENST00000539690	1.47138	0.00162674	0.00578632	3.24027	ENSG00000122971	0.00506472	0.971251	0.976743	0.0361339	N MidDien vs BasGan
ENST00000358763	-0.561426	0.00167694	0.00594124	-3.23392	ENSG00000185666	-0.0876949	0.415148	0.475828	-0.818372	N MidDien vs BasGan
ENST00000406470	-1.24954	0.00168286	0.00595982	-3.23105	ENSG00000003147	-0.051287	0.464516	0.525122	-0.734395	N MidDien vs BasGan
ENST00000280871	-1.03001	0.00170193	0.00602467	-3.22972	ENSG00000151229	0.0370967	0.748929	0.791014	0.320972	N MidDien vs BasGan
ENST00000643665	-1.51508	0.00171205	0.00605706	-3.22711	ENSG00000127124	0.587857	3.56823934849887e-09	1.40406367745429e-08	6.49911	N MidDien vs BasGan
ENST00000439456	-0.823566	0.00176782	0.00622968	-3.21701	ENSG00000015171	-0.0882212	0.10748	0.143731	-1.62498	N MidDien vs BasGan
ENST00000398016	1.55459	0.00177709	0.00625357	3.21469	ENSG00000155974	-1.02295	4.09875504644397e-13	2.57088769799602e-12	-8.40576	N MidDien vs BasGan
ENST00000446152	-1.01039	0.00180444	0.00633556	-3.21089	ENSG00000089094	0.190989	0.0105096	0.0173165	2.61023	N MidDien vs BasGan
ENST00000355202	-0.957953	0.00182795	0.0064055	-3.20483	ENSG00000198182	-0.0704335	0.270685	0.327112	-1.10791	N MidDien vs BasGan
ENST00000340834	1.58826	0.00187016	0.00653878	3.20011	ENSG00000151914	-0.310736	1.06899873362725e-05	2.74019382475653e-05	-4.64989	N MidDien vs BasGan
ENST00000331242	-0.725797	0.00190667	0.00664783	-3.19207	ENSG00000135164	0.219892	2.63606866790945e-05	6.41369109391936e-05	4.41792	N MidDien vs BasGan
ENST00000480109	-1.0601	0.00193054	0.00671794	-3.18837	ENSG00000184588	0.333852	0.00031192	0.000655228	3.74211	N MidDien vs BasGan
ENST00000372057	-1.06211	0.0019786	0.00686608	-3.17805	ENSG00000101935	-0.185458	0.116064	0.154193	-1.58554	N MidDien vs BasGan
ENST00000263354	0.53145	0.00203508	0.00704254	3.17066	ENSG00000105402	0.129041	0.121093	0.160222	1.56413	N MidDien vs BasGan
ENST00000467425	-0.508206	0.00207469	0.00716774	-3.16554	ENSG00000196277	-0.110332	0.23455	0.288075	-1.19624	N MidDien vs BasGan
ENST00000524607	1.50205	0.00209079	0.00721333	3.16273	ENSG00000198216	-1.58348	1.10601221683382e-35	1.04298858965045e-33	-19.8745	N MidDien vs BasGan
ENST00000439230	0.500677	0.00209112	0.00721333	3.16393	ENSG00000061938	0.0853447	0.294486	0.352622	1.05398	N MidDien vs BasGan
ENST00000479267	-0.316613	0.00210991	0.00727087	-3.16013	ENSG00000280828	-0.0889505	0.185661	0.234276	-1.33317	N MidDien vs BasGan
ENST00000265909	-0.414191	0.00213008	0.0073227	-3.15439	ENSG00000120451	-0.0154779	0.667353	0.717709	-0.431123	N MidDien vs BasGan
ENST00000515625	-0.84994	0.00214103	0.00735225	-3.15477	ENSG00000169288	-0.160053	0.201488	0.25165	-1.28596	N MidDien vs BasGan
ENST00000382152	-1.39754	0.00215871	0.00740484	-3.15319	ENSG00000185774	0.0200948	0.86851	0.892959	0.165999	N MidDien vs BasGan
ENST00000366932	-0.94383	0.0021986	0.00751901	-3.1442	ENSG00000067533	0.140022	0.106227	0.142187	1.6304	N MidDien vs BasGan
ENST00000375688	-1.38554	0.00219959	0.00751932	-3.14674	ENSG00000204396	-0.10333	0.496285	0.556634	-0.682941	N MidDien vs BasGan
ENST00000359890	0.437888	0.00223279	0.00761925	3.1424	ENSG00000100461	0.0704987	0.200844	0.250932	1.28802	N MidDien vs BasGan
ENST00000406625	1.53573	0.00228872	0.00776562	3.13328	ENSG00000270898	-0.0698885	0.774126	0.812237	-0.287796	N MidDien vs BasGan
ENST00000504033	-1.53612	0.00230517	0.00781721	-3.12892	ENSG00000130844	0.256695	1.48719793428545e-05	3.74374829206041e-05	4.56521	N MidDien vs BasGan
ENST00000269373	0.638474	0.00233041	0.00788785	3.1284	ENSG00000141560	0.100628	0.226148	0.278789	1.2182	N MidDien vs BasGan
ENST00000375151	0.567548	0.00234451	0.00793126	3.12447	ENSG00000158526	0.162113	0.144225	0.187317	1.47221	N MidDien vs BasGan
ENST00000569314	1.27122	0.00238946	0.00805935	3.1173	ENSG00000066933	-0.310428	2.42724747365907e-06	6.73643539625943e-06	-5.01777	N MidDien vs BasGan
ENST00000602748	-1.42132	0.00244539	0.00822444	-3.11155	ENSG00000055130	0.0562491	0.250041	0.304723	1.15725	N MidDien vs BasGan
ENST00000634519	1.44282	0.00244564	0.00822444	3.11224	ENSG00000123191	0.117072	0.114892	0.152766	1.59102	N MidDien vs BasGan
ENST00000310074	0.856375	0.00255463	0.00854274	3.09741	ENSG00000173011	0.0161965	0.819828	0.852237	0.228393	N MidDien vs BasGan
ENST00000366779	1.03936	0.00258328	0.00862473	3.0953	ENSG00000163050	0.0421107	0.509836	0.569557	0.661512	N MidDien vs BasGan
ENST00000428206	-1.51176	0.00260396	0.00869145	-3.09056	ENSG00000130305	0.0367921	0.720474	0.765246	0.35887	N MidDien vs BasGan
ENST00000200453	-0.953032	0.00261124	0.00871108	-3.08844	ENSG00000087074	-0.222578	0.113555	0.151181	-1.59704	N MidDien vs BasGan
ENST00000377093	-0.271839	0.00261937	0.00873123	-3.09075	ENSG00000054523	-0.0453722	0.257541	0.312819	-1.13906	N MidDien vs BasGan
ENST00000590180	-1.53983	0.00262863	0.00875743	-3.08903	ENSG00000167460	-0.104579	0.236621	0.290276	-1.19095	N MidDien vs BasGan
ENST00000361731	1.12983	0.00265198	0.00881879	3.08662	ENSG00000198818	-0.103728	0.284863	0.342449	-1.07546	N MidDien vs BasGan
ENST00000324460	0.589828	0.00266956	0.00886547	3.08376	ENSG00000044574	0.0881376	0.589175	0.646114	0.541864	N MidDien vs BasGan
ENST00000391975	1.22891	0.00268747	0.00891785	3.08145	ENSG00000115677	-0.136721	0.00646356	0.0110546	-2.78474	N MidDien vs BasGan
ENST00000326005	0.971538	0.00269681	0.00894226	3.07955	ENSG00000180304	-0.0654412	0.325556	0.38498	-0.988062	N MidDien vs BasGan
ENST00000367384	0.606004	0.00269697	0.00894226	3.0785	ENSG00000120265	0.131169	0.19041	0.239495	1.3185	N MidDien vs BasGan
ENST00000635775	-0.948713	0.00274053	0.00907467	-3.0756	ENSG00000283674	0.108957	0.434203	0.495048	0.785342	N MidDien vs BasGan
ENST00000507791	-1.17161	0.00274849	0.00909137	-3.07441	ENSG00000064651	0.550293	1.1913891589019e-08	4.4073743690321e-08	6.24033	N MidDien vs BasGan
ENST00000589878	0.335157	0.00277534	0.00915839	3.07153	ENSG00000257103	0.0698306	0.206202	0.256717	1.27272	N MidDien vs BasGan
ENST00000336053	0.482574	0.00281673	0.00927784	3.0658	ENSG00000092199	0.0193499	0.750005	0.79196	0.319545	N MidDien vs BasGan
ENST00000593932	1.37721	0.0028197	0.00928099	3.0667	ENSG00000160460	0.0294102	0.647487	0.699853	0.458708	N MidDien vs BasGan
ENST00000272133	1.69211	0.00285619	0.00939298	3.06072	ENSG00000143786	-0.0810248	0.519444	0.578723	-0.646598	N MidDien vs BasGan
ENST00000374550	-0.613934	0.00287959	0.00946001	-3.05697	ENSG00000142676	-0.052521	0.595389	0.65185	-0.532825	N MidDien vs BasGan
ENST00000298556	0.669079	0.00293419	0.00962421	3.05067	ENSG00000165704	0.132815	0.207685	0.258372	1.26833	N MidDien vs BasGan
ENST00000589412	1.25655	0.00294409	0.00965414	3.05278	ENSG00000196605	-0.0769445	0.180554	0.228479	-1.34896	N MidDien vs BasGan
ENST00000258874	-0.876028	0.00303542	0.00990946	-3.04172	ENSG00000136371	0.527045	0.000378061	0.000784597	3.68489	N MidDien vs BasGan
ENST00000382247	-0.925275	0.0030867	0.010048	-3.03547	ENSG00000163257	0.0137464	0.836493	0.866346	0.206936	N MidDien vs BasGan
ENST00000602339	-1.37759	0.00314535	0.0102018	-3.0287	ENSG00000215386	1.09759	9.83310788536864e-30	4.20995566176312e-28	16.5439	N MidDien vs BasGan
ENST00000313084	-1.40225	0.00318405	0.0103033	-3.02643	ENSG00000148396	-0.00262	0.961522	0.968918	-0.0483708	N MidDien vs BasGan
ENST00000239891	-0.676707	0.0033394	0.0107642	-3.00749	ENSG00000120697	-0.11829	0.271313	0.327762	-1.10638	N MidDien vs BasGan
ENST00000434618	-0.636166	0.0034784	0.0111662	-2.99592	ENSG00000231925	-0.0457537	0.611021	0.666529	-0.510273	N MidDien vs BasGan
ENST00000320954	0.523409	0.00351199	0.0112597	2.99387	ENSG00000170275	0.0872089	0.160466	0.205868	1.41453	N MidDien vs BasGan
ENST00000649993	-0.614759	0.00352706	0.0112964	-2.99063	ENSG00000233006	-0.0336775	0.601242	0.657272	-0.524367	N MidDien vs BasGan
ENST00000382734	0.644416	0.00358396	0.0114463	2.98695	ENSG00000100058	0.00753617	0.898881	0.917887	0.127415	N MidDien vs BasGan
ENST00000559496	-1.04523	0.00359835	0.0114864	-2.98432	ENSG00000148516	1.00619	1.36533235601044e-16	1.25771542251774e-15	10.024	N MidDien vs BasGan
ENST00000419642	-1.38132	0.00382479	0.0120981	-2.96404	ENSG00000163812	0.018678	0.752339	0.794002	0.316463	N MidDien vs BasGan
ENST00000373036	-1.03446	0.00382655	0.0121006	-2.96203	ENSG00000188786	0.189171	0.0033345	0.00601121	3.01066	N MidDien vs BasGan
ENST00000503271	-0.425087	0.00384422	0.0121473	-2.96048	ENSG00000145362	0.148145	0.0108043	0.0177433	2.60011	N MidDien vs BasGan
ENST00000517506	-1.08266	0.00386425	0.0122013	-2.96204	ENSG00000265817	-0.0130332	0.923962	0.937981	-0.0956918	N MidDien vs BasGan
ENST00000536794	1.29928	0.00387205	0.012217	2.95806	ENSG00000159842	-0.24946	7.51418823024199e-05	0.000172142	-4.1383	N MidDien vs BasGan
ENST00000361671	-0.667657	0.00389862	0.0122851	-2.95753	ENSG00000135040	0.127492	0.095942	0.129826	1.6815	N MidDien vs BasGan
ENST00000541212	1.23779	0.00390438	0.0123001	2.95671	ENSG00000110801	0.0561006	0.563244	0.621259	0.580056	N MidDien vs BasGan
ENST00000376052	-0.603715	0.00397012	0.0124635	-2.95285	ENSG00000134900	-0.0776094	0.220461	0.272654	-1.23341	N MidDien vs BasGan
ENST00000589615	-0.714621	0.00401329	0.0125673	-2.94601	ENSG00000189164	0.155538	0.021827	0.0337764	2.33168	N MidDien vs BasGan
ENST00000587634	1.42532	0.004054	0.0126754	2.9444	ENSG00000049759	-1.48128	2.20547558938964e-50	1.93005579778666e-47	-29.3778	N MidDien vs BasGan
ENST00000485928	0.77352	0.0042113	0.0131021	2.92975	ENSG00000134686	-0.573509	2.5240017370456e-11	1.28359158538084e-10	-7.53944	N MidDien vs BasGan
ENST00000310571	0.558514	0.00422804	0.0131411	2.93141	ENSG00000175575	0.0600453	0.328725	0.388099	0.981731	N MidDien vs BasGan
ENST00000400147	-1.48298	0.00426735	0.0132501	-2.92707	ENSG00000170579	0.198306	0.0829189	0.113822	1.7519	N MidDien vs BasGan
ENST00000550722	-0.272326	0.00435745	0.0134997	-2.9209	ENSG00000173064	-0.0469867	0.259324	0.314809	-1.13478	N MidDien vs BasGan
ENST00000451786	0.864156	0.00436549	0.0135179	2.92034	ENSG00000231721	0.0562614	0.376881	0.43719	0.887776	N MidDien vs BasGan
ENST00000633671	-1.47629	0.00439479	0.0135985	-2.91531	ENSG00000282508	-0.254106	0.242497	0.296538	-1.176	N MidDien vs BasGan
ENST00000635104	0.635211	0.00440508	0.0136236	2.91586	ENSG00000126005	0.0720988	0.330397	0.389799	0.978309	N MidDien vs BasGan
ENST00000394805	0.558719	0.00452826	0.0139563	2.90729	ENSG00000015479	-0.284175	3.02592793291828e-06	8.30109734374747e-06	-4.9636	N MidDien vs BasGan
ENST00000595437	1.39169	0.00456893	0.0140678	2.9038	ENSG00000152767	0.254627	0.111184	0.148276	1.60779	N MidDien vs BasGan
ENST00000378426	1.29897	0.00461887	0.0141971	2.8984	ENSG00000185753	-0.00473604	0.947718	0.957433	-0.0657438	N MidDien vs BasGan
ENST00000593174	-0.545384	0.00466297	0.0143077	-2.8973	ENSG00000104957	-0.0450427	0.473228	0.533619	-0.720103	N MidDien vs BasGan
ENST00000442508	-1.25832	0.00466401	0.0143077	-2.89727	ENSG00000168283	-0.155356	0.134324	0.175531	-1.51004	N MidDien vs BasGan
ENST00000494222	0.738102	0.00467053	0.0143242	2.89683	ENSG00000107679	-0.647691	6.7569157105186e-12	3.6754799083721e-11	-7.8257	N MidDien vs BasGan
ENST00000217244	0.470863	0.00478445	0.0146341	2.88726	ENSG00000101266	0.0339139	0.40665	0.467312	0.833416	N MidDien vs BasGan
ENST00000290776	1.36792	0.00479491	0.0146554	2.8883	ENSG00000140848	0.407878	0.11952	0.158342	1.57092	N MidDien vs BasGan
ENST00000577257	0.950898	0.0049187	0.0149679	2.87692	ENSG00000167733	0.11082	0.132171	0.173038	1.51834	N MidDien vs BasGan
ENST00000527736	-0.573495	0.00494436	0.015035	-2.87763	ENSG00000149256	-0.0174388	0.842812	0.87141	-0.198836	N MidDien vs BasGan
ENST00000402306	0.577969	0.00503736	0.0152769	2.87115	ENSG00000106608	-0.102452	0.0105172	0.0173278	-2.60998	N MidDien vs BasGan
ENST00000419694	-1.35595	0.00514217	0.0155609	-2.86418	ENSG00000229962	-0.347257	0.158119	0.203144	-1.42277	N MidDien vs BasGan
ENST00000558879	-0.708722	0.00517088	0.015625	-2.86186	ENSG00000168904	0.187831	0.00601902	0.010355	2.80967	N MidDien vs BasGan
ENST00000537971	1.20352	0.00518343	0.0156441	2.86111	ENSG00000011105	-0.353872	0.0612752	0.0865839	-1.89366	N MidDien vs BasGan
ENST00000553144	-1.36958	0.00523356	0.0157801	-2.85684	ENSG00000174437	0.0107222	0.910669	0.927456	0.11249	N MidDien vs BasGan
ENST00000509990	-0.919381	0.00541416	0.016262	-2.84491	ENSG00000280987	-0.221929	0.338338	0.397837	-0.962191	N MidDien vs BasGan
ENST00000233055	-0.663295	0.00553461	0.01658	-2.83724	ENSG00000085449	0.701172	1.1260632999443e-10	5.28443004637093e-10	7.23528	N MidDien vs BasGan
ENST00000452853	0.603895	0.00565016	0.0168857	2.83051	ENSG00000070087	0.161373	0.123101	0.162564	1.55559	N MidDien vs BasGan
ENST00000424349	1.02782	0.00579204	0.017252	2.82058	ENSG00000225733	-0.0278095	0.707354	0.753285	-0.376529	N MidDien vs BasGan
ENST00000463441	1.19285	0.00583014	0.0173407	2.81911	ENSG00000188707	0.105419	0.299894	0.358294	1.04234	N MidDien vs BasGan
ENST00000581497	-1.20527	0.0058341	0.0173443	-2.82089	ENSG00000136450	-0.0654469	0.416512	0.477216	-0.816046	N MidDien vs BasGan
ENST00000497144	-0.856284	0.00592783	0.0175768	-2.81403	ENSG00000144040	-0.0848193	0.257267	0.312537	-1.13972	N MidDien vs BasGan
ENST00000347140	0.396066	0.00603958	0.0178689	2.80825	ENSG00000179912	-0.133383	0.0328576	0.0491863	-2.16447	N MidDien vs BasGan
ENST00000575930	1.36818	0.00609331	0.0179951	2.80448	ENSG00000262879	-0.244602	0.0004086	0.00084445	-3.66368	N MidDien vs BasGan
ENST00000402384	0.433286	0.00611254	0.0180477	2.80354	ENSG00000003147	-0.051287	0.464516	0.525122	-0.734395	N MidDien vs BasGan
ENST00000639011	0.528432	0.00625924	0.0184503	2.79578	ENSG00000229180	0.111416	0.12721	0.167233	1.53863	N MidDien vs BasGan
ENST00000441751	-0.295684	0.00628784	0.0185171	-2.79404	ENSG00000100354	0.101241	0.0159649	0.0253543	2.45356	N MidDien vs BasGan
ENST00000254644	-0.824855	0.00642027	0.018845	-2.78571	ENSG00000132313	-0.148286	0.112459	0.149868	-1.60196	N MidDien vs BasGan
ENST00000300651	-0.87077	0.00643141	0.0188689	-2.78504	ENSG00000125686	0.100055	0.0841914	0.11541	1.74493	N MidDien vs BasGan
ENST00000469113	-1.37844	0.00649159	0.0190184	-2.78283	ENSG00000221978	-0.0873633	0.119763	0.158607	-1.56978	N MidDien vs BasGan
ENST00000398081	0.361264	0.00652661	0.0190944	2.78074	ENSG00000160209	-0.165879	0.001791	0.00336656	-3.21345	N MidDien vs BasGan
ENST00000479443	-0.86048	0.00657019	0.0191905	-2.77731	ENSG00000105879	-0.127223	0.118912	0.157671	-1.57313	N MidDien vs BasGan
ENST00000588998	-1.11677	0.00664081	0.0193832	-2.77545	ENSG00000130159	-0.0225149	0.757062	0.798371	-0.310228	N MidDien vs BasGan
ENST00000413728	1.42598	0.00665403	0.0194128	2.77297	ENSG00000163947	0.128308	0.20465	0.255075	1.27691	N MidDien vs BasGan
ENST00000615198	-1.17545	0.0068961	0.0200116	-2.7617	ENSG00000214575	0.854664	1.17148890064206e-14	8.72356506747687e-14	9.12075	N MidDien vs BasGan
ENST00000423555	1.13958	0.00691473	0.0200597	2.75862	ENSG00000080503	-0.106099	0.0593727	0.084151	-1.90785	N MidDien vs BasGan
ENST00000652453	-0.900866	0.00697134	0.0201925	-2.75798	ENSG00000112759	0.249461	0.0246978	0.0378124	2.28236	N MidDien vs BasGan
ENST00000361924	0.459701	0.00704226	0.0203744	2.75389	ENSG00000144674	-0.472149	5.23528592728338e-09	2.02148933139968e-08	-6.42353	N MidDien vs BasGan
ENST00000290649	-0.816322	0.00705151	0.0203917	-2.75171	ENSG00000159461	0.0694744	0.402252	0.462938	0.841258	N MidDien vs BasGan
ENST00000646651	-1.22084	0.00707908	0.0204572	-2.75118	ENSG00000077152	-0.0693027	0.698834	0.745773	-0.388063	N MidDien vs BasGan
ENST00000307534	0.477156	0.00712065	0.0205584	2.75007	ENSG00000152782	-0.0188916	0.86868	0.893092	-0.165769	N MidDien vs BasGan
ENST00000180173	-0.580735	0.00725165	0.020898	-2.74311	ENSG00000003987	-0.0721795	0.24376	0.297949	-1.17289	N MidDien vs BasGan
ENST00000406785	0.384492	0.00736322	0.021161	2.73758	ENSG00000183023	0.104854	0.320095	0.37924	0.999331	N MidDien vs BasGan
ENST00000433633	-1.30475	0.00747936	0.0214751	-2.73226	ENSG00000226450	-0.190011	0.128337	0.168574	-1.53394	N MidDien vs BasGan
ENST00000506455	0.845009	0.00760747	0.0217879	2.72486	ENSG00000164116	-0.414321	0.0056226	0.00972036	-2.83223	N MidDien vs BasGan
ENST00000557594	1.24776	0.00770221	0.0219887	2.72243	ENSG00000021645	0.0137758	0.914483	0.93057	0.107668	N MidDien vs BasGan
ENST00000476110	1.10468	0.00780397	0.0222448	2.71726	ENSG00000100387	-0.0307194	0.696334	0.743495	-0.391447	N MidDien vs BasGan
ENST00000472897	0.543264	0.0079003	0.0224416	2.71355	ENSG00000102317	0.0676347	0.262075	0.317831	1.1282	N MidDien vs BasGan
ENST00000478738	1.22386	0.00791833	0.0224673	2.7115	ENSG00000134326	-0.786402	7.75656660241596e-13	4.70338592371553e-12	-8.25011	N MidDien vs BasGan
ENST00000506365	-1.30224	0.00802377	0.0227458	-2.70732	ENSG00000155903	0.0919791	0.24629	0.300739	1.16654	N MidDien vs BasGan
ENST00000256015	0.791443	0.00808764	0.0229061	2.70511	ENSG00000133639	0.213022	0.276195	0.333054	1.09519	N MidDien vs BasGan
ENST00000274811	-1.14256	0.00815816	0.0230797	-2.69991	ENSG00000146083	0.368684	2.46098315351314e-05	6.01781484660339e-05	4.43143	N MidDien vs BasGan
ENST00000589453	-0.907735	0.00833036	0.0235084	-2.69349	ENSG00000196605	-0.0769445	0.180554	0.228479	-1.34896	N MidDien vs BasGan
ENST00000357172	-0.568911	0.00853808	0.0240663	-2.68454	ENSG00000134255	-0.125536	0.109507	0.146228	-1.61536	N MidDien vs BasGan
ENST00000536569	0.761153	0.00871143	0.0244899	2.67637	ENSG00000061794	0.149385	0.182906	0.23116	1.34152	N MidDien vs BasGan
ENST00000441592	-1.26603	0.0087309	0.0245391	-2.67557	ENSG00000224078	0.129573	0.00390053	0.0069469	2.95781	N MidDien vs BasGan
ENST00000426768	1.36786	0.00890594	0.024975	2.66842	ENSG00000102606	-0.117102	0.00211462	0.00393801	-3.15971	N MidDien vs BasGan
ENST00000436759	-0.333831	0.00892124	0.0249899	-2.66943	ENSG00000178209	0.215687	0.0259314	0.0395626	2.26232	N MidDien vs BasGan
ENST00000367267	-1.08477	0.00933711	0.0259976	-2.65202	ENSG00000143858	-0.348679	0.103969	0.139463	-1.64136	N MidDien vs BasGan
ENST00000325192	1.08515	0.00940537	0.0261469	2.64869	ENSG00000179476	0.138345	0.349257	0.409049	0.940587	N MidDien vs BasGan
ENST00000270460	0.434773	0.00946915	0.0262998	2.64825	ENSG00000063245	-0.396576	8.28707607266713e-08	2.7616854580017e-07	-5.80958	N MidDien vs BasGan
ENST00000542991	1.2513	0.0094711	0.0262998	2.64617	ENSG00000171681	0.06738	0.240449	0.294279	1.1811	N MidDien vs BasGan
ENST00000162330	-0.986571	0.00954197	0.0264796	-2.64346	ENSG00000050820	0.565119	1.90199741144407e-12	1.10113520422263e-11	8.09257	N MidDien vs BasGan
ENST00000640680	0.68402	0.00955579	0.0265062	2.64438	ENSG00000177301	0.0944869	0.372886	0.433291	0.895297	N MidDien vs BasGan
ENST00000310137	0.673063	0.00955857	0.026508	2.64443	ENSG00000239306	-0.120294	0.0765356	0.10579	-1.79064	N MidDien vs BasGan
ENST00000290650	-0.43522	0.00960617	0.0266282	-2.64246	ENSG00000159459	0.109837	0.0360795	0.0535332	2.12616	N MidDien vs BasGan
ENST00000463996	-0.669453	0.00963477	0.0266957	-2.6409	ENSG00000175455	-0.0264514	0.739128	0.782363	-0.333982	N MidDien vs BasGan
ENST00000449367	0.747649	0.00995246	0.0274604	2.62999	ENSG00000214253	-0.17869	0.0218883	0.0338593	-2.32965	N MidDien vs BasGan
ENST00000569540	-1.24887	0.010158	0.0279228	-2.62069	ENSG00000166822	0.0128211	0.887686	0.908822	0.141612	N MidDien vs BasGan
ENST00000319770	-0.736812	0.0101628	0.0279299	-2.62051	ENSG00000126746	0.298979	8.47102970604556e-05	0.00019243	4.10562	N MidDien vs BasGan
ENST00000233630	-1.04492	0.010214	0.028046	-2.62015	ENSG00000115289	-0.0146447	0.901248	0.919917	-0.124417	N MidDien vs BasGan
ENST00000252891	0.603323	0.0104922	0.0287217	2.61101	ENSG00000105245	-0.406654	9.84700963199487e-06	2.53659339136682e-05	-4.67086	N MidDien vs BasGan
ENST00000625390	-0.835864	0.0105118	0.0287689	-2.60868	ENSG00000280739	-0.00124621	0.992528	0.993527	-0.00938908	N MidDien vs BasGan
ENST00000403283	0.781552	0.0105359	0.0288175	2.60842	ENSG00000144504	-0.734194	7.73660034685594e-17	7.32099231784231e-16	-10.1529	N MidDien vs BasGan
ENST00000377073	-1.29239	0.0105365	0.0288175	-2.60845	ENSG00000147117	-0.128218	0.269286	0.325638	-1.111	N MidDien vs BasGan
ENST00000262455	-0.716747	0.0106478	0.0290206	-2.60345	ENSG00000023318	0.0767743	0.183009	0.231277	1.34133	N MidDien vs BasGan
ENST00000544989	-1.16531	0.0106662	0.0290419	-2.60462	ENSG00000068024	1.06228	7.25868502042021e-22	1.19402639756957e-20	12.534	N MidDien vs BasGan
ENST00000305560	-1.06453	0.0106673	0.0290419	-2.604	ENSG00000171763	-0.100977	0.170744	0.217676	-1.38022	N MidDien vs BasGan
ENST00000258229	-0.344252	0.0107515	0.0292395	-2.5999	ENSG00000135749	-0.0863349	0.150057	0.19397	-1.45105	N MidDien vs BasGan
ENST00000379666	-0.780142	0.0107721	0.0292851	-2.59955	ENSG00000243147	-0.187512	0.143649	0.186624	-1.47414	N MidDien vs BasGan
ENST00000451085	0.601518	0.0107881	0.0293197	2.59865	ENSG00000173114	0.0876964	0.431543	0.492324	0.7899	N MidDien vs BasGan
ENST00000397412	-0.99286	0.0110027	0.0298059	-2.5928	ENSG00000007545	0.353949	2.7834107531415e-07	8.68570253276704e-07	5.53082	N MidDien vs BasGan
ENST00000512091	-0.550175	0.0110273	0.0298402	-2.59261	ENSG00000150471	0.0221067	0.759869	0.800689	0.30653	N MidDien vs BasGan
ENST00000649858	-0.24426	0.0110411	0.0298712	-2.59215	ENSG00000274487	-0.100454	0.230331	0.283419	-1.20724	N MidDien vs BasGan
ENST00000369443	-0.881557	0.0110857	0.0299788	-2.59043	ENSG00000196505	-0.0269132	0.641301	0.694298	-0.467375	N MidDien vs BasGan
ENST00000560678	-0.508778	0.0111388	0.0301119	-2.58861	ENSG00000176700	-0.0969676	0.140545	0.182917	-1.48615	N MidDien vs BasGan
ENST00000425662	1.10833	0.0111397	0.0301119	2.58836	ENSG00000079841	-0.517111	6.6187891678387e-08	2.23638408361352e-07	-5.85581	N MidDien vs BasGan
ENST00000378322	-0.471572	0.0112136	0.0302854	-2.58623	ENSG00000116213	-0.0747077	0.310645	0.369404	-1.0193	N MidDien vs BasGan
ENST00000448417	-1.08586	0.0113705	0.0306365	-2.58171	ENSG00000162729	-0.0479613	0.471914	0.532302	-0.722247	N MidDien vs BasGan
ENST00000202773	-0.875651	0.0114129	0.030744	-2.57927	ENSG00000089009	-0.116864	0.238048	0.291749	-1.18731	N MidDien vs BasGan
ENST00000451493	1.07005	0.011553	0.0310679	2.5751	ENSG00000133104	-0.292686	1.18092308879458e-05	3.01156723821516e-05	-4.62513	N MidDien vs BasGan
ENST00000614314	0.479438	0.0117007	0.0313977	2.56985	ENSG00000132254	0.0900617	0.135096	0.176466	1.50694	N MidDien vs BasGan
ENST00000530342	-0.794203	0.0117587	0.0315128	-2.56687	ENSG00000173120	0.417992	5.15914247720137e-17	4.98990800690591e-16	10.2002	N MidDien vs BasGan
ENST00000262126	0.331368	0.0117635	0.0315189	2.56851	ENSG00000101745	0.0318018	0.671717	0.721501	0.425103	N MidDien vs BasGan
ENST00000215570	0.532149	0.0118492	0.0317281	2.56403	ENSG00000099800	0.0182787	0.839807	0.869002	0.202694	N MidDien vs BasGan
ENST00000564714	-0.857098	0.0118529	0.0317313	-2.56585	ENSG00000183044	-0.15515	0.108428	0.144892	-1.62043	N MidDien vs BasGan
ENST00000389221	-0.699962	0.0124619	0.033081	-2.54635	ENSG00000059145	0.292399	5.53895703033601e-05	0.000129398	4.22071	N MidDien vs BasGan
ENST00000647043	-0.99986	0.0124855	0.033127	-2.54519	ENSG00000215790	-0.083265	0.200508	0.250598	-1.28906	N MidDien vs BasGan
ENST00000372444	-0.731612	0.0125165	0.033202	-2.54367	ENSG00000137221	-0.0724767	0.34071	0.400217	-0.957568	N MidDien vs BasGan
ENST00000394921	-0.349096	0.0125556	0.0332918	-2.54361	ENSG00000127957	-0.109444	0.166786	0.213065	-1.39321	N MidDien vs BasGan
ENST00000304129	-1.23522	0.012619	0.0334457	-2.54168	ENSG00000169129	0.689437	0.00149317	0.00284213	3.26921	N MidDien vs BasGan
ENST00000315266	-0.229441	0.0126368	0.0334763	-2.54169	ENSG00000171723	-0.0441613	0.433424	0.494187	-0.786684	N MidDien vs BasGan
ENST00000441594	1.2458	0.012689	0.0335815	2.54038	ENSG00000010282	0.426563	0.142899	0.185683	1.47729	N MidDien vs BasGan
ENST00000236192	0.561488	0.0128989	0.0340621	2.53244	ENSG00000117533	0.0210586	0.816292	0.849167	0.232958	N MidDien vs BasGan
ENST00000585363	1.13054	0.0129334	0.0341415	2.53244	ENSG00000049759	-1.48128	2.20547558938964e-50	1.93005579778666e-47	-29.3778	N MidDien vs BasGan
ENST00000322723	0.277261	0.013192	0.0346614	2.52541	ENSG00000115053	-0.0162454	0.844394	0.872675	-0.196811	N MidDien vs BasGan
ENST00000496970	-0.691814	0.0132125	0.0347027	-2.52344	ENSG00000214595	0.150652	0.154642	0.199214	1.4347	N MidDien vs BasGan
ENST00000481352	-0.915831	0.0132462	0.0347619	-2.52381	ENSG00000171453	0.0754825	0.534277	0.593135	0.623736	N MidDien vs BasGan
ENST00000343638	-0.502193	0.0133825	0.0350386	-2.51966	ENSG00000108312	0.172708	0.00515591	0.00896982	2.86263	N MidDien vs BasGan
ENST00000262238	-0.341793	0.0136084	0.0355188	-2.51236	ENSG00000100811	-0.0792367	0.121589	0.160782	-1.56182	N MidDien vs BasGan
ENST00000305799	0.602239	0.0136759	0.0356799	2.51166	ENSG00000187605	-0.109442	0.35659	0.416701	-0.926354	N MidDien vs BasGan
ENST00000395276	1.10141	0.0138392	0.0360308	2.50781	ENSG00000183166	-0.633446	3.02375781671045e-07	9.38750865815117e-07	-5.51246	N MidDien vs BasGan
ENST00000469154	-1.23975	0.0138497	0.0360506	-2.50667	ENSG00000082014	0.197045	0.0298451	0.0450248	2.20527	N MidDien vs BasGan
ENST00000432648	0.672427	0.0138979	0.0361537	2.50592	ENSG00000174574	0.096477	0.13562	0.177098	1.50469	N MidDien vs BasGan
ENST00000361138	-0.32277	0.0139243	0.0362072	-2.50534	ENSG00000198887	0.0356186	0.584513	0.641967	0.548674	N MidDien vs BasGan
ENST00000382952	0.397236	0.0139422	0.0362463	2.50444	ENSG00000159692	0.028349	0.52498	0.584118	0.63804	N MidDien vs BasGan
ENST00000393445	-0.313408	0.0139797	0.0363363	-2.50372	ENSG00000135945	-0.0664697	0.187115	0.235942	-1.32871	N MidDien vs BasGan
ENST00000455784	0.376441	0.0140698	0.0365249	2.50072	ENSG00000184702	-0.603229	2.62546956922171e-08	9.33377043149699e-08	-6.05819	N MidDien vs BasGan
ENST00000313525	1.10127	0.0142593	0.0369249	2.49556	ENSG00000059769	-0.359689	4.13960044710295e-05	9.8206656453826e-05	-4.2987	N MidDien vs BasGan
ENST00000221566	-0.940786	0.014285	0.0369838	-2.49493	ENSG00000104969	0.239439	0.000256206	0.000546004	3.79852	N MidDien vs BasGan
ENST00000454744	1.34022	0.0142964	0.0370056	2.49555	ENSG00000185988	-1.69301	2.65986697561097e-14	1.9180148217672e-13	-8.95057	N MidDien vs BasGan
ENST00000445482	-1.09239	0.0143396	0.0371098	-2.49427	ENSG00000128564	-0.117205	0.608545	0.664226	-0.513852	N MidDien vs BasGan
ENST00000357296	-1.3559	0.0145298	0.0375166	-2.48901	ENSG00000148832	-0.194291	0.134426	0.175633	-1.50935	N MidDien vs BasGan
ENST00000464927	-1.14007	0.0146887	0.0378591	-2.48353	ENSG00000182827	0.559288	1.25275658551395e-14	9.31288093030045e-14	9.09784	N MidDien vs BasGan
ENST00000447614	0.388302	0.0147384	0.0379456	2.48345	ENSG00000105393	0.0172666	0.823781	0.855534	0.223292	N MidDien vs BasGan
ENST00000412154	-0.808278	0.0147561	0.0379834	-2.48231	ENSG00000180229	0.0256673	0.75081	0.792639	0.318492	N MidDien vs BasGan
ENST00000424384	1.11718	0.015131	0.0387807	2.4732	ENSG00000122068	-0.329118	6.82738841101171e-08	2.30203736813985e-07	-5.85218	N MidDien vs BasGan
ENST00000220562	-0.333375	0.015174	0.038883	-2.47197	ENSG00000012232	0.133776	0.0752501	0.104198	1.79857	N MidDien vs BasGan
ENST00000504056	-0.716376	0.015201	0.0389442	-2.47052	ENSG00000247121	0.0312885	0.698995	0.745861	0.387823	N MidDien vs BasGan
ENST00000618403	1.15996	0.0157475	0.0401715	2.45833	ENSG00000278535	0.0651153	0.427758	0.488541	0.796442	N MidDien vs BasGan
ENST00000537384	-0.965924	0.0158107	0.0403132	-2.45553	ENSG00000188191	0.916051	7.64187443315847e-13	4.64027002077827e-12	8.2565	N MidDien vs BasGan
ENST00000587935	1.05293	0.0158713	0.0404215	2.4556	ENSG00000141378	-0.628636	7.93428268342519e-10	3.36537876207786e-09	-6.80921	N MidDien vs BasGan
ENST00000643721	0.331544	0.0159812	0.040651	2.45331	ENSG00000171206	-0.0325447	0.616473	0.67184	-0.502491	N MidDien vs BasGan
ENST00000522148	0.724271	0.016385	0.0415774	2.44377	ENSG00000158856	-0.353217	2.11555108223505e-08	7.60499943758437e-08	-6.10796	N MidDien vs BasGan
ENST00000425796	-0.314255	0.0164854	0.0417644	-2.43954	ENSG00000132879	0.0609254	0.269729	0.326083	1.11016	N MidDien vs BasGan
ENST00000064780	-1.14379	0.0165866	0.0419698	-2.43719	ENSG00000054967	0.200753	0.115537	0.153558	1.58801	N MidDien vs BasGan
ENST00000237283	1.13897	0.0166102	0.0420211	2.43664	ENSG00000189007	-0.249045	0.00584827	0.0100842	-2.81907	N MidDien vs BasGan
ENST00000458659	0.398016	0.0167341	0.0423173	2.43568	ENSG00000102804	-0.336717	2.87627786797876e-06	7.91139140000494e-06	-4.97407	N MidDien vs BasGan
ENST00000522447	0.941872	0.016778	0.0423769	2.43416	ENSG00000147592	0.298312	0.100333	0.135032	1.65932	N MidDien vs BasGan
ENST00000342266	1.12934	0.0168567	0.0425499	2.43267	ENSG00000118507	-0.147967	0.0798205	0.110025	-1.7701	N MidDien vs BasGan
ENST00000440294	1.16748	0.0169848	0.0428094	2.42914	ENSG00000008226	0.0551807	0.826139	0.857149	0.220258	N MidDien vs BasGan
ENST00000485542	-0.586718	0.0172399	0.0433598	-2.42337	ENSG00000116489	-0.0815865	0.283491	0.341025	-1.07856	N MidDien vs BasGan
ENST00000308064	0.655973	0.0173879	0.0436704	2.42076	ENSG00000175264	-0.0265139	0.786837	0.823459	-0.271182	N MidDien vs BasGan
ENST00000421745	-0.348691	0.0174109	0.0437108	-2.42002	ENSG00000115760	-0.0639057	0.27577	0.332578	-1.09618	N MidDien vs BasGan
ENST00000372950	0.506613	0.0177917	0.0445327	2.41016	ENSG00000213551	0.0519701	0.423526	0.484163	0.80378	N MidDien vs BasGan
ENST00000503201	-0.728784	0.0179308	0.0448539	-2.40802	ENSG00000113580	-0.0381206	0.685183	0.733459	-0.406638	N MidDien vs BasGan
ENST00000522491	-1.0074	0.0179481	0.0448791	-2.40737	ENSG00000070614	-0.0548648	0.419801	0.480482	-0.810271	N MidDien vs BasGan
ENST00000499023	0.532062	0.0182175	0.0454348	2.40217	ENSG00000171566	0.117421	0.119197	0.158004	1.57214	N MidDien vs BasGan
ENST00000413340	-0.266214	0.0183104	0.0456482	-2.40047	ENSG00000196911	0.00151057	0.982173	0.985371	0.0224037	N MidDien vs BasGan
ENST00000371317	0.948947	0.0183248	0.0456659	2.39872	ENSG00000232119	-0.596305	9.30441182314127e-13	5.5877551980973e-12	-8.234	N MidDien vs BasGan
ENST00000438146	-0.353976	0.0185247	0.0461366	-2.39566	ENSG00000100320	0.0572962	0.244977	0.299285	1.1698	N MidDien vs BasGan
ENST00000646290	-1.0795	0.0186429	0.0463757	-2.39351	ENSG00000145832	-0.576379	0.210175	0.261099	-1.26158	N MidDien vs BasGan
ENST00000485631	-1.0831	0.0187351	0.0465495	-2.39128	ENSG00000099968	0.0233105	0.763997	0.803902	0.301091	N MidDien vs BasGan
ENST00000373699	-0.937526	0.0187626	0.0466026	-2.38955	ENSG00000137168	0.0762048	0.5182	0.577503	0.648504	N MidDien vs BasGan
ENST00000539888	-0.421563	0.018764	0.0466026	-2.39138	ENSG00000057252	-0.0356806	0.70644	0.752472	-0.377771	N MidDien vs BasGan
ENST00000594841	0.958076	0.0187978	0.046668	2.38882	ENSG00000141867	-0.00132824	0.980769	0.984369	-0.0241678	N MidDien vs BasGan
ENST00000562764	0.899429	0.0189646	0.0470192	2.38538	ENSG00000103034	-0.234961	0.00380249	0.00678168	-2.96705	N MidDien vs BasGan
ENST00000454824	-0.881863	0.0189941	0.0470808	-2.38621	ENSG00000115053	-0.0162454	0.844394	0.872675	-0.196811	N MidDien vs BasGan
ENST00000370651	0.833623	0.0191192	0.0473251	2.38257	ENSG00000285976	0.161417	0.431653	0.492398	0.789675	N MidDien vs BasGan
ENST00000458404	-1.04374	0.0191355	0.0473451	-2.38278	ENSG00000196632	0.332487	4.08218112937132e-05	9.69075073224672e-05	4.30197	N MidDien vs BasGan
ENST00000472748	-0.432404	0.0192155	0.0475165	-2.38193	ENSG00000115840	-0.00758607	0.906497	0.924154	-0.11777	N MidDien vs BasGan
ENST00000528710	-1.17714	0.0193046	0.0476804	-2.37845	ENSG00000174672	-0.0367565	0.595257	0.651771	-0.533029	N MidDien vs BasGan
ENST00000557553	0.360494	0.0195097	0.0481299	2.37615	ENSG00000087302	0.130721	0.102834	0.138093	1.64687	N MidDien vs BasGan
ENST00000358151	0.455962	0.0195815	0.0482973	2.37389	ENSG00000173258	-0.0506354	0.420243	0.480912	-0.80947	N MidDien vs BasGan
ENST00000303538	-0.236313	0.0197151	0.0485599	-2.37168	ENSG00000121892	0.000907989	0.981898	0.985276	0.0227486	N MidDien vs BasGan
ENST00000467392	-0.280929	0.0197633	0.0486594	-2.37078	ENSG00000135249	-0.129371	0.11298	0.15048	-1.59972	N MidDien vs BasGan
ENST00000521866	-0.92062	0.0197915	0.0487097	-2.36931	ENSG00000147526	-0.0729062	0.273682	0.330279	-1.1009	N MidDien vs BasGan
ENST00000556826	-0.966075	0.0199444	0.0490089	-2.36697	ENSG00000151812	-0.0232411	0.88772	0.908822	-0.141569	N MidDien vs BasGan
ENST00000433346	0.847219	0.020103	0.0493599	2.36356	ENSG00000010626	0.0396957	0.672831	0.722463	0.423575	N MidDien vs BasGan
ENST00000448773	-0.637752	0.0201891	0.0495422	-2.36091	ENSG00000018699	0.165617	0.0687207	0.096001	1.84066	N MidDien vs BasGan
ENST00000591310	-0.980379	0.0204077	0.0499902	-2.35825	ENSG00000130254	0.0916198	0.247441	0.301909	1.16372	N MidDien vs BasGan
ENST00000324631	1.42847	1.01892091312028e-14	7.08150034618596e-12	9.12527	ENSG00000165995	0.074422	0.32944	0.463687	0.980174	N Limbic vs NEC
ENST00000341752	1.11001	6.13296274333234e-12	1.56578293712424e-09	7.82342	ENSG00000185046	-0.301585	1.37992966713162e-08	2.35676044164758e-07	-6.20197	N Limbic vs NEC
ENST00000366401	-2.75281	9.03029643899055e-10	1.08094503222551e-07	-6.79567	ENSG00000132359	-0.101272	0.21126	0.331894	-1.25852	N Limbic vs NEC
ENST00000551752	-1.09426	1.81312252955313e-09	1.98966340743068e-07	-6.64876	ENSG00000078328	-0.0151689	0.866989	0.915426	-0.167924	N Limbic vs NEC
ENST00000376143	1.43068	1.91645804465623e-09	2.0668008740215e-07	6.63686	ENSG00000102466	0.0890436	0.276047	0.406171	1.09539	N Limbic vs NEC
ENST00000330909	-2.4271	2.2827897056474e-09	2.44082899296145e-07	-6.59213	ENSG00000151276	-0.0491339	0.47641	0.607561	-0.714894	N Limbic vs NEC
ENST00000405643	1.22556	2.74097506383063e-08	2.08487019041282e-06	6.03787	ENSG00000069020	-0.186329	0.0250034	0.0614358	-2.27631	N Limbic vs NEC
ENST00000553631	-2.05581	2.14568491670452e-07	1.20370037255487e-05	-5.59093	ENSG00000021645	0.0491152	0.684935	0.782381	0.406956	N Limbic vs NEC
ENST00000315677	0.677002	2.35596328149563e-07	1.2983744780401e-05	5.56147	ENSG00000170579	0.133267	0.199135	0.317282	1.29276	N Limbic vs NEC
ENST00000400097	0.843359	3.44712853638366e-07	1.78936008257924e-05	5.47393	ENSG00000128739	-0.0353145	0.565614	0.685644	-0.576531	N Limbic vs NEC
ENST00000552744	-2.27152	6.49384064890849e-07	3.03126666111363e-05	-5.33141	ENSG00000067715	-0.0238515	0.823598	0.886397	-0.223518	N Limbic vs NEC
ENST00000377315	-1.31968	8.01874801786488e-07	3.56991237378966e-05	-5.27661	ENSG00000165995	0.074422	0.32944	0.463687	0.980174	N Limbic vs NEC
ENST00000400149	-1.13132	1.2219006826383e-06	4.93096049671133e-05	-5.18271	ENSG00000170579	0.133267	0.199135	0.317282	1.29276	N Limbic vs NEC
ENST00000441751	-0.543326	1.42637013301595e-06	5.52442426130945e-05	-5.14286	ENSG00000100354	0.150472	0.000201581	0.00102969	3.86602	N Limbic vs NEC
ENST00000507371	-2.34593	2.1503644671054e-06	7.88887374882362e-05	-5.04652	ENSG00000071242	-0.0839435	0.283392	0.414054	-1.0788	N Limbic vs NEC
ENST00000375248	1.75594	4.96673842950227e-06	0.000157301	4.83179	ENSG00000177728	-0.139917	0.0423686	0.0943163	-2.05681	N Limbic vs NEC
ENST00000416382	0.567557	6.05829463672223e-06	0.000186214	4.78711	ENSG00000048740	0.122987	0.21831	0.340188	1.2392	N Limbic vs NEC
ENST00000463592	1.50435	6.0870883117753e-06	0.000186641	4.78611	ENSG00000174469	-0.174345	0.0753349	0.149346	-1.79786	N Limbic vs NEC
ENST00000569889	-2.23606	7.74465840547124e-06	0.000228504	-4.7252	ENSG00000078328	-0.0151689	0.866989	0.915426	-0.167924	N Limbic vs NEC
ENST00000530275	1.72284	8.02473134341891e-06	0.000234862	4.71185	ENSG00000127603	-0.107938	0.10589	0.196166	-1.63236	N Limbic vs NEC
ENST00000637215	-2.26142	1.40657059840462e-05	0.000370014	-4.57603	ENSG00000048740	0.122987	0.21831	0.340188	1.2392	N Limbic vs NEC
ENST00000488825	0.731533	1.52234036726724e-05	0.000395114	4.55569	ENSG00000160145	-0.243682	0.000563021	0.00249348	-3.56902	N Limbic vs NEC
ENST00000587819	-1.89644	1.79461293806925e-05	0.00045336	-4.51843	ENSG00000101489	0.267374	2.57878915764759e-05	0.000173194	4.41886	N Limbic vs NEC
ENST00000328495	0.699988	1.98317411801072e-05	0.000484561	4.48837	ENSG00000170160	-0.00167146	0.987333	0.992497	-0.015918	N Limbic vs NEC
ENST00000283256	-1.00923	2.0339308376561e-05	0.000492431	-4.48537	ENSG00000136531	-0.0204762	0.624055	0.734234	-0.49171	N Limbic vs NEC
ENST00000468166	-2.06392	2.20276462632872e-05	0.000522895	-4.45583	ENSG00000197157	-0.0195153	0.714969	0.804204	-0.366249	N Limbic vs NEC
ENST00000618770	0.551673	2.63341430884222e-05	0.000613483	4.4179	ENSG00000274322	0.0375647	0.798936	0.868281	0.255434	N Limbic vs NEC
ENST00000490764	-1.79754	2.77163875970385e-05	0.000636206	-4.39797	ENSG00000077044	0.521308	1.80069242814877e-05	0.000126878	4.51319	N Limbic vs NEC
ENST00000269373	0.629125	2.98799156598386e-05	0.000674725	4.38071	ENSG00000141560	0.0561304	0.431318	0.565221	0.790266	N Limbic vs NEC
ENST00000540433	-1.67623	3.09149915987808e-05	0.000688161	-4.37063	ENSG00000155974	-0.0136592	0.907028	0.942303	-0.117097	N Limbic vs NEC
ENST00000512097	-1.96027	3.11009174102107e-05	0.000689845	-4.37329	ENSG00000080709	0.0640459	0.580048	0.697664	0.555191	N Limbic vs NEC
ENST00000535565	-0.998214	3.68347130484986e-05	0.000795859	-4.33034	ENSG00000078328	-0.0151689	0.866989	0.915426	-0.167924	N Limbic vs NEC
ENST00000461698	0.640106	4.6029858761343e-05	0.000966164	4.2697	ENSG00000059915	0.0846273	0.180738	0.294604	1.34829	N Limbic vs NEC
ENST00000418609	-1.93152	7.25389472366658e-05	0.0014352	-4.14702	ENSG00000154556	-0.0508987	0.503252	0.631642	-0.671876	N Limbic vs NEC
ENST00000403354	0.663506	8.97155121015289e-05	0.00172934	4.09003	ENSG00000015171	0.0738086	0.151799	0.257731	1.44481	N Limbic vs NEC
ENST00000422748	-1.84539	0.000105441	0.0019717	-4.04684	ENSG00000122786	-0.143046	0.191749	0.308439	-1.31464	N Limbic vs NEC
ENST00000446996	1.61935	0.000109006	0.00202624	4.03487	ENSG00000130203	0.155991	0.431447	0.565301	0.790002	N Limbic vs NEC
ENST00000425662	-1.65795	0.00011416	0.00210383	-4.02178	ENSG00000079841	-0.0643428	0.442021	0.575282	-0.771953	N Limbic vs NEC
ENST00000480109	-1.6372	0.000118766	0.00215954	-4.01379	ENSG00000184588	0.165465	0.0653904	0.133652	1.86401	N Limbic vs NEC
ENST00000306846	0.606533	0.00014391	0.0025109	3.9565	ENSG00000172239	-0.0147172	0.849528	0.903416	-0.190224	N Limbic vs NEC
ENST00000638157	1.70942	0.000146685	0.00253582	3.95238	ENSG00000023171	0.121311	0.118612	0.214312	1.57452	N Limbic vs NEC
ENST00000451522	0.518043	0.000153659	0.00263687	3.9393	ENSG00000132405	0.00623675	0.922207	0.952284	0.0979075	N Limbic vs NEC
ENST00000396420	1.6447	0.000189354	0.00311277	3.87874	ENSG00000085998	-0.100566	0.103815	0.193102	-1.64203	N Limbic vs NEC
ENST00000537619	1.36283	0.000204119	0.00330711	3.86229	ENSG00000153233	-0.0562303	0.630914	0.739797	-0.481955	N Limbic vs NEC
ENST00000401903	0.860775	0.000229705	0.0036421	3.82407	ENSG00000178381	0.0946463	0.324554	0.45889	0.990205	N Limbic vs NEC
ENST00000294952	-0.625371	0.000233398	0.00368197	-3.82454	ENSG00000162869	-0.107355	0.136555	0.238345	-1.50138	N Limbic vs NEC
ENST00000533341	1.42313	0.000269016	0.00412426	3.77947	ENSG00000023171	0.121311	0.118612	0.214312	1.57452	N Limbic vs NEC
ENST00000334456	0.731272	0.000333745	0.00493517	3.71731	ENSG00000186642	-0.119493	0.232268	0.356752	-1.20198	N Limbic vs NEC
ENST00000278980	-0.566271	0.000344481	0.00503714	-3.71235	ENSG00000149600	-0.0678783	0.338779	0.47375	-0.961397	N Limbic vs NEC
ENST00000370651	1.01861	0.000380203	0.00543582	3.67962	ENSG00000285976	0.280009	0.180006	0.293701	1.35047	N Limbic vs NEC
ENST00000392952	-1.4835	0.000390991	0.00553314	-3.67676	ENSG00000099204	0.0545918	0.532371	0.657107	0.626621	N Limbic vs NEC
ENST00000651023	0.839463	0.000393944	0.00556235	3.67141	ENSG00000099204	0.0545918	0.532371	0.657107	0.626621	N Limbic vs NEC
ENST00000507116	1.46764	0.00044238	0.00613545	3.63957	ENSG00000113448	-0.454258	4.49787214636689e-09	8.70869539448497e-08	-6.44308	N Limbic vs NEC
ENST00000652095	-0.978059	0.000575282	0.00759154	-3.56236	ENSG00000196588	0.00697185	0.902849	0.939836	0.122384	N Limbic vs NEC
ENST00000512091	-0.757655	0.000591721	0.00775414	-3.55444	ENSG00000150471	0.0892158	0.194355	0.311463	1.30694	N Limbic vs NEC
ENST00000532962	0.628252	0.000614653	0.00801804	3.54171	ENSG00000166199	0.0814447	0.288367	0.419335	1.06765	N Limbic vs NEC
ENST00000434316	-0.615402	0.000634654	0.0082025	-3.53162	ENSG00000150403	-0.0702395	0.206327	0.325875	-1.27235	N Limbic vs NEC
ENST00000551766	0.426164	0.000662633	0.00847693	3.51816	ENSG00000257122	0.0703007	0.475036	0.606224	0.717071	N Limbic vs NEC
ENST00000642099	-1.55343	0.000808706	0.00988946	-3.45997	ENSG00000224786	-0.260179	0.115237	0.209363	-1.58949	N Limbic vs NEC
ENST00000485523	-1.5674	0.000814701	0.00994333	-3.45516	ENSG00000171121	-0.106442	0.428286	0.562177	-0.795476	N Limbic vs NEC
ENST00000503398	-0.715337	0.000883041	0.0106016	-3.43263	ENSG00000158987	0.067634	0.355498	0.490759	0.928464	N Limbic vs NEC
ENST00000453485	1.26573	0.000912254	0.0108482	3.4222	ENSG00000153827	-0.0118686	0.781744	0.854381	-0.277831	N Limbic vs NEC
ENST00000589037	-1.6494	0.000947877	0.0111796	-3.41127	ENSG00000131469	-0.0861591	0.476272	0.607432	-0.71513	N Limbic vs NEC
ENST00000296499	1.43032	0.000948458	0.0111796	3.40875	ENSG00000164100	-0.277793	0.0411744	0.0921832	-2.06916	N Limbic vs NEC
ENST00000344922	0.391527	0.000969409	0.0113233	3.40103	ENSG00000154305	0.0503576	0.287405	0.418381	1.06975	N Limbic vs NEC
ENST00000548126	0.884941	0.00107653	0.0123328	3.3689	ENSG00000133773	0.106498	0.113937	0.207554	1.59518	N Limbic vs NEC
ENST00000397732	0.517302	0.00112589	0.0127564	3.35535	ENSG00000242852	0.17292	0.282921	0.413559	1.07985	N Limbic vs NEC
ENST00000598753	0.517302	0.00112589	0.0127564	3.35535	ENSG00000269755	-0.516403	0.0665568	0.135542	-1.85532	N Limbic vs NEC
ENST00000612895	-1.6029	0.00124879	0.013961	-3.32304	ENSG00000278540	0.0339055	0.379237	0.515019	0.883412	N Limbic vs NEC
ENST00000460329	0.598426	0.00128556	0.0142782	3.31409	ENSG00000151276	-0.0491339	0.47641	0.607561	-0.714894	N Limbic vs NEC
ENST00000441343	0.350338	0.00128629	0.0142782	3.31606	ENSG00000105409	0.105874	0.205996	0.32549	1.27327	N Limbic vs NEC
ENST00000583153	-0.936175	0.00129448	0.0143436	-3.31594	ENSG00000173482	-0.0356161	0.730093	0.815655	-0.346014	N Limbic vs NEC
ENST00000254624	-0.415555	0.00131436	0.0144869	-3.30912	ENSG00000132294	-0.107441	0.254456	0.382585	-1.14636	N Limbic vs NEC
ENST00000457254	0.638671	0.00132891	0.0145927	3.30681	ENSG00000240230	-0.100884	0.136741	0.238547	-1.50071	N Limbic vs NEC
ENST00000534946	-1.45013	0.0013518	0.0146416	-3.30016	ENSG00000048540	0.163826	0.213038	0.33404	1.25359	N Limbic vs NEC
ENST00000586055	1.09352	0.00138037	0.0148738	3.29366	ENSG00000099864	0.0706563	0.33859	0.473561	0.961745	N Limbic vs NEC
ENST00000366767	0.301904	0.00147281	0.0157343	3.27282	ENSG00000143776	0.0533469	0.215637	0.336859	1.24649	N Limbic vs NEC
ENST00000333511	0.446417	0.00159653	0.0166818	3.24826	ENSG00000172270	0.126238	0.17208	0.283762	1.37588	N Limbic vs NEC
ENST00000643665	-1.18292	0.00159751	0.0166818	-3.24826	ENSG00000127124	0.00993382	0.90513	0.94127	0.119494	N Limbic vs NEC
ENST00000606319	1.18108	0.00165072	0.0171264	3.2382	ENSG00000225138	0.0525577	0.618805	0.730437	0.499178	N Limbic vs NEC
ENST00000354662	-1.3181	0.00170879	0.0175797	-3.22471	ENSG00000048540	0.163826	0.213038	0.33404	1.25359	N Limbic vs NEC
ENST00000344041	-0.390707	0.00174075	0.017787	-3.22054	ENSG00000136237	-0.123841	0.143142	0.246763	-1.47628	N Limbic vs NEC
ENST00000555887	0.384048	0.0017479	0.0178101	3.21754	ENSG00000100519	0.0284225	0.634428	0.742207	0.477034	N Limbic vs NEC
ENST00000602339	-1.39048	0.00179226	0.018067	-3.21013	ENSG00000215386	0.155972	0.00919943	0.0269323	2.65854	N Limbic vs NEC
ENST00000263468	-0.343726	0.00187985	0.0187237	-3.19782	ENSG00000110318	-0.140973	0.125333	0.223182	-1.54621	N Limbic vs NEC
ENST00000395270	-0.904391	0.00189373	0.0188319	-3.1936	ENSG00000196313	-0.0389292	0.408394	0.542854	-0.830368	N Limbic vs NEC
ENST00000377075	0.556059	0.00198691	0.0196182	3.17885	ENSG00000158158	0.0402233	0.65395	0.757191	0.449698	N Limbic vs NEC
ENST00000376104	-0.686647	0.0020891	0.0203383	-3.16063	ENSG00000150672	0.298301	1.17617828506248e-05	8.73536850415736e-05	4.6233	N Limbic vs NEC
ENST00000477731	1.13004	0.00212182	0.0205927	3.15579	ENSG00000132773	-0.0128798	0.888484	0.930594	-0.140588	N Limbic vs NEC
ENST00000477657	0.605268	0.00215112	0.0208447	3.1533	ENSG00000240038	-0.116448	0.103864	0.193176	-1.64212	N Limbic vs NEC
ENST00000319540	0.568067	0.00215581	0.0208578	3.15194	ENSG00000145284	0.0666991	0.577985	0.696089	0.558218	N Limbic vs NEC
ENST00000504116	0.97373	0.00235237	0.0223109	3.12393	ENSG00000113649	-0.0567247	0.295306	0.427465	-1.05234	N Limbic vs NEC
ENST00000530758	-0.639924	0.00244181	0.0230492	-3.11307	ENSG00000254999	-0.112814	0.279343	0.409698	-1.08793	N Limbic vs NEC
ENST00000580513	-0.624937	0.0024621	0.0231411	-3.10991	ENSG00000168646	0.126049	0.14262	0.246096	1.47804	N Limbic vs NEC
ENST00000317025	-0.283789	0.00261669	0.024302	-3.08961	ENSG00000147548	-0.0517262	0.252618	0.380711	-1.15086	N Limbic vs NEC
ENST00000354577	-0.35372	0.00268192	0.0247242	-3.08254	ENSG00000112282	-0.0655429	0.203516	0.322273	-1.28039	N Limbic vs NEC
ENST00000361144	-1.27074	0.00278583	0.0255317	-3.07061	ENSG00000189337	-0.123906	0.142919	0.246494	-1.47719	N Limbic vs NEC
ENST00000375592	-0.536111	0.00284269	0.0259198	-3.0629	ENSG00000037637	0.0811259	0.0365923	0.0838026	2.12007	N Limbic vs NEC
ENST00000638394	-0.737309	0.00287647	0.0261516	-3.05678	ENSG00000163637	0.0267581	0.643108	0.748799	0.464797	N Limbic vs NEC
ENST00000637193	-1.45583	0.00291768	0.0264111	-3.05388	ENSG00000075043	0.0500614	0.453048	0.585457	0.753424	N Limbic vs NEC
ENST00000378700	-1.53881	0.00295304	0.0266541	-3.05062	ENSG00000172201	-0.33131	0.302008	0.434635	-1.03773	N Limbic vs NEC
ENST00000302586	-0.909572	0.00326998	0.0289918	-3.01505	ENSG00000171097	-0.1321	0.21071	0.331196	-1.26001	N Limbic vs NEC
ENST00000524381	-0.50817	0.00328567	0.0290727	-3.01382	ENSG00000183715	-0.308802	0.111385	0.203923	-1.60648	N Limbic vs NEC
ENST00000348547	0.497749	0.00332728	0.0293505	3.00905	ENSG00000125991	-0.0600409	0.228452	0.352175	-1.21201	N Limbic vs NEC
ENST00000342316	-1.21777	0.00347861	0.0302624	-2.99637	ENSG00000178662	0.117572	0.0921689	0.17522	1.7011	N Limbic vs NEC
ENST00000468619	-0.927363	0.00355174	0.0306853	-2.98783	ENSG00000162105	0.109648	0.140452	0.243275	1.48642	N Limbic vs NEC
ENST00000380075	-1.37375	0.00367791	0.0315357	-2.97678	ENSG00000138100	-0.174339	0.292325	0.424076	-1.05876	N Limbic vs NEC
ENST00000553876	-1.34744	0.0038936	0.0328227	-2.9576	ENSG00000100461	-0.0257296	0.630485	0.739389	-0.482588	N Limbic vs NEC
ENST00000258770	-1.18504	0.00392188	0.0330049	-2.95567	ENSG00000136270	-0.0829863	0.246249	0.373401	-1.16668	N Limbic vs NEC
ENST00000288221	0.376049	0.00393046	0.0330222	2.95505	ENSG00000187672	0.184606	0.107103	0.197755	1.62665	N Limbic vs NEC
ENST00000330398	0.449497	0.00393402	0.0330232	2.95349	ENSG00000185883	-0.0148443	0.921392	0.951881	-0.0989345	N Limbic vs NEC
ENST00000264431	-1.40448	0.00394601	0.0330287	-2.95483	ENSG00000109756	-0.025709	0.653102	0.756609	-0.450878	N Limbic vs NEC
ENST00000339697	0.433446	0.00407898	0.033996	2.94269	ENSG00000111897	0.138259	0.302802	0.435549	1.03591	N Limbic vs NEC
ENST00000379310	0.433335	0.00415125	0.0345293	2.93537	ENSG00000102763	0.0716924	0.328126	0.462347	0.982837	N Limbic vs NEC
ENST00000393917	0.503374	0.00418498	0.0346946	2.93212	ENSG00000144834	-0.305298	0.00211995	0.00774424	-3.15788	N Limbic vs NEC
ENST00000637795	0.387708	0.00420274	0.0348187	2.931	ENSG00000198010	-0.0982707	0.179268	0.292753	-1.35269	N Limbic vs NEC
ENST00000535854	-0.338872	0.00426711	0.0351939	-2.92787	ENSG00000100591	-0.129933	0.142427	0.245839	-1.47905	N Limbic vs NEC
ENST00000323039	0.95863	0.00428691	0.0352824	2.92373	ENSG00000105204	0.0639405	0.341474	0.4763	0.955975	N Limbic vs NEC
ENST00000394282	0.755191	0.00444047	0.036142	2.91221	ENSG00000103034	0.101058	0.189931	0.306122	1.32017	N Limbic vs NEC
ENST00000502001	0.791907	0.00450027	0.0365574	2.90873	ENSG00000247516	0.154738	0.308847	0.442181	1.02312	N Limbic vs NEC
ENST00000440756	1.53658	0.00459084	0.0370926	2.90243	ENSG00000156011	0.017092	0.881217	0.925464	0.149817	N Limbic vs NEC
ENST00000424492	-0.455907	0.00472757	0.0379699	-2.89222	ENSG00000104131	-0.020595	0.759305	0.837513	-0.307251	N Limbic vs NEC
ENST00000645959	-1.2124	0.00473125	0.0379699	-2.89215	ENSG00000111817	-0.0105078	0.878877	0.923849	-0.1528	N Limbic vs NEC
ENST00000392008	0.71815	0.00484714	0.0386228	2.88217	ENSG00000198612	0.0987206	0.248771	0.376313	1.16036	N Limbic vs NEC
ENST00000333957	-0.436088	0.00485378	0.0386485	-2.88394	ENSG00000111731	-0.0744385	0.245965	0.373049	-1.16738	N Limbic vs NEC
ENST00000357604	-0.414754	0.00519235	0.0407209	-2.86093	ENSG00000151461	-0.0674395	0.215239	0.336355	-1.24759	N Limbic vs NEC
ENST00000463567	-0.246658	0.00520888	0.0407779	-2.85813	ENSG00000133624	-0.0734423	0.169223	0.280092	-1.38513	N Limbic vs NEC
ENST00000463809	1.08926	0.0053075	0.0413173	2.85122	ENSG00000170160	-0.00167146	0.987333	0.992497	-0.015918	N Limbic vs NEC
ENST00000489521	1.04522	0.00533742	0.0414394	2.84886	ENSG00000175110	0.0369438	0.574786	0.69319	0.562933	N Limbic vs NEC
ENST00000562327	0.34817	0.00534638	0.0414394	2.84886	ENSG00000198794	0.0633083	0.444816	0.577514	0.767242	N Limbic vs NEC
ENST00000473046	1.09287	0.00542306	0.0418523	2.84337	ENSG00000157064	0.0914207	0.149162	0.254474	1.45414	N Limbic vs NEC
ENST00000608648	1.21311	0.0055447	0.0425026	2.8357	ENSG00000099308	-0.0306931	0.716561	0.8053	-0.364124	N Limbic vs NEC
ENST00000354192	0.278117	0.00556466	0.0425704	2.83598	ENSG00000142192	0.12163	0.221547	0.344175	1.2304	N Limbic vs NEC
ENST00000512701	0.927737	0.00560846	0.0427632	2.8319	ENSG00000155158	-0.487993	1.34772141773822e-07	1.7457341135155e-06	-5.69386	N Limbic vs NEC
ENST00000636615	0.502594	0.00574251	0.0434859	2.82356	ENSG00000250644	-0.518411	6.31442115259038e-05	0.000377864	-4.18651	N Limbic vs NEC
ENST00000417555	1.17201	0.00574649	0.0434898	2.82525	ENSG00000239883	-0.103014	0.126419	0.224478	-1.54189	N Limbic vs NEC
ENST00000310421	0.801866	0.00579196	0.0437545	2.82062	ENSG00000175073	0.00585628	0.930013	0.957318	0.0880545	N Limbic vs NEC
ENST00000400147	-0.604997	0.00585028	0.0440834	-2.81737	ENSG00000170579	0.133267	0.199135	0.317282	1.29276	N Limbic vs NEC
ENST00000617285	0.526606	0.00586673	0.0440834	2.81771	ENSG00000149428	0.102236	0.126347	0.224387	1.54193	N Limbic vs NEC
ENST00000509736	0.429002	0.00587257	0.0440972	2.81579	ENSG00000145425	0.140851	0.217172	0.338752	1.24214	N Limbic vs NEC
ENST00000508000	0.924199	0.00590076	0.0442292	2.81533	ENSG00000249042	0.224392	0.109747	0.201565	1.614	N Limbic vs NEC
ENST00000646429	-1.24115	0.00592447	0.0443538	-2.81466	ENSG00000231721	0.0893	0.135764	0.237373	1.50425	N Limbic vs NEC
ENST00000299424	0.972237	0.00603976	0.0449905	2.80618	ENSG00000166337	0.0321656	0.696058	0.790194	0.391818	N Limbic vs NEC
ENST00000535902	0.539392	0.00604189	0.0449905	2.8065	ENSG00000111261	0.113204	0.109577	0.201303	1.61508	N Limbic vs NEC
ENST00000420833	0.473968	0.00611126	0.0453421	2.80313	ENSG00000106460	0.155802	0.131765	0.231864	1.52012	N Limbic vs NEC
ENST00000520077	0.379285	0.00625071	0.0461064	2.79542	ENSG00000104765	0.0356209	0.619438	0.730821	0.498243	N Limbic vs NEC
ENST00000368912	0.820363	0.00628663	0.0462894	2.79256	ENSG00000143434	0.00490534	0.949791	0.969678	0.0631343	N Limbic vs NEC
ENST00000530907	-0.924853	0.00631587	0.0463955	-2.79149	ENSG00000148925	-0.0474433	0.446985	0.579504	-0.763579	N Limbic vs NEC
ENST00000366882	0.796847	0.00632074	0.046404	2.79109	ENSG00000112541	-0.692388	2.51575774914533e-05	0.000169608	-4.42813	N Limbic vs NEC
ENST00000392451	0.752408	0.00633448	0.0464232	2.7897	ENSG00000163462	0.0636459	0.334067	0.468718	0.970872	N Limbic vs NEC
ENST00000432078	-0.975155	0.00635973	0.0465809	-2.78884	ENSG00000186472	0.0526944	0.505344	0.633545	0.668605	N Limbic vs NEC
ENST00000265981	0.454905	0.00642557	0.0469247	2.7857	ENSG00000110315	0.140711	0.134184	0.235269	1.51053	N Limbic vs NEC
ENST00000303961	0.400253	0.0064662	0.0471674	2.78431	ENSG00000269858	0.0410599	0.563998	0.68414	0.578896	N Limbic vs NEC
ENST00000440460	-1.04298	0.00662578	0.0481071	-2.77574	ENSG00000150764	0.0212357	0.806033	0.874028	0.246226	N Limbic vs NEC
ENST00000261313	0.459263	0.00663214	0.0481237	2.7747	ENSG00000089220	0.0947468	0.469428	0.601195	0.726289	N Limbic vs NEC
ENST00000375587	0.508852	0.00663577	0.0481237	2.77496	ENSG00000188312	0.0452686	0.581075	0.698454	0.553713	N Limbic vs NEC
ENST00000332783	-0.478193	0.00674541	0.0486931	-2.7678	ENSG00000183475	0.021649	0.753756	0.833662	0.314587	N Limbic vs NEC
ENST00000572875	-0.304217	0.00677691	0.0487797	-2.76643	ENSG00000141258	-0.107997	0.120456	0.21665	-1.56678	N Limbic vs NEC
ENST00000401392	1.02775	0.0068255	0.0489604	2.7632	ENSG00000121988	-0.0951714	0.315922	0.449728	-1.00819	N Limbic vs NEC
ENST00000612932	-0.739375	0.00686429	0.049126	-2.7623	ENSG00000274211	-0.0828493	0.121989	0.218796	-1.56019	N Limbic vs NEC
ENST00000398073	-0.438254	0.00686881	0.0491302	-2.76254	ENSG00000175215	-0.0837924	0.27998	0.410385	-1.08652	N Limbic vs NEC
ENST00000367526	2.80489	2.0776192101219e-12	8.66367210620833e-09	8.05783	ENSG00000152818	-0.0338301	0.92229	0.96164	-0.0978016	N ARC vs Dien
ENST00000397299	1.57056	1.23447254764728e-06	0.000167861	5.17071	ENSG00000243789	-0.135142	0.545563	0.722858	-0.606541	N ARC vs Dien
ENST00000593711	0.710616	2.49155268227543e-06	0.000288784	5.00623	ENSG00000269699	0.217737	0.299193	0.496356	1.04386	N ARC vs Dien
ENST00000446803	4.20097	3.44940319382688e-06	0.000378527	4.92331	ENSG00000065882	-0.0972045	0.640996	0.795563	-0.467793	N ARC vs Dien
ENST00000599398	3.65444	6.23572897377335e-06	0.000595488	4.77467	ENSG00000105321	-0.118132	0.446007	0.640776	-0.765205	N ARC vs Dien
ENST00000376143	1.90894	9.51725488669634e-06	0.00084591	4.67063	ENSG00000102466	-0.013085	0.934545	0.967766	-0.082339	N ARC vs Dien
ENST00000463592	2.83043	1.70286321785664e-05	0.00121039	4.5223	ENSG00000174469	-0.0691659	0.724151	0.850082	-0.353937	N ARC vs Dien
ENST00000585588	2.98832	3.00301111347173e-05	0.0018653	4.38808	ENSG00000130382	-0.228384	0.165685	0.33632	-1.3967	N ARC vs Dien
ENST00000366615	-2.88114	3.36075645730033e-05	0.00204093	-4.34949	ENSG00000168275	0.18734	0.513262	0.697283	0.656219	N ARC vs Dien
ENST00000637215	3.66803	3.51202002259777e-05	0.00206964	4.33554	ENSG00000048740	-0.641344	0.00210218	0.0131781	-3.16118	N ARC vs Dien
ENST00000648622	2.50739	3.79765760378829e-05	0.00217935	4.31642	ENSG00000150672	-0.254992	0.0548052	0.156777	-1.94379	N ARC vs Dien
ENST00000452324	2.05887	5.77290915074201e-05	0.0029598	4.20328	ENSG00000184368	-0.147049	0.234222	0.422749	-1.19695	N ARC vs Dien
ENST00000341197	2.15274	7.10301222969932e-05	0.00340455	4.15113	ENSG00000124191	0.00190984	0.994821	0.997379	0.00650714	N ARC vs Dien
ENST00000440756	3.57432	8.05038715843063e-05	0.00373001	4.11604	ENSG00000156011	-0.675085	0.00296671	0.0171758	-3.04741	N ARC vs Dien
ENST00000607367	1.90357	0.000115008	0.00489371	4.01678	ENSG00000272391	0.0239827	0.790642	0.889568	0.266216	N ARC vs Dien
ENST00000453072	2.39065	0.000129215	0.00535625	3.985	ENSG00000175182	-0.0458848	0.762146	0.873224	-0.303512	N ARC vs Dien
ENST00000609922	-4.12617	0.000135328	0.00547881	-3.97327	ENSG00000105642	-0.27792	0.279116	0.474881	-1.08845	N ARC vs Dien
ENST00000341517	2.16391	0.000158963	0.00624815	3.92738	ENSG00000184588	-0.0732948	0.65547	0.806032	-0.447564	N ARC vs Dien
ENST00000330175	1.54971	0.000172281	0.00663148	3.90525	ENSG00000167100	0.279718	0.156591	0.323686	1.42758	N ARC vs Dien
ENST00000464233	1.9336	0.000189343	0.007118	3.88228	ENSG00000169855	-0.494099	0.0376553	0.119592	-2.10721	N ARC vs Dien
ENST00000451493	2.52848	0.000192977	0.00718494	3.8748	ENSG00000133104	-0.271066	0.026626	0.0925081	-2.25189	N ARC vs Dien
ENST00000452595	1.22675	0.000248432	0.00856167	3.80451	ENSG00000075711	0.0834102	0.516282	0.699438	0.651448	N ARC vs Dien
ENST00000492597	1.32394	0.000266894	0.00904837	3.78221	ENSG00000078070	0.148342	0.167097	0.338496	1.39208	N ARC vs Dien
ENST00000481079	1.88987	0.000289939	0.00962106	3.76201	ENSG00000153707	0.0033409	0.987287	0.993872	0.0159748	N ARC vs Dien
ENST00000379864	2.91482	0.000316208	0.0101691	3.73327	ENSG00000242715	0.186977	0.572457	0.74393	0.566384	N ARC vs Dien
ENST00000359836	1.82695	0.00031709	0.0101713	3.73217	ENSG00000198947	0.280345	0.247362	0.438177	1.16374	N ARC vs Dien
ENST00000469090	1.96569	0.000323108	0.0103114	3.72664	ENSG00000167549	-0.0780608	0.681945	0.823014	-0.411036	N ARC vs Dien
ENST00000648114	2.271	0.000360049	0.0112605	3.6954	ENSG00000144711	-0.012263	0.903054	0.951534	-0.122121	N ARC vs Dien
ENST00000394037	3.21649	0.000363454	0.0113387	3.69372	ENSG00000172828	-0.511155	0.0371099	0.118346	-2.11336	N ARC vs Dien
ENST00000288050	-2.39326	0.000392288	0.0119696	-3.67055	ENSG00000090857	-0.0436893	0.694533	0.831554	-0.393904	N ARC vs Dien
ENST00000494516	2.2672	0.000393446	0.0119757	3.67114	ENSG00000167491	0.231802	0.117815	0.267183	1.57793	N ARC vs Dien
ENST00000575930	2.20218	0.000402007	0.0120892	3.66542	ENSG00000262879	0.0483134	0.701943	0.836171	0.383826	N ARC vs Dien
ENST00000534692	2.57519	0.000403885	0.0121086	3.66205	ENSG00000217555	0.367825	0.115702	0.26415	1.58715	N ARC vs Dien
ENST00000334293	1.94717	0.000407052	0.0121243	3.66323	ENSG00000161082	0.3197	0.110313	0.255444	1.61164	N ARC vs Dien
ENST00000554908	1.29356	0.000515271	0.014214	3.59107	ENSG00000197045	0.347436	0.109132	0.253541	1.61682	N ARC vs Dien
ENST00000651184	-3.19083	0.000516978	0.014214	-3.58972	ENSG00000159871	0.0774526	0.680883	0.822322	0.41249	N ARC vs Dien
ENST00000651303	1.98902	0.000590733	0.0157236	3.55053	ENSG00000106617	0.169834	0.386396	0.586585	0.870056	N ARC vs Dien
ENST00000308783	2.4522	0.000596916	0.0158544	3.54716	ENSG00000173120	0.0670279	0.371823	0.572104	0.897304	N ARC vs Dien
ENST00000374791	1.68936	0.000606982	0.01596	3.54241	ENSG00000182667	-0.949362	1.11063738753669e-06	3.02974124245981e-05	-5.22072	N ARC vs Dien
ENST00000374466	2.40917	0.000643189	0.0165222	3.52515	ENSG00000169826	0.142654	0.312986	0.511351	1.01421	N ARC vs Dien
ENST00000252512	1.30179	0.000677637	0.0171952	3.50933	ENSG00000130227	0.113977	0.244478	0.434536	1.17093	N ARC vs Dien
ENST00000369075	1.20394	0.000739017	0.0181214	3.48441	ENSG00000107651	0.0728165	0.483275	0.672954	0.703794	N ARC vs Dien
ENST00000521913	1.18387	0.000742799	0.0181214	3.48518	ENSG00000092964	-0.0717418	0.628869	0.786014	-0.48485	N ARC vs Dien
ENST00000597436	1.5747	0.000767327	0.0185672	3.47199	ENSG00000007080	-0.162516	0.215437	0.400385	-1.24682	N ARC vs Dien
ENST00000437341	2.08372	0.000888461	0.0206592	3.42761	ENSG00000114770	0.173327	0.141401	0.302521	1.48278	N ARC vs Dien
ENST00000254942	1.66574	0.000904842	0.0208848	3.42218	ENSG00000132604	0.157984	0.177647	0.352234	1.35787	N ARC vs Dien
ENST00000540449	0.811682	0.000940501	0.0214189	3.41166	ENSG00000059728	0.0362608	0.779281	0.883236	0.281038	N ARC vs Dien
ENST00000514213	1.24893	0.000961027	0.0215636	3.40402	ENSG00000138768	0.202911	0.123693	0.276307	1.55312	N ARC vs Dien
ENST00000381750	1.86829	0.000997519	0.0220476	3.39229	ENSG00000120158	0.0725845	0.601799	0.766053	0.523516	N ARC vs Dien
ENST00000568344	1.69978	0.00108737	0.0233728	3.36582	ENSG00000139973	0.0876419	0.657751	0.807399	0.444382	N ARC vs Dien
ENST00000625617	0.842962	0.00110072	0.023553	3.37039	ENSG00000258947	-0.289322	0.0826287	0.208579	-1.75358	N ARC vs Dien
ENST00000651333	1.80337	0.00112158	0.0238217	3.35627	ENSG00000157168	0.013158	0.959903	0.979462	0.0504046	N ARC vs Dien
ENST00000427323	1.18637	0.00125045	0.0258806	3.32267	ENSG00000093217	0.139987	0.312584	0.510951	1.01507	N ARC vs Dien
ENST00000455511	1.42661	0.00125706	0.0258983	3.32175	ENSG00000196510	0.138787	0.229197	0.416407	1.21007	N ARC vs Dien
ENST00000523432	-1.34774	0.00131447	0.0266949	-3.3071	ENSG00000169139	-0.0601168	0.747939	0.865514	-0.322264	N ARC vs Dien
ENST00000492950	2.45982	0.00131881	0.0267396	3.30635	ENSG00000143258	-0.0469683	0.665591	0.813009	-0.433518	N ARC vs Dien
ENST00000395797	2.33901	0.00132923	0.0268203	3.30689	ENSG00000169740	0.184237	0.151477	0.316616	1.44629	N ARC vs Dien
ENST00000377777	-2.99214	0.00137174	0.0273257	-3.29458	ENSG00000158373	-0.692363	0.127983	0.282406	-1.53536	N ARC vs Dien
ENST00000438998	1.47708	0.00141271	0.0278959	3.28621	ENSG00000180822	-0.00805868	0.956704	0.978058	-0.0544325	N ARC vs Dien
ENST00000515710	2.12042	0.00149008	0.0288835	3.26879	ENSG00000038382	-0.197808	0.0451541	0.136601	-2.02917	N ARC vs Dien
ENST00000366910	1.69774	0.00149155	0.0288835	3.26794	ENSG00000186205	0.121551	0.399998	0.599559	0.845317	N ARC vs Dien
ENST00000622235	-2.88361	0.00150367	0.0289399	-3.26659	ENSG00000244486	-0.353071	0.170282	0.34301	-1.38151	N ARC vs Dien
ENST00000651974	2.39118	0.00151571	0.0290432	3.26259	ENSG00000172992	0.0312776	0.805954	0.898068	0.246326	N ARC vs Dien
ENST00000640292	1.6599	0.00152258	0.0290801	3.26112	ENSG00000130695	-0.0446113	0.743694	0.863045	-0.327896	N ARC vs Dien
ENST00000485781	1.17461	0.00154808	0.0293431	3.25589	ENSG00000014641	0.00846729	0.962625	0.980599	0.0469792	N ARC vs Dien
ENST00000317506	0.933768	0.0015578	0.0294381	3.25481	ENSG00000141084	0.168709	0.153137	0.318594	1.43971	N ARC vs Dien
ENST00000228515	-2.62802	0.00156015	0.0294381	-3.25346	ENSG00000110925	-0.118437	0.219278	0.405046	-1.23642	N ARC vs Dien
ENST00000461698	1.36206	0.00156984	0.0294941	3.25399	ENSG00000059915	0.163068	0.196223	0.375751	1.30131	N ARC vs Dien
ENST00000439541	1.25523	0.00157545	0.0294941	3.25038	ENSG00000094916	0.143806	0.420214	0.618462	0.809498	N ARC vs Dien
ENST00000575779	0.858009	0.00158958	0.0296359	3.25186	ENSG00000180626	-0.00371087	0.978528	0.989322	-0.0269833	N ARC vs Dien
ENST00000476904	1.82752	0.00160386	0.0297577	3.24474	ENSG00000174606	-0.0334419	0.772942	0.879328	-0.289344	N ARC vs Dien
ENST00000549396	1.07558	0.00160505	0.0297577	3.24608	ENSG00000139220	-0.349082	0.194019	0.372738	-1.30792	N ARC vs Dien
ENST00000374597	-3.12837	0.00161187	0.0298292	-3.24317	ENSG00000130052	-0.572509	0.217083	0.40235	-1.24251	N ARC vs Dien
ENST00000332556	0.982479	0.00164378	0.0302408	3.23698	ENSG00000185896	0.120511	0.282894	0.479	1.0798	N ARC vs Dien
ENST00000421834	0.771916	0.00180171	0.0322914	3.21053	ENSG00000151914	0.197739	0.125876	0.279415	1.54401	N ARC vs Dien
ENST00000239891	1.23905	0.00189669	0.0337273	3.19155	ENSG00000120697	0.0604866	0.740105	0.860682	0.332658	N ARC vs Dien
ENST00000292894	2.34468	0.00189921	0.0337273	3.19113	ENSG00000161277	0.30163	0.125253	0.278774	1.54815	N ARC vs Dien
ENST00000293861	1.78936	0.00192867	0.0340179	3.18858	ENSG00000161981	-0.520565	0.0290912	0.0988978	-2.21545	N ARC vs Dien
ENST00000464845	0.712433	0.00199224	0.0345671	3.1767	ENSG00000102030	0.228784	0.125594	0.279116	1.54498	N ARC vs Dien
ENST00000354828	2.45391	0.00211576	0.0362081	3.15656	ENSG00000154727	-0.0471763	0.771377	0.878483	-0.29138	N ARC vs Dien
ENST00000262815	0.50546	0.00213918	0.0364593	3.15544	ENSG00000129933	0.0318492	0.771629	0.878569	0.291058	N ARC vs Dien
ENST00000266079	0.683809	0.00215212	0.0365801	3.15218	ENSG00000101161	0.0410113	0.752379	0.867727	0.316401	N ARC vs Dien
ENST00000359520	-1.80285	0.00217971	0.0369379	-3.14727	ENSG00000196663	-0.00344672	0.975903	0.988279	-0.0302847	N ARC vs Dien
ENST00000621169	2.3738	0.00222941	0.0374362	3.13991	ENSG00000276547	-0.191748	0.286991	0.48343	-1.07059	N ARC vs Dien
ENST00000294244	0.926765	0.00225704	0.0376977	3.13576	ENSG00000168005	0.208322	0.133132	0.290424	1.5146	N ARC vs Dien
ENST00000311635	0.776969	0.00241417	0.0395152	3.11396	ENSG00000103264	0.0312289	0.817864	0.903699	0.230916	N ARC vs Dien
ENST00000476120	-2.50538	0.00249017	0.0404047	-3.1039	ENSG00000198039	0.22587	0.267872	0.462577	1.11438	N ARC vs Dien
ENST00000316316	2.2299	0.00255698	0.0412215	3.09605	ENSG00000111877	-0.214621	0.14417	0.306164	-1.47221	N ARC vs Dien
ENST00000476995	1.10711	0.00269016	0.0427623	3.07872	ENSG00000204120	0.129059	0.125922	0.279433	1.54371	N ARC vs Dien
ENST00000467100	1.02237	0.0027368	0.0431745	3.0735	ENSG00000107164	-0.0265647	0.75392	0.868576	-0.314356	N ARC vs Dien
ENST00000591760	1.52189	0.00280183	0.0436563	3.06556	ENSG00000105426	-0.441997	0.00424629	0.0225541	-2.92766	N ARC vs Dien
ENST00000480678	-2.67609	0.00281122	0.0437108	-3.06468	ENSG00000198298	0.278484	0.126416	0.280187	1.54151	N ARC vs Dien
ENST00000483089	2.37806	0.00283441	0.0439387	3.06334	ENSG00000198556	-0.17604	0.209358	0.393095	-1.26381	N ARC vs Dien
ENST00000464678	2.52315	0.00301447	0.0455588	3.04136	ENSG00000079974	0.0588785	0.56979	0.741884	0.570284	N ARC vs Dien
ENST00000407112	-3.07341	0.0030154	0.0455588	-3.04137	ENSG00000174945	-0.170102	0.577693	0.748122	-0.558623	N ARC vs Dien
ENST00000622033	2.12032	0.00303127	0.045611	3.04313	ENSG00000185495	0.192938	0.176251	0.350451	1.36231	N ARC vs Dien
ENST00000512040	2.48712	0.00303342	0.045611	3.03929	ENSG00000015479	0.118613	0.271396	0.466096	1.10619	N ARC vs Dien
ENST00000439087	-2.5318	0.00310228	0.0464785	-3.03189	ENSG00000130822	0.955239	1.30912042810219e-07	5.58178231296941e-06	5.69324	N ARC vs Dien
ENST00000433557	-2.34389	0.00320508	0.0474504	-3.02138	ENSG00000152818	-0.0338301	0.92229	0.96164	-0.0978016	N ARC vs Dien
ENST00000543106	1.8905	0.00326261	0.0479355	3.01524	ENSG00000089169	0.0016601	0.995267	0.997638	0.00594792	N ARC vs Dien
ENST00000445288	2.1001	0.00329917	0.0481594	3.01151	ENSG00000187257	-0.297084	0.00701054	0.0338954	-2.7551	N ARC vs Dien
ENST00000488092	2.73936	0.00331445	0.0483045	3.0101	ENSG00000144893	0.0836687	0.556746	0.731722	0.589748	N ARC vs Dien
ENST00000537909	-1.49585	0.0033626	0.0485039	-3.00519	ENSG00000149654	-0.217173	0.538557	0.71718	-0.617305	N ARC vs Dien
ENST00000377104	2.36336	0.00336284	0.0485039	3.00546	ENSG00000136158	0.259363	0.518184	0.700957	0.648532	N ARC vs Dien
ENST00000600551	2.21134	0.00340234	0.0488672	3.00252	ENSG00000118162	0.0102033	0.954806	0.977429	0.0568189	N ARC vs Dien
ENST00000266085	1.92758	0.00347932	0.0496876	2.99811	ENSG00000100234	0.27128	0.333264	0.53289	0.977721	N ARC vs Dien
ENST00000524205	0.772606	0.00350706	0.0499638	2.99153	ENSG00000239704	0.218846	0.130956	0.286953	1.52319	N ARC vs Dien
