# Supplementary material for: A multi-regional human brain atlas of chromatin accessibility and gene expression facilitates promoter-isoform resolution genetic fine-mapping
Source: Nat Commun. 2024 Nov 22;15:10113. doi: 10.1038/s41467-024-54448-y (PMC11584674; doi:10.1038/s41467-024-54448-y)
Supplement: Supplementary file 12 — SupplementaryData 10 [file 41467_2024_54448_MOESM12_ESM.xlsx]

## Sheet: abc_link_supple
SupplementarData 10 enhancer-promoter links at promoter-isoform resolution
OCR	TargetGene	TargetTranscript	order	ABC.Score	BR_Region		#order: promoter-isoform numbered from 5' of the gene; 1 is the 5' promoter
chr1:100026672-100027672	ENSG00000156875	ENST00000370152	1	0.03	NEC
chr1:100026848-100027848	ENSG00000156875	ENST00000370152	1	0.036	RMTG
chr1:100056061-100057061	ENSG00000156875	ENST00000370152	1	0.023	RMTG
chr1:100056236-100057236	ENSG00000156875	ENST00000370152	1	0.023	ARC
chr1:100056241-100057241	ENSG00000156875	ENST00000370152	1	0.027	Limbic
chr1:100056247-100057247	ENSG00000156875	ENST00000370152	1	0.029	NEC
chr1:100103622-100105004	ENSG00000122435	ENST00000370143	1	0.022	MDT
chr1:100103850-100104850	ENSG00000122435	ENST00000370143	1	0.023	HAB
chr1:100112326-100113326	ENSG00000122435	ENST00000370143	1	0.024	HAB
chr1:100119325-100120325	ENSG00000122435	ENST00000370143	1	0.034	HAB
chr1:100119514-100120514	ENSG00000122435	ENST00000370143	1	0.055	MDT
chr1:100119514-100120514	ENSG00000122435	ENST00000493651	2	0.034	MDT
chr1:100119524-100120524	ENSG00000122435	ENST00000370143	1	0.039	RMTG
chr1:100119581-100120581	ENSG00000122435	ENST00000370143	1	0.045	VTA
chr1:100144708-100145708	ENSG00000122435	ENST00000493651	2	0.072	MDT
chr1:100144708-100145708	ENSG00000122435	ENST00000370143	1	0.025	MDT
chr1:100145358-100146358	ENSG00000122435	ENST00000370143	1	0.028	NEC
chr1:100145640-100146640	ENSG00000122435	ENST00000370143	1	0.026	RMTG
chr1:1001490-1002490	ENSG00000188290	ENST00000428771	1	0.088	Limbic
chr1:1001490-1002490	ENSG00000188157	ENST00000379370	1	0.024	Limbic
chr1:100163456-100164902	ENSG00000122435	ENST00000493651	2	0.033	MDT
chr1:100163456-100164902	ENSG00000122435	ENST00000370143	1	0.021	MDT
chr1:100163850-100164850	ENSG00000122435	ENST00000370143	1	0.021	VTA
chr1:100188348-100189348	ENSG00000122435	ENST00000370143	1	0.023	Limbic
chr1:100231735-100232735	ENSG00000137992	ENST00000370132	1	0.025	ARC
chr1:100289520-100291079	ENSG00000224616	ENST00000650038	1	0.032	RMTG
chr1:100289520-100291079	ENSG00000137996	ENST00000370128	1	0.032	RMTG
chr1:100289882-100290882	ENSG00000224616	ENST00000650038	1	0.022	Limbic
chr1:100289882-100290882	ENSG00000137996	ENST00000370128	1	0.022	Limbic
chr1:100289902-100290902	ENSG00000224616	ENST00000650038	1	0.025	ARC
chr1:100289902-100290902	ENSG00000137996	ENST00000370128	1	0.025	ARC
chr1:100290068-100291068	ENSG00000224616	ENST00000650038	1	0.023	VTA
chr1:100290068-100291068	ENSG00000137996	ENST00000370128	1	0.023	VTA
chr1:100290073-100291073	ENSG00000224616	ENST00000650038	1	0.024	NEC
chr1:100290073-100291073	ENSG00000137996	ENST00000370128	1	0.024	NEC
chr1:100298395-100300392	ENSG00000224616	ENST00000650038	1	0.037	DRN
chr1:100298395-100300392	ENSG00000137996	ENST00000370128	1	0.037	DRN
chr1:100298395-100300392	ENSG00000137992	ENST00000370132	1	0.023	DRN
chr1:100299401-100300794	ENSG00000224616	ENST00000650038	1	0.021	MDT
chr1:100299401-100300794	ENSG00000137996	ENST00000370128	1	0.021	MDT
chr1:100309299-100310299	ENSG00000224616	ENST00000650038	1	0.02	MDT
chr1:100309299-100310299	ENSG00000137996	ENST00000370128	1	0.02	MDT
chr1:100350895-100352891	ENSG00000224616	ENST00000650038	1	0.027	HAB
chr1:100350895-100352891	ENSG00000137996	ENST00000370128	1	0.027	HAB
chr1:100350895-100352891	ENSG00000137992	ENST00000370132	1	0.021	HAB
chr1:100350963-100352876	ENSG00000224616	ENST00000650038	1	0.02	Limbic
chr1:100350963-100352876	ENSG00000137996	ENST00000370128	1	0.02	Limbic
chr1:100351016-100352776	ENSG00000224616	ENST00000650038	1	0.021	MDT
chr1:100351016-100352776	ENSG00000137996	ENST00000370128	1	0.021	MDT
chr1:100351166-100353662	ENSG00000224616	ENST00000650038	1	0.022	NEC
chr1:100351166-100353662	ENSG00000137996	ENST00000370128	1	0.022	NEC
chr1:100351816-100352816	ENSG00000224616	ENST00000650038	1	0.023	VTA
chr1:100351816-100352816	ENSG00000137996	ENST00000370128	1	0.023	VTA
chr1:100351999-100353725	ENSG00000224616	ENST00000650038	1	0.021	ARC
chr1:100351999-100353725	ENSG00000137996	ENST00000370128	1	0.021	ARC
chr1:100458819-100460189	ENSG00000181656	ENST00000315033	1	0.022	VTA
chr1:10046079-10047079	ENSG00000130939	ENST00000253251	1	0.02	HAB
chr1:100463428-100464428	ENSG00000181656	ENST00000315033	1	0.029	VTA
chr1:100463445-100464445	ENSG00000181656	ENST00000315033	1	0.034	BasGan
chr1:100463445-100464445	ENSG00000224616	ENST00000650038	1	0.022	BasGan
chr1:100463445-100464445	ENSG00000137996	ENST00000370128	1	0.022	BasGan
chr1:1004908-1005908	ENSG00000188290	ENST00000428771	1	0.074	NEC
chr1:1004908-1005908	ENSG00000188157	ENST00000379370	1	0.027	NEC
chr1:100503395-100504395	ENSG00000181656	ENST00000315033	1	0.02	BasGan
chr1:100511227-100512227	ENSG00000181656	ENST00000315033	1	0.025	VTA
chr1:100524996-100525996	ENSG00000181656	ENST00000315033	1	0.032	BasGan
chr1:100528956-100529956	ENSG00000181656	ENST00000315033	1	0.044	ARC
chr1:100539004-100540601	ENSG00000181656	ENST00000315033	1	0.307	ARC
chr1:100539010-100540010	ENSG00000162688	ENST00000637337	5	0.02	HAB
chr1:100539010-100540010	ENSG00000181656	ENST00000315033	1	0.463	VTA
chr1:100539010-100540010	ENSG00000162688	ENST00000637337	5	0.021	VTA
chr1:100615685-100616685	ENSG00000181656	ENST00000315033	1	0.035	BasGan
chr1:100883675-100884675	ENSG00000162694	ENST00000535414	1	0.035	BasGan
chr1:100883675-100884675	ENSG00000162695	ENST00000370112	1	0.035	BasGan
chr1:100883692-100884692	ENSG00000162694	ENST00000535414	1	0.038	Limbic
chr1:100883704-100885182	ENSG00000162694	ENST00000535414	1	0.05	ARC
chr1:100883706-100884706	ENSG00000162694	ENST00000535414	1	0.029	NEC
chr1:100883706-100884706	ENSG00000162695	ENST00000370112	1	0.029	NEC
chr1:100883823-100884823	ENSG00000162694	ENST00000535414	1	0.032	HAB
chr1:100883823-100884823	ENSG00000162695	ENST00000370112	1	0.032	HAB
chr1:100883824-100885181	ENSG00000162694	ENST00000535414	1	0.043	VTA
chr1:100883824-100885181	ENSG00000162695	ENST00000370112	1	0.043	VTA
chr1:100883850-100884850	ENSG00000162695	ENST00000370112	1	0.023	RMTG
chr1:100884071-100885071	ENSG00000162695	ENST00000370112	1	0.047	DRN
chr1:100884071-100885071	ENSG00000162694	ENST00000535414	1	0.047	DRN
chr1:100884188-100885188	ENSG00000162694	ENST00000535414	1	0.026	MDT
chr1:100886455-100887455	ENSG00000162694	ENST00000535414	1	0.045	MDT
chr1:100886456-100887456	ENSG00000162695	ENST00000370112	1	0.034	RMTG
chr1:100886498-100887498	ENSG00000162694	ENST00000535414	1	0.026	Limbic
chr1:100886507-100887507	ENSG00000162694	ENST00000535414	1	0.042	NEC
chr1:100886507-100887507	ENSG00000162695	ENST00000370112	1	0.042	NEC
chr1:100886514-100887514	ENSG00000162694	ENST00000535414	1	0.046	ARC
chr1:100886515-100887515	ENSG00000162694	ENST00000535414	1	0.067	BasGan
chr1:100886515-100887515	ENSG00000162695	ENST00000370112	1	0.067	BasGan
chr1:100886527-100887527	ENSG00000162694	ENST00000535414	1	0.035	HAB
chr1:100886527-100887527	ENSG00000162695	ENST00000370112	1	0.035	HAB
chr1:100905831-100906831	ENSG00000162695	ENST00000370112	1	0.034	HAB
chr1:100905831-100906831	ENSG00000162694	ENST00000535414	1	0.034	HAB
chr1:100905833-100906833	ENSG00000162694	ENST00000535414	1	0.04	ARC
chr1:100905892-100906892	ENSG00000162695	ENST00000370112	1	0.043	DRN
chr1:100905892-100906892	ENSG00000162694	ENST00000535414	1	0.043	DRN
chr1:100907025-100908717	ENSG00000162695	ENST00000370112	1	0.062	RMTG
chr1:100907028-100908028	ENSG00000162694	ENST00000535414	1	0.044	DRN
chr1:100907028-100908028	ENSG00000162695	ENST00000370112	1	0.044	DRN
chr1:100907030-100908030	ENSG00000162694	ENST00000535414	1	0.045	MDT
chr1:100907030-100908616	ENSG00000162694	ENST00000535414	1	0.042	NEC
chr1:100907030-100908616	ENSG00000162695	ENST00000370112	1	0.042	NEC
chr1:100907033-100908033	ENSG00000162694	ENST00000535414	1	0.047	ARC
chr1:100907349-100908349	ENSG00000162695	ENST00000370112	1	0.05	VTA
chr1:100907349-100908349	ENSG00000162694	ENST00000535414	1	0.05	VTA
chr1:100907656-100908656	ENSG00000162694	ENST00000535414	1	0.043	HAB
chr1:100907656-100908656	ENSG00000162695	ENST00000370112	1	0.043	HAB
chr1:100908573-100909573	ENSG00000162694	ENST00000535414	1	0.035	MDT
chr1:100908707-100909707	ENSG00000162695	ENST00000370112	1	0.033	VTA
chr1:100908707-100909707	ENSG00000162694	ENST00000535414	1	0.033	VTA
chr1:100908708-100909708	ENSG00000162694	ENST00000535414	1	0.024	BasGan
chr1:100908708-100909708	ENSG00000162695	ENST00000370112	1	0.024	BasGan
chr1:100912510-100913510	ENSG00000162694	ENST00000535414	1	0.023	NEC
chr1:100912510-100913510	ENSG00000162695	ENST00000370112	1	0.023	NEC
chr1:100915246-100916981	ENSG00000162694	ENST00000535414	1	0.034	HAB
chr1:100915246-100916981	ENSG00000162695	ENST00000370112	1	0.034	HAB
chr1:100918217-100919217	ENSG00000162694	ENST00000535414	1	0.023	ARC
chr1:100918242-100919242	ENSG00000162694	ENST00000535414	1	0.027	MDT
chr1:100918281-100919281	ENSG00000162695	ENST00000370112	1	0.028	VTA
chr1:100918281-100919281	ENSG00000162694	ENST00000535414	1	0.028	VTA
chr1:100918373-100919373	ENSG00000162694	ENST00000535414	1	0.024	DRN
chr1:100918373-100919373	ENSG00000162695	ENST00000370112	1	0.024	DRN
chr1:100918425-100919425	ENSG00000162694	ENST00000535414	1	0.025	HAB
chr1:100918425-100919425	ENSG00000162695	ENST00000370112	1	0.025	HAB
chr1:100988899-100990760	ENSG00000117543	ENST00000370105	1	0.027	HAB
chr1:100988899-100990760	ENSG00000233184	ENST00000453011	1	0.027	HAB
chr1:100988899-100990760	ENSG00000117543	ENST00000481871	2	0.027	HAB
chr1:100988901-100990758	ENSG00000117543	ENST00000481871	2	0.022	Limbic
chr1:100988901-100990758	ENSG00000117543	ENST00000370105	1	0.022	Limbic
chr1:101003779-101004779	ENSG00000117543	ENST00000481871	2	0.022	ARC
chr1:101003779-101004779	ENSG00000117543	ENST00000370105	1	0.022	ARC
chr1:101003804-101004804	ENSG00000117543	ENST00000481871	2	0.023	HAB
chr1:101003804-101004804	ENSG00000117543	ENST00000370105	1	0.023	HAB
chr1:101003804-101004804	ENSG00000233184	ENST00000453011	1	0.023	HAB
chr1:101038900-101039900	ENSG00000117543	ENST00000481871	2	0.035	BasGan
chr1:101038900-101039900	ENSG00000117543	ENST00000370105	1	0.035	BasGan
chr1:101043442-101044442	ENSG00000117543	ENST00000481871	2	0.029	BasGan
chr1:101043442-101044442	ENSG00000117543	ENST00000370105	1	0.029	BasGan
chr1:101045731-101046731	ENSG00000117543	ENST00000481871	2	0.033	VTA
chr1:101045731-101046731	ENSG00000117543	ENST00000370105	1	0.033	VTA
chr1:101045807-101046807	ENSG00000117543	ENST00000481871	2	0.033	RMTG
chr1:101045872-101046872	ENSG00000117543	ENST00000481871	2	0.036	MDT
chr1:101045872-101046872	ENSG00000117543	ENST00000370105	1	0.036	MDT
chr1:10108579-10109579	ENSG00000130939	ENST00000466379	5	0.046	MDT
chr1:101088613-101090399	ENSG00000117543	ENST00000481871	2	0.02	NEC
chr1:101088613-101090399	ENSG00000117543	ENST00000370105	1	0.02	NEC
chr1:101247164-101248164	ENSG00000170989	ENST00000475821	1	0.038	MDT
chr1:101257726-101258726	ENSG00000170989	ENST00000475821	1	0.034	MDT
chr1:101262378-101263378	ENSG00000170989	ENST00000475821	1	0.02	MDT
chr1:101287664-101289091	ENSG00000170989	ENST00000475821	1	0.024	MDT
chr1:1012956-1013956	ENSG00000188157	ENST00000379370	1	0.044	BasGan
chr1:1012956-1013956	ENSG00000188290	ENST00000428771	1	0.042	BasGan
chr1:1012956-1013956	ENSG00000188157	ENST00000651234	2	0.022	BasGan
chr1:1012956-1013956	ENSG00000188157	ENST00000469403	3	0.022	BasGan
chr1:1012962-1013962	ENSG00000188290	ENST00000428771	1	0.075	Limbic
chr1:1012962-1013962	ENSG00000188157	ENST00000379370	1	0.066	Limbic
chr1:1012962-1013962	ENSG00000188157	ENST00000651234	2	0.037	Limbic
chr1:1012962-1013962	ENSG00000187961	ENST00000463212	2	0.023	Limbic
chr1:1012962-1013962	ENSG00000188976	ENST00000477976	2	0.021	Limbic
chr1:1012962-1013962	ENSG00000188976	ENST00000327044	1	0.021	Limbic
chr1:1012963-1013963	ENSG00000188290	ENST00000428771	1	0.054	NEC
chr1:1012963-1013963	ENSG00000188157	ENST00000379370	1	0.05	NEC
chr1:1012963-1013963	ENSG00000188157	ENST00000651234	2	0.025	NEC
chr1:1012996-1014468	ENSG00000188290	ENST00000428771	1	0.093	ARC
chr1:1012996-1014468	ENSG00000188157	ENST00000379370	1	0.087	ARC
chr1:1012996-1014468	ENSG00000188157	ENST00000651234	2	0.046	ARC
chr1:1012996-1014468	ENSG00000187961	ENST00000338591	1	0.029	ARC
chr1:1012996-1014468	ENSG00000188976	ENST00000477976	2	0.027	ARC
chr1:1012996-1014468	ENSG00000188976	ENST00000327044	1	0.027	ARC
chr1:1014595-1015595	ENSG00000188157	ENST00000379370	1	0.08	NEC
chr1:1014595-1015595	ENSG00000188290	ENST00000428771	1	0.034	NEC
chr1:1014595-1015595	ENSG00000188157	ENST00000651234	2	0.029	NEC
chr1:10165846-10166846	ENSG00000130939	ENST00000466379	5	0.023	MDT
chr1:101930443-101932110	ENSG00000118733	ENST00000370103	1	0.028	ARC
chr1:101931188-101932994	ENSG00000118733	ENST00000370103	1	0.021	DRN
chr1:101957458-101958458	ENSG00000118733	ENST00000370103	1	0.023	VTA
chr1:101959210-101960807	ENSG00000118733	ENST00000370103	1	0.047	MDT
chr1:101959215-101960917	ENSG00000118733	ENST00000370103	1	0.031	BasGan
chr1:101959802-101960802	ENSG00000118733	ENST00000370103	1	0.034	RMTG
chr1:101959803-101960803	ENSG00000118733	ENST00000370103	1	0.035	ARC
chr1:101959808-101960808	ENSG00000118733	ENST00000370103	1	0.03	DRN
chr1:101959812-101960812	ENSG00000118733	ENST00000370103	1	0.034	HAB
chr1:101959843-101960843	ENSG00000118733	ENST00000370103	1	0.023	NEC
chr1:101959870-101960870	ENSG00000118733	ENST00000370103	1	0.04	VTA
chr1:101963696-101964696	ENSG00000118733	ENST00000370103	1	0.025	NEC
chr1:101964418-101965994	ENSG00000118733	ENST00000370103	1	0.031	MDT
chr1:101965788-101966788	ENSG00000118733	ENST00000370103	1	0.022	DRN
chr1:101974124-101975124	ENSG00000118733	ENST00000370103	1	0.025	Limbic
chr1:101974244-101975244	ENSG00000118733	ENST00000370103	1	0.037	ARC
chr1:101974761-101975761	ENSG00000118733	ENST00000370103	1	0.045	HAB
chr1:101980686-101981686	ENSG00000118733	ENST00000370103	1	0.035	NEC
chr1:101992445-101993445	ENSG00000118733	ENST00000370103	1	0.107	MDT
chr1:102058495-102059495	ENSG00000118733	ENST00000370103	1	0.032	DRN
chr1:10253433-10254433	ENSG00000054523	ENST00000377093	1	0.021	Limbic
chr1:10253441-10254441	ENSG00000054523	ENST00000497835	6	0.024	BasGan
chr1:1026482-1027482	ENSG00000188157	ENST00000379370	1	0.092	Limbic
chr1:1026482-1027482	ENSG00000188157	ENST00000651234	2	0.091	Limbic
chr1:1026482-1027482	ENSG00000188290	ENST00000428771	1	0.026	Limbic
chr1:102821404-102822404	ENSG00000060718	ENST00000470170	7	0.035	BasGan
chr1:10283033-10284033	ENSG00000054523	ENST00000497835	6	0.172	BasGan
chr1:102833529-102835349	ENSG00000060718	ENST00000465209	5	0.025	MDT
chr1:102891797-102892797	ENSG00000060718	ENST00000470170	7	0.064	BasGan
chr1:102919466-102920466	ENSG00000060718	ENST00000465209	5	0.021	RMTG
chr1:102919467-102920467	ENSG00000060718	ENST00000470170	7	0.026	BasGan
chr1:102919514-102920514	ENSG00000060718	ENST00000465209	5	0.032	MDT
chr1:102980306-102981306	ENSG00000060718	ENST00000465209	5	0.066	MDT
chr1:102980313-102981313	ENSG00000060718	ENST00000465209	5	0.048	RMTG
chr1:102994619-102995619	ENSG00000060718	ENST00000465209	5	0.031	RMTG
chr1:103074660-103075660	ENSG00000060718	ENST00000358392	2	0.027	Limbic
chr1:103074666-103075666	ENSG00000060718	ENST00000358392	2	0.024	VTA
chr1:103075408-103076996	ENSG00000060718	ENST00000358392	2	0.029	MDT
chr1:103075408-103076996	ENSG00000060718	ENST00000465209	5	0.025	MDT
chr1:103076133-103077133	ENSG00000060718	ENST00000358392	2	0.024	Limbic
chr1:103083843-103084843	ENSG00000060718	ENST00000358392	2	0.036	BasGan
chr1:103083847-103084847	ENSG00000060718	ENST00000358392	2	0.027	Limbic
chr1:103084616-103085616	ENSG00000060718	ENST00000447608	3	0.12	RMTG
chr1:103084616-103085616	ENSG00000060718	ENST00000358392	2	0.03	RMTG
chr1:103085429-103086429	ENSG00000060718	ENST00000358392	2	0.021	MDT
chr1:1030861-1032514	ENSG00000188157	ENST00000651234	2	0.168	DRN
chr1:1030861-1032514	ENSG00000188157	ENST00000379370	1	0.095	DRN
chr1:1030861-1032514	ENSG00000188290	ENST00000428771	1	0.043	DRN
chr1:1030861-1032514	ENSG00000187608	ENST00000624697	1	0.043	DRN
chr1:1030861-1032514	ENSG00000228327	ENST00000506640	1	0.027	DRN
chr1:1030861-1032514	ENSG00000187634	ENST00000478729	6	0.025	DRN
chr1:1030861-1032514	ENSG00000187634	ENST00000420190	1	0.024	DRN
chr1:1030861-1032514	ENSG00000187961	ENST00000463212	2	0.023	DRN
chr1:1030861-1032514	ENSG00000187961	ENST00000466300	3	0.023	DRN
chr1:1030861-1032514	ENSG00000188976	ENST00000477976	2	0.023	DRN
chr1:1030861-1032514	ENSG00000188976	ENST00000327044	1	0.023	DRN
chr1:1030861-1032514	ENSG00000131591	ENST00000379339	1	0.022	DRN
chr1:1030936-1031936	ENSG00000188157	ENST00000651234	2	0.083	VTA
chr1:1030936-1031936	ENSG00000188157	ENST00000379370	1	0.045	VTA
chr1:1030936-1031936	ENSG00000188157	ENST00000461111	8	0.027	VTA
chr1:1030936-1031936	ENSG00000187608	ENST00000379389	2	0.024	VTA
chr1:103095427-103096427	ENSG00000060718	ENST00000358392	2	0.044	NEC
chr1:103095725-103096725	ENSG00000060718	ENST00000358392	2	0.051	RMTG
chr1:103095725-103096725	ENSG00000060718	ENST00000447608	3	0.045	RMTG
chr1:103096020-103097020	ENSG00000060718	ENST00000358392	2	0.042	BasGan
chr1:103101095-103102095	ENSG00000060718	ENST00000358392	2	0.083	NEC
chr1:103101101-103102101	ENSG00000060718	ENST00000358392	2	0.063	BasGan
chr1:103105946-103107373	ENSG00000060718	ENST00000358392	2	0.214	DRN
chr1:103106021-103107605	ENSG00000060718	ENST00000358392	2	0.377	VTA
chr1:103106021-103107605	ENSG00000240038	ENST00000477657	1	0.027	VTA
chr1:103106613-103107613	ENSG00000060718	ENST00000358392	2	0.272	ARC
chr1:103106635-103107635	ENSG00000060718	ENST00000358392	2	0.171	RMTG
chr1:103106635-103107635	ENSG00000060718	ENST00000447608	3	0.054	RMTG
chr1:103106667-103107667	ENSG00000060718	ENST00000358392	2	0.259	HAB
chr1:103106714-103107714	ENSG00000060718	ENST00000358392	2	0.191	Limbic
chr1:103120187-103121187	ENSG00000060718	ENST00000358392	2	0.037	BasGan
chr1:103477421-103478897	ENSG00000185946	ENST00000525323	4	0.021	DRN
chr1:103491666-103492666	ENSG00000185946	ENST00000525323	4	0.03	BasGan
chr1:103491666-103492666	ENSG00000240038	ENST00000477657	1	0.028	BasGan
chr1:103491666-103492666	ENSG00000185946	ENST00000524631	1	0.028	BasGan
chr1:103491666-103492666	ENSG00000240038	ENST00000481821	6	0.023	BasGan
chr1:103491666-103492666	ENSG00000240038	ENST00000462971	5	0.023	BasGan
chr1:103514591-103515591	ENSG00000224613	ENST00000444810	1	0.05	Limbic
chr1:103514591-103515591	ENSG00000185946	ENST00000524631	1	0.05	Limbic
chr1:103514591-103515591	ENSG00000240038	ENST00000477657	1	0.027	Limbic
chr1:103514591-103515591	ENSG00000185946	ENST00000524631	1	0.09	HAB
chr1:103514591-103515591	ENSG00000185946	ENST00000525323	4	0.049	HAB
chr1:103514591-103515591	ENSG00000240038	ENST00000477657	1	0.045	HAB
chr1:103514594-103515594	ENSG00000185946	ENST00000524631	1	0.055	NEC
chr1:103514594-103515594	ENSG00000224613	ENST00000444810	1	0.055	NEC
chr1:103514594-103515594	ENSG00000240038	ENST00000477657	1	0.03	NEC
chr1:103514594-103515594	ENSG00000240038	ENST00000481821	6	0.021	NEC
chr1:103514595-103515595	ENSG00000185946	ENST00000524631	1	0.077	RMTG
chr1:103514595-103515595	ENSG00000240038	ENST00000477657	1	0.034	RMTG
chr1:103514595-103516094	ENSG00000185946	ENST00000524631	1	0.101	MDT
chr1:103514595-103516094	ENSG00000185946	ENST00000525323	4	0.05	MDT
chr1:103514595-103516094	ENSG00000240038	ENST00000477657	1	0.042	MDT
chr1:103514595-103516094	ENSG00000243480	ENST00000414303	2	0.033	MDT
chr1:103514600-103515600	ENSG00000185946	ENST00000524631	1	0.036	BasGan
chr1:103514600-103515600	ENSG00000185946	ENST00000525323	4	0.022	BasGan
chr1:103514601-103516554	ENSG00000185946	ENST00000524631	1	0.13	DRN
chr1:103514601-103516554	ENSG00000224613	ENST00000444810	1	0.13	DRN
chr1:103514601-103516554	ENSG00000185946	ENST00000525323	4	0.076	DRN
chr1:103514601-103516554	ENSG00000240038	ENST00000477657	1	0.067	DRN
chr1:103514601-103516554	ENSG00000240038	ENST00000491397	4	0.041	DRN
chr1:103514601-103516554	ENSG00000243480	ENST00000414303	2	0.04	DRN
chr1:103514610-103515610	ENSG00000185946	ENST00000524631	1	0.109	VTA
chr1:103514610-103515610	ENSG00000240038	ENST00000477657	1	0.063	VTA
chr1:103529385-103530385	ENSG00000185946	ENST00000524631	1	0.108	BasGan
chr1:103529385-103530385	ENSG00000185946	ENST00000525323	4	0.052	BasGan
chr1:103529385-103530385	ENSG00000240038	ENST00000477657	1	0.043	BasGan
chr1:103529385-103530385	ENSG00000240038	ENST00000481821	6	0.026	BasGan
chr1:103529385-103530385	ENSG00000240038	ENST00000462971	5	0.026	BasGan
chr1:103556680-103557680	ENSG00000240038	ENST00000477657	1	0.179	ARC
chr1:103556680-103557680	ENSG00000243480	ENST00000414303	2	0.041	ARC
chr1:103556680-103557680	ENSG00000185946	ENST00000524631	1	0.036	ARC
chr1:103556691-103557691	ENSG00000240038	ENST00000477657	1	0.145	NEC
chr1:103556691-103557691	ENSG00000240038	ENST00000481821	6	0.049	NEC
chr1:103556691-103557691	ENSG00000224613	ENST00000444810	1	0.02	NEC
chr1:103556691-103557691	ENSG00000185946	ENST00000524631	1	0.02	NEC
chr1:103569261-103570261	ENSG00000240038	ENST00000477657	1	0.107	HAB
chr1:103569261-103570261	ENSG00000185946	ENST00000525323	4	0.082	HAB
chr1:103569261-103570261	ENSG00000185946	ENST00000524631	1	0.033	HAB
chr1:103569292-103570569	ENSG00000240038	ENST00000477657	1	0.118	VTA
chr1:103569292-103570569	ENSG00000185946	ENST00000524631	1	0.031	VTA
chr1:103569420-103570420	ENSG00000240038	ENST00000477657	1	0.041	MDT
chr1:103569420-103570420	ENSG00000185946	ENST00000525323	4	0.034	MDT
chr1:103569420-103570420	ENSG00000243480	ENST00000414303	2	0.027	MDT
chr1:103569472-103570472	ENSG00000240038	ENST00000481821	6	0.06	BasGan
chr1:103569472-103570472	ENSG00000240038	ENST00000462971	5	0.06	BasGan
chr1:103569472-103570472	ENSG00000240038	ENST00000477657	1	0.039	BasGan
chr1:103569472-103570472	ENSG00000185946	ENST00000525323	4	0.03	BasGan
chr1:103569507-103570507	ENSG00000240038	ENST00000481821	6	0.202	NEC
chr1:103569507-103570507	ENSG00000240038	ENST00000477657	1	0.056	NEC
chr1:103569526-103570526	ENSG00000240038	ENST00000477657	1	0.07	ARC
chr1:103569526-103570526	ENSG00000243480	ENST00000414303	2	0.066	ARC
chr1:103569526-103570526	ENSG00000185946	ENST00000524631	1	0.032	ARC
chr1:103569539-103570539	ENSG00000240038	ENST00000477657	1	0.048	Limbic
chr1:103579709-103581092	ENSG00000240038	ENST00000477657	1	0.053	RMTG
chr1:103579709-103581092	ENSG00000185946	ENST00000524631	1	0.025	RMTG
chr1:1036964-1037964	ENSG00000188157	ENST00000651234	2	0.085	BasGan
chr1:1036964-1037964	ENSG00000188157	ENST00000469403	3	0.085	BasGan
chr1:1036964-1037964	ENSG00000188157	ENST00000379370	1	0.037	BasGan
chr1:1037038-1038038	ENSG00000188157	ENST00000651234	2	0.113	NEC
chr1:1037038-1038038	ENSG00000188157	ENST00000379370	1	0.048	NEC
chr1:1037038-1038038	ENSG00000188290	ENST00000428771	1	0.026	NEC
chr1:10377135-10379076	ENSG00000054523	ENST00000483340	8	0.035	VTA
chr1:1040350-1041350	ENSG00000188157	ENST00000651234	2	0.087	ARC
chr1:1040350-1041350	ENSG00000188157	ENST00000379370	1	0.051	ARC
chr1:1040350-1041350	ENSG00000131591	ENST00000464905	6	0.031	ARC
chr1:1040350-1041350	ENSG00000188290	ENST00000428771	1	0.03	ARC
chr1:1040350-1041350	ENSG00000187961	ENST00000338591	1	0.021	ARC
chr1:1040350-1041350	ENSG00000188976	ENST00000477976	2	0.02	ARC
chr1:1040350-1041350	ENSG00000188976	ENST00000327044	1	0.02	ARC
chr1:1040354-1041354	ENSG00000188157	ENST00000651234	2	0.081	HAB
chr1:1040354-1041354	ENSG00000188157	ENST00000379370	1	0.042	HAB
chr1:1040354-1041354	ENSG00000188290	ENST00000428771	1	0.025	HAB
chr1:1040354-1041354	ENSG00000187608	ENST00000624697	1	0.025	HAB
chr1:1040362-1041362	ENSG00000188157	ENST00000651234	2	0.092	RMTG
chr1:1040362-1041362	ENSG00000188157	ENST00000379370	1	0.052	RMTG
chr1:1040362-1041362	ENSG00000131591	ENST00000487177	5	0.03	RMTG
chr1:1040362-1041362	ENSG00000188290	ENST00000428771	1	0.028	RMTG
chr1:1040362-1041362	ENSG00000187608	ENST00000624697	1	0.028	RMTG
chr1:1040362-1041362	ENSG00000228327	ENST00000506640	1	0.021	RMTG
chr1:1040372-1041372	ENSG00000188157	ENST00000651234	2	0.098	BasGan
chr1:1040372-1041372	ENSG00000188157	ENST00000469403	3	0.098	BasGan
chr1:1040372-1041372	ENSG00000188157	ENST00000379370	1	0.061	BasGan
chr1:1040372-1041372	ENSG00000188290	ENST00000428771	1	0.033	BasGan
chr1:1040372-1041372	ENSG00000187961	ENST00000338591	1	0.025	BasGan
chr1:1040372-1041372	ENSG00000187961	ENST00000463212	2	0.025	BasGan
chr1:1040372-1041372	ENSG00000228327	ENST00000506640	1	0.024	BasGan
chr1:1040372-1041372	ENSG00000188976	ENST00000477976	2	0.024	BasGan
chr1:1040372-1041372	ENSG00000188976	ENST00000327044	1	0.024	BasGan
chr1:1040372-1041372	ENSG00000188157	ENST00000461111	8	0.08	VTA
chr1:1040372-1041372	ENSG00000188157	ENST00000651234	2	0.077	VTA
chr1:1040372-1041372	ENSG00000188157	ENST00000379370	1	0.041	VTA
chr1:1040372-1041372	ENSG00000187608	ENST00000379389	2	0.028	VTA
chr1:1040372-1041372	ENSG00000188290	ENST00000428771	1	0.023	VTA
chr1:1040372-1041372	ENSG00000187608	ENST00000624697	1	0.023	VTA
chr1:1040373-1041373	ENSG00000188157	ENST00000651234	2	0.094	Limbic
chr1:1040373-1041373	ENSG00000188157	ENST00000379370	1	0.052	Limbic
chr1:1040373-1041373	ENSG00000188290	ENST00000428771	1	0.033	Limbic
chr1:1040373-1041373	ENSG00000228327	ENST00000506640	1	0.025	Limbic
chr1:1040373-1041373	ENSG00000187961	ENST00000463212	2	0.023	Limbic
chr1:1040373-1041373	ENSG00000188976	ENST00000327044	1	0.021	Limbic
chr1:1040373-1041373	ENSG00000188976	ENST00000477976	2	0.021	Limbic
chr1:1040374-1041374	ENSG00000188157	ENST00000651234	2	0.07	MDT
chr1:1040374-1041374	ENSG00000188157	ENST00000469403	3	0.07	MDT
chr1:1040374-1041374	ENSG00000188157	ENST00000379370	1	0.041	MDT
chr1:1040374-1041374	ENSG00000187608	ENST00000379389	2	0.028	MDT
chr1:1040374-1041374	ENSG00000188290	ENST00000428771	1	0.021	MDT
chr1:1040374-1041374	ENSG00000187608	ENST00000624697	1	0.021	MDT
chr1:1040427-1041427	ENSG00000188157	ENST00000651234	2	0.071	DRN
chr1:1040427-1041427	ENSG00000188157	ENST00000379370	1	0.041	DRN
chr1:1040427-1041427	ENSG00000188290	ENST00000428771	1	0.026	DRN
chr1:1040427-1041427	ENSG00000187608	ENST00000624697	1	0.026	DRN
chr1:1040427-1041427	ENSG00000228327	ENST00000506640	1	0.02	DRN
chr1:1040428-1041428	ENSG00000188157	ENST00000651234	2	0.08	NEC
chr1:1040428-1041428	ENSG00000188157	ENST00000379370	1	0.048	NEC
chr1:1040428-1041428	ENSG00000188290	ENST00000428771	1	0.029	NEC
chr1:1040428-1041428	ENSG00000228327	ENST00000506640	1	0.023	NEC
chr1:1040428-1041428	ENSG00000188976	ENST00000477976	2	0.022	NEC
chr1:1040428-1041428	ENSG00000188976	ENST00000327044	1	0.022	NEC
chr1:10434274-10435274	ENSG00000175279	ENST00000477755	2	0.028	BasGan
chr1:10457745-10459412	ENSG00000160049	ENST00000377038	1	0.041	VTA
chr1:10457745-10459412	ENSG00000142655	ENST00000356607	2	0.041	VTA
chr1:10458817-10460459	ENSG00000160049	ENST00000377038	1	0.041	HAB
chr1:10458817-10460459	ENSG00000142655	ENST00000356607	2	0.041	HAB
chr1:10458817-10460459	ENSG00000142657	ENST00000496718	6	0.022	HAB
chr1:10460948-10461948	ENSG00000142655	ENST00000356607	2	0.061	RMTG
chr1:10460948-10461948	ENSG00000160049	ENST00000377038	1	0.061	RMTG
chr1:10460952-10461952	ENSG00000160049	ENST00000377038	1	0.05	NEC
chr1:10460952-10461952	ENSG00000142655	ENST00000356607	2	0.05	NEC
chr1:10461184-10462184	ENSG00000142655	ENST00000356607	2	0.031	VTA
chr1:10461184-10462184	ENSG00000160049	ENST00000377038	1	0.031	VTA
chr1:10494291-10495756	ENSG00000160049	ENST00000377038	1	0.029	HAB
chr1:10494291-10495756	ENSG00000142655	ENST00000356607	2	0.029	HAB
chr1:10494300-10495300	ENSG00000160049	ENST00000377038	1	0.029	RMTG
chr1:10494300-10495300	ENSG00000142655	ENST00000356607	2	0.029	RMTG
chr1:10494306-10495306	ENSG00000160049	ENST00000377038	1	0.028	VTA
chr1:10494306-10495306	ENSG00000142655	ENST00000356607	2	0.028	VTA
chr1:10494307-10495307	ENSG00000160049	ENST00000377038	1	0.037	Limbic
chr1:10494307-10495307	ENSG00000142655	ENST00000356607	2	0.037	Limbic
chr1:10494307-10496383	ENSG00000160049	ENST00000377038	1	0.05	ARC
chr1:10494307-10496383	ENSG00000142655	ENST00000356607	2	0.05	ARC
chr1:10494310-10495310	ENSG00000160049	ENST00000377038	1	0.038	NEC
chr1:10494310-10495310	ENSG00000142655	ENST00000356607	2	0.038	NEC
chr1:10494313-10495742	ENSG00000160049	ENST00000377038	1	0.032	MDT
chr1:10494313-10495742	ENSG00000142655	ENST00000356607	2	0.032	MDT
chr1:10494315-10495315	ENSG00000142655	ENST00000356607	2	0.043	DRN
chr1:10494315-10495315	ENSG00000160049	ENST00000377038	1	0.043	DRN
chr1:10506281-10507953	ENSG00000142655	ENST00000492696	3	0.054	BasGan
chr1:10506281-10507953	ENSG00000160049	ENST00000377038	1	0.03	BasGan
chr1:10506281-10507953	ENSG00000142655	ENST00000356607	2	0.03	BasGan
chr1:1058477-1060153	ENSG00000188157	ENST00000651234	2	0.047	DRN
chr1:1058477-1060153	ENSG00000188157	ENST00000379370	1	0.036	DRN
chr1:1058477-1060153	ENSG00000131591	ENST00000379339	1	0.032	DRN
chr1:1058477-1060153	ENSG00000188290	ENST00000428771	1	0.029	DRN
chr1:1058477-1060153	ENSG00000187608	ENST00000624697	1	0.029	DRN
chr1:1058477-1060153	ENSG00000228327	ENST00000506640	1	0.028	DRN
chr1:1058477-1060153	ENSG00000187634	ENST00000478729	6	0.023	DRN
chr1:1058477-1060153	ENSG00000187634	ENST00000420190	1	0.022	DRN
chr1:1058477-1060153	ENSG00000188976	ENST00000327044	1	0.02	DRN
chr1:1058477-1060153	ENSG00000188976	ENST00000477976	2	0.02	DRN
chr1:1058477-1060153	ENSG00000187961	ENST00000463212	2	0.02	DRN
chr1:1058477-1060153	ENSG00000187961	ENST00000466300	3	0.02	DRN
chr1:1058488-1060167	ENSG00000131591	ENST00000464905	6	0.046	ARC
chr1:1058488-1060167	ENSG00000188157	ENST00000651234	2	0.041	ARC
chr1:1058488-1060167	ENSG00000188157	ENST00000379370	1	0.032	ARC
chr1:1058488-1060167	ENSG00000188290	ENST00000428771	1	0.024	ARC
chr1:1058868-1059868	ENSG00000188157	ENST00000651234	2	0.027	RMTG
chr1:1058868-1059868	ENSG00000131591	ENST00000487177	5	0.027	RMTG
chr1:1058868-1059868	ENSG00000188157	ENST00000379370	1	0.021	RMTG
chr1:1059130-1060130	ENSG00000188157	ENST00000651234	2	0.022	MDT
chr1:1059130-1060130	ENSG00000188157	ENST00000469403	3	0.022	MDT
chr1:1059140-1060140	ENSG00000188157	ENST00000651234	2	0.023	HAB
chr1:1059175-1060175	ENSG00000188157	ENST00000461111	8	0.083	VTA
chr1:1059175-1060175	ENSG00000188157	ENST00000651234	2	0.02	VTA
chr1:1066385-1067385	ENSG00000188157	ENST00000651234	2	0.021	BasGan
chr1:1066385-1067385	ENSG00000188157	ENST00000469403	3	0.021	BasGan
chr1:1068265-1069961	ENSG00000131591	ENST00000379339	1	0.037	DRN
chr1:1068265-1069961	ENSG00000188157	ENST00000651234	2	0.036	DRN
chr1:1068265-1069961	ENSG00000188157	ENST00000379370	1	0.03	DRN
chr1:1068265-1069961	ENSG00000228327	ENST00000506640	1	0.027	DRN
chr1:1068265-1069961	ENSG00000187608	ENST00000624697	1	0.025	DRN
chr1:1068265-1069961	ENSG00000188290	ENST00000428771	1	0.025	DRN
chr1:1068265-1069961	ENSG00000187634	ENST00000478729	6	0.022	DRN
chr1:1068265-1069961	ENSG00000187634	ENST00000420190	1	0.021	DRN
chr1:1068320-1069847	ENSG00000188157	ENST00000651234	2	0.035	BasGan
chr1:1068320-1069847	ENSG00000188157	ENST00000469403	3	0.035	BasGan
chr1:1068320-1069847	ENSG00000188157	ENST00000379370	1	0.032	BasGan
chr1:1068320-1069847	ENSG00000131591	ENST00000379339	1	0.026	BasGan
chr1:1068320-1069847	ENSG00000228327	ENST00000506640	1	0.023	BasGan
chr1:1068320-1069847	ENSG00000188290	ENST00000428771	1	0.023	BasGan
chr1:1068320-1069847	ENSG00000187961	ENST00000338591	1	0.021	BasGan
chr1:1068320-1069847	ENSG00000187961	ENST00000463212	2	0.021	BasGan
chr1:1068320-1069847	ENSG00000188976	ENST00000477976	2	0.02	BasGan
chr1:1068320-1069847	ENSG00000188976	ENST00000327044	1	0.02	BasGan
chr1:1068598-1069985	ENSG00000188157	ENST00000651234	2	0.035	HAB
chr1:1068598-1069985	ENSG00000188157	ENST00000379370	1	0.027	HAB
chr1:1068598-1069985	ENSG00000131591	ENST00000379339	1	0.021	HAB
chr1:1068598-1069985	ENSG00000188290	ENST00000428771	1	0.021	HAB
chr1:1068598-1069985	ENSG00000187608	ENST00000624697	1	0.021	HAB
chr1:1068846-1069846	ENSG00000188157	ENST00000461111	8	0.054	VTA
chr1:1068846-1069846	ENSG00000188157	ENST00000651234	2	0.025	VTA
chr1:1068846-1069846	ENSG00000188157	ENST00000379370	1	0.02	VTA
chr1:1068855-1069855	ENSG00000131591	ENST00000464905	6	0.072	ARC
chr1:1068855-1069855	ENSG00000188157	ENST00000651234	2	0.031	ARC
chr1:1068855-1069855	ENSG00000188157	ENST00000379370	1	0.027	ARC
chr1:1068855-1069855	ENSG00000188290	ENST00000428771	1	0.021	ARC
chr1:1068895-1069895	ENSG00000188157	ENST00000651234	2	0.021	Limbic
chr1:1068975-1070315	ENSG00000131591	ENST00000487177	5	0.065	RMTG
chr1:1068975-1070315	ENSG00000188157	ENST00000651234	2	0.035	RMTG
chr1:1068975-1070315	ENSG00000188157	ENST00000379370	1	0.029	RMTG
chr1:1068975-1070315	ENSG00000228327	ENST00000506640	1	0.022	RMTG
chr1:1068975-1070315	ENSG00000187608	ENST00000624697	1	0.021	RMTG
chr1:1068975-1070315	ENSG00000188290	ENST00000428771	1	0.021	RMTG
chr1:107056165-107057165	ENSG00000162631	ENST00000370068	2	0.032	BasGan
chr1:107056165-107057165	ENSG00000162631	ENST00000462149	3	0.032	BasGan
chr1:107056165-107057165	ENSG00000162631	ENST00000370071	1	0.036	HAB
chr1:107056165-107057165	ENSG00000162631	ENST00000370068	2	0.036	HAB
chr1:107056165-107057165	ENSG00000162631	ENST00000462149	3	0.036	HAB
chr1:107056166-107057983	ENSG00000162631	ENST00000370071	1	0.053	NEC
chr1:107056166-107057983	ENSG00000162631	ENST00000370068	2	0.053	NEC
chr1:107056166-107057983	ENSG00000162631	ENST00000462149	3	0.053	NEC
chr1:107056176-107057176	ENSG00000162631	ENST00000370071	1	0.031	Limbic
chr1:107056176-107057176	ENSG00000162631	ENST00000370068	2	0.031	Limbic
chr1:107056176-107057176	ENSG00000162631	ENST00000462149	3	0.031	Limbic
chr1:107056504-107057504	ENSG00000162631	ENST00000370071	1	0.022	MDT
chr1:107056504-107057504	ENSG00000162631	ENST00000370068	2	0.022	MDT
chr1:107056504-107057504	ENSG00000162631	ENST00000462149	3	0.022	MDT
chr1:107056563-107057563	ENSG00000162631	ENST00000370071	1	0.036	RMTG
chr1:107056563-107057563	ENSG00000162631	ENST00000370068	2	0.036	RMTG
chr1:107056563-107057563	ENSG00000162631	ENST00000462149	3	0.036	RMTG
chr1:107056614-107057614	ENSG00000162631	ENST00000370071	1	0.036	VTA
chr1:107056614-107057614	ENSG00000162631	ENST00000370068	2	0.036	VTA
chr1:107056614-107057614	ENSG00000162631	ENST00000462149	3	0.036	VTA
chr1:107056614-107057614	ENSG00000162631	ENST00000370065	5	0.036	VTA
chr1:107056622-107057622	ENSG00000162631	ENST00000370071	1	0.043	ARC
chr1:107056622-107057622	ENSG00000162631	ENST00000370068	2	0.043	ARC
chr1:107056622-107057622	ENSG00000162631	ENST00000462149	3	0.043	ARC
chr1:107056696-107057696	ENSG00000162631	ENST00000370071	1	0.025	DRN
chr1:107056696-107057696	ENSG00000162631	ENST00000370068	2	0.025	DRN
chr1:107056696-107057696	ENSG00000162631	ENST00000462149	3	0.025	DRN
chr1:107120552-107121552	ENSG00000162631	ENST00000370071	1	0.029	NEC
chr1:107120552-107121552	ENSG00000162631	ENST00000370068	2	0.029	NEC
chr1:107120552-107121552	ENSG00000162631	ENST00000462149	3	0.029	NEC
chr1:107120583-107121583	ENSG00000162631	ENST00000370071	1	0.03	Limbic
chr1:107120583-107121583	ENSG00000162631	ENST00000370068	2	0.03	Limbic
chr1:107120583-107121583	ENSG00000162631	ENST00000462149	3	0.03	Limbic
chr1:107131794-107133274	ENSG00000162631	ENST00000370071	1	0.042	MDT
chr1:107131794-107133274	ENSG00000162631	ENST00000370068	2	0.042	MDT
chr1:107131794-107133274	ENSG00000162631	ENST00000462149	3	0.042	MDT
chr1:107149988-107151921	ENSG00000162631	ENST00000370071	1	0.072	DRN
chr1:107149988-107151921	ENSG00000162631	ENST00000370068	2	0.072	DRN
chr1:107149988-107151921	ENSG00000162631	ENST00000462149	3	0.072	DRN
chr1:107150209-107151779	ENSG00000162631	ENST00000370071	1	0.06	MDT
chr1:107150209-107151779	ENSG00000162631	ENST00000370068	2	0.06	MDT
chr1:107150209-107151779	ENSG00000162631	ENST00000462149	3	0.06	MDT
chr1:107150273-107151273	ENSG00000162631	ENST00000370071	1	0.05	RMTG
chr1:107150273-107151273	ENSG00000162631	ENST00000370068	2	0.05	RMTG
chr1:107150273-107151273	ENSG00000162631	ENST00000462149	3	0.05	RMTG
chr1:107158523-107159523	ENSG00000162631	ENST00000370071	1	0.025	MDT
chr1:107158523-107159523	ENSG00000162631	ENST00000370068	2	0.025	MDT
chr1:107158523-107159523	ENSG00000162631	ENST00000462149	3	0.025	MDT
chr1:107158777-107159777	ENSG00000162631	ENST00000370071	1	0.04	NEC
chr1:107158777-107159777	ENSG00000162631	ENST00000370068	2	0.04	NEC
chr1:107158777-107159777	ENSG00000162631	ENST00000462149	3	0.04	NEC
chr1:107158897-107159897	ENSG00000162631	ENST00000370071	1	0.024	DRN
chr1:107158897-107159897	ENSG00000162631	ENST00000370068	2	0.024	DRN
chr1:107158897-107159897	ENSG00000162631	ENST00000462149	3	0.024	DRN
chr1:107158929-107159929	ENSG00000162631	ENST00000370071	1	0.036	RMTG
chr1:107158929-107159929	ENSG00000162631	ENST00000370068	2	0.036	RMTG
chr1:107158929-107159929	ENSG00000162631	ENST00000462149	3	0.036	RMTG
chr1:107159538-107160538	ENSG00000162631	ENST00000370071	1	0.028	Limbic
chr1:107159538-107160538	ENSG00000162631	ENST00000370068	2	0.028	Limbic
chr1:107159538-107160538	ENSG00000162631	ENST00000462149	3	0.028	Limbic
chr1:107171077-107172077	ENSG00000162631	ENST00000370071	1	0.02	Limbic
chr1:107171077-107172077	ENSG00000162631	ENST00000370068	2	0.02	Limbic
chr1:107171077-107172077	ENSG00000162631	ENST00000462149	3	0.02	Limbic
chr1:107171092-107172092	ENSG00000162631	ENST00000370071	1	0.021	NEC
chr1:107171092-107172092	ENSG00000162631	ENST00000370068	2	0.021	NEC
chr1:107171092-107172092	ENSG00000162631	ENST00000462149	3	0.021	NEC
chr1:107187180-107188842	ENSG00000162631	ENST00000370065	5	0.025	VTA
chr1:107187180-107188842	ENSG00000162631	ENST00000370071	1	0.023	VTA
chr1:107187180-107188842	ENSG00000162631	ENST00000370068	2	0.023	VTA
chr1:107187180-107188842	ENSG00000162631	ENST00000462149	3	0.023	VTA
chr1:107187197-107188842	ENSG00000162631	ENST00000370071	1	0.027	ARC
chr1:107187197-107188842	ENSG00000162631	ENST00000370068	2	0.027	ARC
chr1:107187197-107188842	ENSG00000162631	ENST00000462149	3	0.027	ARC
chr1:107212119-107213947	ENSG00000162631	ENST00000370071	1	0.02	HAB
chr1:107212119-107213947	ENSG00000162631	ENST00000370068	2	0.02	HAB
chr1:107212119-107213947	ENSG00000162631	ENST00000462149	3	0.02	HAB
chr1:107262131-107264111	ENSG00000162631	ENST00000370068	2	0.026	BasGan
chr1:107262131-107264111	ENSG00000162631	ENST00000462149	3	0.026	BasGan
chr1:107621010-107623679	ENSG00000134215	ENST00000529809	5	0.025	BasGan
chr1:107659848-107661782	ENSG00000134215	ENST00000529809	5	0.027	BasGan
chr1:107690363-107691363	ENSG00000134215	ENST00000529413	6	0.09	DRN
chr1:107692477-107693477	ENSG00000134215	ENST00000529413	6	0.067	DRN
chr1:107704462-107705462	ENSG00000134215	ENST00000529413	6	0.031	DRN
chr1:107705820-107706820	ENSG00000134215	ENST00000529413	6	0.022	DRN
chr1:107720589-107721589	ENSG00000134215	ENST00000529809	5	0.024	NEC
chr1:107730424-107731424	ENSG00000134215	ENST00000529809	5	0.025	MDT
chr1:107750043-107751043	ENSG00000134215	ENST00000529809	5	0.063	BasGan
chr1:107753897-107754897	ENSG00000134215	ENST00000529809	5	0.093	NEC
chr1:107754264-107756550	ENSG00000134215	ENST00000529809	5	0.099	MDT
chr1:107762702-107763702	ENSG00000134215	ENST00000529809	5	0.035	MDT
chr1:107763009-107764009	ENSG00000134215	ENST00000529809	5	0.076	BasGan
chr1:107776313-107777313	ENSG00000134215	ENST00000529809	5	0.037	BasGan
chr1:107776996-107777996	ENSG00000134215	ENST00000529809	5	0.021	MDT
chr1:107781926-107782926	ENSG00000134215	ENST00000529809	5	0.022	NEC
chr1:107793721-107794721	ENSG00000134215	ENST00000529809	5	0.026	MDT
chr1:107814905-107818717	ENSG00000134215	ENST00000529413	6	0.021	DRN
chr1:1079318-1080973	ENSG00000131591	ENST00000487177	5	0.139	RMTG
chr1:107936187-107938039	ENSG00000134215	ENST00000370056	1	0.026	DRN
chr1:107976136-107977136	ENSG00000134215	ENST00000370056	1	0.042	BasGan
chr1:107989701-107992048	ENSG00000134215	ENST00000370056	1	0.069	NEC
chr1:107991056-107992056	ENSG00000134215	ENST00000370056	1	0.03	Limbic
chr1:107993584-107994584	ENSG00000134215	ENST00000370056	1	0.023	Limbic
chr1:108045080-108047816	ENSG00000134215	ENST00000370056	1	0.036	MDT
chr1:108045080-108047816	ENSG00000085491	ENST00000565488	1	0.023	MDT
chr1:108125244-108127239	ENSG00000085491	ENST00000565488	1	0.028	Limbic
chr1:108182224-108183703	ENSG00000085491	ENST00000565488	1	0.032	DRN
chr1:108182224-108183801	ENSG00000085491	ENST00000565488	1	0.025	MDT
chr1:108182225-108183225	ENSG00000085491	ENST00000565488	1	0.025	ARC
chr1:108189009-108190009	ENSG00000085491	ENST00000565488	1	0.021	VTA
chr1:108189210-108190210	ENSG00000085491	ENST00000565488	1	0.031	RMTG
chr1:108560596-108561596	ENSG00000162636	ENST00000405454	1	0.099	ARC
chr1:108560601-108561601	ENSG00000162636	ENST00000405454	1	0.102	Limbic
chr1:108560655-108561655	ENSG00000162636	ENST00000405454	1	0.104	MDT
chr1:108574585-108575585	ENSG00000162636	ENST00000405454	1	0.021	MDT
chr1:108574860-108576290	ENSG00000162636	ENST00000405454	1	0.036	RMTG
chr1:108583227-108584227	ENSG00000162636	ENST00000405454	1	0.021	HAB
chr1:108585100-108586100	ENSG00000162636	ENST00000405454	1	0.021	VTA
chr1:108585106-108586106	ENSG00000162636	ENST00000405454	1	0.023	HAB
chr1:108585116-108586116	ENSG00000162636	ENST00000405454	1	0.022	MDT
chr1:108585228-108586228	ENSG00000162636	ENST00000405454	1	0.026	RMTG
chr1:108608900-108610769	ENSG00000162636	ENST00000483371	2	0.058	VTA
chr1:108608900-108610769	ENSG00000162636	ENST00000405454	1	0.02	VTA
chr1:108609229-108610882	ENSG00000162636	ENST00000483371	2	0.089	RMTG
chr1:108609229-108610882	ENSG00000162639	ENST00000402983	2	0.023	RMTG
chr1:108609229-108610882	ENSG00000162636	ENST00000405454	1	0.022	RMTG
chr1:108609808-108610808	ENSG00000162636	ENST00000483371	2	0.046	NEC
chr1:108609812-108610812	ENSG00000162636	ENST00000483371	2	0.04	BasGan
chr1:108609880-108610880	ENSG00000162636	ENST00000483371	2	0.051	Limbic
chr1:108609932-108610932	ENSG00000162636	ENST00000483371	2	0.043	HAB
chr1:108612205-108613205	ENSG00000162636	ENST00000483371	2	0.03	Limbic
chr1:108619833-108620833	ENSG00000162636	ENST00000483371	2	0.06	NEC
chr1:108619967-108620967	ENSG00000162636	ENST00000483371	2	0.097	BasGan
chr1:108620438-108621438	ENSG00000162636	ENST00000483371	2	0.064	HAB
chr1:108621226-108622226	ENSG00000162636	ENST00000483371	2	0.053	BasGan
chr1:108634704-108635704	ENSG00000162636	ENST00000483371	2	0.03	RMTG
chr1:108642198-108644189	ENSG00000162639	ENST00000402983	2	0.048	NEC
chr1:108642198-108644189	ENSG00000162636	ENST00000483371	2	0.046	NEC
chr1:108642198-108644189	ENSG00000134186	ENST00000370025	1	0.021	NEC
chr1:108643188-108644851	ENSG00000162636	ENST00000483371	2	0.046	VTA
chr1:108643188-108644851	ENSG00000162639	ENST00000402983	2	0.042	VTA
chr1:108643193-108644193	ENSG00000162636	ENST00000483371	2	0.03	Limbic
chr1:108643193-108644193	ENSG00000162639	ENST00000402983	2	0.028	Limbic
chr1:108643195-108644195	ENSG00000162639	ENST00000402983	2	0.03	ARC
chr1:108643195-108644195	ENSG00000162639	ENST00000370032	1	0.03	ARC
chr1:108643195-108644195	ENSG00000162639	ENST00000402983	2	0.034	DRN
chr1:108643195-108644691	ENSG00000162639	ENST00000483729	3	0.083	MDT
chr1:108643197-108644197	ENSG00000162636	ENST00000483371	2	0.03	HAB
chr1:108643197-108644197	ENSG00000162639	ENST00000402983	2	0.03	HAB
chr1:108643197-108644732	ENSG00000162639	ENST00000402983	2	0.032	BasGan
chr1:108643197-108644732	ENSG00000162636	ENST00000483371	2	0.032	BasGan
chr1:108643213-108644213	ENSG00000162636	ENST00000483371	2	0.028	RMTG
chr1:108643213-108644213	ENSG00000162639	ENST00000402983	2	0.028	RMTG
chr1:108683307-108684307	ENSG00000134186	ENST00000370025	1	0.027	MDT
chr1:108692810-108693810	ENSG00000134186	ENST00000370025	1	0.095	HAB
chr1:108692810-108693810	ENSG00000162639	ENST00000402983	2	0.024	HAB
chr1:108692846-108693846	ENSG00000134186	ENST00000370025	1	0.081	ARC
chr1:108692846-108693846	ENSG00000162639	ENST00000402983	2	0.021	ARC
chr1:108692846-108693846	ENSG00000162639	ENST00000370032	1	0.021	ARC
chr1:108692862-108693862	ENSG00000134186	ENST00000370025	1	0.076	DRN
chr1:108717447-108718447	ENSG00000134186	ENST00000370025	1	0.022	Limbic
chr1:108717605-108718605	ENSG00000134186	ENST00000370025	1	0.021	NEC
chr1:108719022-108720022	ENSG00000134186	ENST00000370025	1	0.025	Limbic
chr1:108719110-108720563	ENSG00000134186	ENST00000370025	1	0.021	MDT
chr1:108732132-108733132	ENSG00000116266	ENST00000483586	1	0.024	BasGan
chr1:108733846-108734846	ENSG00000116266	ENST00000483586	1	0.026	Limbic
chr1:108733895-108734895	ENSG00000116266	ENST00000483586	1	0.025	BasGan
chr1:108741744-108742744	ENSG00000116266	ENST00000483586	1	0.084	NEC
chr1:108741817-108742817	ENSG00000116266	ENST00000483586	1	0.09	Limbic
chr1:108741946-108742946	ENSG00000116266	ENST00000483586	1	0.072	BasGan
chr1:108748696-108749696	ENSG00000116266	ENST00000483586	1	0.052	BasGan
chr1:108816040-108818718	ENSG00000116266	ENST00000483586	1	0.021	NEC
chr1:108816325-108817325	ENSG00000116266	ENST00000472099	5	0.041	ARC
chr1:108817562-108818562	ENSG00000116266	ENST00000472099	5	0.024	ARC
chr1:108852174-108853174	ENSG00000121957	ENST00000645164	2	0.022	RMTG
chr1:108858196-108859196	ENSG00000121957	ENST00000645164	2	0.021	Limbic
chr1:108946865-108949721	ENSG00000121940	ENST00000369968	2	0.293	BasGan
chr1:108946865-108949721	ENSG00000121940	ENST00000356970	1	0.123	BasGan
chr1:108946865-108949721	ENSG00000085433	ENST00000400794	1	0.021	BasGan
chr1:108947374-108948374	ENSG00000121940	ENST00000356970	1	0.038	HAB
chr1:108947438-108949714	ENSG00000121940	ENST00000356970	1	0.053	ARC
chr1:108947446-108949784	ENSG00000121940	ENST00000369968	2	0.147	DRN
chr1:108947446-108949784	ENSG00000121957	ENST00000643643	5	0.028	DRN
chr1:108947524-108948821	ENSG00000121940	ENST00000356970	1	0.04	RMTG
chr1:108947826-108948826	ENSG00000121940	ENST00000356970	1	0.028	NEC
chr1:108947834-108949388	ENSG00000121940	ENST00000356970	1	0.048	VTA
chr1:108947836-108949394	ENSG00000121940	ENST00000356970	1	0.048	Limbic
chr1:108948716-108949716	ENSG00000121940	ENST00000369968	2	0.049	MDT
chr1:108955390-108957360	ENSG00000121940	ENST00000356970	1	0.092	NEC
chr1:108955469-108957381	ENSG00000121940	ENST00000356970	1	0.093	Limbic
chr1:108984583-108985583	ENSG00000121940	ENST00000356970	1	0.023	BasGan
chr1:109022919-109024535	ENSG00000085433	ENST00000400794	1	0.037	MDT
chr1:109067609-109068609	ENSG00000197780	ENST00000461096	1	0.022	MDT
chr1:109090438-109091438	ENSG00000215717	ENST00000338272	1	0.145	VTA
chr1:109090438-109091438	ENSG00000197780	ENST00000461096	1	0.06	VTA
chr1:109090438-109091438	ENSG00000116299	ENST00000533147	1	0.037	VTA
chr1:109090438-109091438	ENSG00000116299	ENST00000457623	2	0.037	VTA
chr1:109090438-109091438	ENSG00000085433	ENST00000400794	1	0.02	VTA
chr1:109098920-109100677	ENSG00000215717	ENST00000338272	1	0.078	ARC
chr1:109098920-109100677	ENSG00000116299	ENST00000457623	2	0.048	ARC
chr1:109098920-109100677	ENSG00000197780	ENST00000461096	1	0.046	ARC
chr1:109099623-109100623	ENSG00000116299	ENST00000533147	1	0.05	NEC
chr1:109099623-109100623	ENSG00000116299	ENST00000457623	2	0.05	NEC
chr1:109099623-109100623	ENSG00000215717	ENST00000338272	1	0.043	NEC
chr1:109099623-109100623	ENSG00000197780	ENST00000461096	1	0.03	NEC
chr1:109099631-109100631	ENSG00000116299	ENST00000457623	2	0.056	RMTG
chr1:109099631-109100631	ENSG00000215717	ENST00000338272	1	0.045	RMTG
chr1:109099631-109100631	ENSG00000197780	ENST00000461096	1	0.032	RMTG
chr1:109099640-109100640	ENSG00000116299	ENST00000457623	2	0.057	HAB
chr1:109099640-109100640	ENSG00000215717	ENST00000338272	1	0.048	HAB
chr1:109099640-109100640	ENSG00000197780	ENST00000461096	1	0.034	HAB
chr1:109099648-109100648	ENSG00000116299	ENST00000533147	1	0.053	Limbic
chr1:109099648-109100648	ENSG00000116299	ENST00000457623	2	0.053	Limbic
chr1:109099648-109100648	ENSG00000215717	ENST00000338272	1	0.045	Limbic
chr1:109099648-109100648	ENSG00000197780	ENST00000461096	1	0.032	Limbic
chr1:109099652-109100652	ENSG00000116299	ENST00000457623	2	0.058	DRN
chr1:109099652-109100652	ENSG00000215717	ENST00000338272	1	0.047	DRN
chr1:109099652-109100652	ENSG00000197780	ENST00000461096	1	0.032	DRN
chr1:109099655-109100655	ENSG00000116299	ENST00000533147	1	0.061	MDT
chr1:109099655-109100655	ENSG00000116299	ENST00000457623	2	0.061	MDT
chr1:109099655-109100655	ENSG00000215717	ENST00000338272	1	0.048	MDT
chr1:109099655-109100655	ENSG00000197780	ENST00000461096	1	0.034	MDT
chr1:109099667-109100667	ENSG00000116299	ENST00000533147	1	0.062	BasGan
chr1:109099667-109100667	ENSG00000116299	ENST00000457623	2	0.062	BasGan
chr1:109099667-109100667	ENSG00000215717	ENST00000338272	1	0.058	BasGan
chr1:109099667-109100667	ENSG00000197780	ENST00000461096	1	0.041	BasGan
chr1:109099669-109100669	ENSG00000116299	ENST00000533147	1	0.046	VTA
chr1:109099669-109100669	ENSG00000116299	ENST00000457623	2	0.046	VTA
chr1:109099669-109100669	ENSG00000215717	ENST00000338272	1	0.039	VTA
chr1:109099669-109100669	ENSG00000197780	ENST00000461096	1	0.027	VTA
chr1:109107510-109108510	ENSG00000116299	ENST00000533147	1	0.061	BasGan
chr1:109107510-109108510	ENSG00000116299	ENST00000457623	2	0.061	BasGan
chr1:109107510-109108510	ENSG00000215717	ENST00000338272	1	0.025	BasGan
chr1:109111089-109112089	ENSG00000116299	ENST00000533147	1	0.057	Limbic
chr1:109111089-109112089	ENSG00000116299	ENST00000457623	2	0.057	Limbic
chr1:109111095-109112095	ENSG00000116299	ENST00000533147	1	0.055	NEC
chr1:109111095-109112095	ENSG00000116299	ENST00000457623	2	0.055	NEC
chr1:109125704-109127544	ENSG00000116299	ENST00000533147	1	0.02	VTA
chr1:109125704-109127544	ENSG00000116299	ENST00000457623	2	0.02	VTA
chr1:109132974-109134560	ENSG00000116299	ENST00000533147	1	0.024	Limbic
chr1:109132974-109134560	ENSG00000116299	ENST00000457623	2	0.024	Limbic
chr1:109133419-109135692	ENSG00000116299	ENST00000533147	1	0.03	VTA
chr1:109133419-109135692	ENSG00000116299	ENST00000457623	2	0.03	VTA
chr1:109133419-109135692	ENSG00000116299	ENST00000533374	3	0.024	VTA
chr1:109133532-109135328	ENSG00000116299	ENST00000533147	1	0.024	NEC
chr1:109133532-109135328	ENSG00000116299	ENST00000457623	2	0.024	NEC
chr1:109133533-109135095	ENSG00000116299	ENST00000457623	2	0.022	ARC
chr1:109133543-109135320	ENSG00000116299	ENST00000457623	2	0.028	RMTG
chr1:109133543-109135320	ENSG00000116299	ENST00000533374	3	0.024	RMTG
chr1:109133546-109135183	ENSG00000116299	ENST00000533147	1	0.023	MDT
chr1:109133546-109135183	ENSG00000116299	ENST00000457623	2	0.023	MDT
chr1:109148078-109149078	ENSG00000116299	ENST00000533374	3	0.021	HAB
chr1:109148121-109149121	ENSG00000116299	ENST00000533374	3	0.023	RMTG
chr1:109148553-109149553	ENSG00000116299	ENST00000533374	3	0.025	ARC
chr1:109148592-109151861	ENSG00000116299	ENST00000533374	3	0.077	VTA
chr1:109148592-109151861	ENSG00000116299	ENST00000369936	5	0.026	VTA
chr1:109148592-109151861	ENSG00000116299	ENST00000533147	1	0.022	VTA
chr1:109148592-109151861	ENSG00000116299	ENST00000457623	2	0.022	VTA
chr1:109149742-109150742	ENSG00000116299	ENST00000533374	3	0.036	ARC
chr1:109149809-109150809	ENSG00000116299	ENST00000533374	3	0.034	HAB
chr1:109149989-109150989	ENSG00000116299	ENST00000533374	3	0.039	RMTG
chr1:109150857-109151857	ENSG00000116299	ENST00000533374	3	0.02	Limbic
chr1:109150863-109151863	ENSG00000116299	ENST00000533374	3	0.028	HAB
chr1:109158084-109159084	ENSG00000116299	ENST00000533374	3	0.055	Limbic
chr1:109158117-109159117	ENSG00000116299	ENST00000533374	3	0.057	NEC
chr1:109158129-109159129	ENSG00000116299	ENST00000533374	3	0.103	BasGan
chr1:109158129-109159129	ENSG00000116299	ENST00000369936	5	0.022	BasGan
chr1:109158130-109159130	ENSG00000116299	ENST00000533374	3	0.034	VTA
chr1:109159174-109160174	ENSG00000116299	ENST00000533374	3	0.053	Limbic
chr1:109159271-109160271	ENSG00000116299	ENST00000533374	3	0.062	NEC
chr1:109166630-109167630	ENSG00000116299	ENST00000533374	3	0.058	HAB
chr1:109166752-109167752	ENSG00000116299	ENST00000533374	3	0.057	Limbic
chr1:109166904-109167904	ENSG00000116299	ENST00000533374	3	0.049	NEC
chr1:109167057-109168057	ENSG00000116299	ENST00000533374	3	0.05	VTA
chr1:109167102-109168102	ENSG00000116299	ENST00000533374	3	0.067	ARC
chr1:109167982-109168982	ENSG00000116299	ENST00000533374	3	0.033	BasGan
chr1:109171377-109172377	ENSG00000116299	ENST00000533374	3	0.031	HAB
chr1:109171377-109172377	ENSG00000116299	ENST00000369936	5	0.02	HAB
chr1:109171382-109172839	ENSG00000116299	ENST00000369936	5	0.026	MDT
chr1:109180142-109181142	ENSG00000116299	ENST00000369936	5	0.053	RMTG
chr1:109180578-109181578	ENSG00000116299	ENST00000369936	5	0.052	HAB
chr1:109180581-109181581	ENSG00000116299	ENST00000369936	5	0.05	VTA
chr1:109196681-109197681	ENSG00000116299	ENST00000527501	7	0.04	ARC
chr1:109197142-109198142	ENSG00000116299	ENST00000527501	7	0.066	BasGan
chr1:109197142-109198142	ENSG00000116299	ENST00000369936	5	0.039	BasGan
chr1:109197666-109199137	ENSG00000116299	ENST00000527501	7	0.088	HAB
chr1:109197666-109199137	ENSG00000116299	ENST00000369936	5	0.048	HAB
chr1:109197748-109199020	ENSG00000116299	ENST00000527501	7	0.077	RMTG
chr1:109197748-109199020	ENSG00000116299	ENST00000369936	5	0.044	RMTG
chr1:109197851-109198851	ENSG00000116299	ENST00000369936	5	0.033	VTA
chr1:109197920-109198920	ENSG00000116299	ENST00000527501	7	0.051	ARC
chr1:109198019-109199019	ENSG00000116299	ENST00000527501	7	0.062	Limbic
chr1:109198019-109199019	ENSG00000116299	ENST00000369936	5	0.037	Limbic
chr1:109198025-109199025	ENSG00000116299	ENST00000527501	7	0.064	NEC
chr1:109198025-109199025	ENSG00000116299	ENST00000369936	5	0.035	NEC
chr1:109198026-109199026	ENSG00000116299	ENST00000527501	7	0.094	DRN
chr1:109198026-109199026	ENSG00000116299	ENST00000533374	3	0.024	DRN
chr1:109200849-109201849	ENSG00000116299	ENST00000527501	7	0.051	ARC
chr1:109200872-109201872	ENSG00000116299	ENST00000527501	7	0.058	MDT
chr1:109200872-109201872	ENSG00000116299	ENST00000369936	5	0.024	MDT
chr1:109200873-109201873	ENSG00000116299	ENST00000527501	7	0.07	Limbic
chr1:109200873-109201873	ENSG00000116299	ENST00000369936	5	0.029	Limbic
chr1:109200874-109201874	ENSG00000116299	ENST00000527501	7	0.07	BasGan
chr1:109200874-109201874	ENSG00000116299	ENST00000369936	5	0.029	BasGan
chr1:109200879-109201879	ENSG00000116299	ENST00000527501	7	0.064	HAB
chr1:109200879-109201879	ENSG00000116299	ENST00000369936	5	0.025	HAB
chr1:109200926-109201926	ENSG00000116299	ENST00000527501	7	0.063	NEC
chr1:109200926-109201926	ENSG00000116299	ENST00000369936	5	0.024	NEC
chr1:109207163-109209014	ENSG00000116299	ENST00000527501	7	0.089	ARC
chr1:109207163-109209014	ENSG00000031698	ENST00000234677	1	0.033	ARC
chr1:109207625-109208625	ENSG00000116299	ENST00000527501	7	0.047	HAB
chr1:109207640-109208640	ENSG00000116299	ENST00000527501	7	0.042	Limbic
chr1:109208105-109209105	ENSG00000116299	ENST00000527501	7	0.042	BasGan
chr1:109208826-109209826	ENSG00000116299	ENST00000527501	7	0.048	Limbic
chr1:109214466-109215466	ENSG00000116299	ENST00000527501	7	0.035	ARC
chr1:109214466-109215466	ENSG00000031698	ENST00000234677	1	0.024	ARC
chr1:109214472-109215472	ENSG00000116299	ENST00000527501	7	0.028	Limbic
chr1:109214473-109215473	ENSG00000031698	ENST00000234677	1	0.02	VTA
chr1:109214477-109215477	ENSG00000116299	ENST00000527501	7	0.03	BasGan
chr1:109228825-109230294	ENSG00000031698	ENST00000471705	2	0.024	HAB
chr1:109229133-109230133	ENSG00000143126	ENST00000271332	1	0.068	BasGan
chr1:109229133-109230133	ENSG00000116299	ENST00000527501	7	0.061	BasGan
chr1:109229133-109230133	ENSG00000031698	ENST00000234677	1	0.045	BasGan
chr1:109229133-109230133	ENSG00000116299	ENST00000369936	5	0.044	BasGan
chr1:109229133-109230133	ENSG00000116299	ENST00000533374	3	0.031	BasGan
chr1:109229135-109230135	ENSG00000116299	ENST00000527501	7	0.02	Limbic
chr1:109239015-109240015	ENSG00000143126	ENST00000271332	1	0.04	ARC
chr1:109239055-109242014	ENSG00000143126	ENST00000271332	1	0.207	RMTG
chr1:109239055-109242014	ENSG00000134222	ENST00000492431	2	0.046	RMTG
chr1:109239055-109242014	ENSG00000134222	ENST00000369904	1	0.046	RMTG
chr1:109239055-109242014	ENSG00000116299	ENST00000527501	7	0.046	RMTG
chr1:109239055-109242014	ENSG00000031698	ENST00000234677	1	0.042	RMTG
chr1:109239055-109242014	ENSG00000116299	ENST00000369936	5	0.037	RMTG
chr1:109239055-109242014	ENSG00000116299	ENST00000533374	3	0.03	RMTG
chr1:109239055-109242014	ENSG00000181754	ENST00000369864	1	0.022	RMTG
chr1:109239055-109242014	ENSG00000134243	ENST00000256637	1	0.02	RMTG
chr1:109239065-109240065	ENSG00000143126	ENST00000271332	1	0.035	BasGan
chr1:109239093-109240093	ENSG00000143126	ENST00000271332	1	0.039	NEC
chr1:109239106-109240106	ENSG00000143126	ENST00000271332	1	0.034	Limbic
chr1:109239134-109240134	ENSG00000143126	ENST00000271332	1	0.038	VTA
chr1:109240020-109241461	ENSG00000143126	ENST00000271332	1	0.105	MDT
chr1:109240020-109241461	ENSG00000031698	ENST00000471705	2	0.031	MDT
chr1:109240020-109241461	ENSG00000116299	ENST00000527501	7	0.021	MDT
chr1:109240303-109242900	ENSG00000143126	ENST00000271332	1	0.258	DRN
chr1:109240303-109242900	ENSG00000031698	ENST00000471705	2	0.095	DRN
chr1:109240303-109242900	ENSG00000134222	ENST00000492431	2	0.063	DRN
chr1:109240303-109242900	ENSG00000134222	ENST00000369904	1	0.063	DRN
chr1:109240303-109242900	ENSG00000116299	ENST00000527501	7	0.059	DRN
chr1:109240303-109242900	ENSG00000031698	ENST00000234677	1	0.054	DRN
chr1:109240303-109242900	ENSG00000116299	ENST00000533374	3	0.045	DRN
chr1:109240303-109242900	ENSG00000134243	ENST00000256637	1	0.027	DRN
chr1:109240303-109242900	ENSG00000181754	ENST00000369864	1	0.026	DRN
chr1:109240303-109242900	ENSG00000197780	ENST00000461096	1	0.024	DRN
chr1:109240303-109242900	ENSG00000116299	ENST00000457623	2	0.024	DRN
chr1:109240303-109242900	ENSG00000215717	ENST00000338272	1	0.024	DRN
chr1:109240303-109242900	ENSG00000143106	ENST00000271308	1	0.022	DRN
chr1:109240307-109241307	ENSG00000143126	ENST00000271332	1	0.09	NEC
chr1:109240307-109241307	ENSG00000116299	ENST00000527501	7	0.02	NEC
chr1:109240312-109241312	ENSG00000143126	ENST00000271332	1	0.078	BasGan
chr1:109240320-109241853	ENSG00000143126	ENST00000271332	1	0.103	Limbic
chr1:109240320-109241853	ENSG00000134222	ENST00000492431	2	0.023	Limbic
chr1:109240320-109241853	ENSG00000134222	ENST00000369904	1	0.023	Limbic
chr1:109240320-109241853	ENSG00000116299	ENST00000527501	7	0.022	Limbic
chr1:109240320-109241853	ENSG00000031698	ENST00000234677	1	0.022	Limbic
chr1:109240349-109241349	ENSG00000143126	ENST00000271332	1	0.095	HAB
chr1:109240349-109241349	ENSG00000031698	ENST00000471705	2	0.032	HAB
chr1:109240926-109242923	ENSG00000143126	ENST00000271332	1	0.118	ARC
chr1:109240926-109242923	ENSG00000134222	ENST00000492431	2	0.027	ARC
chr1:109240926-109242923	ENSG00000134222	ENST00000369904	1	0.027	ARC
chr1:109240926-109242923	ENSG00000116299	ENST00000527501	7	0.024	ARC
chr1:109240926-109242923	ENSG00000031698	ENST00000234677	1	0.023	ARC
chr1:109241009-109242009	ENSG00000143126	ENST00000271332	1	0.052	VTA
chr1:109241944-109242944	ENSG00000143126	ENST00000271332	1	0.055	NEC
chr1:109242035-109243035	ENSG00000143126	ENST00000271332	1	0.046	Limbic
chr1:109242082-109243082	ENSG00000143126	ENST00000271332	1	0.04	VTA
chr1:109247237-109248237	ENSG00000143126	ENST00000271332	1	0.041	Limbic
chr1:109253070-109254070	ENSG00000143126	ENST00000271332	1	0.074	DRN
chr1:109253070-109254070	ENSG00000134222	ENST00000492431	2	0.023	DRN
chr1:109253070-109254070	ENSG00000134222	ENST00000369904	1	0.023	DRN
chr1:109253070-109254070	ENSG00000031698	ENST00000471705	2	0.022	DRN
chr1:109253084-109254084	ENSG00000143126	ENST00000271332	1	0.064	BasGan
chr1:109253084-109254084	ENSG00000143126	ENST00000271332	1	0.076	MDT
chr1:109253085-109254085	ENSG00000143126	ENST00000271332	1	0.099	HAB
chr1:109253085-109254085	ENSG00000031698	ENST00000471705	2	0.027	HAB
chr1:109253085-109254085	ENSG00000134222	ENST00000492431	2	0.025	HAB
chr1:109253085-109254085	ENSG00000134222	ENST00000369904	1	0.025	HAB
chr1:109253085-109254085	ENSG00000031698	ENST00000234677	1	0.022	HAB
chr1:109253086-109254086	ENSG00000143126	ENST00000271332	1	0.081	RMTG
chr1:109253086-109254086	ENSG00000134222	ENST00000492431	2	0.023	RMTG
chr1:109253086-109254086	ENSG00000134222	ENST00000369904	1	0.023	RMTG
chr1:109253087-109254087	ENSG00000143126	ENST00000271332	1	0.084	ARC
chr1:109253087-109254087	ENSG00000134222	ENST00000492431	2	0.024	ARC
chr1:109253087-109254087	ENSG00000134222	ENST00000369904	1	0.024	ARC
chr1:109253091-109254893	ENSG00000143126	ENST00000271332	1	0.131	NEC
chr1:109253091-109254893	ENSG00000134222	ENST00000492431	2	0.036	NEC
chr1:109253091-109254893	ENSG00000134222	ENST00000369904	1	0.036	NEC
chr1:109253091-109254893	ENSG00000031698	ENST00000234677	1	0.032	NEC
chr1:109253091-109254893	ENSG00000116299	ENST00000527501	7	0.025	NEC
chr1:109253096-109254915	ENSG00000143126	ENST00000271332	1	0.123	Limbic
chr1:109253096-109254915	ENSG00000134222	ENST00000492431	2	0.034	Limbic
chr1:109253096-109254915	ENSG00000134222	ENST00000369904	1	0.034	Limbic
chr1:109253096-109254915	ENSG00000031698	ENST00000234677	1	0.031	Limbic
chr1:109253096-109254915	ENSG00000221986	ENST00000489706	2	0.027	Limbic
chr1:109253096-109254915	ENSG00000116299	ENST00000527501	7	0.022	Limbic
chr1:109253096-109254915	ENSG00000134243	ENST00000466471	6	0.02	Limbic
chr1:109253164-109255924	ENSG00000143126	ENST00000271332	1	0.195	VTA
chr1:109253164-109255924	ENSG00000134222	ENST00000492431	2	0.055	VTA
chr1:109253164-109255924	ENSG00000134222	ENST00000369904	1	0.055	VTA
chr1:109253164-109255924	ENSG00000031698	ENST00000234677	1	0.048	VTA
chr1:109253164-109255924	ENSG00000134243	ENST00000466471	6	0.035	VTA
chr1:109253164-109255924	ENSG00000116299	ENST00000369936	5	0.03	VTA
chr1:109253164-109255924	ENSG00000116299	ENST00000533374	3	0.025	VTA
chr1:109253164-109255924	ENSG00000134243	ENST00000256637	1	0.02	VTA
chr1:109253164-109255924	ENSG00000181754	ENST00000369864	1	0.02	VTA
chr1:109254853-109256832	ENSG00000143126	ENST00000271332	1	0.065	BasGan
chr1:109254857-109255857	ENSG00000143126	ENST00000271332	1	0.039	RMTG
chr1:109254857-109255857	ENSG00000134222	ENST00000492431	2	0.023	RMTG
chr1:109254857-109255857	ENSG00000134222	ENST00000369904	1	0.023	RMTG
chr1:109254859-109255859	ENSG00000143126	ENST00000271332	1	0.051	HAB
chr1:109254859-109255859	ENSG00000134222	ENST00000492431	2	0.028	HAB
chr1:109254859-109255859	ENSG00000134222	ENST00000369904	1	0.028	HAB
chr1:109254935-109255935	ENSG00000143126	ENST00000271332	1	0.033	DRN
chr1:109254935-109255935	ENSG00000134222	ENST00000492431	2	0.021	DRN
chr1:109254935-109255935	ENSG00000134222	ENST00000369904	1	0.021	DRN
chr1:109255008-109256827	ENSG00000143126	ENST00000271332	1	0.061	NEC
chr1:109255008-109256827	ENSG00000134222	ENST00000492431	2	0.035	NEC
chr1:109255008-109256827	ENSG00000134222	ENST00000369904	1	0.035	NEC
chr1:109255010-109256010	ENSG00000143126	ENST00000271332	1	0.037	ARC
chr1:109255010-109256010	ENSG00000134222	ENST00000492431	2	0.022	ARC
chr1:109255010-109256010	ENSG00000134222	ENST00000369904	1	0.022	ARC
chr1:109255827-109256827	ENSG00000143126	ENST00000271332	1	0.032	Limbic
chr1:109258677-109259677	ENSG00000143126	ENST00000271332	1	0.033	DRN
chr1:109258677-109259677	ENSG00000134222	ENST00000492431	2	0.022	DRN
chr1:109258677-109259677	ENSG00000134222	ENST00000369904	1	0.022	DRN
chr1:109259575-109260575	ENSG00000134222	ENST00000492431	2	0.023	RMTG
chr1:109259575-109260575	ENSG00000134222	ENST00000369904	1	0.023	RMTG
chr1:109259575-109260575	ENSG00000143126	ENST00000271332	1	0.022	RMTG
chr1:109259600-109260600	ENSG00000134222	ENST00000492431	2	0.029	ARC
chr1:109259600-109260600	ENSG00000134222	ENST00000369904	1	0.029	ARC
chr1:109259600-109260600	ENSG00000143126	ENST00000271332	1	0.028	ARC
chr1:109259694-109260694	ENSG00000143126	ENST00000271332	1	0.028	HAB
chr1:109259694-109260694	ENSG00000134222	ENST00000492431	2	0.026	HAB
chr1:109259694-109260694	ENSG00000134222	ENST00000369904	1	0.026	HAB
chr1:109263290-109264290	ENSG00000134222	ENST00000492431	2	0.022	ARC
chr1:109263290-109264290	ENSG00000134222	ENST00000369904	1	0.022	ARC
chr1:109263290-109264290	ENSG00000143126	ENST00000271332	1	0.022	ARC
chr1:109263387-109264387	ENSG00000143126	ENST00000271332	1	0.027	HAB
chr1:109263387-109264387	ENSG00000134222	ENST00000492431	2	0.025	HAB
chr1:109263387-109264387	ENSG00000134222	ENST00000369904	1	0.025	HAB
chr1:109266585-109267585	ENSG00000134222	ENST00000492431	2	0.022	DRN
chr1:109266585-109267585	ENSG00000134222	ENST00000369904	1	0.022	DRN
chr1:109266591-109267591	ENSG00000134222	ENST00000492431	2	0.023	NEC
chr1:109266591-109267591	ENSG00000134222	ENST00000369904	1	0.023	NEC
chr1:109277084-109278084	ENSG00000134222	ENST00000492431	2	0.07	Limbic
chr1:109277084-109278084	ENSG00000134222	ENST00000369904	1	0.07	Limbic
chr1:109277084-109278084	ENSG00000221986	ENST00000489706	2	0.024	Limbic
chr1:109277086-109278086	ENSG00000134222	ENST00000492431	2	0.067	VTA
chr1:109277086-109278086	ENSG00000134222	ENST00000369904	1	0.067	VTA
chr1:109277128-109278128	ENSG00000134222	ENST00000492431	2	0.064	NEC
chr1:109277128-109278128	ENSG00000134222	ENST00000369904	1	0.064	NEC
chr1:109277131-109278131	ENSG00000134222	ENST00000492431	2	0.066	RMTG
chr1:109277131-109278131	ENSG00000134222	ENST00000369904	1	0.066	RMTG
chr1:109277136-109278136	ENSG00000134222	ENST00000492431	2	0.064	DRN
chr1:109277136-109278136	ENSG00000134222	ENST00000369904	1	0.064	DRN
chr1:109277139-109278139	ENSG00000134222	ENST00000492431	2	0.068	ARC
chr1:109277139-109278139	ENSG00000134222	ENST00000369904	1	0.068	ARC
chr1:109277141-109278141	ENSG00000134222	ENST00000369904	1	0.063	MDT
chr1:109277173-109278173	ENSG00000134222	ENST00000492431	2	0.07	HAB
chr1:109277173-109278173	ENSG00000134222	ENST00000369904	1	0.07	HAB
chr1:109282774-109283774	ENSG00000143126	ENST00000271332	1	0.025	BasGan
chr1:109297902-109300260	ENSG00000134222	ENST00000492431	2	0.039	VTA
chr1:109297902-109300260	ENSG00000134222	ENST00000369904	1	0.039	VTA
chr1:109297902-109300260	ENSG00000134243	ENST00000466471	6	0.026	VTA
chr1:109298339-109299820	ENSG00000134222	ENST00000492431	2	0.029	RMTG
chr1:109298339-109299820	ENSG00000134222	ENST00000369904	1	0.029	RMTG
chr1:109298430-109299430	ENSG00000134222	ENST00000492431	2	0.024	DRN
chr1:109298430-109299430	ENSG00000134222	ENST00000369904	1	0.024	DRN
chr1:109304258-109305258	ENSG00000221986	ENST00000489706	2	0.079	Limbic
chr1:109304258-109305258	ENSG00000134222	ENST00000492431	2	0.022	Limbic
chr1:109304258-109305258	ENSG00000134222	ENST00000369904	1	0.022	Limbic
chr1:109304317-109305317	ENSG00000134222	ENST00000492431	2	0.021	NEC
chr1:109304317-109305317	ENSG00000134222	ENST00000369904	1	0.021	NEC
chr1:109307133-109308133	ENSG00000134222	ENST00000492431	2	0.02	HAB
chr1:109307133-109308133	ENSG00000134222	ENST00000369904	1	0.02	HAB
chr1:109307267-109308267	ENSG00000134243	ENST00000466471	6	0.03	VTA
chr1:109307267-109308267	ENSG00000134222	ENST00000492431	2	0.024	VTA
chr1:109307267-109308267	ENSG00000134222	ENST00000369904	1	0.024	VTA
chr1:109307301-109308301	ENSG00000134243	ENST00000466471	6	0.031	MDT
chr1:109307301-109308301	ENSG00000134222	ENST00000369904	1	0.026	MDT
chr1:109307313-109308313	ENSG00000134222	ENST00000492431	2	0.024	RMTG
chr1:109307313-109308313	ENSG00000134222	ENST00000369904	1	0.024	RMTG
chr1:109311614-109312614	ENSG00000221986	ENST00000489706	2	0.022	Limbic
chr1:109322639-109323639	ENSG00000134243	ENST00000466471	6	0.029	Limbic
chr1:109327004-109328004	ENSG00000134243	ENST00000466471	6	0.042	Limbic
chr1:109370180-109371750	ENSG00000134243	ENST00000483508	5	0.101	MDT
chr1:109370180-109371750	ENSG00000134243	ENST00000256637	1	0.023	MDT
chr1:109370180-109371750	ENSG00000134243	ENST00000466471	6	0.021	MDT
chr1:109370690-109372028	ENSG00000134243	ENST00000256637	1	0.022	RMTG
chr1:109383382-109385145	ENSG00000134243	ENST00000256637	1	0.033	HAB
chr1:109383448-109385134	ENSG00000134243	ENST00000483508	5	0.038	MDT
chr1:109383448-109385134	ENSG00000134243	ENST00000256637	1	0.034	MDT
chr1:109383463-109385339	ENSG00000134243	ENST00000256637	1	0.034	VTA
chr1:109383476-109385145	ENSG00000134243	ENST00000256637	1	0.04	BasGan
chr1:109383477-109384477	ENSG00000134243	ENST00000256637	1	0.029	Limbic
chr1:109383572-109385128	ENSG00000134243	ENST00000256637	1	0.03	ARC
chr1:109421555-109422555	ENSG00000143106	ENST00000271308	1	0.039	Limbic
chr1:109421639-109422639	ENSG00000143106	ENST00000271308	1	0.033	BasGan
chr1:109423240-109424240	ENSG00000143106	ENST00000271308	1	0.051	BasGan
chr1:109431968-109432968	ENSG00000143106	ENST00000271308	1	0.041	Limbic
chr1:109492838-109494509	ENSG00000162650	ENST00000459635	4	0.129	NEC
chr1:109492838-109494509	ENSG00000162650	ENST00000463678	1	0.082	NEC
chr1:109492838-109494509	ENSG00000181754	ENST00000369864	1	0.036	NEC
chr1:109492838-109494509	ENSG00000143106	ENST00000271308	1	0.022	NEC
chr1:109492838-109494509	ENSG00000156097	ENST00000618721	1	0.022	NEC
chr1:109492838-109494509	ENSG00000065135	ENST00000369851	1	0.021	NEC
chr1:109493471-109494471	ENSG00000162650	ENST00000459635	4	0.097	RMTG
chr1:109493471-109494471	ENSG00000162650	ENST00000497545	2	0.091	RMTG
chr1:109493471-109494471	ENSG00000162650	ENST00000463678	1	0.053	RMTG
chr1:109493471-109494471	ENSG00000181754	ENST00000369864	1	0.024	RMTG
chr1:109493474-109494474	ENSG00000162650	ENST00000459635	4	0.089	DRN
chr1:109493474-109494474	ENSG00000162650	ENST00000463678	1	0.056	DRN
chr1:109493474-109494474	ENSG00000181754	ENST00000369864	1	0.023	DRN
chr1:109493518-109494518	ENSG00000162650	ENST00000459635	4	0.089	ARC
chr1:109493518-109494518	ENSG00000162650	ENST00000497545	2	0.086	ARC
chr1:109493518-109494518	ENSG00000162650	ENST00000463678	1	0.05	ARC
chr1:109493518-109494518	ENSG00000181754	ENST00000369864	1	0.023	ARC
chr1:109493527-109494527	ENSG00000162650	ENST00000459635	4	0.095	MDT
chr1:109493527-109494527	ENSG00000162650	ENST00000463678	1	0.056	MDT
chr1:109493527-109494527	ENSG00000181754	ENST00000369864	1	0.026	MDT
chr1:109493539-109494539	ENSG00000162650	ENST00000459635	4	0.097	VTA
chr1:109493539-109494539	ENSG00000162650	ENST00000463678	1	0.058	VTA
chr1:109493539-109494539	ENSG00000181754	ENST00000369864	1	0.025	VTA
chr1:109497141-109498739	ENSG00000162650	ENST00000459635	4	0.097	NEC
chr1:109497141-109498739	ENSG00000162650	ENST00000463678	1	0.044	NEC
chr1:109497141-109498739	ENSG00000181754	ENST00000369864	1	0.034	NEC
chr1:109497583-109498583	ENSG00000162650	ENST00000459635	4	0.076	MDT
chr1:109497583-109498583	ENSG00000162650	ENST00000463678	1	0.031	MDT
chr1:109497583-109498583	ENSG00000181754	ENST00000369864	1	0.026	MDT
chr1:109497653-109498653	ENSG00000162650	ENST00000459635	4	0.076	RMTG
chr1:109497653-109498653	ENSG00000162650	ENST00000497545	2	0.039	RMTG
chr1:109497653-109498653	ENSG00000162650	ENST00000463678	1	0.029	RMTG
chr1:109497653-109498653	ENSG00000181754	ENST00000369864	1	0.023	RMTG
chr1:109497743-109498743	ENSG00000162650	ENST00000459635	4	0.077	Limbic
chr1:109497743-109498743	ENSG00000174151	ENST00000393709	1	0.077	Limbic
chr1:109497743-109498743	ENSG00000162650	ENST00000463678	1	0.033	Limbic
chr1:109497743-109498743	ENSG00000181754	ENST00000369864	1	0.026	Limbic
chr1:109497761-109498761	ENSG00000162650	ENST00000459635	4	0.09	BasGan
chr1:109497761-109498761	ENSG00000174151	ENST00000393709	1	0.09	BasGan
chr1:109497761-109498761	ENSG00000162650	ENST00000463678	1	0.039	BasGan
chr1:109497761-109498761	ENSG00000181754	ENST00000369864	1	0.032	BasGan
chr1:109497993-109498993	ENSG00000162650	ENST00000459635	4	0.072	DRN
chr1:109497993-109498993	ENSG00000162650	ENST00000463678	1	0.032	DRN
chr1:109497993-109498993	ENSG00000181754	ENST00000369864	1	0.024	DRN
chr1:109497998-109498998	ENSG00000162650	ENST00000459635	4	0.063	HAB
chr1:109497998-109498998	ENSG00000174151	ENST00000393709	1	0.063	HAB
chr1:109497998-109498998	ENSG00000162650	ENST00000463678	1	0.026	HAB
chr1:109497998-109498998	ENSG00000181754	ENST00000369864	1	0.021	HAB
chr1:109497998-109498998	ENSG00000162650	ENST00000459635	4	0.051	VTA
chr1:109497998-109498998	ENSG00000162650	ENST00000463678	1	0.022	VTA
chr1:109498009-109499009	ENSG00000162650	ENST00000459635	4	0.055	ARC
chr1:109498009-109499009	ENSG00000162650	ENST00000497545	2	0.029	ARC
chr1:109498009-109499009	ENSG00000162650	ENST00000463678	1	0.022	ARC
chr1:109499223-109500223	ENSG00000162650	ENST00000459635	4	0.055	ARC
chr1:109499223-109500223	ENSG00000162650	ENST00000497545	2	0.029	ARC
chr1:109499223-109500223	ENSG00000162650	ENST00000463678	1	0.022	ARC
chr1:109499271-109500271	ENSG00000162650	ENST00000459635	4	0.057	NEC
chr1:109499271-109500271	ENSG00000162650	ENST00000463678	1	0.026	NEC
chr1:109499271-109500271	ENSG00000181754	ENST00000369864	1	0.02	NEC
chr1:109499271-109500271	ENSG00000162650	ENST00000459635	4	0.083	Limbic
chr1:109499271-109500271	ENSG00000174151	ENST00000393709	1	0.083	Limbic
chr1:109499271-109500271	ENSG00000162650	ENST00000463678	1	0.036	Limbic
chr1:109499271-109500271	ENSG00000181754	ENST00000369864	1	0.028	Limbic
chr1:109499272-109500272	ENSG00000162650	ENST00000459635	4	0.048	VTA
chr1:109499272-109500272	ENSG00000162650	ENST00000463678	1	0.02	VTA
chr1:109499276-109500276	ENSG00000162650	ENST00000459635	4	0.061	MDT
chr1:109499276-109500276	ENSG00000162650	ENST00000463678	1	0.025	MDT
chr1:109499276-109500276	ENSG00000181754	ENST00000369864	1	0.021	MDT
chr1:109499280-109500280	ENSG00000162650	ENST00000459635	4	0.076	DRN
chr1:109499280-109500280	ENSG00000162650	ENST00000463678	1	0.034	DRN
chr1:109499280-109500280	ENSG00000181754	ENST00000369864	1	0.025	DRN
chr1:109499347-109500347	ENSG00000162650	ENST00000459635	4	0.078	BasGan
chr1:109499347-109500347	ENSG00000174151	ENST00000393709	1	0.078	BasGan
chr1:109499347-109500347	ENSG00000162650	ENST00000463678	1	0.034	BasGan
chr1:109499347-109500347	ENSG00000181754	ENST00000369864	1	0.028	BasGan
chr1:109500611-109502221	ENSG00000162650	ENST00000459635	4	0.049	HAB
chr1:109500611-109502221	ENSG00000174151	ENST00000393709	1	0.049	HAB
chr1:109500611-109502221	ENSG00000181754	ENST00000369864	1	0.034	HAB
chr1:109500611-109502221	ENSG00000162650	ENST00000463678	1	0.029	HAB
chr1:109500732-109502713	ENSG00000162650	ENST00000459635	4	0.052	NEC
chr1:109500732-109502713	ENSG00000181754	ENST00000369864	1	0.038	NEC
chr1:109500732-109502713	ENSG00000162650	ENST00000463678	1	0.033	NEC
chr1:109500860-109501860	ENSG00000162650	ENST00000459635	4	0.035	MDT
chr1:109500860-109501860	ENSG00000181754	ENST00000369864	1	0.025	MDT
chr1:109500860-109501860	ENSG00000162650	ENST00000463678	1	0.021	MDT
chr1:109500868-109502585	ENSG00000162650	ENST00000459635	4	0.045	VTA
chr1:109500868-109502585	ENSG00000181754	ENST00000369864	1	0.031	VTA
chr1:109500868-109502585	ENSG00000162650	ENST00000463678	1	0.027	VTA
chr1:109501396-109502396	ENSG00000162650	ENST00000459635	4	0.028	ARC
chr1:109502191-109503191	ENSG00000162650	ENST00000459635	4	0.027	BasGan
chr1:109502191-109503191	ENSG00000174151	ENST00000393709	1	0.027	BasGan
chr1:109502191-109503191	ENSG00000181754	ENST00000369864	1	0.021	BasGan
chr1:10950391-10951391	ENSG00000175262	ENST00000476357	4	0.154	MDT
chr1:10950498-10951498	ENSG00000175262	ENST00000476357	4	0.072	VTA
chr1:109530024-109531512	ENSG00000156097	ENST00000618721	1	0.085	MDT
chr1:109530024-109531512	ENSG00000065135	ENST00000369851	1	0.041	MDT
chr1:109530024-109531512	ENSG00000181754	ENST00000369864	1	0.023	MDT
chr1:109530504-109531504	ENSG00000156097	ENST00000618721	1	0.055	VTA
chr1:109530504-109531504	ENSG00000065135	ENST00000369851	1	0.025	VTA
chr1:109530511-109531511	ENSG00000156097	ENST00000618721	1	0.052	Limbic
chr1:109530511-109531511	ENSG00000065135	ENST00000369851	1	0.024	Limbic
chr1:109531937-109533494	ENSG00000156097	ENST00000618721	1	0.107	DRN
chr1:109531937-109533494	ENSG00000065135	ENST00000369851	1	0.046	DRN
chr1:109531937-109533494	ENSG00000181754	ENST00000369864	1	0.027	DRN
chr1:109531942-109533483	ENSG00000156097	ENST00000618721	1	0.103	BasGan
chr1:109531942-109533483	ENSG00000065135	ENST00000369851	1	0.045	BasGan
chr1:109531942-109533483	ENSG00000181754	ENST00000369864	1	0.026	BasGan
chr1:109531943-109533489	ENSG00000156097	ENST00000618721	1	0.107	Limbic
chr1:109531943-109533489	ENSG00000065135	ENST00000369851	1	0.049	Limbic
chr1:109531943-109533489	ENSG00000181754	ENST00000369864	1	0.027	Limbic
chr1:109531951-109533480	ENSG00000156097	ENST00000618721	1	0.118	VTA
chr1:109531951-109533480	ENSG00000065135	ENST00000369851	1	0.055	VTA
chr1:109531951-109533480	ENSG00000181754	ENST00000369864	1	0.033	VTA
chr1:109531951-109533480	ENSG00000162650	ENST00000459635	4	0.023	VTA
chr1:109531951-109533480	ENSG00000162650	ENST00000463678	1	0.02	VTA
chr1:109531952-109533553	ENSG00000156097	ENST00000618721	1	0.104	ARC
chr1:109531952-109533553	ENSG00000065135	ENST00000369851	1	0.045	ARC
chr1:109531952-109533553	ENSG00000181754	ENST00000369864	1	0.027	ARC
chr1:109531953-109533490	ENSG00000156097	ENST00000618721	1	0.114	HAB
chr1:109531953-109533490	ENSG00000065135	ENST00000369851	1	0.052	HAB
chr1:109531953-109533490	ENSG00000181754	ENST00000369864	1	0.029	HAB
chr1:109531953-109533490	ENSG00000162650	ENST00000459635	4	0.02	HAB
chr1:109531953-109533490	ENSG00000174151	ENST00000393709	1	0.02	HAB
chr1:109531953-109533494	ENSG00000156097	ENST00000618721	1	0.124	NEC
chr1:109531953-109533494	ENSG00000065135	ENST00000369851	1	0.055	NEC
chr1:109531953-109533494	ENSG00000181754	ENST00000369864	1	0.031	NEC
chr1:109531954-109533478	ENSG00000156097	ENST00000618721	1	0.111	MDT
chr1:109531954-109533478	ENSG00000065135	ENST00000369851	1	0.054	MDT
chr1:109531954-109533478	ENSG00000181754	ENST00000369864	1	0.031	MDT
chr1:109531954-109533478	ENSG00000162650	ENST00000459635	4	0.021	MDT
chr1:109531962-109533486	ENSG00000156097	ENST00000618721	1	0.111	RMTG
chr1:109531962-109533486	ENSG00000065135	ENST00000369851	1	0.047	RMTG
chr1:109531962-109533486	ENSG00000181754	ENST00000369864	1	0.03	RMTG
chr1:109531962-109533486	ENSG00000162650	ENST00000459635	4	0.022	RMTG
chr1:109535142-109536552	ENSG00000156097	ENST00000618721	1	0.138	MDT
chr1:109535142-109536552	ENSG00000065135	ENST00000369851	1	0.094	MDT
chr1:109535142-109536552	ENSG00000162650	ENST00000459635	4	0.023	MDT
chr1:109535142-109536552	ENSG00000181754	ENST00000369864	1	0.023	MDT
chr1:109535142-109536552	ENSG00000162650	ENST00000463678	1	0.021	MDT
chr1:109535551-109536551	ENSG00000156097	ENST00000618721	1	0.129	NEC
chr1:109535551-109536551	ENSG00000065135	ENST00000369851	1	0.081	NEC
chr1:109535553-109536553	ENSG00000156097	ENST00000618721	1	0.119	BasGan
chr1:109535553-109536553	ENSG00000065135	ENST00000369851	1	0.074	BasGan
chr1:109535557-109536557	ENSG00000156097	ENST00000618721	1	0.119	RMTG
chr1:109535557-109536557	ENSG00000065135	ENST00000369851	1	0.071	RMTG
chr1:109535557-109536557	ENSG00000162650	ENST00000459635	4	0.021	RMTG
chr1:109535560-109536560	ENSG00000156097	ENST00000618721	1	0.119	Limbic
chr1:109535560-109536560	ENSG00000065135	ENST00000369851	1	0.077	Limbic
chr1:109535609-109536609	ENSG00000156097	ENST00000618721	1	0.117	HAB
chr1:109535609-109536609	ENSG00000065135	ENST00000369851	1	0.075	HAB
chr1:109535652-109536652	ENSG00000156097	ENST00000618721	1	0.125	ARC
chr1:109535652-109536652	ENSG00000065135	ENST00000369851	1	0.077	ARC
chr1:109535652-109536652	ENSG00000162650	ENST00000459635	4	0.021	ARC
chr1:109535653-109536653	ENSG00000156097	ENST00000618721	1	0.126	VTA
chr1:109535653-109536653	ENSG00000065135	ENST00000369851	1	0.083	VTA
chr1:109535653-109536653	ENSG00000162650	ENST00000459635	4	0.022	VTA
chr1:109535653-109536653	ENSG00000181754	ENST00000369864	1	0.021	VTA
chr1:109535653-109536653	ENSG00000162650	ENST00000463678	1	0.02	VTA
chr1:109535727-109536727	ENSG00000156097	ENST00000618721	1	0.076	DRN
chr1:109535727-109536727	ENSG00000065135	ENST00000369851	1	0.046	DRN
chr1:109545920-109546920	ENSG00000065135	ENST00000369851	1	0.041	VTA
chr1:109545922-109546922	ENSG00000065135	ENST00000369851	1	0.048	ARC
chr1:109545922-109546922	ENSG00000156097	ENST00000618721	1	0.024	ARC
chr1:109545933-109546933	ENSG00000065135	ENST00000369851	1	0.048	DRN
chr1:109545933-109546933	ENSG00000156097	ENST00000618721	1	0.024	DRN
chr1:109545967-109546967	ENSG00000065135	ENST00000369851	1	0.04	BasGan
chr1:109545995-109546995	ENSG00000065135	ENST00000369851	1	0.043	NEC
chr1:109545995-109546995	ENSG00000156097	ENST00000618721	1	0.021	NEC
chr1:109604967-109605967	ENSG00000116337	ENST00000342115	3	0.023	NEC
chr1:10960687-10961687	ENSG00000175262	ENST00000476357	4	0.032	VTA
chr1:109607809-109608809	ENSG00000116337	ENST00000342115	3	0.027	HAB
chr1:109607853-109608853	ENSG00000116337	ENST00000342115	3	0.027	DRN
chr1:109607856-109608856	ENSG00000116337	ENST00000342115	3	0.028	ARC
chr1:109611277-109612277	ENSG00000116337	ENST00000342115	3	0.095	MDT
chr1:109611277-109612277	ENSG00000116337	ENST00000256578	5	0.053	MDT
chr1:109611277-109612277	ENSG00000116337	ENST00000528454	7	0.053	MDT
chr1:109611286-109612286	ENSG00000116337	ENST00000342115	3	0.062	VTA
chr1:109611286-109612286	ENSG00000116337	ENST00000256578	5	0.034	VTA
chr1:109611286-109612286	ENSG00000116337	ENST00000528454	7	0.034	VTA
chr1:109611326-109612326	ENSG00000116337	ENST00000342115	3	0.058	RMTG
chr1:109611326-109612326	ENSG00000116337	ENST00000256578	5	0.032	RMTG
chr1:109611326-109612326	ENSG00000116337	ENST00000528454	7	0.032	RMTG
chr1:109611367-109612367	ENSG00000116337	ENST00000342115	3	0.051	HAB
chr1:109611367-109612367	ENSG00000116337	ENST00000256578	5	0.028	HAB
chr1:109611367-109612367	ENSG00000116337	ENST00000528454	7	0.028	HAB
chr1:109635873-109637276	ENSG00000116337	ENST00000256578	5	0.038	RMTG
chr1:109635873-109637276	ENSG00000116337	ENST00000528454	7	0.038	RMTG
chr1:109635873-109637276	ENSG00000116337	ENST00000342115	3	0.03	RMTG
chr1:109635873-109637276	ENSG00000213366	ENST00000442650	1	0.03	RMTG
chr1:109635918-109636918	ENSG00000116337	ENST00000256578	5	0.03	VTA
chr1:109635918-109636918	ENSG00000116337	ENST00000528454	7	0.03	VTA
chr1:109635918-109636918	ENSG00000116337	ENST00000342115	3	0.023	VTA
chr1:109635918-109636918	ENSG00000213366	ENST00000442650	1	0.023	VTA
chr1:109635922-109636922	ENSG00000116337	ENST00000256578	5	0.037	MDT
chr1:109635922-109636922	ENSG00000116337	ENST00000528454	7	0.037	MDT
chr1:109635922-109636922	ENSG00000116337	ENST00000342115	3	0.028	MDT
chr1:109636035-109637035	ENSG00000116337	ENST00000393688	8	0.064	BasGan
chr1:109636035-109637035	ENSG00000116337	ENST00000534144	9	0.064	BasGan
chr1:109636035-109637035	ENSG00000116337	ENST00000524975	10	0.064	BasGan
chr1:109636035-109637035	ENSG00000116337	ENST00000529299	11	0.064	BasGan
chr1:109636035-109637035	ENSG00000116337	ENST00000532851	12	0.064	BasGan
chr1:109636035-109637035	ENSG00000116337	ENST00000533132	13	0.064	BasGan
chr1:109636035-109637035	ENSG00000116337	ENST00000256578	5	0.045	BasGan
chr1:109636035-109637035	ENSG00000116337	ENST00000528454	7	0.045	BasGan
chr1:109636035-109637035	ENSG00000116337	ENST00000342115	3	0.039	BasGan
chr1:109636035-109637035	ENSG00000213366	ENST00000442650	1	0.034	BasGan
chr1:109636035-109637035	ENSG00000168765	ENST00000369836	1	0.025	BasGan
chr1:109636035-109637035	ENSG00000168765	ENST00000478397	2	0.025	BasGan
chr1:109636225-109637225	ENSG00000116337	ENST00000256578	5	0.031	ARC
chr1:109636225-109637225	ENSG00000116337	ENST00000528454	7	0.031	ARC
chr1:109636225-109637225	ENSG00000116337	ENST00000342115	3	0.025	ARC
chr1:109636225-109637225	ENSG00000213366	ENST00000442650	1	0.022	ARC
chr1:109636441-109637441	ENSG00000116337	ENST00000256578	5	0.028	HAB
chr1:109636441-109637441	ENSG00000116337	ENST00000528454	7	0.028	HAB
chr1:109636441-109637441	ENSG00000213366	ENST00000442650	1	0.022	HAB
chr1:109636441-109637441	ENSG00000116337	ENST00000342115	3	0.022	HAB
chr1:109636456-109637456	ENSG00000116337	ENST00000528958	14	0.064	DRN
chr1:109636456-109637456	ENSG00000116337	ENST00000256578	5	0.024	DRN
chr1:109636456-109637456	ENSG00000116337	ENST00000528454	7	0.024	DRN
chr1:109638938-109640885	ENSG00000116337	ENST00000256578	5	0.041	VTA
chr1:109638938-109640885	ENSG00000116337	ENST00000528454	7	0.041	VTA
chr1:109638938-109640885	ENSG00000116337	ENST00000342115	3	0.032	VTA
chr1:109638938-109640885	ENSG00000213366	ENST00000442650	1	0.032	VTA
chr1:109638938-109640885	ENSG00000168765	ENST00000369836	1	0.021	VTA
chr1:109638938-109640885	ENSG00000168765	ENST00000478397	2	0.021	VTA
chr1:109639096-109640096	ENSG00000116337	ENST00000256578	5	0.025	MDT
chr1:109639096-109640096	ENSG00000116337	ENST00000528454	7	0.025	MDT
chr1:109639143-109640886	ENSG00000213366	ENST00000442650	1	0.035	HAB
chr1:109639143-109640886	ENSG00000116337	ENST00000256578	5	0.03	HAB
chr1:109639143-109640886	ENSG00000116337	ENST00000528454	7	0.03	HAB
chr1:109639143-109640886	ENSG00000116337	ENST00000342115	3	0.024	HAB
chr1:109639143-109640886	ENSG00000168765	ENST00000369836	1	0.022	HAB
chr1:109639143-109640886	ENSG00000168765	ENST00000478397	2	0.022	HAB
chr1:109639387-109640889	ENSG00000116337	ENST00000256578	5	0.023	NEC
chr1:109639387-109640889	ENSG00000116337	ENST00000528454	7	0.023	NEC
chr1:109639387-109640889	ENSG00000213366	ENST00000442650	1	0.023	NEC
chr1:109639430-109640430	ENSG00000116337	ENST00000393688	8	0.045	BasGan
chr1:109639430-109640430	ENSG00000116337	ENST00000534144	9	0.045	BasGan
chr1:109639430-109640430	ENSG00000116337	ENST00000524975	10	0.045	BasGan
chr1:109639430-109640430	ENSG00000116337	ENST00000529299	11	0.045	BasGan
chr1:109639430-109640430	ENSG00000116337	ENST00000532851	12	0.045	BasGan
chr1:109639430-109640430	ENSG00000116337	ENST00000533132	13	0.045	BasGan
chr1:109639430-109640430	ENSG00000116337	ENST00000256578	5	0.032	BasGan
chr1:109639430-109640430	ENSG00000116337	ENST00000528454	7	0.032	BasGan
chr1:109639430-109640430	ENSG00000116337	ENST00000342115	3	0.028	BasGan
chr1:109639430-109640430	ENSG00000213366	ENST00000442650	1	0.024	BasGan
chr1:109639890-109640890	ENSG00000116337	ENST00000528958	14	0.025	DRN
chr1:109639927-109640927	ENSG00000213366	ENST00000442650	1	0.021	RMTG
chr1:109660211-109661211	ENSG00000213366	ENST00000442650	1	0.039	BasGan
chr1:109694068-109695068	ENSG00000134184	ENST00000490021	1	0.021	BasGan
chr1:109725234-109726978	ENSG00000134202	ENST00000256594	2	0.028	VTA
chr1:109730146-109731146	ENSG00000134202	ENST00000256594	2	0.059	BasGan
chr1:109730156-109731156	ENSG00000134202	ENST00000256594	2	0.035	RMTG
chr1:109730228-109731228	ENSG00000134202	ENST00000256594	2	0.03	HAB
chr1:109730321-109731321	ENSG00000134202	ENST00000256594	2	0.054	MDT
chr1:109730374-109731374	ENSG00000134202	ENST00000256594	2	0.029	VTA
chr1:109766700-109767700	ENSG00000134202	ENST00000256594	2	0.02	NEC
chr1:109766706-109767706	ENSG00000134202	ENST00000256594	2	0.021	Limbic
chr1:109772863-109774330	ENSG00000134202	ENST00000256594	2	0.025	HAB
chr1:109772874-109774352	ENSG00000134202	ENST00000256594	2	0.022	DRN
chr1:109776517-109778028	ENSG00000134202	ENST00000256594	2	0.031	NEC
chr1:109776523-109777523	ENSG00000134202	ENST00000256594	2	0.021	HAB
chr1:109776526-109777526	ENSG00000134202	ENST00000256594	2	0.022	DRN
chr1:109776534-109777534	ENSG00000134202	ENST00000256594	2	0.025	ARC
chr1:109776540-109777540	ENSG00000134202	ENST00000256594	2	0.024	VTA
chr1:109793515-109795213	ENSG00000134202	ENST00000256594	2	0.023	Limbic
chr1:109985370-109986370	ENSG00000168710	ENST00000393614	1	0.104	BasGan
chr1:109989334-109990334	ENSG00000168710	ENST00000393614	1	0.049	BasGan
chr1:109993590-109994590	ENSG00000168710	ENST00000393614	1	0.029	RMTG
chr1:109993619-109994619	ENSG00000168710	ENST00000393614	1	0.024	NEC
chr1:109993619-109994619	ENSG00000168710	ENST00000393614	1	0.028	MDT
chr1:109993630-109994630	ENSG00000168710	ENST00000393614	1	0.021	DRN
chr1:109994296-109995296	ENSG00000168710	ENST00000393614	1	0.025	Limbic
chr1:109996301-109997912	ENSG00000168710	ENST00000393614	1	0.035	VTA
chr1:109996301-109997912	ENSG00000168710	ENST00000469401	4	0.027	VTA
chr1:109996707-109997707	ENSG00000168710	ENST00000393614	1	0.027	HAB
chr1:109996921-109997921	ENSG00000168710	ENST00000393614	1	0.036	MDT
chr1:109997191-109998191	ENSG00000168710	ENST00000393614	1	0.026	RMTG
chr1:110011282-110012282	ENSG00000143093	ENST00000369795	2	0.023	RMTG
chr1:110011303-110012303	ENSG00000143093	ENST00000369795	2	0.025	ARC
chr1:110011303-110012739	ENSG00000168710	ENST00000469401	4	0.069	VTA
chr1:110011303-110012739	ENSG00000143093	ENST00000369795	2	0.021	VTA
chr1:110011346-110012726	ENSG00000143093	ENST00000369795	2	0.02	MDT
chr1:110011348-110012348	ENSG00000143093	ENST00000369795	2	0.022	HAB
chr1:110018983-110020515	ENSG00000168710	ENST00000469401	4	0.065	VTA
chr1:110018983-110020515	ENSG00000143093	ENST00000369795	2	0.025	VTA
chr1:110019523-110020523	ENSG00000143093	ENST00000369795	2	0.035	MDT
chr1:110024351-110025351	ENSG00000143093	ENST00000369795	2	0.023	BasGan
chr1:110028967-110029967	ENSG00000143093	ENST00000369795	2	0.057	ARC
chr1:110029143-110030143	ENSG00000143093	ENST00000369795	2	0.052	VTA
chr1:110029143-110030143	ENSG00000168710	ENST00000469401	4	0.029	VTA
chr1:110029152-110030152	ENSG00000143093	ENST00000369795	2	0.06	HAB
chr1:110029218-110030218	ENSG00000143093	ENST00000369795	2	0.048	NEC
chr1:110029249-110030249	ENSG00000143093	ENST00000369795	2	0.052	MDT
chr1:110029255-110030255	ENSG00000143093	ENST00000369795	2	0.051	DRN
chr1:110045166-110046166	ENSG00000143093	ENST00000369795	2	0.021	NEC
chr1:110045384-110046384	ENSG00000143093	ENST00000369795	2	0.02	RMTG
chr1:110049228-110051013	ENSG00000143093	ENST00000369795	2	0.041	DRN
chr1:110050539-110051539	ENSG00000143093	ENST00000369795	2	0.021	ARC
chr1:110052506-110054502	ENSG00000143093	ENST00000369795	2	0.058	RMTG
chr1:110052506-110054502	ENSG00000143093	ENST00000473429	4	0.036	RMTG
chr1:110052506-110054502	ENSG00000168710	ENST00000393614	1	0.022	RMTG
chr1:110052545-110053545	ENSG00000143093	ENST00000369795	2	0.041	MDT
chr1:110052545-110053545	ENSG00000143093	ENST00000535003	5	0.027	MDT
chr1:110052545-110053545	ENSG00000143093	ENST00000539541	6	0.027	MDT
chr1:110052551-110053551	ENSG00000143093	ENST00000369795	2	0.028	HAB
chr1:110052607-110054501	ENSG00000143093	ENST00000369795	2	0.052	VTA
chr1:110052607-110054501	ENSG00000143093	ENST00000473429	4	0.034	VTA
chr1:110052607-110054501	ENSG00000143093	ENST00000535003	5	0.034	VTA
chr1:110052607-110054501	ENSG00000168710	ENST00000469401	4	0.033	VTA
chr1:110053494-110054494	ENSG00000143093	ENST00000369795	2	0.023	DRN
chr1:110053504-110054504	ENSG00000143093	ENST00000369795	2	0.021	ARC
chr1:110129342-110130909	ENSG00000197106	ENST00000331565	1	0.022	RMTG
chr1:110129515-110131014	ENSG00000197106	ENST00000331565	1	0.024	ARC
chr1:110129705-110130705	ENSG00000197106	ENST00000331565	1	0.022	Limbic
chr1:110129706-110130706	ENSG00000197106	ENST00000331565	1	0.024	NEC
chr1:110134919-110135919	ENSG00000197106	ENST00000331565	1	0.024	ARC
chr1:110134925-110136503	ENSG00000197106	ENST00000331565	1	0.032	Limbic
chr1:110134979-110138352	ENSG00000197106	ENST00000331565	1	0.069	NEC
chr1:110134979-110138352	ENSG00000143093	ENST00000369795	2	0.021	NEC
chr1:110135077-110138374	ENSG00000197106	ENST00000331565	1	0.078	HAB
chr1:110136471-110137471	ENSG00000197106	ENST00000331565	1	0.023	DRN
chr1:110136499-110137499	ENSG00000197106	ENST00000331565	1	0.035	MDT
chr1:110136510-110137510	ENSG00000197106	ENST00000331565	1	0.04	ARC
chr1:110136518-110137518	ENSG00000197106	ENST00000331565	1	0.037	VTA
chr1:110136581-110137581	ENSG00000197106	ENST00000331565	1	0.031	Limbic
chr1:110136635-110138516	ENSG00000197106	ENST00000331565	1	0.055	RMTG
chr1:110136642-110137642	ENSG00000197106	ENST00000331565	1	0.046	BasGan
chr1:110151055-110152820	ENSG00000197106	ENST00000331565	1	0.14	Limbic
chr1:110151063-110152063	ENSG00000197106	ENST00000331565	1	0.068	HAB
chr1:110151751-110152751	ENSG00000197106	ENST00000331565	1	0.05	VTA
chr1:110151781-110153134	ENSG00000197106	ENST00000331565	1	0.085	DRN
chr1:110151817-110152817	ENSG00000197106	ENST00000331565	1	0.052	MDT
chr1:110151819-110152819	ENSG00000197106	ENST00000331565	1	0.066	BasGan
chr1:110151881-110152881	ENSG00000197106	ENST00000331565	1	0.053	RMTG
chr1:110153252-110154252	ENSG00000197106	ENST00000331565	1	0.056	VTA
chr1:110153254-110154254	ENSG00000197106	ENST00000331565	1	0.074	MDT
chr1:110160400-110161400	ENSG00000197106	ENST00000331565	1	0.029	NEC
chr1:110160408-110161408	ENSG00000197106	ENST00000331565	1	0.049	BasGan
chr1:110160424-110161424	ENSG00000197106	ENST00000331565	1	0.033	Limbic
chr1:110160475-110162589	ENSG00000197106	ENST00000331565	1	0.07	DRN
chr1:110160475-110162589	ENSG00000197106	ENST00000465159	2	0.024	DRN
chr1:110160540-110161540	ENSG00000197106	ENST00000331565	1	0.037	ARC
chr1:110161490-110162490	ENSG00000197106	ENST00000331565	1	0.052	RMTG
chr1:110161491-110162491	ENSG00000197106	ENST00000331565	1	0.049	MDT
chr1:110161497-110162497	ENSG00000197106	ENST00000331565	1	0.08	BasGan
chr1:110161497-110162497	ENSG00000116396	ENST00000489935	1	0.023	BasGan
chr1:110161532-110162532	ENSG00000197106	ENST00000331565	1	0.047	Limbic
chr1:110161574-110162574	ENSG00000197106	ENST00000331565	1	0.064	ARC
chr1:110161577-110162577	ENSG00000197106	ENST00000331565	1	0.039	NEC
chr1:110161577-110162577	ENSG00000197106	ENST00000331565	1	0.05	HAB
chr1:110161601-110162601	ENSG00000197106	ENST00000331565	1	0.051	VTA
chr1:110164110-110165673	ENSG00000197106	ENST00000331565	1	0.073	ARC
chr1:110164368-110165368	ENSG00000197106	ENST00000331565	1	0.044	MDT
chr1:110164389-110166029	ENSG00000197106	ENST00000331565	1	0.042	VTA
chr1:110164432-110165432	ENSG00000197106	ENST00000331565	1	0.04	HAB
chr1:110164674-110165674	ENSG00000197106	ENST00000331565	1	0.033	RMTG
chr1:110164719-110166153	ENSG00000197106	ENST00000331565	1	0.043	DRN
chr1:110164719-110166153	ENSG00000197106	ENST00000465159	2	0.024	DRN
chr1:110165275-110166275	ENSG00000197106	ENST00000331565	1	0.033	BasGan
chr1:110165578-110167542	ENSG00000197106	ENST00000331565	1	0.037	NEC
chr1:110166487-110167487	ENSG00000197106	ENST00000331565	1	0.027	MDT
chr1:110166565-110167565	ENSG00000197106	ENST00000331565	1	0.026	DRN
chr1:110170406-110172156	ENSG00000197106	ENST00000331565	1	0.033	Limbic
chr1:110170447-110172122	ENSG00000197106	ENST00000331565	1	0.027	DRN
chr1:110170447-110172122	ENSG00000197106	ENST00000465159	2	0.023	DRN
chr1:110170705-110172129	ENSG00000197106	ENST00000331565	1	0.029	HAB
chr1:110170708-110171708	ENSG00000197106	ENST00000331565	1	0.023	RMTG
chr1:110170708-110172452	ENSG00000197106	ENST00000331565	1	0.033	ARC
chr1:110170714-110172123	ENSG00000197106	ENST00000331565	1	0.025	VTA
chr1:110170724-110171724	ENSG00000197106	ENST00000331565	1	0.024	MDT
chr1:110170729-110172238	ENSG00000197106	ENST00000331565	1	0.024	NEC
chr1:110183231-110184231	ENSG00000197106	ENST00000465159	2	0.021	DRN
chr1:110183303-110185679	ENSG00000197106	ENST00000331565	1	0.023	NEC
chr1:110183303-110185679	ENSG00000116396	ENST00000489935	1	0.022	NEC
chr1:110184810-110185810	ENSG00000197106	ENST00000465159	2	0.069	DRN
chr1:110187877-110189535	ENSG00000116396	ENST00000489935	1	0.023	HAB
chr1:110187928-110189606	ENSG00000116396	ENST00000489935	1	0.031	MDT
chr1:110187928-110189606	ENSG00000197106	ENST00000331565	1	0.024	MDT
chr1:110188039-110189603	ENSG00000197106	ENST00000465159	2	0.095	DRN
chr1:110188039-110189603	ENSG00000116396	ENST00000489935	1	0.026	DRN
chr1:110188039-110189603	ENSG00000197106	ENST00000331565	1	0.021	DRN
chr1:110189949-110191579	ENSG00000116396	ENST00000489935	1	0.021	BasGan
chr1:110196592-110197592	ENSG00000116396	ENST00000489935	1	0.023	MDT
chr1:110196596-110197596	ENSG00000116396	ENST00000489935	1	0.026	RMTG
chr1:110196597-110197597	ENSG00000116396	ENST00000489935	1	0.027	HAB
chr1:110196598-110197598	ENSG00000116396	ENST00000489935	1	0.026	BasGan
chr1:110196613-110197613	ENSG00000197106	ENST00000465159	2	0.064	DRN
chr1:110196613-110197613	ENSG00000116396	ENST00000489935	1	0.026	DRN
chr1:110196628-110197628	ENSG00000116396	ENST00000489935	1	0.03	ARC
chr1:110200233-110201233	ENSG00000116396	ENST00000489935	1	0.068	Limbic
chr1:110200234-110201926	ENSG00000116396	ENST00000489935	1	0.058	MDT
chr1:110200236-110201236	ENSG00000116396	ENST00000489935	1	0.069	NEC
chr1:110200239-110202539	ENSG00000116396	ENST00000489935	1	0.059	VTA
chr1:110200831-110201831	ENSG00000116396	ENST00000489935	1	0.038	ARC
chr1:110201171-110202415	ENSG00000116396	ENST00000489935	1	0.045	RMTG
chr1:110201236-110203153	ENSG00000116396	ENST00000489935	1	0.075	DRN
chr1:110201236-110203153	ENSG00000197106	ENST00000465159	2	0.07	DRN
chr1:110201236-110203153	ENSG00000197106	ENST00000331565	1	0.021	DRN
chr1:110201249-110202249	ENSG00000116396	ENST00000489935	1	0.035	HAB
chr1:110202509-110203509	ENSG00000116396	ENST00000489935	1	0.032	MDT
chr1:110202512-110203512	ENSG00000116396	ENST00000489935	1	0.029	NEC
chr1:110202619-110203619	ENSG00000116396	ENST00000489935	1	0.035	BasGan
chr1:110202619-110203619	ENSG00000116396	ENST00000489935	1	0.032	HAB
chr1:110202621-110203621	ENSG00000116396	ENST00000489935	1	0.039	ARC
chr1:110202624-110203624	ENSG00000116396	ENST00000489935	1	0.027	VTA
chr1:110202625-110203625	ENSG00000116396	ENST00000489935	1	0.036	RMTG
chr1:110202628-110203628	ENSG00000116396	ENST00000489935	1	0.034	Limbic
chr1:110205252-110206252	ENSG00000116396	ENST00000489935	1	0.061	BasGan
chr1:110207401-110208401	ENSG00000116396	ENST00000489935	1	0.056	ARC
chr1:110207406-110208406	ENSG00000116396	ENST00000489935	1	0.059	DRN
chr1:110207406-110208406	ENSG00000197106	ENST00000465159	2	0.022	DRN
chr1:110207411-110208411	ENSG00000116396	ENST00000489935	1	0.039	BasGan
chr1:110207443-110208443	ENSG00000116396	ENST00000489935	1	0.047	VTA
chr1:110209198-110210630	ENSG00000116396	ENST00000489935	1	0.163	DRN
chr1:110209198-110210630	ENSG00000197106	ENST00000465159	2	0.06	DRN
chr1:110209198-110210630	ENSG00000134248	ENST00000483260	1	0.031	DRN
chr1:110209198-110210630	ENSG00000197106	ENST00000331565	1	0.024	DRN
chr1:110209242-110210629	ENSG00000116396	ENST00000489935	1	0.123	VTA
chr1:110209242-110210629	ENSG00000134248	ENST00000483260	1	0.028	VTA
chr1:110209242-110210629	ENSG00000197106	ENST00000331565	1	0.021	VTA
chr1:110209630-110210630	ENSG00000116396	ENST00000489935	1	0.074	BasGan
chr1:110209634-110210634	ENSG00000116396	ENST00000489935	1	0.114	NEC
chr1:110209639-110210639	ENSG00000116396	ENST00000489935	1	0.129	ARC
chr1:110209644-110210644	ENSG00000116396	ENST00000489935	1	0.114	MDT
chr1:110209652-110210652	ENSG00000116396	ENST00000489935	1	0.138	RMTG
chr1:110209656-110210656	ENSG00000116396	ENST00000489935	1	0.13	HAB
chr1:110209661-110210661	ENSG00000116396	ENST00000489935	1	0.138	Limbic
chr1:110211848-110212848	ENSG00000116396	ENST00000489935	1	0.075	NEC
chr1:110211869-110212869	ENSG00000116396	ENST00000489935	1	0.074	RMTG
chr1:110211869-110212869	ENSG00000116396	ENST00000489935	1	0.069	HAB
chr1:110211943-110212943	ENSG00000116396	ENST00000489935	1	0.096	Limbic
chr1:110211943-110212943	ENSG00000116396	ENST00000489935	1	0.068	VTA
chr1:110212129-110213129	ENSG00000116396	ENST00000489935	1	0.066	MDT
chr1:110214625-110215625	ENSG00000116396	ENST00000489935	1	0.066	RMTG
chr1:110214654-110215654	ENSG00000116396	ENST00000489935	1	0.049	NEC
chr1:110214669-110215669	ENSG00000116396	ENST00000489935	1	0.071	HAB
chr1:110214669-110215669	ENSG00000116396	ENST00000489935	1	0.067	VTA
chr1:110214672-110215672	ENSG00000116396	ENST00000489935	1	0.059	MDT
chr1:110214680-110215680	ENSG00000116396	ENST00000489935	1	0.076	ARC
chr1:110214790-110215790	ENSG00000116396	ENST00000489935	1	0.064	DRN
chr1:110217491-110218491	ENSG00000116396	ENST00000489935	1	0.034	NEC
chr1:110221000-110222000	ENSG00000116396	ENST00000489935	1	0.023	ARC
chr1:110221075-110222521	ENSG00000116396	ENST00000489935	1	0.04	HAB
chr1:110221455-110222455	ENSG00000116396	ENST00000489935	1	0.027	MDT
chr1:110221578-110222578	ENSG00000116396	ENST00000489935	1	0.028	RMTG
chr1:110227402-110228402	ENSG00000116396	ENST00000489935	1	0.02	DRN
chr1:110227497-110228497	ENSG00000116396	ENST00000489935	1	0.028	Limbic
chr1:110228840-110230388	ENSG00000116396	ENST00000489935	1	0.03	RMTG
chr1:110228970-110230283	ENSG00000116396	ENST00000489935	1	0.027	DRN
chr1:110228971-110230398	ENSG00000116396	ENST00000489935	1	0.029	HAB
chr1:110229012-110230012	ENSG00000116396	ENST00000489935	1	0.045	BasGan
chr1:110229015-110230015	ENSG00000116396	ENST00000489935	1	0.026	NEC
chr1:110229023-110230023	ENSG00000116396	ENST00000489935	1	0.029	Limbic
chr1:110229367-110230891	ENSG00000116396	ENST00000489935	1	0.025	MDT
chr1:110255069-110256069	ENSG00000224699	ENST00000626572	1	0.02	VTA
chr1:110255126-110256126	ENSG00000116396	ENST00000489935	1	0.021	RMTG
chr1:110255126-110256126	ENSG00000116396	ENST00000489935	1	0.021	HAB
chr1:110255127-110256127	ENSG00000116396	ENST00000489935	1	0.022	ARC
chr1:110291085-110293064	ENSG00000224699	ENST00000626572	1	0.02	DRN
chr1:110308849-110311638	ENSG00000162775	ENST00000652747	1	0.046	DRN
chr1:110308849-110311638	ENSG00000224699	ENST00000626572	1	0.042	DRN
chr1:110309423-110311101	ENSG00000162775	ENST00000652747	1	0.026	MDT
chr1:110309438-110311053	ENSG00000162775	ENST00000652747	1	0.024	HAB
chr1:110309438-110311053	ENSG00000224699	ENST00000626572	1	0.021	HAB
chr1:110309475-110311726	ENSG00000162775	ENST00000652747	1	0.033	VTA
chr1:110309475-110311726	ENSG00000224699	ENST00000626572	1	0.029	VTA
chr1:110312219-110313219	ENSG00000162775	ENST00000652747	1	0.027	MDT
chr1:110312229-110313229	ENSG00000162775	ENST00000652747	1	0.028	HAB
chr1:110312229-110313229	ENSG00000224699	ENST00000626572	1	0.025	HAB
chr1:110312233-110313233	ENSG00000162775	ENST00000652747	1	0.024	Limbic
chr1:110312233-110313233	ENSG00000224699	ENST00000626572	1	0.021	Limbic
chr1:110312234-110313234	ENSG00000162775	ENST00000652747	1	0.026	DRN
chr1:110312234-110313234	ENSG00000224699	ENST00000626572	1	0.024	DRN
chr1:110312234-110313234	ENSG00000162775	ENST00000652747	1	0.037	VTA
chr1:110312234-110313234	ENSG00000224699	ENST00000626572	1	0.032	VTA
chr1:110312238-110313238	ENSG00000162775	ENST00000652747	1	0.023	NEC
chr1:110312238-110313238	ENSG00000224699	ENST00000626572	1	0.021	NEC
chr1:110312238-110313238	ENSG00000162775	ENST00000652747	1	0.03	RMTG
chr1:110312248-110313248	ENSG00000162775	ENST00000652747	1	0.025	ARC
chr1:11037263-11038263	ENSG00000116649	ENST00000376957	1	0.023	MDT
chr1:11037283-11038283	ENSG00000116649	ENST00000376957	1	0.029	Limbic
chr1:11037284-11038636	ENSG00000116649	ENST00000376957	1	0.022	HAB
chr1:11037287-11038287	ENSG00000116649	ENST00000376957	1	0.033	NEC
chr1:11037287-11038287	ENSG00000171824	ENST00000304457	1	0.02	NEC
chr1:110436131-110437648	ENSG00000143125	ENST00000271331	1	0.028	DRN
chr1:110459939-110460939	ENSG00000143125	ENST00000271331	1	0.043	DRN
chr1:110466362-110467362	ENSG00000143125	ENST00000271331	1	0.037	DRN
chr1:110481587-110483351	ENSG00000143125	ENST00000271331	1	0.035	DRN
chr1:110494685-110496674	ENSG00000143125	ENST00000271331	1	0.036	DRN
chr1:11052770-11054487	ENSG00000116649	ENST00000376957	1	0.052	VTA
chr1:11052770-11054487	ENSG00000116649	ENST00000475189	5	0.036	VTA
chr1:11052770-11054487	ENSG00000116649	ENST00000487300	2	0.036	VTA
chr1:11052770-11054487	ENSG00000171824	ENST00000498576	6	0.027	VTA
chr1:11052770-11054487	ENSG00000171824	ENST00000470611	5	0.027	VTA
chr1:11052770-11054487	ENSG00000171824	ENST00000485606	2	0.025	VTA
chr1:11052770-11054487	ENSG00000171824	ENST00000472078	4	0.025	VTA
chr1:11052770-11054487	ENSG00000171824	ENST00000474216	3	0.025	VTA
chr1:11052778-11053778	ENSG00000116649	ENST00000376957	1	0.037	HAB
chr1:11052778-11053778	ENSG00000116649	ENST00000487300	2	0.024	HAB
chr1:110581498-110583139	ENSG00000177301	ENST00000525120	3	0.04	NEC
chr1:110581498-110583139	ENSG00000177301	ENST00000640774	6	0.04	NEC
chr1:110581498-110583139	ENSG00000177301	ENST00000640680	5	0.04	NEC
chr1:110581498-110583139	ENSG00000177301	ENST00000633222	4	0.04	NEC
chr1:110582118-110583118	ENSG00000177301	ENST00000633222	4	0.034	Limbic
chr1:110582118-110583118	ENSG00000177301	ENST00000640774	6	0.034	Limbic
chr1:110582118-110583118	ENSG00000177301	ENST00000640680	5	0.034	Limbic
chr1:110582139-110583139	ENSG00000177301	ENST00000633222	4	0.035	BasGan
chr1:110582139-110583139	ENSG00000177301	ENST00000640774	6	0.035	BasGan
chr1:110582139-110583139	ENSG00000177301	ENST00000640680	5	0.035	BasGan
chr1:110582143-110583143	ENSG00000177301	ENST00000640774	6	0.026	HAB
chr1:110582143-110583143	ENSG00000177301	ENST00000640680	5	0.026	HAB
chr1:110582143-110583143	ENSG00000177301	ENST00000633222	4	0.026	HAB
chr1:110582233-110583233	ENSG00000177301	ENST00000640680	5	0.044	MDT
chr1:110582233-110583233	ENSG00000177301	ENST00000633222	4	0.044	MDT
chr1:110582233-110583233	ENSG00000177301	ENST00000640774	6	0.044	MDT
chr1:110582233-110583233	ENSG00000177301	ENST00000633222	4	0.038	VTA
chr1:110582233-110583233	ENSG00000177301	ENST00000640774	6	0.038	VTA
chr1:110582233-110583233	ENSG00000177301	ENST00000640680	5	0.038	VTA
chr1:110582251-110583251	ENSG00000177301	ENST00000640774	6	0.026	RMTG
chr1:110582251-110583251	ENSG00000177301	ENST00000640680	5	0.026	RMTG
chr1:110582251-110583251	ENSG00000177301	ENST00000633222	4	0.026	RMTG
chr1:110591746-110593571	ENSG00000177301	ENST00000640774	6	0.041	DRN
chr1:110591746-110593571	ENSG00000177301	ENST00000640680	5	0.041	DRN
chr1:110591746-110593571	ENSG00000177301	ENST00000633222	4	0.041	DRN
chr1:110592599-110595551	ENSG00000177301	ENST00000640774	6	0.058	ARC
chr1:110592599-110595551	ENSG00000177301	ENST00000640680	5	0.058	ARC
chr1:110592599-110595551	ENSG00000177301	ENST00000633222	4	0.058	ARC
chr1:110593501-110595181	ENSG00000177301	ENST00000640774	6	0.035	NEC
chr1:110593501-110595181	ENSG00000177301	ENST00000640680	5	0.035	NEC
chr1:110593501-110595181	ENSG00000177301	ENST00000633222	4	0.035	NEC
chr1:110593501-110595181	ENSG00000177301	ENST00000525120	3	0.035	NEC
chr1:110593503-110594503	ENSG00000177301	ENST00000633222	4	0.021	Limbic
chr1:110593503-110594503	ENSG00000177301	ENST00000640774	6	0.021	Limbic
chr1:110593503-110594503	ENSG00000177301	ENST00000640680	5	0.021	Limbic
chr1:110594176-110595176	ENSG00000177301	ENST00000640774	6	0.032	RMTG
chr1:110594176-110595176	ENSG00000177301	ENST00000640680	5	0.032	RMTG
chr1:110594176-110595176	ENSG00000177301	ENST00000633222	4	0.032	RMTG
chr1:110594226-110595226	ENSG00000177301	ENST00000640774	6	0.028	VTA
chr1:110594226-110595226	ENSG00000177301	ENST00000640680	5	0.028	VTA
chr1:110594226-110595226	ENSG00000177301	ENST00000633222	4	0.028	VTA
chr1:110594232-110595232	ENSG00000177301	ENST00000633222	4	0.028	HAB
chr1:110594232-110595232	ENSG00000177301	ENST00000640774	6	0.028	HAB
chr1:110594232-110595232	ENSG00000177301	ENST00000640680	5	0.028	HAB
chr1:110594234-110595234	ENSG00000177301	ENST00000633222	4	0.043	MDT
chr1:110594234-110595234	ENSG00000177301	ENST00000640774	6	0.043	MDT
chr1:110594234-110595234	ENSG00000177301	ENST00000640680	5	0.043	MDT
chr1:110594281-110595281	ENSG00000177301	ENST00000640774	6	0.02	DRN
chr1:110594281-110595281	ENSG00000177301	ENST00000640680	5	0.02	DRN
chr1:110594281-110595281	ENSG00000177301	ENST00000633222	4	0.02	DRN
chr1:110595032-110596032	ENSG00000177301	ENST00000633222	4	0.046	BasGan
chr1:110595032-110596032	ENSG00000177301	ENST00000640774	6	0.046	BasGan
chr1:110595032-110596032	ENSG00000177301	ENST00000640680	5	0.046	BasGan
chr1:110602179-110603179	ENSG00000177301	ENST00000633222	4	0.062	Limbic
chr1:110602179-110603179	ENSG00000177301	ENST00000640774	6	0.062	Limbic
chr1:110602179-110603179	ENSG00000177301	ENST00000640680	5	0.062	Limbic
chr1:110602208-110603208	ENSG00000177301	ENST00000633222	4	0.055	NEC
chr1:110602208-110603208	ENSG00000177301	ENST00000525120	3	0.055	NEC
chr1:110602208-110603208	ENSG00000177301	ENST00000640774	6	0.055	NEC
chr1:110602208-110603208	ENSG00000177301	ENST00000640680	5	0.055	NEC
chr1:110602219-110603219	ENSG00000177301	ENST00000633222	4	0.058	BasGan
chr1:110602219-110603219	ENSG00000177301	ENST00000640774	6	0.058	BasGan
chr1:110602219-110603219	ENSG00000177301	ENST00000640680	5	0.058	BasGan
chr1:11061279-11062279	ENSG00000116649	ENST00000376957	1	0.078	VTA
chr1:11061279-11062279	ENSG00000171824	ENST00000498576	6	0.035	VTA
chr1:11061279-11062279	ENSG00000171824	ENST00000470611	5	0.035	VTA
chr1:11061279-11062279	ENSG00000171824	ENST00000485606	2	0.029	VTA
chr1:11061279-11062279	ENSG00000171824	ENST00000472078	4	0.029	VTA
chr1:11061279-11062279	ENSG00000171824	ENST00000474216	3	0.029	VTA
chr1:11061279-11062279	ENSG00000116649	ENST00000475189	5	0.027	VTA
chr1:11061279-11062279	ENSG00000116649	ENST00000487300	2	0.027	VTA
chr1:11061363-11062363	ENSG00000116649	ENST00000376957	1	0.113	MDT
chr1:11061363-11062363	ENSG00000171824	ENST00000470611	5	0.049	MDT
chr1:11061363-11062363	ENSG00000171824	ENST00000474216	3	0.04	MDT
chr1:11061363-11062363	ENSG00000171824	ENST00000472078	4	0.04	MDT
chr1:11061363-11062363	ENSG00000116649	ENST00000487300	2	0.038	MDT
chr1:11061363-11062363	ENSG00000171824	ENST00000304457	1	0.027	MDT
chr1:11061363-11062363	ENSG00000198793	ENST00000473471	6	0.023	MDT
chr1:11061363-11062363	ENSG00000198793	ENST00000490931	5	0.021	MDT
chr1:11061424-11062424	ENSG00000116649	ENST00000376957	1	0.093	NEC
chr1:11061424-11062424	ENSG00000116649	ENST00000487300	2	0.03	NEC
chr1:11061424-11062424	ENSG00000116649	ENST00000490101	4	0.03	NEC
chr1:11061424-11062424	ENSG00000116649	ENST00000475189	5	0.03	NEC
chr1:11061424-11062424	ENSG00000171824	ENST00000304457	1	0.023	NEC
chr1:110615407-110616407	ENSG00000177301	ENST00000640774	6	0.035	NEC
chr1:110615407-110616407	ENSG00000177301	ENST00000640680	5	0.035	NEC
chr1:110615407-110616407	ENSG00000177301	ENST00000633222	4	0.035	NEC
chr1:110615407-110616407	ENSG00000177301	ENST00000525120	3	0.035	NEC
chr1:110615407-110616407	ENSG00000177301	ENST00000640680	5	0.036	VTA
chr1:110615407-110616407	ENSG00000177301	ENST00000633222	4	0.036	VTA
chr1:110615407-110616407	ENSG00000177301	ENST00000640774	6	0.036	VTA
chr1:110615407-110617707	ENSG00000177301	ENST00000633222	4	0.105	DRN
chr1:110615407-110617707	ENSG00000177301	ENST00000640774	6	0.105	DRN
chr1:110615407-110617707	ENSG00000177301	ENST00000640680	5	0.105	DRN
chr1:110615409-110616409	ENSG00000177301	ENST00000633222	4	0.039	ARC
chr1:110615409-110616409	ENSG00000177301	ENST00000640774	6	0.039	ARC
chr1:110615409-110616409	ENSG00000177301	ENST00000640680	5	0.039	ARC
chr1:110615412-110616412	ENSG00000177301	ENST00000640774	6	0.037	HAB
chr1:110615412-110616412	ENSG00000177301	ENST00000640680	5	0.037	HAB
chr1:110615412-110616412	ENSG00000177301	ENST00000633222	4	0.037	HAB
chr1:110615424-110616424	ENSG00000177301	ENST00000633222	4	0.039	BasGan
chr1:110615424-110616424	ENSG00000177301	ENST00000640774	6	0.039	BasGan
chr1:110615424-110616424	ENSG00000177301	ENST00000640680	5	0.039	BasGan
chr1:110615429-110616429	ENSG00000177301	ENST00000640774	6	0.034	RMTG
chr1:110615429-110616429	ENSG00000177301	ENST00000640680	5	0.034	RMTG
chr1:110615429-110616429	ENSG00000177301	ENST00000633222	4	0.034	RMTG
chr1:110615434-110616434	ENSG00000177301	ENST00000640774	6	0.036	Limbic
chr1:110615434-110616434	ENSG00000177301	ENST00000640680	5	0.036	Limbic
chr1:110615434-110616434	ENSG00000177301	ENST00000633222	4	0.036	Limbic
chr1:110615437-110616437	ENSG00000177301	ENST00000640774	6	0.035	MDT
chr1:110615437-110616437	ENSG00000177301	ENST00000640680	5	0.035	MDT
chr1:110615437-110616437	ENSG00000177301	ENST00000633222	4	0.035	MDT
chr1:110618712-110620043	ENSG00000177301	ENST00000640774	6	0.06	DRN
chr1:110618712-110620043	ENSG00000177301	ENST00000640680	5	0.06	DRN
chr1:110618712-110620043	ENSG00000177301	ENST00000633222	4	0.06	DRN
chr1:110619006-110620006	ENSG00000177301	ENST00000633222	4	0.047	BasGan
chr1:110619006-110620006	ENSG00000177301	ENST00000640774	6	0.047	BasGan
chr1:110619006-110620006	ENSG00000177301	ENST00000640680	5	0.047	BasGan
chr1:110619017-110620017	ENSG00000177301	ENST00000640680	5	0.064	VTA
chr1:110619017-110620017	ENSG00000177301	ENST00000633222	4	0.064	VTA
chr1:110619017-110620017	ENSG00000177301	ENST00000640774	6	0.064	VTA
chr1:110619040-110620040	ENSG00000177301	ENST00000640774	6	0.049	Limbic
chr1:110619040-110620040	ENSG00000177301	ENST00000640680	5	0.049	Limbic
chr1:110619040-110620040	ENSG00000177301	ENST00000633222	4	0.049	Limbic
chr1:110619041-110621382	ENSG00000177301	ENST00000640774	6	0.062	HAB
chr1:110619041-110621382	ENSG00000177301	ENST00000640680	5	0.062	HAB
chr1:110619041-110621382	ENSG00000177301	ENST00000633222	4	0.062	HAB
chr1:110619046-110620046	ENSG00000177301	ENST00000640680	5	0.051	NEC
chr1:110619046-110620046	ENSG00000177301	ENST00000633222	4	0.051	NEC
chr1:110619046-110620046	ENSG00000177301	ENST00000525120	3	0.051	NEC
chr1:110619046-110620046	ENSG00000177301	ENST00000640774	6	0.051	NEC
chr1:110619046-110620046	ENSG00000177301	ENST00000633222	4	0.065	ARC
chr1:110619046-110620046	ENSG00000177301	ENST00000640774	6	0.065	ARC
chr1:110619046-110620046	ENSG00000177301	ENST00000640680	5	0.065	ARC
chr1:110619047-110620768	ENSG00000177301	ENST00000633222	4	0.08	MDT
chr1:110619047-110620768	ENSG00000177301	ENST00000640680	5	0.08	MDT
chr1:110619047-110620768	ENSG00000177301	ENST00000640774	6	0.08	MDT
chr1:110619054-110620054	ENSG00000177301	ENST00000640774	6	0.049	RMTG
chr1:110619054-110620054	ENSG00000177301	ENST00000640680	5	0.049	RMTG
chr1:110619054-110620054	ENSG00000177301	ENST00000633222	4	0.049	RMTG
chr1:110620382-110621382	ENSG00000177301	ENST00000640774	6	0.02	Limbic
chr1:110620382-110621382	ENSG00000177301	ENST00000640680	5	0.02	Limbic
chr1:110620382-110621382	ENSG00000177301	ENST00000633222	4	0.02	Limbic
chr1:110637539-110639294	ENSG00000177301	ENST00000640774	6	0.027	Limbic
chr1:110637539-110639294	ENSG00000177301	ENST00000640680	5	0.027	Limbic
chr1:110637539-110639294	ENSG00000177301	ENST00000633222	4	0.027	Limbic
chr1:110637680-110638680	ENSG00000177301	ENST00000640774	6	0.022	VTA
chr1:110637680-110638680	ENSG00000177301	ENST00000640680	5	0.022	VTA
chr1:110637680-110638680	ENSG00000177301	ENST00000633222	4	0.022	VTA
chr1:110637683-110638683	ENSG00000177301	ENST00000640774	6	0.021	HAB
chr1:110637683-110638683	ENSG00000177301	ENST00000640680	5	0.021	HAB
chr1:110637683-110638683	ENSG00000177301	ENST00000633222	4	0.021	HAB
chr1:110674487-110675487	ENSG00000177301	ENST00000633222	4	0.02	MDT
chr1:110674487-110675487	ENSG00000177301	ENST00000640774	6	0.02	MDT
chr1:110674487-110675487	ENSG00000177301	ENST00000640680	5	0.02	MDT
chr1:11070558-11071558	ENSG00000171824	ENST00000485606	2	0.045	HAB
chr1:11070558-11071558	ENSG00000171824	ENST00000474216	3	0.045	HAB
chr1:11070558-11071558	ENSG00000171824	ENST00000472078	4	0.045	HAB
chr1:11070558-11071558	ENSG00000116649	ENST00000376957	1	0.037	HAB
chr1:11070558-11071558	ENSG00000171824	ENST00000304457	1	0.021	HAB
chr1:11070558-11071558	ENSG00000171824	ENST00000490565	8	0.02	HAB
chr1:11070591-11071591	ENSG00000171824	ENST00000485606	2	0.049	ARC
chr1:11070591-11071591	ENSG00000116649	ENST00000376957	1	0.041	ARC
chr1:11070591-11071591	ENSG00000171824	ENST00000469634	7	0.023	ARC
chr1:11070591-11071591	ENSG00000171824	ENST00000304457	1	0.022	ARC
chr1:11070941-11071941	ENSG00000116649	ENST00000376957	1	0.056	RMTG
chr1:11070941-11071941	ENSG00000171824	ENST00000304457	1	0.033	RMTG
chr1:11070941-11071941	ENSG00000198793	ENST00000473471	6	0.023	RMTG
chr1:11070941-11071941	ENSG00000198793	ENST00000490931	5	0.022	RMTG
chr1:11071128-11072128	ENSG00000116649	ENST00000376957	1	0.041	BasGan
chr1:11071128-11072128	ENSG00000171824	ENST00000469634	7	0.03	BasGan
chr1:11071128-11072128	ENSG00000171824	ENST00000304457	1	0.028	BasGan
chr1:11071128-11072128	ENSG00000171824	ENST00000490565	8	0.027	BasGan
chr1:1110354-1111354	ENSG00000131591	ENST00000379339	1	0.042	BasGan
chr1:111152620-111153620	ENSG00000134255	ENST00000357172	2	0.038	BasGan
chr1:111152620-111153620	ENSG00000156171	ENST00000286692	1	0.038	BasGan
chr1:111161353-111162859	ENSG00000156171	ENST00000286692	1	0.028	RMTG
chr1:111161353-111162859	ENSG00000134255	ENST00000357172	2	0.028	RMTG
chr1:111162050-111163050	ENSG00000156171	ENST00000286692	1	0.024	DRN
chr1:111162050-111163050	ENSG00000134255	ENST00000357172	2	0.024	DRN
chr1:111162050-111163050	ENSG00000134255	ENST00000460443	3	0.024	DRN
chr1:111162217-111163217	ENSG00000156171	ENST00000286692	1	0.031	Limbic
chr1:111162217-111163217	ENSG00000134255	ENST00000357172	2	0.031	Limbic
chr1:111162226-111163226	ENSG00000156171	ENST00000286692	1	0.028	NEC
chr1:111162226-111163226	ENSG00000134255	ENST00000357172	2	0.028	NEC
chr1:111162236-111163236	ENSG00000134255	ENST00000473474	6	0.041	MDT
chr1:111191114-111192114	ENSG00000134255	ENST00000473474	6	0.037	HAB
chr1:111191210-111192210	ENSG00000134255	ENST00000473474	6	0.051	MDT
chr1:11132566-11133566	ENSG00000198793	ENST00000476768	3	0.047	VTA
chr1:111346101-111347101	ENSG00000085465	ENST00000481495	2	0.022	ARC
chr1:111346103-111347103	ENSG00000085465	ENST00000494622	3	0.02	VTA
chr1:111399529-111400958	ENSG00000085465	ENST00000494622	3	0.027	DRN
chr1:111399656-111400656	ENSG00000085465	ENST00000494622	3	0.026	RMTG
chr1:111405972-111406972	ENSG00000085465	ENST00000481495	2	0.024	ARC
chr1:111405982-111407731	ENSG00000116459	ENST00000369722	2	0.027	BasGan
chr1:111405982-111407731	ENSG00000116459	ENST00000464154	3	0.027	BasGan
chr1:111405982-111407731	ENSG00000116455	ENST00000449340	2	0.027	BasGan
chr1:111405982-111407731	ENSG00000116455	ENST00000235090	1	0.027	BasGan
chr1:111405982-111407731	ENSG00000143110	ENST00000343534	1	0.024	BasGan
chr1:111405989-111406989	ENSG00000085465	ENST00000494622	3	0.031	DRN
chr1:111406060-111407060	ENSG00000085465	ENST00000494622	3	0.037	RMTG
chr1:111417233-111418233	ENSG00000085465	ENST00000494622	3	0.089	DRN
chr1:111417311-111418311	ENSG00000085465	ENST00000494622	3	0.088	VTA
chr1:111417415-111418415	ENSG00000085465	ENST00000494622	3	0.079	RMTG
chr1:111429636-111430636	ENSG00000085465	ENST00000494622	3	0.029	MDT
chr1:111429636-111430636	ENSG00000116459	ENST00000369722	2	0.024	MDT
chr1:111429636-111430636	ENSG00000116459	ENST00000464154	3	0.024	MDT
chr1:111429636-111430636	ENSG00000116455	ENST00000449340	2	0.024	MDT
chr1:111429636-111430636	ENSG00000116455	ENST00000235090	1	0.024	MDT
chr1:111436046-111437046	ENSG00000116455	ENST00000235090	1	0.042	HAB
chr1:111436046-111437046	ENSG00000116459	ENST00000369722	2	0.042	HAB
chr1:111436046-111437046	ENSG00000116459	ENST00000464154	3	0.042	HAB
chr1:111436046-111437046	ENSG00000116455	ENST00000449340	2	0.042	HAB
chr1:111436360-111437360	ENSG00000116459	ENST00000369722	2	0.035	NEC
chr1:111436360-111437360	ENSG00000116459	ENST00000464154	3	0.035	NEC
chr1:111436360-111437360	ENSG00000116455	ENST00000449340	2	0.035	NEC
chr1:111436360-111437360	ENSG00000116455	ENST00000235090	1	0.035	NEC
chr1:111436381-111437381	ENSG00000116455	ENST00000235090	1	0.03	MDT
chr1:111436381-111437381	ENSG00000116459	ENST00000369722	2	0.03	MDT
chr1:111436381-111437381	ENSG00000116459	ENST00000464154	3	0.03	MDT
chr1:111436381-111437381	ENSG00000116455	ENST00000449340	2	0.03	MDT
chr1:111436381-111437381	ENSG00000085465	ENST00000494622	3	0.021	MDT
chr1:111441247-111442247	ENSG00000116455	ENST00000235090	1	0.072	BasGan
chr1:111441247-111442247	ENSG00000116459	ENST00000369722	2	0.072	BasGan
chr1:111441247-111442247	ENSG00000116459	ENST00000464154	3	0.072	BasGan
chr1:111441247-111442247	ENSG00000116455	ENST00000449340	2	0.072	BasGan
chr1:111441247-111442247	ENSG00000143110	ENST00000343534	1	0.02	BasGan
chr1:111441255-111442255	ENSG00000116459	ENST00000464154	3	0.053	NEC
chr1:111441255-111442255	ENSG00000116455	ENST00000235090	1	0.053	NEC
chr1:111441255-111442255	ENSG00000116459	ENST00000369722	2	0.053	NEC
chr1:111441255-111442255	ENSG00000116455	ENST00000449340	2	0.053	NEC
chr1:111441278-111442278	ENSG00000116459	ENST00000464154	3	0.057	Limbic
chr1:111441278-111442278	ENSG00000116455	ENST00000235090	1	0.057	Limbic
chr1:111441278-111442278	ENSG00000116459	ENST00000369722	2	0.057	Limbic
chr1:111441278-111442278	ENSG00000116455	ENST00000449340	2	0.057	Limbic
chr1:111441278-111442278	ENSG00000116455	ENST00000449340	2	0.054	VTA
chr1:111441278-111442278	ENSG00000116459	ENST00000369722	2	0.054	VTA
chr1:111441278-111442278	ENSG00000116459	ENST00000464154	3	0.054	VTA
chr1:111441278-111442278	ENSG00000116455	ENST00000235090	1	0.054	VTA
chr1:111441283-111442283	ENSG00000116455	ENST00000235090	1	0.051	DRN
chr1:111441283-111442283	ENSG00000116459	ENST00000369722	2	0.051	DRN
chr1:111441283-111442283	ENSG00000116459	ENST00000464154	3	0.051	DRN
chr1:111441283-111442283	ENSG00000116455	ENST00000449340	2	0.051	DRN
chr1:11147098-11148098	ENSG00000198793	ENST00000490931	5	0.03	MDT
chr1:11147098-11148098	ENSG00000198793	ENST00000473471	6	0.027	MDT
chr1:11147109-11148109	ENSG00000198793	ENST00000476768	3	0.033	VTA
chr1:11147132-11148132	ENSG00000198793	ENST00000490931	5	0.025	RMTG
chr1:11147132-11148132	ENSG00000198793	ENST00000473471	6	0.021	RMTG
chr1:111481322-111483217	ENSG00000143110	ENST00000343534	1	0.063	DRN
chr1:111481322-111483217	ENSG00000116455	ENST00000449340	2	0.02	DRN
chr1:111481322-111483217	ENSG00000116455	ENST00000235090	1	0.02	DRN
chr1:111481322-111483217	ENSG00000116459	ENST00000369722	2	0.02	DRN
chr1:111481322-111483217	ENSG00000116459	ENST00000464154	3	0.02	DRN
chr1:111486758-111487758	ENSG00000143110	ENST00000343534	1	0.025	BasGan
chr1:11150629-11151629	ENSG00000198793	ENST00000490931	5	0.024	MDT
chr1:11150629-11151629	ENSG00000198793	ENST00000473471	6	0.021	MDT
chr1:11150676-11151676	ENSG00000198793	ENST00000476768	3	0.025	VTA
chr1:111507891-111508891	ENSG00000143110	ENST00000343534	1	0.022	BasGan
chr1:111507902-111508902	ENSG00000143110	ENST00000343534	1	0.023	DRN
chr1:111514595-111516323	ENSG00000143110	ENST00000343534	1	0.024	DRN
chr1:11156747-11159516	ENSG00000171824	ENST00000304457	1	0.023	HAB
chr1:11157043-11159681	ENSG00000198793	ENST00000476768	3	0.054	VTA
chr1:11157043-11159681	ENSG00000171824	ENST00000304457	1	0.023	VTA
chr1:11158339-11159339	ENSG00000198793	ENST00000476768	3	0.038	BasGan
chr1:11158804-11159804	ENSG00000198793	ENST00000490931	5	0.026	MDT
chr1:11158804-11159804	ENSG00000198793	ENST00000473471	6	0.023	MDT
chr1:111597065-111598065	ENSG00000116473	ENST00000433097	2	0.021	Limbic
chr1:111619207-111620207	ENSG00000143110	ENST00000343534	1	0.022	BasGan
chr1:111720565-111721565	ENSG00000197852	ENST00000527570	2	0.03	DRN
chr1:111720572-111722512	ENSG00000197852	ENST00000527570	2	0.047	Limbic
chr1:111720572-111722512	ENSG00000064703	ENST00000369702	2	0.025	Limbic
chr1:111720572-111722512	ENSG00000064703	ENST00000534200	5	0.024	Limbic
chr1:111720611-111722261	ENSG00000197852	ENST00000527570	2	0.044	NEC
chr1:111720611-111722261	ENSG00000064703	ENST00000369702	2	0.026	NEC
chr1:111720611-111722261	ENSG00000064703	ENST00000534200	5	0.025	NEC
chr1:111724007-111725007	ENSG00000197852	ENST00000527570	2	0.021	NEC
chr1:111729915-111730915	ENSG00000197852	ENST00000527570	2	0.035	BasGan
chr1:111729933-111730933	ENSG00000197852	ENST00000527570	2	0.041	NEC
chr1:111736536-111737536	ENSG00000197852	ENST00000527570	2	0.082	Limbic
chr1:111736536-111737536	ENSG00000064703	ENST00000369702	2	0.028	Limbic
chr1:111736536-111737536	ENSG00000064703	ENST00000534200	5	0.024	Limbic
chr1:111736872-111737872	ENSG00000197852	ENST00000527570	2	0.068	NEC
chr1:111736872-111737872	ENSG00000064703	ENST00000369702	2	0.025	NEC
chr1:111736872-111737872	ENSG00000064703	ENST00000534200	5	0.022	NEC
chr1:111736872-111737872	ENSG00000197852	ENST00000527570	2	0.101	BasGan
chr1:111736872-111737872	ENSG00000064703	ENST00000369702	2	0.035	BasGan
chr1:111737713-111738713	ENSG00000064703	ENST00000369702	2	0.023	HAB
chr1:111738062-111740850	ENSG00000064703	ENST00000369702	2	0.1	VTA
chr1:111738069-111740851	ENSG00000064703	ENST00000369702	2	0.08	MDT
chr1:111738136-111740818	ENSG00000064703	ENST00000369702	2	0.075	RMTG
chr1:111738953-111740864	ENSG00000064703	ENST00000369702	2	0.064	HAB
chr1:11174093-11175093	ENSG00000198793	ENST00000490931	5	0.024	MDT
chr1:11174093-11175093	ENSG00000198793	ENST00000473471	6	0.022	MDT
chr1:111745921-111746921	ENSG00000064703	ENST00000369702	2	0.035	BasGan
chr1:111745921-111746921	ENSG00000197852	ENST00000527570	2	0.031	BasGan
chr1:111745922-111746922	ENSG00000064703	ENST00000369702	2	0.026	Limbic
chr1:111745922-111746922	ENSG00000197852	ENST00000527570	2	0.023	Limbic
chr1:111745930-111746930	ENSG00000064703	ENST00000369702	2	0.027	NEC
chr1:111745930-111746930	ENSG00000197852	ENST00000527570	2	0.023	NEC
chr1:111745930-111746930	ENSG00000064703	ENST00000534200	5	0.021	NEC
chr1:111747730-111748730	ENSG00000064703	ENST00000369702	2	0.03	NEC
chr1:111747730-111748730	ENSG00000197852	ENST00000527570	2	0.025	NEC
chr1:111747730-111748730	ENSG00000064703	ENST00000534200	5	0.023	NEC
chr1:111747740-111748740	ENSG00000064703	ENST00000369702	2	0.032	Limbic
chr1:111747740-111748740	ENSG00000197852	ENST00000527570	2	0.029	Limbic
chr1:111747740-111748740	ENSG00000064703	ENST00000534200	5	0.024	Limbic
chr1:111747993-111748993	ENSG00000064703	ENST00000369702	2	0.025	BasGan
chr1:111747993-111748993	ENSG00000197852	ENST00000527570	2	0.022	BasGan
chr1:111748028-111749028	ENSG00000064703	ENST00000369702	2	0.028	MDT
chr1:111748084-111749560	ENSG00000064703	ENST00000369702	2	0.034	VTA
chr1:111748231-111749231	ENSG00000064703	ENST00000369702	2	0.026	HAB
chr1:111748297-111749297	ENSG00000197852	ENST00000527570	2	0.024	DRN
chr1:111748297-111749297	ENSG00000064703	ENST00000369702	2	0.024	DRN
chr1:111750509-111751509	ENSG00000064703	ENST00000369702	2	0.065	Limbic
chr1:111750509-111751509	ENSG00000064703	ENST00000534200	5	0.038	Limbic
chr1:111750509-111751509	ENSG00000197852	ENST00000527570	2	0.023	Limbic
chr1:111750512-111751512	ENSG00000064703	ENST00000369702	2	0.071	NEC
chr1:111750512-111751512	ENSG00000064703	ENST00000534200	5	0.042	NEC
chr1:111750512-111751512	ENSG00000197852	ENST00000527570	2	0.023	NEC
chr1:111750532-111751532	ENSG00000064703	ENST00000369702	2	0.054	BasGan
chr1:111765674-111766674	ENSG00000064703	ENST00000369702	2	0.027	DRN
chr1:111765825-111766825	ENSG00000064703	ENST00000369702	2	0.024	VTA
chr1:111766174-111767174	ENSG00000064703	ENST00000534200	5	0.041	NEC
chr1:111766174-111767174	ENSG00000064703	ENST00000369702	2	0.021	NEC
chr1:111766183-111767183	ENSG00000064703	ENST00000369702	2	0.026	HAB
chr1:111768307-111770218	ENSG00000064703	ENST00000369702	2	0.039	BasGan
chr1:111769201-111770201	ENSG00000064703	ENST00000369702	2	0.031	ARC
chr1:111769205-111770205	ENSG00000064703	ENST00000369702	2	0.031	MDT
chr1:111769214-111770214	ENSG00000064703	ENST00000534200	5	0.043	Limbic
chr1:111769214-111770214	ENSG00000064703	ENST00000369702	2	0.023	Limbic
chr1:111769215-111770215	ENSG00000064703	ENST00000369702	2	0.027	DRN
chr1:111769227-111770227	ENSG00000064703	ENST00000369702	2	0.023	VTA
chr1:111769239-111770239	ENSG00000064703	ENST00000369702	2	0.036	RMTG
chr1:11178174-11179800	ENSG00000198793	ENST00000476768	3	0.031	BasGan
chr1:11178860-11180191	ENSG00000198793	ENST00000490931	5	0.02	MDT
chr1:111788820-111790385	ENSG00000064703	ENST00000534200	5	0.023	NEC
chr1:111813464-111815321	ENSG00000064703	ENST00000369702	2	0.021	HAB
chr1:11187039-11188594	ENSG00000198793	ENST00000476768	3	0.024	BasGan
chr1:111894089-111896079	ENSG00000171385	ENST00000369697	2	0.023	BasGan
chr1:111904601-111905601	ENSG00000171385	ENST00000369697	2	0.021	BasGan
chr1:111904627-111905627	ENSG00000171385	ENST00000369697	2	0.02	Limbic
chr1:111919913-111921739	ENSG00000171385	ENST00000369697	2	0.029	Limbic
chr1:111919942-111921815	ENSG00000171385	ENST00000369697	2	0.026	NEC
chr1:111947766-111948766	ENSG00000171385	ENST00000369697	2	0.028	DRN
chr1:111947829-111948829	ENSG00000171385	ENST00000369697	2	0.029	NEC
chr1:111947832-111948832	ENSG00000171385	ENST00000369697	2	0.023	Limbic
chr1:111947857-111948857	ENSG00000171385	ENST00000369697	2	0.029	BasGan
chr1:111960682-111961682	ENSG00000171385	ENST00000369697	2	0.021	Limbic
chr1:111961013-111962375	ENSG00000171385	ENST00000369697	2	0.03	DRN
chr1:111967481-111968977	ENSG00000171385	ENST00000369697	2	0.03	DRN
chr1:111967563-111968563	ENSG00000171385	ENST00000369697	2	0.025	NEC
chr1:111967572-111968572	ENSG00000171385	ENST00000369697	2	0.03	Limbic
chr1:111971134-111972134	ENSG00000171385	ENST00000369697	2	0.027	DRN
chr1:111976110-111977110	ENSG00000171385	ENST00000369697	2	0.062	Limbic
chr1:111983394-111984394	ENSG00000171385	ENST00000369697	2	0.046	DRN
chr1:111989746-111992054	ENSG00000171385	ENST00000369697	2	0.174	Limbic
chr1:111989787-111990787	ENSG00000171385	ENST00000369697	2	0.105	BasGan
chr1:111990029-111992093	ENSG00000171385	ENST00000369697	2	0.148	NEC
chr1:111991062-111992062	ENSG00000171385	ENST00000369697	2	0.076	BasGan
chr1:111992281-111993281	ENSG00000171385	ENST00000369697	2	0.052	NEC
chr1:112001122-112003094	ENSG00000171385	ENST00000369697	2	0.039	NEC
chr1:11214739-11215739	ENSG00000198793	ENST00000361445	1	0.023	MDT
chr1:1121782-1122782	ENSG00000131591	ENST00000379339	1	0.042	BasGan
chr1:1121789-1122789	ENSG00000131591	ENST00000379339	1	0.081	Limbic
chr1:1121796-1122796	ENSG00000131591	ENST00000379339	1	0.078	NEC
chr1:1121818-1122818	ENSG00000131591	ENST00000379339	1	0.054	HAB
chr1:112369358-112370358	ENSG00000143079	ENST00000271277	1	0.025	NEC
chr1:112369363-112370363	ENSG00000143079	ENST00000271277	1	0.023	Limbic
chr1:11237984-11238984	ENSG00000198793	ENST00000361445	1	0.03	MDT
chr1:11237984-11238984	ENSG00000120942	ENST00000376810	1	0.023	MDT
chr1:112390483-112391483	ENSG00000143079	ENST00000271277	1	0.113	NEC
chr1:112390486-112391486	ENSG00000143079	ENST00000271277	1	0.092	ARC
chr1:112390489-112391489	ENSG00000143079	ENST00000271277	1	0.091	DRN
chr1:112390493-112391493	ENSG00000143079	ENST00000271277	1	0.135	Limbic
chr1:112390493-112391493	ENSG00000143079	ENST00000607039	4	0.022	Limbic
chr1:112390498-112391498	ENSG00000143079	ENST00000271277	1	0.11	VTA
chr1:112393832-112394832	ENSG00000143079	ENST00000271277	1	0.079	NEC
chr1:11241381-11242381	ENSG00000198793	ENST00000361445	1	0.023	ARC
chr1:11241394-11242394	ENSG00000198793	ENST00000361445	1	0.022	MDT
chr1:11241407-11242407	ENSG00000198793	ENST00000361445	1	0.028	RMTG
chr1:11241416-11242416	ENSG00000198793	ENST00000361445	1	0.039	Limbic
chr1:11241416-11242416	ENSG00000120942	ENST00000376810	1	0.027	Limbic
chr1:11241434-11242434	ENSG00000198793	ENST00000361445	1	0.041	NEC
chr1:11241434-11242434	ENSG00000120942	ENST00000376810	1	0.03	NEC
chr1:112463901-112465241	ENSG00000143079	ENST00000607039	4	0.127	DRN
chr1:112463901-112465241	ENSG00000134245	ENST00000369684	2	0.02	DRN
chr1:112464061-112465061	ENSG00000143079	ENST00000607039	4	0.072	NEC
chr1:112465757-112466757	ENSG00000143079	ENST00000607039	4	0.104	Limbic
chr1:112501504-112503481	ENSG00000134245	ENST00000369684	2	0.135	BasGan
chr1:112501504-112503481	ENSG00000134245	ENST00000478360	3	0.08	BasGan
chr1:112501504-112503481	ENSG00000143079	ENST00000607039	4	0.033	BasGan
chr1:112501529-112502529	ENSG00000143079	ENST00000607039	4	0.022	Limbic
chr1:112501547-112503457	ENSG00000134245	ENST00000369684	2	0.199	NEC
chr1:112501547-112503457	ENSG00000143079	ENST00000607039	4	0.037	NEC
chr1:112501764-112503461	ENSG00000134245	ENST00000369684	2	0.167	DRN
chr1:112501764-112503461	ENSG00000143079	ENST00000607039	4	0.025	DRN
chr1:11252093-11253093	ENSG00000198793	ENST00000361445	1	0.04	MDT
chr1:11252093-11253093	ENSG00000120942	ENST00000376810	1	0.022	MDT
chr1:11252259-11253259	ENSG00000198793	ENST00000361445	1	0.025	BasGan
chr1:11252510-11253510	ENSG00000198793	ENST00000361445	1	0.032	HAB
chr1:112538667-112539667	ENSG00000134245	ENST00000478360	3	0.024	BasGan
chr1:112624590-112625590	ENSG00000007341	ENST00000358039	3	0.023	DRN
chr1:112624590-112625590	ENSG00000116489	ENST00000485542	1	0.023	DRN
chr1:112625153-112626153	ENSG00000007341	ENST00000358039	3	0.036	MDT
chr1:112625153-112626153	ENSG00000116489	ENST00000485542	1	0.036	MDT
chr1:112625200-112626200	ENSG00000116489	ENST00000485542	1	0.028	RMTG
chr1:112625200-112626200	ENSG00000007341	ENST00000358039	3	0.028	RMTG
chr1:112636276-112637276	ENSG00000007341	ENST00000358039	3	0.023	BasGan
chr1:112636276-112637276	ENSG00000116489	ENST00000485542	1	0.023	BasGan
chr1:112636581-112638058	ENSG00000007341	ENST00000358039	3	0.023	MDT
chr1:112636581-112638058	ENSG00000116489	ENST00000485542	1	0.023	MDT
chr1:112636902-112638821	ENSG00000007341	ENST00000358039	3	0.034	RMTG
chr1:112636902-112638821	ENSG00000116489	ENST00000485542	1	0.034	RMTG
chr1:112636902-112638821	ENSG00000155363	ENST00000413052	2	0.025	RMTG
chr1:112636902-112638821	ENSG00000155363	ENST00000465579	3	0.025	RMTG
chr1:112637074-112639023	ENSG00000116489	ENST00000485542	1	0.034	HAB
chr1:112637074-112639023	ENSG00000007341	ENST00000358039	3	0.034	HAB
chr1:112637074-112639023	ENSG00000007341	ENST00000418497	6	0.028	HAB
chr1:112637074-112639023	ENSG00000155363	ENST00000413052	2	0.024	HAB
chr1:112637074-112639023	ENSG00000155363	ENST00000465579	3	0.024	HAB
chr1:112637188-112638836	ENSG00000116489	ENST00000485542	1	0.031	Limbic
chr1:112637188-112638836	ENSG00000007341	ENST00000358039	3	0.031	Limbic
chr1:112637188-112638836	ENSG00000155363	ENST00000465579	3	0.02	Limbic
chr1:112664063-112665063	ENSG00000155363	ENST00000465579	3	0.042	MDT
chr1:112664145-112665145	ENSG00000155363	ENST00000413052	2	0.025	VTA
chr1:112664145-112665145	ENSG00000155363	ENST00000465579	3	0.025	VTA
chr1:112671220-112672220	ENSG00000155363	ENST00000465579	3	0.072	BasGan
chr1:112671220-112672220	ENSG00000155363	ENST00000413052	2	0.072	BasGan
chr1:112700421-112701421	ENSG00000155366	ENST00000339083	1	0.089	ARC
chr1:112700421-112701421	ENSG00000155367	ENST00000471106	1	0.034	ARC
chr1:112700421-112701421	ENSG00000155363	ENST00000413052	2	0.027	ARC
chr1:112700421-112701421	ENSG00000155363	ENST00000465579	3	0.027	ARC
chr1:112700437-112701437	ENSG00000155367	ENST00000471106	1	0.031	NEC
chr1:112701212-112702212	ENSG00000155367	ENST00000471106	1	0.038	RMTG
chr1:112701212-112702212	ENSG00000155363	ENST00000413052	2	0.026	RMTG
chr1:112701212-112702212	ENSG00000155363	ENST00000465579	3	0.026	RMTG
chr1:112701402-112702402	ENSG00000155363	ENST00000495374	8	0.079	BasGan
chr1:112701402-112702402	ENSG00000155367	ENST00000471106	1	0.028	BasGan
chr1:112701692-112702692	ENSG00000155367	ENST00000471106	1	0.046	MDT
chr1:112701692-112702692	ENSG00000155363	ENST00000465579	3	0.034	MDT
chr1:112706952-112707952	ENSG00000155363	ENST00000495374	8	0.043	BasGan
chr1:112706952-112707952	ENSG00000155367	ENST00000471106	1	0.039	BasGan
chr1:112706969-112707969	ENSG00000155367	ENST00000471106	1	0.053	MDT
chr1:112706969-112707969	ENSG00000155363	ENST00000465579	3	0.024	MDT
chr1:112706979-112707979	ENSG00000155363	ENST00000495374	8	0.062	Limbic
chr1:112706979-112707979	ENSG00000155367	ENST00000471106	1	0.059	Limbic
chr1:112706979-112707979	ENSG00000155363	ENST00000465579	3	0.025	Limbic
chr1:112707026-112708026	ENSG00000155367	ENST00000471106	1	0.045	NEC
chr1:112707036-112708036	ENSG00000155367	ENST00000471106	1	0.06	HAB
chr1:112707036-112708036	ENSG00000155363	ENST00000465579	3	0.028	HAB
chr1:112707036-112708036	ENSG00000155363	ENST00000413052	2	0.028	HAB
chr1:112715929-112716929	ENSG00000155367	ENST00000471106	1	0.108	RMTG
chr1:112715929-112716929	ENSG00000155363	ENST00000413052	2	0.021	RMTG
chr1:112715929-112716929	ENSG00000155363	ENST00000465579	3	0.021	RMTG
chr1:112715931-112716931	ENSG00000155367	ENST00000471106	1	0.125	MDT
chr1:112715931-112716931	ENSG00000155363	ENST00000465579	3	0.026	MDT
chr1:112715934-112716934	ENSG00000155367	ENST00000471106	1	0.103	ARC
chr1:112715934-112716934	ENSG00000155366	ENST00000339083	1	0.057	ARC
chr1:112715934-112716934	ENSG00000155363	ENST00000413052	2	0.023	ARC
chr1:112715934-112716934	ENSG00000155363	ENST00000465579	3	0.023	ARC
chr1:112715938-112716938	ENSG00000155367	ENST00000471106	1	0.137	VTA
chr1:112715938-112716938	ENSG00000155366	ENST00000339083	1	0.086	VTA
chr1:112715938-112716938	ENSG00000155363	ENST00000479858	4	0.05	VTA
chr1:112715938-112716938	ENSG00000155363	ENST00000413052	2	0.029	VTA
chr1:112715938-112716938	ENSG00000155363	ENST00000465579	3	0.029	VTA
chr1:112715954-112716954	ENSG00000184599	ENST00000369630	1	0.129	DRN
chr1:112715954-112716954	ENSG00000155367	ENST00000471106	1	0.128	DRN
chr1:112715954-112716954	ENSG00000155363	ENST00000413052	2	0.026	DRN
chr1:112715954-112716954	ENSG00000155363	ENST00000465579	3	0.026	DRN
chr1:112715975-112716975	ENSG00000155367	ENST00000471106	1	0.103	HAB
chr1:112715975-112716975	ENSG00000155363	ENST00000413052	2	0.021	HAB
chr1:112715975-112716975	ENSG00000155363	ENST00000465579	3	0.021	HAB
chr1:112718359-112719359	ENSG00000184599	ENST00000369630	1	0.086	DRN
chr1:112718359-112719359	ENSG00000155367	ENST00000471106	1	0.085	DRN
chr1:112718360-112719360	ENSG00000155367	ENST00000471106	1	0.079	NEC
chr1:112718360-112719360	ENSG00000155367	ENST00000471106	1	0.076	HAB
chr1:112718361-112719361	ENSG00000155367	ENST00000471106	1	0.075	VTA
chr1:112718361-112719361	ENSG00000155366	ENST00000339083	1	0.047	VTA
chr1:112718361-112719361	ENSG00000155363	ENST00000479858	4	0.028	VTA
chr1:11272515-11273515	ENSG00000198793	ENST00000361445	1	0.117	HAB
chr1:11280476-11281476	ENSG00000120942	ENST00000376810	1	0.023	VTA
chr1:11280733-11282237	ENSG00000120942	ENST00000376810	1	0.06	BasGan
chr1:11280733-11282237	ENSG00000198793	ENST00000361445	1	0.034	BasGan
chr1:112880625-112882467	ENSG00000155380	ENST00000369626	2	0.022	NEC
chr1:112880625-112882467	ENSG00000226419	ENST00000416193	1	0.022	NEC
chr1:112880628-112882413	ENSG00000155380	ENST00000369626	2	0.02	Limbic
chr1:112880628-112882413	ENSG00000226419	ENST00000416193	1	0.02	Limbic
chr1:11292269-11293269	ENSG00000120942	ENST00000376810	1	0.026	MDT
chr1:112936732-112938241	ENSG00000155380	ENST00000369626	2	0.023	VTA
chr1:112936732-112938241	ENSG00000226419	ENST00000416193	1	0.023	VTA
chr1:112936744-112938215	ENSG00000155380	ENST00000369626	2	0.026	HAB
chr1:112936744-112938215	ENSG00000226419	ENST00000416193	1	0.026	HAB
chr1:112982420-112983843	ENSG00000155380	ENST00000369626	2	0.025	RMTG
chr1:112982420-112983843	ENSG00000226419	ENST00000416193	1	0.025	RMTG
chr1:112982866-112983866	ENSG00000155380	ENST00000369626	2	0.023	Limbic
chr1:112982866-112983866	ENSG00000226419	ENST00000416193	1	0.023	Limbic
chr1:112985024-112986649	ENSG00000155380	ENST00000369626	2	0.022	ARC
chr1:112985024-112986649	ENSG00000226419	ENST00000416193	1	0.022	ARC
chr1:113041372-113043239	ENSG00000198799	ENST00000361127	1	0.028	HAB
chr1:113041533-113043332	ENSG00000198799	ENST00000361127	1	0.023	DRN
chr1:113041705-113043202	ENSG00000198799	ENST00000361127	1	0.021	ARC
chr1:113041952-113043357	ENSG00000198799	ENST00000361127	1	0.022	RMTG
chr1:113042202-113043202	ENSG00000198799	ENST00000361127	1	0.024	MDT
chr1:113058570-113059570	ENSG00000198799	ENST00000361127	1	0.02	DRN
chr1:113058663-113059663	ENSG00000198799	ENST00000361127	1	0.021	VTA
chr1:113058691-113059691	ENSG00000198799	ENST00000361127	1	0.025	HAB
chr1:113058812-113059812	ENSG00000198799	ENST00000361127	1	0.022	RMTG
chr1:113088528-113089528	ENSG00000198799	ENST00000361127	1	0.024	Limbic
chr1:113088536-113089536	ENSG00000198799	ENST00000361127	1	0.025	MDT
chr1:113088615-113089615	ENSG00000198799	ENST00000466069	2	0.027	RMTG
chr1:113088680-113089680	ENSG00000198799	ENST00000361127	1	0.022	ARC
chr1:113088717-113089717	ENSG00000198799	ENST00000361127	1	0.028	BasGan
chr1:113095354-113096354	ENSG00000198799	ENST00000466069	2	0.065	RMTG
chr1:113095497-113096497	ENSG00000198799	ENST00000361127	1	0.021	Limbic
chr1:113109153-113110858	ENSG00000198799	ENST00000361127	1	0.023	MDT
[truncated: 250,514+ more rows]
