# Supplementary material for: A multi-regional human brain atlas of chromatin accessibility and gene expression facilitates promoter-isoform resolution genetic fine-mapping
Source: Nat Commun. 2024 Nov 22;15:10113. doi: 10.1038/s41467-024-54448-y (PMC11584674; doi:10.1038/s41467-024-54448-y)
Supplement: Supplementary file 14 — SupplementaryData 11 [file 41467_2024_54448_MOESM14_ESM.xlsx]

## Sheet: prioritized genes SCZ
SupplementaryData 11 fine-mapped gene sets for neuropsychiatric traits
rsid	finemap_posterior_probability	TargetGene	TargetGene_symbol	Target Promoter-isoform	order	PoPS_quantile	BR_Region
rs9454725	0.0531	ENSG00000135298	ADGRB3	ENST00000604969	4	1	NEC	#order: promoter-isoform numbered from 5' of the gene; 1 is the 5' promoter
rs2022265	0.0593	ENSG00000065609	SNAP91	ENST00000519133	7	0.983	NEC
rs72986630	0.9874	ENSG00000197044	ZNF441	ENST00000462251	1	0.51	NEC
rs1000237	0.0349	ENSG00000167491	GATAD2A	ENST00000457895	2	0.922	NEC
rs3808581	0.1458	ENSG00000104765	BNIP3L	ENST00000520077	1	0.907	NEC
rs298200	0.0373	ENSG00000254377	MIR124-2HG	ENST00000524060	2		NEC
rs6090988	0.0458	ENSG00000158445	KCNB1	ENST00000635465	1	0.988	NEC
rs41088	0.1231	ENSG00000145632	PLK2	ENST00000274289	1	0.759	NEC
rs42740	0.1236	ENSG00000145632	PLK2	ENST00000274289	1	0.759	NEC
rs72980082	0.0259	ENSG00000122490	SLC66A2	ENST00000590895	7	0.901	NEC
rs11660941	0.0451	ENSG00000122490	SLC66A2	ENST00000590895	7	0.901	NEC
rs12968139	0.054	ENSG00000122490	SLC66A2	ENST00000590895	7	0.901	NEC
rs6804	0.0178	ENSG00000041988	THAP3	ENST00000484676	2	0.856	NEC
rs301790	0.0258	ENSG00000142599	RERE	ENST00000476556	10	0.997	NEC
rs301789	0.0242	ENSG00000142599	RERE	ENST00000476556	10	0.997	NEC
rs301790	0.0258	ENSG00000142599	RERE	ENST00000465125	9	0.997	NEC
rs301789	0.0242	ENSG00000142599	RERE	ENST00000465125	9	0.997	NEC
rs1702294	0.0242	ENSG00000225206	MIR137HG	ENST00000424528	1		NEC
rs324017	0.9604	ENSG00000166888	STAT6	ENST00000557563	12	0.863	NEC
rs4964651	0.0726	ENSG00000075035	WSCD2	ENST00000546629	5	0.966	NEC
rs10195351	0.0962	ENSG00000186487	MYT1L	ENST00000648339	3	0.985	NEC
rs17738837	0.0653	ENSG00000169554	ZEB2	ENST00000638087	15	1	NEC
rs13013418	0.0212	ENSG00000169554	ZEB2	ENST00000638087	15	1	NEC
rs1540840	0.8367	ENSG00000127152	BCL11B	ENST00000345514	1	0.998	NEC
rs35808061	0.0267	ENSG00000198561	CTNND1	ENST00000534647	5	0.793	NEC
rs12293670	0.0249	ENSG00000154146	NRGN	ENST00000284292	1	0.997	NEC
rs7928640	0.091	ENSG00000154146	NRGN	ENST00000284292	1	0.997	NEC
rs698500	0.0237	ENSG00000214575	CPEB1	ENST00000618449	9	0.853	NEC
rs698500	0.0237	ENSG00000214575	CPEB1	ENST00000568994	8	0.853	NEC
rs12904605	0.0251	ENSG00000177082	WDR73	ENST00000434634	1	0.767	NEC
rs4643294	0.0123	ENSG00000140612	SEC11A	ENST00000559729	1	0.919	NEC
rs176648	0.0113	ENSG00000255571	MIR9-3HG	ENST00000560596	4		NEC
rs176648	0.0113	ENSG00000255571	MIR9-3HG	ENST00000558754	5		NEC
rs182317	0.0232	ENSG00000255571	MIR9-3HG	ENST00000560596	4		NEC
rs182317	0.0232	ENSG00000255571	MIR9-3HG	ENST00000558754	5		NEC
rs7209734	0.0237	ENSG00000128487	SPECC1	ENST00000413167	4	0.867	NEC
rs10764493	0.012	ENSG00000165995	CACNB2	ENST00000651468	6	1	NEC
rs10985817	0.0495	ENSG00000136928	GABBR2	ENST00000636575	12	0.971	NEC
rs10985819	0.0495	ENSG00000136928	GABBR2	ENST00000636575	12	0.971	NEC
rs3824451	0.1034	ENSG00000136928	GABBR2	ENST00000636575	12	0.971	NEC
rs3780445	0.0512	ENSG00000136928	GABBR2	ENST00000636575	12	0.971	NEC
rs3780444	0.0512	ENSG00000136928	GABBR2	ENST00000636575	12	0.971	NEC
rs10985826	0.0629	ENSG00000136928	GABBR2	ENST00000636575	12	0.971	NEC
rs114488519	0.0438	ENSG00000172840	PDP2	ENST00000311765	2	0.59	NEC
rs12932628	0.0107	ENSG00000167526	RPL13	ENST00000311528	1	0.691	NEC
rs4785721	0.0217	ENSG00000187741	FANCA	ENST00000566133	4	0.857	NEC
rs2523	0.0472	ENSG00000006744	ELAC2	ENST00000492559	8	0.676	Limbic
rs1044569	0.0812	ENSG00000006744	ELAC2	ENST00000492559	8	0.676	Limbic
rs1044564	0.0288	ENSG00000006744	ELAC2	ENST00000492559	8	0.676	Limbic
rs2523	0.0472	ENSG00000006744	ELAC2	ENST00000578991	7	0.676	Limbic
rs1044569	0.0812	ENSG00000006744	ELAC2	ENST00000578991	7	0.676	Limbic
rs1044564	0.0288	ENSG00000006744	ELAC2	ENST00000578991	7	0.676	Limbic
rs2523	0.0472	ENSG00000006744	ELAC2	ENST00000487229	6	0.676	Limbic
rs1044569	0.0812	ENSG00000006744	ELAC2	ENST00000487229	6	0.676	Limbic
rs1044564	0.0288	ENSG00000006744	ELAC2	ENST00000487229	6	0.676	Limbic
rs7209734	0.0237	ENSG00000128487	SPECC1	ENST00000413167	4	0.867	Limbic
rs114488519	0.0438	ENSG00000172840	PDP2	ENST00000311765	2	0.59	Limbic
rs12932628	0.0107	ENSG00000167526	RPL13	ENST00000311528	1	0.691	Limbic
rs324017	0.9604	ENSG00000166888	STAT6	ENST00000557563	12	0.863	Limbic
rs10764493	0.012	ENSG00000165995	CACNB2	ENST00000651468	6	1	Limbic
rs12968139	0.054	ENSG00000122490	SLC66A2	ENST00000590895	7	0.901	Limbic
rs1859954	0.0109	ENSG00000065000	AP3D1	ENST00000345016	2	0.872	Limbic
rs72986630	0.9874	ENSG00000197044	ZNF441	ENST00000462251	1	0.51	Limbic
rs35808061	0.0267	ENSG00000198561	CTNND1	ENST00000534647	5	0.793	Limbic
rs893949	0.4915	ENSG00000109956	B3GAT1	ENST00000392580	1	0.977	Limbic
rs733856	0.0574	ENSG00000109956	B3GAT1	ENST00000392580	1	0.977	Limbic
rs9834970	0.0161	ENSG00000163673	DCLK3	ENST00000636136	1	0.361	Limbic
rs832195	0.0434	ENSG00000163634	THOC7	ENST00000295899	1	0.772	Limbic
rs3808581	0.1458	ENSG00000104765	BNIP3L	ENST00000520077	1	0.907	Limbic
rs298218	0.0395	ENSG00000254377	MIR124-2HG	ENST00000524060	2		Limbic
rs298200	0.0373	ENSG00000254377	MIR124-2HG	ENST00000524060	2		Limbic
rs1540840	0.8367	ENSG00000127152	BCL11B	ENST00000345514	1	0.998	Limbic
rs2161123	0.0246	ENSG00000112893	MAN2A1	ENST00000508043	3	0.997	Limbic
rs599946	0.0102	ENSG00000171604	CXXC5	ENST00000302517	3	0.989	Limbic
rs10985817	0.0495	ENSG00000136928	GABBR2	ENST00000636575	12	0.971	Limbic
rs10985819	0.0495	ENSG00000136928	GABBR2	ENST00000636575	12	0.971	Limbic
rs3824451	0.1034	ENSG00000136928	GABBR2	ENST00000636575	12	0.971	Limbic
rs3780445	0.0512	ENSG00000136928	GABBR2	ENST00000636575	12	0.971	Limbic
rs3780444	0.0512	ENSG00000136928	GABBR2	ENST00000636575	12	0.971	Limbic
rs10985826	0.0629	ENSG00000136928	GABBR2	ENST00000636575	12	0.971	Limbic
rs698500	0.0237	ENSG00000214575	CPEB1	ENST00000568994	8	0.853	Limbic
rs12904605	0.0251	ENSG00000177082	WDR73	ENST00000434634	1	0.767	Limbic
rs4643294	0.0123	ENSG00000140612	SEC11A	ENST00000559729	1	0.919	Limbic
rs182317	0.0232	ENSG00000255571	MIR9-3HG	ENST00000560596	4		Limbic
rs182317	0.0232	ENSG00000255571	MIR9-3HG	ENST00000558754	5		Limbic
rs2494638	0.2153	ENSG00000149527	PLCH2	ENST00000449969	2	0.991	Limbic
rs6688934	0.1718	ENSG00000149527	PLCH2	ENST00000449969	2	0.991	Limbic
rs6804	0.0178	ENSG00000041988	THAP3	ENST00000484676	2	0.856	Limbic
rs201151	0.0119	ENSG00000007923	DNAJC11	ENST00000377577	1	0.758	Limbic
rs3789572	0.013	ENSG00000007923	DNAJC11	ENST00000377577	1	0.758	Limbic
rs3795310	0.0241	ENSG00000142599	RERE	ENST00000476556	10	0.997	Limbic
rs301790	0.0258	ENSG00000142599	RERE	ENST00000476556	10	0.997	Limbic
rs301789	0.0242	ENSG00000142599	RERE	ENST00000476556	10	0.997	Limbic
rs1702294	0.0242	ENSG00000225206	MIR137HG	ENST00000424528	1		Limbic
rs9454725	0.0531	ENSG00000135298	ADGRB3	ENST00000604969	4	1	Limbic
rs2022265	0.0593	ENSG00000065609	SNAP91	ENST00000523780	5	0.983	Limbic
rs698500	0.0237	ENSG00000214575	CPEB1	ENST00000618449	9	0.853	BasGan
rs12904605	0.0251	ENSG00000177082	WDR73	ENST00000434634	1	0.767	BasGan
rs208827	0.0269	ENSG00000255571	MIR9-3HG	ENST00000560596	4		BasGan
rs182317	0.0232	ENSG00000255571	MIR9-3HG	ENST00000560596	4		BasGan
rs324017	0.9604	ENSG00000166888	STAT6	ENST00000557563	12	0.863	BasGan
rs10745501	0.0349	ENSG00000139323	POC1B	ENST00000551819	4	0.735	BasGan
rs7626087	0.0225	ENSG00000144619	CNTN4	ENST00000438282	3	0.991	BasGan
rs9834970	0.0161	ENSG00000163673	DCLK3	ENST00000636136	1	0.361	BasGan
rs1540840	0.8367	ENSG00000127152	BCL11B	ENST00000345514	1	0.998	BasGan
rs12432904	0.4493	ENSG00000100664	EIF5	ENST00000558800	8	0.973	BasGan
rs2944829	0.0321	ENSG00000183166	CALN1	ENST00000329008	4	0.998	BasGan
rs2944820	0.0279	ENSG00000183166	CALN1	ENST00000329008	4	0.998	BasGan
rs2944819	0.0204	ENSG00000183166	CALN1	ENST00000329008	4	0.998	BasGan
rs35361134	0.0186	ENSG00000197157	SND1	ENST00000489417	13	0.989	BasGan
rs12446640	0.0377	ENSG00000103423	DNAJA3	ENST00000431375	1	0.86	BasGan
rs12932628	0.0107	ENSG00000167526	RPL13	ENST00000311528	1	0.691	BasGan
rs4295	0.053	ENSG00000159640	ACE	ENST00000583336	1	0.936	BasGan
rs4295	0.053	ENSG00000159640	ACE	ENST00000582627	2	0.936	BasGan
rs6687012	0.0698	ENSG00000149527	PLCH2	ENST00000449969	2	0.991	BasGan
rs6804	0.0178	ENSG00000041988	THAP3	ENST00000484676	2	0.856	BasGan
rs72663883	0.0465	ENSG00000116329	OPRD1	ENST00000621425	1	0.988	BasGan
rs12092160	0.0446	ENSG00000116329	OPRD1	ENST00000621425	1	0.988	BasGan
rs4387206	0.015	ENSG00000162702	ZNF281	ENST00000294740	1	0.746	BasGan
rs41088	0.1231	ENSG00000145632	PLK2	ENST00000274289	1	0.759	BasGan
rs42740	0.1236	ENSG00000145632	PLK2	ENST00000274289	1	0.759	BasGan
rs1006945	0.5078	ENSG00000101445	PPP1R16B	ENST00000299824	1	0.992	BasGan
rs6125656	0.1048	ENSG00000158445	KCNB1	ENST00000635878	3	0.988	BasGan
rs9454725	0.0531	ENSG00000135298	ADGRB3	ENST00000604969	4	1	BasGan
rs10195351	0.0962	ENSG00000186487	MYT1L	ENST00000648339	3	0.985	BasGan
rs7928640	0.091	ENSG00000154146	NRGN	ENST00000284292	1	0.997	BasGan
rs1106861	0.0367	ENSG00000065000	AP3D1	ENST00000345016	2	0.872	BasGan
rs75138150	0.0365	ENSG00000065000	AP3D1	ENST00000345016	2	0.872	BasGan
rs72986630	0.9874	ENSG00000197044	ZNF441	ENST00000462251	1	0.51	BasGan
rs298213	0.0418	ENSG00000254377	MIR124-2HG	ENST00000520799	1		BasGan
rs298214	0.0388	ENSG00000254377	MIR124-2HG	ENST00000524060	2		BasGan
rs298215	0.0481	ENSG00000254377	MIR124-2HG	ENST00000524060	2		BasGan
rs298216	0.0645	ENSG00000254377	MIR124-2HG	ENST00000524060	2		BasGan
rs298218	0.0395	ENSG00000254377	MIR124-2HG	ENST00000524060	2		BasGan
rs9834970	0.0161	ENSG00000163673	DCLK3	ENST00000636136	1	0.361	ARC
rs9454725	0.0531	ENSG00000135298	ADGRB3	ENST00000604969	4	1	ARC
rs9454727	0.1239	ENSG00000135298	ADGRB3	ENST00000604969	4	1	ARC
rs1321980	0.1014	ENSG00000135298	ADGRB3	ENST00000604969	4	1	ARC
rs2022265	0.0593	ENSG00000065609	SNAP91	ENST00000523780	5	0.983	ARC
rs1859954	0.0109	ENSG00000065000	AP3D1	ENST00000345016	2	0.872	ARC
rs412458	0.1731	ENSG00000081189	MEF2C	ENST00000510980	25	1	ARC
rs599946	0.0102	ENSG00000171604	CXXC5	ENST00000302517	3	0.989	ARC
rs35808061	0.0267	ENSG00000198561	CTNND1	ENST00000534647	5	0.793	ARC
rs6125656	0.1048	ENSG00000158445	KCNB1	ENST00000635878	3	0.988	ARC
rs35361134	0.0186	ENSG00000128594	LRRC4	ENST00000249363	3	0.982	ARC
rs216188	0.0115	ENSG00000167720	SRR	ENST00000575840	2	0.807	ARC
rs216188	0.0115	ENSG00000070366	SMG6	ENST00000263073	1	0.959	ARC
rs114488519	0.0438	ENSG00000172840	PDP2	ENST00000311765	2	0.59	ARC
rs12932628	0.0107	ENSG00000167526	RPL13	ENST00000311528	1	0.691	ARC
rs12968139	0.054	ENSG00000122490	SLC66A2	ENST00000590895	7	0.901	ARC
rs55642704	0.0234	ENSG00000122490	SLC66A2	ENST00000590895	7	0.901	ARC
rs2565064	0.0812	ENSG00000120915	EPHX2	ENST00000521400	1	0.242	ARC
rs2565065	0.0782	ENSG00000120915	EPHX2	ENST00000521400	1	0.242	ARC
rs2472554	0.0685	ENSG00000120915	EPHX2	ENST00000521400	1	0.242	ARC
rs298214	0.0388	ENSG00000254377	MIR124-2HG	ENST00000524060	2		ARC
rs298215	0.0481	ENSG00000254377	MIR124-2HG	ENST00000524060	2		ARC
rs298216	0.0645	ENSG00000254377	MIR124-2HG	ENST00000524060	2		ARC
rs298218	0.0395	ENSG00000254377	MIR124-2HG	ENST00000524060	2		ARC
rs324017	0.9604	ENSG00000166886	NAB2	ENST00000555857	1	0.987	ARC
rs748455	0.0248	ENSG00000176371	ZSCAN2	ENST00000540936	1	0.715	ARC
rs12904605	0.0251	ENSG00000177082	WDR73	ENST00000434634	1	0.767	ARC
rs4932214	0.0438	ENSG00000140526	ABHD2	ENST00000568308	4	0.878	ARC
rs7178152	0.1453	ENSG00000140526	ABHD2	ENST00000568308	4	0.878	ARC
rs6687012	0.0698	ENSG00000149527	PLCH2	ENST00000449969	2	0.991	ARC
rs6804	0.0178	ENSG00000041988	THAP3	ENST00000484676	2	0.856	ARC
rs201151	0.0119	ENSG00000007923	DNAJC11	ENST00000451196	2	0.758	ARC
rs3789572	0.013	ENSG00000007923	DNAJC11	ENST00000451196	2	0.758	ARC
rs2708633	0.0215	ENSG00000142599	RERE	ENST00000505225	13	0.997	ARC
rs1702294	0.0242	ENSG00000225206	MIR137HG	ENST00000424528	1		ARC
rs10858907	0.0265	ENSG00000139323	POC1B	ENST00000393179	2	0.735	MDT
rs10858908	0.0218	ENSG00000139323	POC1B	ENST00000393179	2	0.735	MDT
rs9646399	0.0147	ENSG00000006740	ARHGAP44	ENST00000583608	5	0.942	MDT
rs2523	0.0472	ENSG00000006744	ELAC2	ENST00000492559	8	0.676	MDT
rs1044569	0.0812	ENSG00000006744	ELAC2	ENST00000492559	8	0.676	MDT
rs1044564	0.0288	ENSG00000006744	ELAC2	ENST00000492559	8	0.676	MDT
rs2523	0.0472	ENSG00000006744	ELAC2	ENST00000578991	7	0.676	MDT
rs1044569	0.0812	ENSG00000006744	ELAC2	ENST00000578991	7	0.676	MDT
rs1044564	0.0288	ENSG00000006744	ELAC2	ENST00000578991	7	0.676	MDT
rs2523	0.0472	ENSG00000006744	ELAC2	ENST00000487229	6	0.676	MDT
rs1044569	0.0812	ENSG00000006744	ELAC2	ENST00000487229	6	0.676	MDT
rs1044564	0.0288	ENSG00000006744	ELAC2	ENST00000487229	6	0.676	MDT
rs10195351	0.0962	ENSG00000186487	MYT1L	ENST00000648339	3	0.985	MDT
rs114488519	0.0438	ENSG00000166595	CIAO2B	ENST00000568572	1	0.589	MDT
rs12932628	0.0107	ENSG00000167526	RPL13	ENST00000311528	1	0.691	MDT
rs11995441	0.0144	ENSG00000120899	PTK2B	ENST00000519512	8	0.991	MDT
rs2241655	0.0156	ENSG00000120899	PTK2B	ENST00000519512	8	0.991	MDT
rs11995441	0.0144	ENSG00000120899	PTK2B	ENST00000461615	9	0.991	MDT
rs2241655	0.0156	ENSG00000120899	PTK2B	ENST00000461615	9	0.991	MDT
rs2565064	0.0812	ENSG00000120903	CHRNA2	ENST00000407991	2	0.898	MDT
rs2565065	0.0782	ENSG00000120903	CHRNA2	ENST00000407991	2	0.898	MDT
rs2472554	0.0685	ENSG00000120903	CHRNA2	ENST00000407991	2	0.898	MDT
rs298214	0.0388	ENSG00000253554	LINC01414	ENST00000523191	1		MDT
rs298215	0.0481	ENSG00000253554	LINC01414	ENST00000523191	1		MDT
rs298216	0.0645	ENSG00000253554	LINC01414	ENST00000523191	1		MDT
rs298218	0.0395	ENSG00000253554	LINC01414	ENST00000523191	1		MDT
rs298200	0.0373	ENSG00000254377	MIR124-2HG	ENST00000524060	2		MDT
rs72986630	0.9874	ENSG00000197044	ZNF441	ENST00000462251	1	0.51	MDT
rs17194490	0.3065	ENSG00000144619	CNTN4	ENST00000438282	3	0.991	MDT
rs832195	0.0434	ENSG00000163634	THOC7	ENST00000295899	1	0.772	MDT
rs832195	0.0434	ENSG00000285258		ENST00000474513	1		MDT
rs2944822	0.0134	ENSG00000183166	CALN1	ENST00000329008	4	0.998	MDT
rs2944821	0.0523	ENSG00000183166	CALN1	ENST00000329008	4	0.998	MDT
rs60413052	0.0128	ENSG00000183166	CALN1	ENST00000329008	4	0.998	MDT
rs2944820	0.0279	ENSG00000183166	CALN1	ENST00000329008	4	0.998	MDT
rs2944819	0.0204	ENSG00000183166	CALN1	ENST00000329008	4	0.998	MDT
rs6804	0.0178	ENSG00000041988	THAP3	ENST00000484676	2	0.856	MDT
rs301790	0.0258	ENSG00000142599	RERE	ENST00000476556	10	0.997	MDT
rs301789	0.0242	ENSG00000142599	RERE	ENST00000476556	10	0.997	MDT
rs301790	0.0258	ENSG00000142599	RERE	ENST00000465125	9	0.997	MDT
rs301789	0.0242	ENSG00000142599	RERE	ENST00000465125	9	0.997	MDT
rs1702294	0.0242	ENSG00000225206	MIR137HG	ENST00000424528	1		MDT
rs1647405	0.0248	ENSG00000156603	MED19	ENST00000337672	1	0.797	MDT
rs35808061	0.0267	ENSG00000198561	CTNND1	ENST00000534647	5	0.793	MDT
rs12293670	0.0249	ENSG00000154146	NRGN	ENST00000284292	1	0.997	MDT
rs7113068	0.1186	ENSG00000154146	NRGN	ENST00000284292	1	0.997	MDT
rs1940171	0.0874	ENSG00000154146	NRGN	ENST00000284292	1	0.997	MDT
rs9454725	0.0531	ENSG00000135298	ADGRB3	ENST00000604969	4	1	MDT
rs7494860	0.0188	ENSG00000103723	AP3B2	ENST00000538592	7	0.976	MDT
rs748455	0.0248	ENSG00000176371	ZSCAN2	ENST00000540936	1	0.715	MDT
rs12913702	0.0292	ENSG00000176371	ZSCAN2	ENST00000540936	1	0.715	MDT
rs12904605	0.0251	ENSG00000177082	WDR73	ENST00000434634	1	0.767	MDT
rs4643294	0.0123	ENSG00000140612	SEC11A	ENST00000559729	1	0.919	MDT
rs298214	0.0388	ENSG00000253554	LINC01414	ENST00000523191	1		RMTG
rs298215	0.0481	ENSG00000253554	LINC01414	ENST00000523191	1		RMTG
rs298216	0.0645	ENSG00000253554	LINC01414	ENST00000523191	1		RMTG
rs298200	0.0373	ENSG00000254377	MIR124-2HG	ENST00000524060	2		RMTG
rs7835270	0.1243	ENSG00000155096	AZIN1	ENST00000337198	3	0.847	RMTG
rs7835270	0.1243	ENSG00000253320	AZIN1-AS1	ENST00000520750	1		RMTG
rs6071119	0.0177	ENSG00000101438	SLC32A1	ENST00000217420	1	0.978	RMTG
rs6071120	0.0655	ENSG00000101438	SLC32A1	ENST00000217420	1	0.978	RMTG
rs6071126	0.0154	ENSG00000101438	SLC32A1	ENST00000217420	1	0.978	RMTG
rs6071127	0.0123	ENSG00000101438	SLC32A1	ENST00000217420	1	0.978	RMTG
rs9454725	0.0531	ENSG00000135298	ADGRB3	ENST00000604969	4	1	RMTG
rs12913702	0.0292	ENSG00000176371	ZSCAN2	ENST00000540936	1	0.715	RMTG
rs12904605	0.0251	ENSG00000177082	WDR73	ENST00000434634	1	0.767	RMTG
rs1859954	0.0109	ENSG00000065000	AP3D1	ENST00000345016	2	0.872	RMTG
rs72986630	0.9874	ENSG00000197044	ZNF441	ENST00000462251	1	0.51	RMTG
rs10195351	0.0962	ENSG00000186487	MYT1L	ENST00000648339	3	0.985	RMTG
rs832195	0.0434	ENSG00000163634	THOC7	ENST00000295899	1	0.772	RMTG
rs324017	0.9604	ENSG00000166886	NAB2	ENST00000555857	1	0.987	RMTG
rs2161123	0.0246	ENSG00000112893	MAN2A1	ENST00000508043	3	0.997	RMTG
rs73293374	0.0186	ENSG00000164574	GALNT10	ENST00000425427	1	0.916	RMTG
rs4799106	0.0454	ENSG00000122490	SLC66A2	ENST00000590895	7	0.901	RMTG
rs4799108	0.0855	ENSG00000122490	SLC66A2	ENST00000590895	7	0.901	RMTG
rs3744879	0.072	ENSG00000122490	SLC66A2	ENST00000590895	7	0.901	RMTG
rs55642704	0.0234	ENSG00000122490	SLC66A2	ENST00000590895	7	0.901	RMTG
rs2523	0.0472	ENSG00000006744	ELAC2	ENST00000487229	6	0.676	RMTG
rs1044569	0.0812	ENSG00000006744	ELAC2	ENST00000487229	6	0.676	RMTG
rs1044564	0.0288	ENSG00000006744	ELAC2	ENST00000487229	6	0.676	RMTG
rs6687012	0.0698	ENSG00000149527	PLCH2	ENST00000449969	2	0.991	RMTG
rs6804	0.0178	ENSG00000041988	THAP3	ENST00000484676	2	0.856	RMTG
rs2708633	0.0215	ENSG00000142599	RERE	ENST00000464367	12	0.997	RMTG
rs114488519	0.0438	ENSG00000172840	PDP2	ENST00000311765	2	0.59	RMTG
rs12932628	0.0107	ENSG00000167526	RPL13	ENST00000311528	1	0.691	RMTG
rs35808061	0.0267	ENSG00000198561	CTNND1	ENST00000534647	5	0.793	RMTG
rs893949	0.4915	ENSG00000109956	B3GAT1	ENST00000392580	1	0.977	RMTG
rs733856	0.0574	ENSG00000109956	B3GAT1	ENST00000392580	1	0.977	RMTG
rs3808581	0.1458	ENSG00000104765	BNIP3L	ENST00000520077	1	0.907	DRN
rs298214	0.0388	ENSG00000254377	MIR124-2HG	ENST00000524060	2		DRN
rs298215	0.0481	ENSG00000254377	MIR124-2HG	ENST00000524060	2		DRN
rs298216	0.0645	ENSG00000254377	MIR124-2HG	ENST00000524060	2		DRN
rs298218	0.0395	ENSG00000254377	MIR124-2HG	ENST00000524060	2		DRN
rs298200	0.0373	ENSG00000254377	MIR124-2HG	ENST00000524060	2		DRN
rs7835270	0.1243	ENSG00000155096	AZIN1	ENST00000337198	3	0.847	DRN
rs7835270	0.1243	ENSG00000253320	AZIN1-AS1	ENST00000520750	1		DRN
rs35808061	0.0267	ENSG00000198561	CTNND1	ENST00000534647	5	0.793	DRN
rs114488519	0.0438	ENSG00000172840	PDP2	ENST00000311765	2	0.59	DRN
rs12932628	0.0107	ENSG00000167526	RPL13	ENST00000311528	1	0.691	DRN
rs9454725	0.0531	ENSG00000135298	ADGRB3	ENST00000604969	4	1	DRN
rs4799106	0.0454	ENSG00000122490	SLC66A2	ENST00000590895	7	0.901	DRN
rs4799108	0.0855	ENSG00000122490	SLC66A2	ENST00000590895	7	0.901	DRN
rs55642704	0.0234	ENSG00000122490	SLC66A2	ENST00000590895	7	0.901	DRN
rs9882911	0.0154	ENSG00000168016	TRANK1	ENST00000646436	3	0.724	DRN
rs832195	0.0434	ENSG00000163634	THOC7	ENST00000295899	1	0.772	DRN
rs10764493	0.012	ENSG00000165995	CACNB2	ENST00000651468	6	1	DRN
rs79278762	0.0224	ENSG00000006740	ARHGAP44	ENST00000616670	3	0.942	DRN
rs7494860	0.0188	ENSG00000103723	AP3B2	ENST00000538592	7	0.976	DRN
rs4643294	0.0123	ENSG00000140612	SEC11A	ENST00000559729	1	0.919	DRN
rs72986630	0.9874	ENSG00000197044	ZNF441	ENST00000462251	1	0.51	DRN
rs10985826	0.0629	ENSG00000136928	GABBR2	ENST00000636575	12	0.971	DRN
rs10195351	0.0962	ENSG00000186487	MYT1L	ENST00000648339	3	0.985	DRN
rs1540840	0.8367	ENSG00000127152	BCL11B	ENST00000345514	1	0.998	DRN
rs599946	0.0102	ENSG00000171604	CXXC5	ENST00000302517	3	0.989	DRN
rs9687282	0.1721	ENSG00000171604	CXXC5	ENST00000302517	3	0.989	DRN
rs6687012	0.0698	ENSG00000149527	PLCH2	ENST00000449969	2	0.991	DRN
rs6804	0.0178	ENSG00000041988	THAP3	ENST00000484676	2	0.856	DRN
rs3795310	0.0241	ENSG00000142599	RERE	ENST00000464367	12	0.997	DRN
rs1859954	0.0109	ENSG00000065000	AP3D1	ENST00000345016	2	0.872	HAB
rs72986630	0.9874	ENSG00000197044	ZNF441	ENST00000462251	1	0.51	HAB
rs7113068	0.1186	ENSG00000154146	NRGN	ENST00000284292	1	0.997	HAB
rs1940171	0.0874	ENSG00000154146	NRGN	ENST00000284292	1	0.997	HAB
rs2565064	0.0812	ENSG00000120903	CHRNA2	ENST00000407991	2	0.898	HAB
rs2565065	0.0782	ENSG00000120903	CHRNA2	ENST00000407991	2	0.898	HAB
rs2472554	0.0685	ENSG00000120903	CHRNA2	ENST00000407991	2	0.898	HAB
rs298214	0.0388	ENSG00000253554	LINC01414	ENST00000523191	1		HAB
rs298215	0.0481	ENSG00000253554	LINC01414	ENST00000523191	1		HAB
rs298216	0.0645	ENSG00000253554	LINC01414	ENST00000523191	1		HAB
rs298200	0.0373	ENSG00000254377	MIR124-2HG	ENST00000524060	2		HAB
rs748455	0.0248	ENSG00000176371	ZSCAN2	ENST00000540936	1	0.715	HAB
rs12913702	0.0292	ENSG00000176371	ZSCAN2	ENST00000540936	1	0.715	HAB
rs12904605	0.0251	ENSG00000177082	WDR73	ENST00000434634	1	0.767	HAB
rs4643294	0.0123	ENSG00000140612	SEC11A	ENST00000559729	1	0.919	HAB
rs4932213	0.0617	ENSG00000140526	ABHD2	ENST00000568308	4	0.878	HAB
rs4932214	0.0438	ENSG00000140526	ABHD2	ENST00000568308	4	0.878	HAB
rs114488519	0.0438	ENSG00000172840	PDP2	ENST00000311765	2	0.59	HAB
rs12932628	0.0107	ENSG00000167526	RPL13	ENST00000311528	1	0.691	HAB
rs832195	0.0434	ENSG00000163634	THOC7	ENST00000295899	1	0.772	HAB
rs832195	0.0434	ENSG00000285258		ENST00000474513	1		HAB
rs1702294	0.0242	ENSG00000225206	MIR137HG	ENST00000424528	1		HAB
rs10195351	0.0962	ENSG00000186487	MYT1L	ENST00000647755	2	0.985	HAB
rs9454725	0.0531	ENSG00000135298	ADGRB3	ENST00000604969	4	1	HAB
rs2022265	0.0593	ENSG00000065609	SNAP91	ENST00000369691	4	0.983	HAB
rs412458	0.1731	ENSG00000081189	MEF2C	ENST00000510980	25	1	HAB
rs599946	0.0102	ENSG00000171604	CXXC5	ENST00000302517	3	0.989	HAB
rs9574418	0.0248	ENSG00000139746	RBM26	ENST00000438724	1	0.975	HAB
rs2523	0.0472	ENSG00000006744	ELAC2	ENST00000487229	6	0.676	HAB
rs1044569	0.0812	ENSG00000006744	ELAC2	ENST00000487229	6	0.676	HAB
rs1044564	0.0288	ENSG00000006744	ELAC2	ENST00000487229	6	0.676	HAB
rs4799106	0.0454	ENSG00000122490	SLC66A2	ENST00000590895	7	0.901	HAB
rs4799108	0.0855	ENSG00000122490	SLC66A2	ENST00000590895	7	0.901	HAB
rs3744879	0.072	ENSG00000122490	SLC66A2	ENST00000590895	7	0.901	HAB
rs55642704	0.0234	ENSG00000122490	SLC66A2	ENST00000590895	7	0.901	HAB
rs10195351	0.0962	ENSG00000186487	MYT1L	ENST00000648339	3	0.985	VTA
rs2944822	0.0134	ENSG00000183166	CALN1	ENST00000329008	4	0.998	VTA
rs2944821	0.0523	ENSG00000183166	CALN1	ENST00000329008	4	0.998	VTA
rs60413052	0.0128	ENSG00000183166	CALN1	ENST00000329008	4	0.998	VTA
rs35361134	0.0186	ENSG00000128594	LRRC4	ENST00000249363	3	0.982	VTA
rs10858907	0.0265	ENSG00000139323	POC1B	ENST00000393179	2	0.735	VTA
rs10858908	0.0218	ENSG00000139323	POC1B	ENST00000393179	2	0.735	VTA
rs6125656	0.1048	ENSG00000158445	KCNB1	ENST00000635465	1	0.988	VTA
rs4799106	0.0454	ENSG00000122490	SLC66A2	ENST00000590895	7	0.901	VTA
rs4799108	0.0855	ENSG00000122490	SLC66A2	ENST00000590895	7	0.901	VTA
rs3744879	0.072	ENSG00000122490	SLC66A2	ENST00000590895	7	0.901	VTA
rs10764493	0.012	ENSG00000165995	CACNB2	ENST00000651468	6	1	VTA
rs6687012	0.0698	ENSG00000149527	PLCH2	ENST00000449969	2	0.991	VTA
rs6804	0.0178	ENSG00000041988	THAP3	ENST00000484676	2	0.856	VTA
rs2708633	0.0215	ENSG00000142599	RERE	ENST00000505225	13	0.997	VTA
rs9454725	0.0531	ENSG00000135298	ADGRB3	ENST00000604969	4	1	VTA
rs1859954	0.0109	ENSG00000065000	AP3D1	ENST00000345016	2	0.872	VTA
rs72986630	0.9874	ENSG00000197044	ZNF441	ENST00000462251	1	0.51	VTA
rs216188	0.0115	ENSG00000167720	SRR	ENST00000575840	2	0.807	VTA
rs216188	0.0115	ENSG00000070366	SMG6	ENST00000263073	1	0.959	VTA
rs2523	0.0472	ENSG00000006744	ELAC2	ENST00000492559	8	0.676	VTA
rs1044569	0.0812	ENSG00000006744	ELAC2	ENST00000492559	8	0.676	VTA
rs1044564	0.0288	ENSG00000006744	ELAC2	ENST00000492559	8	0.676	VTA
rs2523	0.0472	ENSG00000006744	ELAC2	ENST00000578991	7	0.676	VTA
rs1044569	0.0812	ENSG00000006744	ELAC2	ENST00000578991	7	0.676	VTA
rs1044564	0.0288	ENSG00000006744	ELAC2	ENST00000578991	7	0.676	VTA
rs2523	0.0472	ENSG00000006744	ELAC2	ENST00000487229	6	0.676	VTA
rs1044569	0.0812	ENSG00000006744	ELAC2	ENST00000487229	6	0.676	VTA
rs1044564	0.0288	ENSG00000006744	ELAC2	ENST00000487229	6	0.676	VTA
rs35808061	0.0267	ENSG00000198561	CTNND1	ENST00000534647	5	0.793	VTA
rs7113068	0.1186	ENSG00000154146	NRGN	ENST00000284292	1	0.997	VTA
rs1940171	0.0874	ENSG00000154146	NRGN	ENST00000284292	1	0.997	VTA
rs748455	0.0248	ENSG00000176371	ZSCAN2	ENST00000540936	1	0.715	VTA
rs12913702	0.0292	ENSG00000176371	ZSCAN2	ENST00000540936	1	0.715	VTA
rs12904605	0.0251	ENSG00000177082	WDR73	ENST00000434634	1	0.767	VTA
rs34877519	0.0423	ENSG00000144619	CNTN4	ENST00000438282	3	0.991	VTA
rs832195	0.0434	ENSG00000163634	THOC7	ENST00000295899	1	0.772	VTA
rs2029773	0.1346	ENSG00000196776	CD47	ENST00000355354	2	0.985	VTA
rs6437748	0.1071	ENSG00000196776	CD47	ENST00000355354	2	0.985	VTA
rs2565064	0.0812	ENSG00000120903	CHRNA2	ENST00000407991	2	0.898	VTA
rs2565065	0.0782	ENSG00000120903	CHRNA2	ENST00000407991	2	0.898	VTA
rs2472554	0.0685	ENSG00000120903	CHRNA2	ENST00000407991	2	0.898	VTA
rs7835270	0.1243	ENSG00000104517	UBR5	ENST00000520898	4	0.974	VTA
rs10985826	0.0629	ENSG00000136928	GABBR2	ENST00000636575	12	0.971	VTA
rs114488519	0.0438	ENSG00000172840	PDP2	ENST00000311765	2	0.59	VTA
rs12932628	0.0107	ENSG00000167526	RPL13	ENST00000311528	1	0.691	VTA
rs1540840	0.8367	ENSG00000127152	BCL11B	ENST00000345514	1	0.998	VTA

## Sheet: prioritized genes BD
rsid	finemap_posterior_probability	TargetGene	TargetGene_symbol	Target Promoter-isoform	order	PoPS_quantile	BR_Region
rs9371601	0.068	ENSG00000131018	SYNE1	ENST00000481502	7	0.991	NEC	#order: promoter-isoform numbered from 5' of the gene; 1 is the 5' promoter
rs9371601	0.068	ENSG00000131018	SYNE1	ENST00000468937	6	0.991	NEC
rs9371601	0.068	ENSG00000131018	SYNE1	ENST00000495090	5	0.991	NEC
rs6090988	0.015	ENSG00000158445	KCNB1	ENST00000635465	1	0.995	NEC
rs6143010	0.029	ENSG00000130703	OSBPL2	ENST00000618198	8	0.994	NEC
rs4925224	0.037	ENSG00000130703	OSBPL2	ENST00000618198	8	0.994	NEC
rs6142732	0.042	ENSG00000130703	OSBPL2	ENST00000618198	8	0.994	NEC
rs12442894	0.064	ENSG00000103942	HOMER2	ENST00000450735	2	0.961	NEC
rs12904605	0.01	ENSG00000177082	WDR73	ENST00000434634	1	0.995	NEC
rs1894401	0.084	ENSG00000140564	FURIN	ENST00000560824	4	0.987	NEC
rs10764493	0.023	ENSG00000165995	CACNB2	ENST00000651468	6	0.993	NEC
rs2236295	0.012	ENSG00000148572	NRBF2	ENST00000435510	1	0.469	NEC
rs13377046	0.015	ENSG00000148700	ADD3	ENST00000360162	2	0.996	NEC
rs13377169	0.014	ENSG00000148700	ADD3	ENST00000360162	2	0.996	NEC
rs7068482	0.039	ENSG00000148700	ADD3	ENST00000360162	2	0.996	NEC
rs2721819	0.012	ENSG00000105926	MPP6	ENST00000464384	6	0.716	NEC
rs78436753	0.012	ENSG00000105928	GSDME	ENST00000645220	2	0.987	NEC
rs78436753	0.012	ENSG00000105928	GSDME	ENST00000342947	1	0.987	NEC
rs10215245	0.019	ENSG00000090263	MRPS33	ENST00000393008	3	0.993	NEC
rs10215245	0.019	ENSG00000090263	MRPS33	ENST00000324787	2	0.993	NEC
rs12932628	0.746	ENSG00000167526	RPL13	ENST00000311528	1	0.955	NEC
rs12932628	0.746	ENSG00000167526	RPL13	ENST00000311528	1	0.955	Limbic
rs10764493	0.023	ENSG00000165995	CACNB2	ENST00000651468	6	0.993	Limbic
rs2236295	0.012	ENSG00000148572	NRBF2	ENST00000435510	1	0.469	Limbic
rs9834970	0.979	ENSG00000163673	DCLK3	ENST00000636136	1	0.702	Limbic
rs34359922	0.014	ENSG00000180979	LRRC57	ENST00000323443	1	0.994	Limbic
rs34359922	0.014	ENSG00000137814	HAUS2	ENST00000567640	1	0.981	Limbic
rs12442894	0.064	ENSG00000103942	HOMER2	ENST00000450735	2	0.961	Limbic
rs12904605	0.01	ENSG00000177082	WDR73	ENST00000434634	1	0.995	Limbic
rs118085064	0.028	ENSG00000158445	KCNB1	ENST00000635878	3	0.995	Limbic
rs6142732	0.042	ENSG00000130703	OSBPL2	ENST00000618198	8	0.994	Limbic
rs78436753	0.012	ENSG00000105928	GSDME	ENST00000645220	2	0.987	Limbic
rs78436753	0.012	ENSG00000105928	GSDME	ENST00000342947	1	0.987	Limbic
rs9371601	0.068	ENSG00000131018	SYNE1	ENST00000481502	7	0.991	Limbic
rs9371601	0.068	ENSG00000131018	SYNE1	ENST00000468937	6	0.991	Limbic
rs9371601	0.068	ENSG00000131018	SYNE1	ENST00000495090	5	0.991	Limbic
rs12904605	0.01	ENSG00000177082	WDR73	ENST00000434634	1	0.995	BasGan
rs10994397	0.011	ENSG00000151150	ANK3	ENST00000503366	2	0.983	BasGan
rs2236295	0.012	ENSG00000148572	NRBF2	ENST00000435510	1	0.469	BasGan
rs9834970	0.979	ENSG00000163673	DCLK3	ENST00000636136	1	0.702	BasGan
rs10150710	0.03	ENSG00000127152	BCL11B	ENST00000345514	1	0.996	BasGan
rs2282889	0.059	ENSG00000105866	SP4	ENST00000432066	1	0.995	BasGan
rs78436753	0.012	ENSG00000105928	GSDME	ENST00000645220	2	0.987	BasGan
rs12932628	0.746	ENSG00000167526	RPL13	ENST00000311528	1	0.955	BasGan
rs61554907	0.689	ENSG00000008838	MED24	ENST00000394126	4	0.986	BasGan
rs61554907	0.689	ENSG00000008838	MED24	ENST00000356271	3	0.986	BasGan
rs6073582	0.012	ENSG00000025772	TOMM34	ENST00000372813	1	0.818	BasGan
rs6125656	0.029	ENSG00000158445	KCNB1	ENST00000635878	3	0.995	BasGan
rs6143010	0.029	ENSG00000130703	OSBPL2	ENST00000618198	8	0.994	BasGan
rs4925224	0.037	ENSG00000130703	OSBPL2	ENST00000618198	8	0.994	BasGan
rs6142732	0.042	ENSG00000130703	OSBPL2	ENST00000618198	8	0.994	BasGan
rs878919	0.017	ENSG00000158158	CNNM4	ENST00000377075	1	0.964	BasGan
rs9834970	0.979	ENSG00000163673	DCLK3	ENST00000636136	1	0.702	ARC
rs7622851	0.011	ENSG00000164091	WDR82	ENST00000296490	2	0.977	ARC
rs696366	0.187	ENSG00000196776	CD47	ENST00000517766	3	0.989	ARC
rs174528	0.038	ENSG00000124920	MYRF	ENST00000389602	3	0.998	ARC
rs174601	0.048	ENSG00000134824	FADS2	ENST00000523235	8	0.998	ARC
rs6125656	0.029	ENSG00000158445	KCNB1	ENST00000635878	3	0.995	ARC
rs6143010	0.029	ENSG00000130703	OSBPL2	ENST00000618198	8	0.994	ARC
rs4925224	0.037	ENSG00000130703	OSBPL2	ENST00000618198	8	0.994	ARC
rs1533933	0.018	ENSG00000261115	TMEM178B	ENST00000565468	1	0.931	ARC
rs4948416	0.027	ENSG00000151150	ANK3	ENST00000280772	3	0.983	ARC
rs2236295	0.012	ENSG00000148572	NRBF2	ENST00000435510	1	0.469	ARC
rs12932628	0.746	ENSG00000167526	RPL13	ENST00000311528	1	0.955	ARC
rs748455	0.059	ENSG00000176371	ZSCAN2	ENST00000540936	1	0.995	ARC
rs12904605	0.01	ENSG00000177082	WDR73	ENST00000434634	1	0.995	ARC
rs61554907	0.689	ENSG00000008838	MED24	ENST00000394126	4	0.986	MDT
rs61554907	0.689	ENSG00000008838	MED24	ENST00000356271	3	0.986	MDT
rs6095541	0.019	ENSG00000158445	KCNB1	ENST00000635465	1	0.995	MDT
rs6095542	0.018	ENSG00000158445	KCNB1	ENST00000635465	1	0.995	MDT
rs6143010	0.029	ENSG00000130703	OSBPL2	ENST00000642714	7	0.994	MDT
rs4925224	0.037	ENSG00000130703	OSBPL2	ENST00000642714	7	0.994	MDT
rs12932628	0.746	ENSG00000167526	RPL13	ENST00000311528	1	0.955	MDT
rs2721800	0.081	ENSG00000105926	MPP6	ENST00000464384	6	0.716	MDT
rs78436753	0.012	ENSG00000105928	GSDME	ENST00000645220	2	0.987	MDT
rs78436753	0.012	ENSG00000105928	GSDME	ENST00000342947	1	0.987	MDT
rs1533933	0.018	ENSG00000261115	TMEM178B	ENST00000565468	1	0.931	MDT
rs2236295	0.012	ENSG00000148572	NRBF2	ENST00000435510	1	0.469	MDT
rs11602121	0.074	ENSG00000162105	SHANK2	ENST00000426687	11	0.976	MDT
rs11601579	0.07	ENSG00000162105	SHANK2	ENST00000426687	11	0.976	MDT
rs11601580	0.07	ENSG00000162105	SHANK2	ENST00000426687	11	0.976	MDT
rs11237269	0.086	ENSG00000162105	SHANK2	ENST00000426687	11	0.976	MDT
rs2019611	0.023	ENSG00000189136		ENST00000354771	2		MDT
rs2019611	0.023	ENSG00000189136		ENST00000559871	1		MDT
rs748455	0.059	ENSG00000176371	ZSCAN2	ENST00000540936	1	0.995	MDT
rs12913702	0.041	ENSG00000176371	ZSCAN2	ENST00000540936	1	0.995	MDT
rs12904605	0.01	ENSG00000177082	WDR73	ENST00000434634	1	0.995	MDT
rs2236295	0.012	ENSG00000148572	NRBF2	ENST00000435510	1	0.469	RMTG
rs6143010	0.029	ENSG00000130703	OSBPL2	ENST00000642714	7	0.994	RMTG
rs4925224	0.037	ENSG00000130703	OSBPL2	ENST00000642714	7	0.994	RMTG
rs6142732	0.042	ENSG00000130703	OSBPL2	ENST00000642714	7	0.994	RMTG
rs12913702	0.041	ENSG00000176371	ZSCAN2	ENST00000540936	1	0.995	RMTG
rs12904605	0.01	ENSG00000177082	WDR73	ENST00000434634	1	0.995	RMTG
rs78436753	0.012	ENSG00000105928	GSDME	ENST00000411476	4	0.987	RMTG
rs1533933	0.018	ENSG00000261115	TMEM178B	ENST00000565468	1	0.931	RMTG
rs12932628	0.746	ENSG00000167526	RPL13	ENST00000311528	1	0.955	RMTG
rs174601	0.048	ENSG00000134824	FADS2	ENST00000522359	9	0.998	RMTG
rs174601	0.048	ENSG00000134824	FADS2	ENST00000523235	8	0.998	DRN
rs12932628	0.746	ENSG00000167526	RPL13	ENST00000311528	1	0.955	DRN
rs2721819	0.012	ENSG00000105926	MPP6	ENST00000464384	6	0.716	DRN
rs78436753	0.012	ENSG00000105928	GSDME	ENST00000645220	2	0.987	DRN
rs78436753	0.012	ENSG00000105928	GSDME	ENST00000342947	1	0.987	DRN
rs3829814	0.015	ENSG00000090266	NDUFB2	ENST00000476279	2	0.607	DRN
rs1533933	0.018	ENSG00000261115	TMEM178B	ENST00000565468	1	0.931	DRN
rs10764493	0.023	ENSG00000165995	CACNB2	ENST00000651468	6	0.993	DRN
rs2236295	0.012	ENSG00000148572	NRBF2	ENST00000435510	1	0.469	DRN
rs6143010	0.029	ENSG00000130703	OSBPL2	ENST00000642714	7	0.994	DRN
rs4925224	0.037	ENSG00000130703	OSBPL2	ENST00000642714	7	0.994	DRN
rs11602121	0.074	ENSG00000162105	SHANK2	ENST00000426687	11	0.976	HAB
rs11601579	0.07	ENSG00000162105	SHANK2	ENST00000426687	11	0.976	HAB
rs11601580	0.07	ENSG00000162105	SHANK2	ENST00000426687	11	0.976	HAB
rs11237269	0.086	ENSG00000162105	SHANK2	ENST00000426687	11	0.976	HAB
rs11607899	0.067	ENSG00000162105	SHANK2	ENST00000426687	11	0.976	HAB
rs748455	0.059	ENSG00000176371	ZSCAN2	ENST00000540936	1	0.995	HAB
rs12913702	0.041	ENSG00000176371	ZSCAN2	ENST00000540936	1	0.995	HAB
rs12904605	0.01	ENSG00000177082	WDR73	ENST00000434634	1	0.995	HAB
rs12932628	0.746	ENSG00000167526	RPL13	ENST00000311528	1	0.955	HAB
rs10994397	0.011	ENSG00000151150	ANK3	ENST00000503366	2	0.983	HAB
rs2236295	0.012	ENSG00000148572	NRBF2	ENST00000435510	1	0.469	HAB
rs1537482	0.032	ENSG00000130703	OSBPL2	ENST00000642714	7	0.994	HAB
rs7622851	0.011	ENSG00000164091	WDR82	ENST00000296490	2	0.977	HAB
rs878919	0.017	ENSG00000158158	CNNM4	ENST00000377075	1	0.964	HAB
rs78436753	0.012	ENSG00000105928	GSDME	ENST00000645220	2	0.987	HAB
rs78436753	0.012	ENSG00000105928	GSDME	ENST00000342947	1	0.987	HAB
rs61554907	0.689	ENSG00000008838	MED24	ENST00000578901	5	0.986	HAB
rs61554907	0.689	ENSG00000008838	MED24	ENST00000394126	4	0.986	HAB
rs61554907	0.689	ENSG00000008838	MED24	ENST00000356271	3	0.986	HAB
rs878919	0.017	ENSG00000158158	CNNM4	ENST00000377075	1	0.964	VTA
rs2721819	0.012	ENSG00000105926	MPP6	ENST00000464384	6	0.716	VTA
rs78436753	0.012	ENSG00000105928	GSDME	ENST00000411476	4	0.987	VTA
rs6125656	0.029	ENSG00000158445	KCNB1	ENST00000635465	1	0.995	VTA
rs6143010	0.029	ENSG00000130703	OSBPL2	ENST00000618198	8	0.994	VTA
rs4925224	0.037	ENSG00000130703	OSBPL2	ENST00000618198	8	0.994	VTA
rs1537482	0.032	ENSG00000130703	OSBPL2	ENST00000618198	8	0.994	VTA
rs6142732	0.042	ENSG00000130703	OSBPL2	ENST00000618198	8	0.994	VTA
rs10764493	0.023	ENSG00000165995	CACNB2	ENST00000651468	6	0.993	VTA
rs10994397	0.011	ENSG00000151150	ANK3	ENST00000503366	2	0.983	VTA
rs2236295	0.012	ENSG00000148572	NRBF2	ENST00000435510	1	0.469	VTA
rs61554907	0.689	ENSG00000008838	MED24	ENST00000394126	4	0.986	VTA
rs61554907	0.689	ENSG00000008838	MED24	ENST00000356271	3	0.986	VTA
rs174601	0.048	ENSG00000134824	FADS2	ENST00000523235	8	0.998	VTA
rs11602121	0.074	ENSG00000162105	SHANK2	ENST00000426687	11	0.976	VTA
rs11601579	0.07	ENSG00000162105	SHANK2	ENST00000426687	11	0.976	VTA
rs11601580	0.07	ENSG00000162105	SHANK2	ENST00000426687	11	0.976	VTA
rs11237269	0.086	ENSG00000162105	SHANK2	ENST00000426687	11	0.976	VTA
rs2019611	0.023	ENSG00000189136		ENST00000559871	1		VTA
rs748455	0.059	ENSG00000176371	ZSCAN2	ENST00000540936	1	0.995	VTA
rs12913702	0.041	ENSG00000176371	ZSCAN2	ENST00000540936	1	0.995	VTA
rs12904605	0.01	ENSG00000177082	WDR73	ENST00000434634	1	0.995	VTA
rs1894401	0.084	ENSG00000140564	FURIN	ENST00000610579	2	0.987	VTA
rs7622851	0.011	ENSG00000164091	WDR82	ENST00000296490	2	0.977	VTA
rs696366	0.187	ENSG00000196776	CD47	ENST00000355354	2	0.989	VTA
rs12932628	0.746	ENSG00000167526	RPL13	ENST00000311528	1	0.955	VTA

## Sheet: prioritized genes other traits
SNP	GWAS P value	trait	gene	TargetGene_symbol	Target Promoter-isoform	order	BR_Region
rs2842189	7.068e-10	ADHD	ENSG00000142949	PTPRF	ENST00000617451	3	NEC	#order: promoter-isoform numbered from 5' of the gene; 1 is the 5' promoter
rs10890255	4.178e-08	ADHD	ENSG00000142949	PTPRF	ENST00000496447	8	NEC
rs11586016	9.089e-10	ADHD	ENSG00000142949	PTPRF	ENST00000496447	8	NEC
rs2270972	3.632e-12	ADHD	ENSG00000126091	ST3GAL3	ENST00000347631	2	NEC
rs2842189	7.068e-10	ADHD	ENSG00000142949	PTPRF	ENST00000617451	3	Limbic
rs1889588	4.246e-08	ADHD	ENSG00000142949	PTPRF	ENST00000617451	3	Limbic
rs2270972	3.632e-12	ADHD	ENSG00000126091	ST3GAL3	ENST00000347631	2	Limbic
rs1889588	4.246e-08	ADHD	ENSG00000142949	PTPRF	ENST00000617451	3	BasGan
rs10890255	4.178e-08	ADHD	ENSG00000142949	PTPRF	ENST00000496447	8	BasGan
rs11586016	9.089e-10	ADHD	ENSG00000142949	PTPRF	ENST00000496447	8	BasGan
rs2270972	3.632e-12	ADHD	ENSG00000126091	ST3GAL3	ENST00000347631	2	BasGan
rs17531412	1.072e-12	ADHD	ENSG00000126091	ST3GAL3	ENST00000347631	2	BasGan
rs2842189	7.068e-10	ADHD	ENSG00000142949	PTPRF	ENST00000437607	5	ARC
rs10890255	4.178e-08	ADHD	ENSG00000142949	PTPRF	ENST00000437607	5	ARC
rs11586016	9.089e-10	ADHD	ENSG00000142949	PTPRF	ENST00000437607	5	ARC
rs2270972	3.632e-12	ADHD	ENSG00000126091	ST3GAL3	ENST00000347631	2	ARC
rs10890255	4.178e-08	ADHD	ENSG00000142949	PTPRF	ENST00000437607	5	MDT
rs11586016	9.089e-10	ADHD	ENSG00000142949	PTPRF	ENST00000437607	5	MDT
rs4660740	2.396e-11	ADHD	ENSG00000126091	ST3GAL3	ENST00000347631	2	MDT
rs2270972	3.632e-12	ADHD	ENSG00000126091	ST3GAL3	ENST00000347631	2	MDT
rs10890255	4.178e-08	ADHD	ENSG00000142949	PTPRF	ENST00000496447	8	RMTG
rs11586016	9.089e-10	ADHD	ENSG00000142949	PTPRF	ENST00000496447	8	RMTG
rs2270972	3.632e-12	ADHD	ENSG00000126091	ST3GAL3	ENST00000347631	2	RMTG
rs10890255	4.178e-08	ADHD	ENSG00000142949	PTPRF	ENST00000617451	3	DRN
rs11586016	9.089e-10	ADHD	ENSG00000142949	PTPRF	ENST00000617451	3	DRN
rs2270972	3.632e-12	ADHD	ENSG00000126091	ST3GAL3	ENST00000347631	2	DRN
rs10890255	4.178e-08	ADHD	ENSG00000142949	PTPRF	ENST00000412568	7	HAB
rs11586016	9.089e-10	ADHD	ENSG00000142949	PTPRF	ENST00000412568	7	HAB
rs2270972	3.632e-12	ADHD	ENSG00000126091	ST3GAL3	ENST00000347631	2	HAB
rs4660261	4.527e-09	ADHD	ENSG00000126091	ST3GAL3	ENST00000372368	4	HAB
rs2842189	7.068e-10	ADHD	ENSG00000142949	PTPRF	ENST00000437607	5	VTA
rs10890255	4.178e-08	ADHD	ENSG00000142949	PTPRF	ENST00000437607	5	VTA
rs11586016	9.089e-10	ADHD	ENSG00000142949	PTPRF	ENST00000437607	5	VTA
rs2270972	3.632e-12	ADHD	ENSG00000126091	ST3GAL3	ENST00000347631	2	VTA
rs17531412	1.072e-12	ADHD	ENSG00000126091	ST3GAL3	ENST00000347631	2	VTA
rs35866622	2.272e-09	Drink per week	ENSG00000105538	RASIP1	ENST00000599291	2	NEC
rs11672900	4.468e-08	Drink per week	ENSG00000105538	RASIP1	ENST00000599291	2	NEC
rs1058945	4.342e-08	Drink per week	ENSG00000157036	EXOG	ENST00000412107	1	NEC
rs7132908	4.216e-08	Drink per week	ENSG00000135472	FAIM2	ENST00000550890	4	NEC
rs7132908	4.216e-08	Drink per week	ENSG00000135472	FAIM2	ENST00000320634	2	NEC
rs4665376	8.453e-12	Drink per week	ENSG00000138100	TRIM54	ENST00000380075	1	NEC
rs715325	1.828e-15	Drink per week	ENSG00000115226	FNDC4	ENST00000476197	2	NEC
rs132902	2.955e-08	Drink per week	ENSG00000167074	TEF	ENST00000266304	2	NEC
rs12484175	4.342e-08	Drink per week	ENSG00000172346	CSDC2	ENST00000306149	1	NEC
rs2293577	2.969e-15	Drink per week	ENSG00000165915	SLC39A13	ENST00000524886	8	NEC
rs2293578	1.486e-16	Drink per week	ENSG00000165915	SLC39A13	ENST00000524886	8	NEC
rs10742803	2.644e-15	Drink per week	ENSG00000165915	SLC39A13	ENST00000524886	8	NEC
rs2293580	1.991e-15	Drink per week	ENSG00000165915	SLC39A13	ENST00000524886	8	NEC
rs7102205	2.806e-15	Drink per week	ENSG00000109920	FNBP4	ENST00000531394	6	NEC
rs13114461	9.399e-17	Drink per week	ENSG00000138821	SLC39A8	ENST00000394833	5	NEC
rs13114738	8.026e-17	Drink per week	ENSG00000138821	SLC39A8	ENST00000394833	5	NEC
rs35807116	1.215e-09	Drink per week	ENSG00000138623	SEMA7A	ENST00000569617	3	NEC
rs79724577	3.96e-14	Drink per week	ENSG00000159314	ARHGAP27	ENST00000590026	13	NEC
rs79724577	3.96e-14	Drink per week	ENSG00000159314	ARHGAP27	ENST00000581991	12	NEC
rs17687462	3.189e-24	Drink per week	ENSG00000204650		ENST00000585118	1	NEC
rs17687462	3.189e-24	Drink per week	ENSG00000263715		ENST00000634540	1	NEC
rs56167344	6.754e-24	Drink per week	ENSG00000204650		ENST00000585118	1	NEC
rs56046792	5.421e-24	Drink per week	ENSG00000204650		ENST00000585118	1	NEC
rs56167344	6.754e-24	Drink per week	ENSG00000263715		ENST00000634540	1	NEC
rs56046792	5.421e-24	Drink per week	ENSG00000263715		ENST00000634540	1	NEC
rs56384960	4.976e-24	Drink per week	ENSG00000120088	CRHR1	ENST00000293493	1	NEC
rs56178230	4.976e-24	Drink per week	ENSG00000120088	CRHR1	ENST00000293493	1	NEC
rs80157557	4.976e-24	Drink per week	ENSG00000120088	CRHR1	ENST00000293493	1	NEC
rs76728632	4.754e-24	Drink per week	ENSG00000120088	CRHR1	ENST00000293493	1	NEC
rs17563827	4.976e-24	Drink per week	ENSG00000120088	CRHR1	ENST00000293493	1	NEC
rs56319902	3.189e-24	Drink per week	ENSG00000120088	CRHR1	ENST00000293493	1	NEC
rs55943044	3.189e-24	Drink per week	ENSG00000120088	CRHR1	ENST00000293493	1	NEC
rs74496580	4.307e-24	Drink per week	ENSG00000186868	MAPT	ENST00000262410	1	NEC
rs62056782	4.307e-24	Drink per week	ENSG00000186868	MAPT	ENST00000262410	1	NEC
rs80346216	4.307e-24	Drink per week	ENSG00000186868	MAPT	ENST00000262410	1	NEC
rs76632685	4.307e-24	Drink per week	ENSG00000186868	MAPT	ENST00000262410	1	NEC
rs62056783	4.307e-24	Drink per week	ENSG00000186868	MAPT	ENST00000262410	1	NEC
rs62056784	4.531e-24	Drink per week	ENSG00000186868	MAPT	ENST00000262410	1	NEC
rs74509629	4.307e-24	Drink per week	ENSG00000264589	MAPT-AS1	ENST00000634876	1	NEC
rs79290980	4.307e-24	Drink per week	ENSG00000264589	MAPT-AS1	ENST00000634876	1	NEC
rs1467968	5.644e-24	Drink per week	ENSG00000264589	MAPT-AS1	ENST00000634876	1	NEC
rs4371195	5.421e-24	Drink per week	ENSG00000264589	MAPT-AS1	ENST00000634876	1	NEC
rs12150125	5.866e-24	Drink per week	ENSG00000264589	MAPT-AS1	ENST00000634876	1	NEC
rs12150527	4.084e-24	Drink per week	ENSG00000264589	MAPT-AS1	ENST00000634876	1	NEC
rs460888	4.971e-08	Drink per week	ENSG00000169925	BRD3	ENST00000494743	5	NEC
rs35368205	2.321e-08	Drink per week	ENSG00000009950	MLXIPL	ENST00000456640	2	NEC
rs8055138	4.404e-11	Drink per week	ENSG00000178188	SH2B1	ENST00000337120	2	NEC
rs11642612	1.48e-09	Drink per week	ENSG00000149927	DOC2A	ENST00000616445	5	NEC
rs79724577	3.96e-14	Drink per week	ENSG00000159314	ARHGAP27	ENST00000590026	13	Limbic
rs1879581	7.083e-16	Drink per week	ENSG00000225190	PLEKHM1	ENST00000430334	1	Limbic
rs17687462	3.189e-24	Drink per week	ENSG00000204650		ENST00000585118	1	Limbic
rs17687462	3.189e-24	Drink per week	ENSG00000263715		ENST00000634540	1	Limbic
rs62055691	3.413e-24	Drink per week	ENSG00000204650		ENST00000585118	1	Limbic
rs62055691	3.413e-24	Drink per week	ENSG00000263715		ENST00000634540	1	Limbic
rs56167344	6.754e-24	Drink per week	ENSG00000204650		ENST00000585118	1	Limbic
rs56046792	5.421e-24	Drink per week	ENSG00000204650		ENST00000585118	1	Limbic
rs56167344	6.754e-24	Drink per week	ENSG00000263715		ENST00000634540	1	Limbic
rs56046792	5.421e-24	Drink per week	ENSG00000263715		ENST00000634540	1	Limbic
rs62055932	4.754e-24	Drink per week	ENSG00000120088	CRHR1	ENST00000293493	1	Limbic
rs62055933	5.421e-24	Drink per week	ENSG00000120088	CRHR1	ENST00000293493	1	Limbic
rs62055935	4.307e-24	Drink per week	ENSG00000120088	CRHR1	ENST00000293493	1	Limbic
rs62055936	4.976e-24	Drink per week	ENSG00000120088	CRHR1	ENST00000293493	1	Limbic
rs62055937	8.744e-24	Drink per week	ENSG00000120088	CRHR1	ENST00000293493	1	Limbic
rs62055947	7.197e-24	Drink per week	ENSG00000120088	CRHR1	ENST00000293493	1	Limbic
rs62055948	7.639e-24	Drink per week	ENSG00000120088	CRHR1	ENST00000293493	1	Limbic
rs113871181	5.644e-24	Drink per week	ENSG00000120088	CRHR1	ENST00000293493	1	Limbic
rs111370985	6.088e-24	Drink per week	ENSG00000120088	CRHR1	ENST00000293493	1	Limbic
rs55787105	5.644e-24	Drink per week	ENSG00000120088	CRHR1	ENST00000293493	1	Limbic
rs62055950	6.088e-24	Drink per week	ENSG00000120088	CRHR1	ENST00000293493	1	Limbic
rs56043078	5.866e-24	Drink per week	ENSG00000120088	CRHR1	ENST00000293493	1	Limbic
rs74509629	4.307e-24	Drink per week	ENSG00000264589	MAPT-AS1	ENST00000634876	1	Limbic
rs79290980	4.307e-24	Drink per week	ENSG00000264589	MAPT-AS1	ENST00000634876	1	Limbic
rs1467968	5.644e-24	Drink per week	ENSG00000264589	MAPT-AS1	ENST00000634876	1	Limbic
rs4371195	5.421e-24	Drink per week	ENSG00000264589	MAPT-AS1	ENST00000634876	1	Limbic
rs12150125	5.866e-24	Drink per week	ENSG00000264589	MAPT-AS1	ENST00000634876	1	Limbic
rs12150527	4.084e-24	Drink per week	ENSG00000264589	MAPT-AS1	ENST00000634876	1	Limbic
rs2668665	9.716e-23	Drink per week	ENSG00000120071	KANSL1	ENST00000574590	1	Limbic
rs2668662	9.716e-23	Drink per week	ENSG00000120071	KANSL1	ENST00000574590	1	Limbic
rs8055138	4.404e-11	Drink per week	ENSG00000178188	SH2B1	ENST00000337120	2	Limbic
rs2293577	2.969e-15	Drink per week	ENSG00000165915	SLC39A13	ENST00000524928	5	Limbic
rs2293578	1.486e-16	Drink per week	ENSG00000165915	SLC39A13	ENST00000524928	5	Limbic
rs10742803	2.644e-15	Drink per week	ENSG00000165915	SLC39A13	ENST00000524928	5	Limbic
rs2293580	1.991e-15	Drink per week	ENSG00000165915	SLC39A13	ENST00000524928	5	Limbic
rs12292911	4.342e-08	Drink per week	ENSG00000165916	PSMC3	ENST00000602866	1	Limbic
rs60075622	1.828e-15	Drink per week	ENSG00000165916	PSMC3	ENST00000602866	1	Limbic
rs10742814	2.644e-15	Drink per week	ENSG00000149187	CELF1	ENST00000310513	2	Limbic
rs7102205	2.806e-15	Drink per week	ENSG00000109920	FNBP4	ENST00000531394	6	Limbic
rs11039376	2.969e-15	Drink per week	ENSG00000109920	FNBP4	ENST00000263773	1	Limbic
rs11039377	1.188e-15	Drink per week	ENSG00000109920	FNBP4	ENST00000263773	1	Limbic
rs61902807	6.222e-13	Drink per week	ENSG00000149295	DRD2	ENST00000362072	2	Limbic
rs1058945	4.342e-08	Drink per week	ENSG00000157036	EXOG	ENST00000412107	1	Limbic
rs132902	2.955e-08	Drink per week	ENSG00000167074	TEF	ENST00000266304	2	Limbic
rs12484175	4.342e-08	Drink per week	ENSG00000172346	CSDC2	ENST00000306149	1	Limbic
rs4665376	8.453e-12	Drink per week	ENSG00000138100	TRIM54	ENST00000380075	1	Limbic
rs715325	1.828e-15	Drink per week	ENSG00000115226	FNDC4	ENST00000476197	2	Limbic
rs4666010	2.194e-08	Drink per week	ENSG00000163798	SLC4A1AP	ENST00000326019	1	Limbic
rs4666010	2.194e-08	Drink per week	ENSG00000119760	SUPT7L	ENST00000337768	1	Limbic
rs35807116	1.215e-09	Drink per week	ENSG00000179335	CLK3	ENST00000562389	4	Limbic
rs194849	7.092e-09	Drink per week	ENSG00000164815	ORC5	ENST00000297431	1	BasGan
rs8055138	4.404e-11	Drink per week	ENSG00000178188	SH2B1	ENST00000337120	2	BasGan
rs11078694	8.125e-09	Drink per week	ENSG00000239697	TNFSF12	ENST00000293825	1	BasGan
rs11078694	8.125e-09	Drink per week	ENSG00000239697	TNFSF12	ENST00000462619	2	BasGan
rs79724577	3.96e-14	Drink per week	ENSG00000159314	ARHGAP27	ENST00000581638	11	BasGan
rs11012	4.264e-15	Drink per week	ENSG00000159314	ARHGAP27	ENST00000527678	2	BasGan
rs9730	4.102e-15	Drink per week	ENSG00000159314	ARHGAP27	ENST00000527678	2	BasGan
rs62064654	4.264e-15	Drink per week	ENSG00000159314	ARHGAP27	ENST00000527678	2	BasGan
rs62056879	4.084e-24	Drink per week	ENSG00000204650		ENST00000585118	1	BasGan
rs79892630	3.861e-24	Drink per week	ENSG00000204650		ENST00000585118	1	BasGan
rs1724425	3.453e-09	Drink per week	ENSG00000204650		ENST00000585118	1	BasGan
rs17762361	3.637e-24	Drink per week	ENSG00000204650		ENST00000585118	1	BasGan
rs62056880	4.084e-24	Drink per week	ENSG00000204650		ENST00000585118	1	BasGan
rs62056879	4.084e-24	Drink per week	ENSG00000263715		ENST00000634540	1	BasGan
rs79892630	3.861e-24	Drink per week	ENSG00000263715		ENST00000634540	1	BasGan
rs1724425	3.453e-09	Drink per week	ENSG00000263715		ENST00000634540	1	BasGan
rs17762361	3.637e-24	Drink per week	ENSG00000263715		ENST00000634540	1	BasGan
rs62056880	4.084e-24	Drink per week	ENSG00000263715		ENST00000634540	1	BasGan
rs62055932	4.754e-24	Drink per week	ENSG00000120088	CRHR1	ENST00000293493	1	BasGan
rs62055933	5.421e-24	Drink per week	ENSG00000120088	CRHR1	ENST00000293493	1	BasGan
rs62055935	4.307e-24	Drink per week	ENSG00000120088	CRHR1	ENST00000293493	1	BasGan
rs62055936	4.976e-24	Drink per week	ENSG00000120088	CRHR1	ENST00000293493	1	BasGan
rs62055937	8.744e-24	Drink per week	ENSG00000120088	CRHR1	ENST00000293493	1	BasGan
rs17689608	6.31e-24	Drink per week	ENSG00000120088	CRHR1	ENST00000293493	1	BasGan
rs62057108	6.31e-24	Drink per week	ENSG00000120088	CRHR1	ENST00000293493	1	BasGan
rs62057109	6.31e-24	Drink per week	ENSG00000120088	CRHR1	ENST00000293493	1	BasGan
rs78074121	5.644e-24	Drink per week	ENSG00000120088	CRHR1	ENST00000293493	1	BasGan
rs62057110	6.31e-24	Drink per week	ENSG00000120088	CRHR1	ENST00000293493	1	BasGan
rs62057111	7.418e-24	Drink per week	ENSG00000120088	CRHR1	ENST00000293493	1	BasGan
rs62057112	5.644e-24	Drink per week	ENSG00000120088	CRHR1	ENST00000293493	1	BasGan
rs74457229	4.084e-24	Drink per week	ENSG00000186868	MAPT	ENST00000262410	1	BasGan
rs74548327	4.084e-24	Drink per week	ENSG00000186868	MAPT	ENST00000262410	1	BasGan
rs111972148	4.307e-24	Drink per week	ENSG00000186868	MAPT	ENST00000262410	1	BasGan
rs76324150	4.307e-24	Drink per week	ENSG00000186868	MAPT	ENST00000262410	1	BasGan
rs113347741	4.307e-24	Drink per week	ENSG00000186868	MAPT	ENST00000262410	1	BasGan
rs78720789	4.307e-24	Drink per week	ENSG00000186868	MAPT	ENST00000262410	1	BasGan
rs4792891	2.296e-11	Drink per week	ENSG00000186868	MAPT	ENST00000262410	1	BasGan
rs74496580	4.307e-24	Drink per week	ENSG00000186868	MAPT	ENST00000262410	1	BasGan
rs62056782	4.307e-24	Drink per week	ENSG00000186868	MAPT	ENST00000262410	1	BasGan
rs80346216	4.307e-24	Drink per week	ENSG00000186868	MAPT	ENST00000262410	1	BasGan
rs76632685	4.307e-24	Drink per week	ENSG00000186868	MAPT	ENST00000262410	1	BasGan
rs62056783	4.307e-24	Drink per week	ENSG00000186868	MAPT	ENST00000262410	1	BasGan
rs62056784	4.531e-24	Drink per week	ENSG00000186868	MAPT	ENST00000262410	1	BasGan
rs4974930	9.056e-17	Drink per week	ENSG00000157796	WDR19	ENST00000510315	8	BasGan
rs13114461	9.399e-17	Drink per week	ENSG00000138821	SLC39A8	ENST00000394833	5	BasGan
rs13114738	8.026e-17	Drink per week	ENSG00000138821	SLC39A8	ENST00000394833	5	BasGan
rs17367849	4.091e-08	Drink per week	ENSG00000100413	POLR3H	ENST00000355209	2	BasGan
rs12484175	4.342e-08	Drink per week	ENSG00000172346	CSDC2	ENST00000306149	1	BasGan
rs715325	1.828e-15	Drink per week	ENSG00000115226	FNDC4	ENST00000476197	2	BasGan
rs13383034	1.856e-13	Drink per week	ENSG00000259439	LINC01833	ENST00000437916	1	BasGan
rs163499	1.685e-08	Drink per week	ENSG00000259439	LINC01833	ENST00000437916	1	BasGan
rs10742803	2.644e-15	Drink per week	ENSG00000165915	SLC39A13	ENST00000524886	8	BasGan
rs2293580	1.991e-15	Drink per week	ENSG00000165915	SLC39A13	ENST00000524886	8	BasGan
rs11039255	1.184e-13	Drink per week	ENSG00000149187	CELF1	ENST00000534614	10	BasGan
rs10742814	2.644e-15	Drink per week	ENSG00000149187	CELF1	ENST00000310513	2	BasGan
rs12794570	9.993e-14	Drink per week	ENSG00000109919	MTCH2	ENST00000539759	1	BasGan
rs7130758	2.312e-13	Drink per week	ENSG00000109920	FNBP4	ENST00000531394	6	BasGan
rs61902787	5.025e-13	Drink per week	ENSG00000149295	DRD2	ENST00000362072	2	BasGan
rs61902807	6.222e-13	Drink per week	ENSG00000149295	DRD2	ENST00000362072	2	BasGan
rs35866622	2.272e-09	Drink per week	ENSG00000063180	CA11	ENST00000084798	1	ARC
rs13168787	7.738e-09	Drink per week	ENSG00000245526	LINC00461	ENST00000506014	3	ARC
rs2293577	2.969e-15	Drink per week	ENSG00000165916	PSMC3	ENST00000602866	1	ARC
rs2293578	1.486e-16	Drink per week	ENSG00000165916	PSMC3	ENST00000602866	1	ARC
rs10742803	2.644e-15	Drink per week	ENSG00000165916	PSMC3	ENST00000602866	1	ARC
rs2293580	1.991e-15	Drink per week	ENSG00000165916	PSMC3	ENST00000602866	1	ARC
rs7102205	2.806e-15	Drink per week	ENSG00000109920	FNBP4	ENST00000531394	6	ARC
rs7948028	3.672e-13	Drink per week	ENSG00000149295	DRD2	ENST00000362072	2	ARC
rs780107	2.806e-15	Drink per week	ENSG00000138002	IFT172	ENST00000463613	2	ARC
rs132902	2.955e-08	Drink per week	ENSG00000167074	TEF	ENST00000266304	2	ARC
rs17367849	4.091e-08	Drink per week	ENSG00000100413	POLR3H	ENST00000355209	2	ARC
rs12484175	4.342e-08	Drink per week	ENSG00000172346	CSDC2	ENST00000306149	1	ARC
rs11939718	1.231e-12	Drink per week	ENSG00000035928	RFC1	ENST00000349703	1	ARC
rs13137902	9.053e-13	Drink per week	ENSG00000035928	RFC1	ENST00000349703	1	ARC
rs79724577	3.96e-14	Drink per week	ENSG00000159314	ARHGAP27	ENST00000581991	12	ARC
rs62064598	9.076e-15	Drink per week	ENSG00000159314	ARHGAP27	ENST00000581991	12	ARC
rs422112	4.084e-24	Drink per week	ENSG00000204650		ENST00000585118	1	ARC
rs417968	3.861e-24	Drink per week	ENSG00000204650		ENST00000585118	1	ARC
rs422112	4.084e-24	Drink per week	ENSG00000263715		ENST00000634540	1	ARC
rs417968	3.861e-24	Drink per week	ENSG00000263715		ENST00000634540	1	ARC
rs62055947	7.197e-24	Drink per week	ENSG00000120088	CRHR1	ENST00000293493	1	ARC
rs62055948	7.639e-24	Drink per week	ENSG00000120088	CRHR1	ENST00000293493	1	ARC
rs113871181	5.644e-24	Drink per week	ENSG00000120088	CRHR1	ENST00000293493	1	ARC
rs111370985	6.088e-24	Drink per week	ENSG00000120088	CRHR1	ENST00000293493	1	ARC
rs55787105	5.644e-24	Drink per week	ENSG00000120088	CRHR1	ENST00000293493	1	ARC
rs62055950	6.088e-24	Drink per week	ENSG00000120088	CRHR1	ENST00000293493	1	ARC
rs56043078	5.866e-24	Drink per week	ENSG00000120088	CRHR1	ENST00000293493	1	ARC
rs56319902	3.189e-24	Drink per week	ENSG00000120088	CRHR1	ENST00000293493	1	ARC
rs55943044	3.189e-24	Drink per week	ENSG00000120088	CRHR1	ENST00000293493	1	ARC
rs17689608	6.31e-24	Drink per week	ENSG00000120088	CRHR1	ENST00000580876	5	ARC
rs62057108	6.31e-24	Drink per week	ENSG00000120088	CRHR1	ENST00000580876	5	ARC
rs62057109	6.31e-24	Drink per week	ENSG00000120088	CRHR1	ENST00000580876	5	ARC
rs78074121	5.644e-24	Drink per week	ENSG00000120088	CRHR1	ENST00000580876	5	ARC
rs62057110	6.31e-24	Drink per week	ENSG00000120088	CRHR1	ENST00000580876	5	ARC
rs62057111	7.418e-24	Drink per week	ENSG00000120088	CRHR1	ENST00000580876	5	ARC
rs62057112	5.644e-24	Drink per week	ENSG00000120088	CRHR1	ENST00000580876	5	ARC
rs2106785	1.818e-23	Drink per week	ENSG00000120088	CRHR1	ENST00000580876	5	ARC
rs56150806	6.975e-24	Drink per week	ENSG00000120088	CRHR1	ENST00000580876	5	ARC
rs17690314	6.754e-24	Drink per week	ENSG00000120088	CRHR1	ENST00000580876	5	ARC
rs74509629	4.307e-24	Drink per week	ENSG00000264589	MAPT-AS1	ENST00000634876	1	ARC
rs79290980	4.307e-24	Drink per week	ENSG00000264589	MAPT-AS1	ENST00000634876	1	ARC
rs1467968	5.644e-24	Drink per week	ENSG00000264589	MAPT-AS1	ENST00000634876	1	ARC
rs4371195	5.421e-24	Drink per week	ENSG00000264589	MAPT-AS1	ENST00000634876	1	ARC
rs12150125	5.866e-24	Drink per week	ENSG00000264589	MAPT-AS1	ENST00000634876	1	ARC
rs12150527	4.084e-24	Drink per week	ENSG00000264589	MAPT-AS1	ENST00000634876	1	ARC
rs199528	5.05e-22	Drink per week	ENSG00000108379	WNT3	ENST00000573788	1	ARC
rs28729187	1.198e-08	Drink per week	ENSG00000196502	SULT1A1	ENST00000350842	1	ARC
rs28480369	1.083e-08	Drink per week	ENSG00000196502	SULT1A1	ENST00000350842	1	ARC
rs28676837	1.057e-08	Drink per week	ENSG00000196502	SULT1A1	ENST00000350842	1	ARC
rs8055138	4.404e-11	Drink per week	ENSG00000178188	SH2B1	ENST00000337120	2	ARC
rs7132908	4.216e-08	Drink per week	ENSG00000135472	FAIM2	ENST00000320634	2	ARC
rs35807116	1.215e-09	Drink per week	ENSG00000179335	CLK3	ENST00000562389	4	ARC
rs56384960	4.976e-24	Drink per week	ENSG00000120088	CRHR1	ENST00000293493	1	MDT
rs56178230	4.976e-24	Drink per week	ENSG00000120088	CRHR1	ENST00000293493	1	MDT
rs80157557	4.976e-24	Drink per week	ENSG00000120088	CRHR1	ENST00000293493	1	MDT
rs76728632	4.754e-24	Drink per week	ENSG00000120088	CRHR1	ENST00000293493	1	MDT
rs17563827	4.976e-24	Drink per week	ENSG00000120088	CRHR1	ENST00000293493	1	MDT
rs242940	1.429e-08	Drink per week	ENSG00000120088	CRHR1	ENST00000580876	5	MDT
rs55915917	4.084e-24	Drink per week	ENSG00000120088	CRHR1	ENST00000580876	5	MDT
rs55668363	2.965e-24	Drink per week	ENSG00000120088	CRHR1	ENST00000580876	5	MDT
rs17689608	6.31e-24	Drink per week	ENSG00000120088	CRHR1	ENST00000580876	5	MDT
rs62057108	6.31e-24	Drink per week	ENSG00000120088	CRHR1	ENST00000580876	5	MDT
rs62057109	6.31e-24	Drink per week	ENSG00000120088	CRHR1	ENST00000580876	5	MDT
rs78074121	5.644e-24	Drink per week	ENSG00000120088	CRHR1	ENST00000580876	5	MDT
rs62057110	6.31e-24	Drink per week	ENSG00000120088	CRHR1	ENST00000580876	5	MDT
rs62057111	7.418e-24	Drink per week	ENSG00000120088	CRHR1	ENST00000580876	5	MDT
rs62057112	5.644e-24	Drink per week	ENSG00000120088	CRHR1	ENST00000580876	5	MDT
rs74496580	4.307e-24	Drink per week	ENSG00000186868	MAPT	ENST00000262410	1	MDT
rs62056782	4.307e-24	Drink per week	ENSG00000186868	MAPT	ENST00000262410	1	MDT
rs80346216	4.307e-24	Drink per week	ENSG00000186868	MAPT	ENST00000262410	1	MDT
rs76632685	4.307e-24	Drink per week	ENSG00000186868	MAPT	ENST00000262410	1	MDT
rs62056783	4.307e-24	Drink per week	ENSG00000186868	MAPT	ENST00000262410	1	MDT
rs62056784	4.531e-24	Drink per week	ENSG00000186868	MAPT	ENST00000262410	1	MDT
rs62056803	4.307e-24	Drink per week	ENSG00000264589	MAPT-AS1	ENST00000634876	1	MDT
rs62056804	4.754e-24	Drink per week	ENSG00000264589	MAPT-AS1	ENST00000634876	1	MDT
rs77084869	4.531e-24	Drink per week	ENSG00000264589	MAPT-AS1	ENST00000634876	1	MDT
rs74573628	4.531e-24	Drink per week	ENSG00000264589	MAPT-AS1	ENST00000634876	1	MDT
rs74509629	4.307e-24	Drink per week	ENSG00000264589	MAPT-AS1	ENST00000634876	1	MDT
rs79290980	4.307e-24	Drink per week	ENSG00000264589	MAPT-AS1	ENST00000634876	1	MDT
rs1467968	5.644e-24	Drink per week	ENSG00000264589	MAPT-AS1	ENST00000634876	1	MDT
rs4371195	5.421e-24	Drink per week	ENSG00000264589	MAPT-AS1	ENST00000634876	1	MDT
rs12150125	5.866e-24	Drink per week	ENSG00000264589	MAPT-AS1	ENST00000634876	1	MDT
rs12150527	4.084e-24	Drink per week	ENSG00000264589	MAPT-AS1	ENST00000634876	1	MDT
rs17563965	4.084e-24	Drink per week	ENSG00000264589	MAPT-AS1	ENST00000634876	1	MDT
rs17563986	4.307e-24	Drink per week	ENSG00000264589	MAPT-AS1	ENST00000634876	1	MDT
rs17564020	3.413e-24	Drink per week	ENSG00000264589	MAPT-AS1	ENST00000634876	1	MDT
rs62062793	5.199e-24	Drink per week	ENSG00000186868	MAPT	ENST00000576518	3	MDT
rs62062794	5.199e-24	Drink per week	ENSG00000186868	MAPT	ENST00000576518	3	MDT
rs78556223	1.752e-23	Drink per week	ENSG00000186868	MAPT	ENST00000576518	3	MDT
rs242561	7.197e-24	Drink per week	ENSG00000186868	MAPT	ENST00000576518	3	MDT
rs62062795	5.199e-24	Drink per week	ENSG00000186868	MAPT	ENST00000576518	3	MDT
rs62063280	1.752e-23	Drink per week	ENSG00000186868	MAPT	ENST00000576518	3	MDT
rs17650842	1.161e-23	Drink per week	ENSG00000186868	MAPT	ENST00000576518	3	MDT
rs62063291	1.358e-23	Drink per week	ENSG00000186868	MAPT	ENST00000576518	3	MDT
rs62063292	6.088e-24	Drink per week	ENSG00000186868	MAPT	ENST00000576518	3	MDT
rs62063293	6.088e-24	Drink per week	ENSG00000186868	MAPT	ENST00000576518	3	MDT
rs17573447	4.307e-24	Drink per week	ENSG00000186868	MAPT	ENST00000576518	3	MDT
rs62064662	4.754e-24	Drink per week	ENSG00000186868	MAPT	ENST00000576518	3	MDT
rs62064663	3.413e-24	Drink per week	ENSG00000186868	MAPT	ENST00000576518	3	MDT
rs113894932	4.084e-24	Drink per week	ENSG00000186868	MAPT	ENST00000576518	3	MDT
rs4666010	2.194e-08	Drink per week	ENSG00000163798	SLC4A1AP	ENST00000326019	1	MDT
rs4666010	2.194e-08	Drink per week	ENSG00000119760	SUPT7L	ENST00000337768	1	MDT
rs132902	2.955e-08	Drink per week	ENSG00000167074	TEF	ENST00000266304	2	MDT
rs17367849	4.091e-08	Drink per week	ENSG00000100413	POLR3H	ENST00000355209	2	MDT
rs28729187	1.198e-08	Drink per week	ENSG00000196502	SULT1A1	ENST00000350842	1	MDT
rs28480369	1.083e-08	Drink per week	ENSG00000196502	SULT1A1	ENST00000350842	1	MDT
rs28676837	1.057e-08	Drink per week	ENSG00000196502	SULT1A1	ENST00000350842	1	MDT
rs35866622	2.272e-09	Drink per week	ENSG00000105552	BCAT2	ENST00000545387	1	MDT
rs13168787	7.738e-09	Drink per week	ENSG00000245526	LINC00461	ENST00000506978	2	MDT
rs12705180	1.275e-08	Drink per week	ENSG00000164815	ORC5	ENST00000297431	1	MDT
rs10742803	2.644e-15	Drink per week	ENSG00000165915	SLC39A13	ENST00000524886	8	MDT
rs2293580	1.991e-15	Drink per week	ENSG00000165915	SLC39A13	ENST00000524886	8	MDT
rs1064608	1.229e-13	Drink per week	ENSG00000109919	MTCH2	ENST00000534074	3	MDT
rs7102205	2.806e-15	Drink per week	ENSG00000109920	FNBP4	ENST00000531394	6	MDT
rs11039376	2.969e-15	Drink per week	ENSG00000109920	FNBP4	ENST00000263773	1	MDT
rs11039377	1.188e-15	Drink per week	ENSG00000109920	FNBP4	ENST00000263773	1	MDT
rs7948028	3.672e-13	Drink per week	ENSG00000149295	DRD2	ENST00000362072	2	MDT
rs962961	9.8e-09	Drink per week	ENSG00000165588	OTX2	ENST00000339475	1	MDT
rs2274794	9.672e-09	Drink per week	ENSG00000165588	OTX2	ENST00000339475	1	MDT
rs2274793	8.254e-09	Drink per week	ENSG00000165588	OTX2	ENST00000339475	1	MDT
rs132902	2.955e-08	Drink per week	ENSG00000167074	TEF	ENST00000266304	2	RMTG
rs12484175	4.342e-08	Drink per week	ENSG00000172346	CSDC2	ENST00000306149	1	RMTG
rs11855740	4.594e-08	Drink per week	ENSG00000138593	SECISBP2L	ENST00000561203	4	RMTG
rs35866622	2.272e-09	Drink per week	ENSG00000063180	CA11	ENST00000084798	1	RMTG
rs2274794	9.672e-09	Drink per week	ENSG00000165588	OTX2	ENST00000339475	1	RMTG
rs2274793	8.254e-09	Drink per week	ENSG00000165588	OTX2	ENST00000339475	1	RMTG
rs13097628	3.587e-08	Drink per week	ENSG00000157036	EXOG	ENST00000412107	1	RMTG
rs7132908	4.216e-08	Drink per week	ENSG00000135472	FAIM2	ENST00000550890	4	RMTG
rs7132908	4.216e-08	Drink per week	ENSG00000135472	FAIM2	ENST00000320634	2	RMTG
rs17689608	6.31e-24	Drink per week	ENSG00000120088	CRHR1	ENST00000293493	1	RMTG
rs62057108	6.31e-24	Drink per week	ENSG00000120088	CRHR1	ENST00000293493	1	RMTG
rs62057109	6.31e-24	Drink per week	ENSG00000120088	CRHR1	ENST00000293493	1	RMTG
rs78074121	5.644e-24	Drink per week	ENSG00000120088	CRHR1	ENST00000293493	1	RMTG
rs62057110	6.31e-24	Drink per week	ENSG00000120088	CRHR1	ENST00000293493	1	RMTG
rs62057111	7.418e-24	Drink per week	ENSG00000120088	CRHR1	ENST00000293493	1	RMTG
rs62057112	5.644e-24	Drink per week	ENSG00000120088	CRHR1	ENST00000293493	1	RMTG
rs74496580	4.307e-24	Drink per week	ENSG00000186868	MAPT	ENST00000262410	1	RMTG
rs62056782	4.307e-24	Drink per week	ENSG00000186868	MAPT	ENST00000262410	1	RMTG
rs80346216	4.307e-24	Drink per week	ENSG00000186868	MAPT	ENST00000262410	1	RMTG
rs76632685	4.307e-24	Drink per week	ENSG00000186868	MAPT	ENST00000262410	1	RMTG
rs62056783	4.307e-24	Drink per week	ENSG00000186868	MAPT	ENST00000262410	1	RMTG
rs62056784	4.531e-24	Drink per week	ENSG00000186868	MAPT	ENST00000262410	1	RMTG
rs74509629	4.307e-24	Drink per week	ENSG00000264589	MAPT-AS1	ENST00000634876	1	RMTG
rs79290980	4.307e-24	Drink per week	ENSG00000264589	MAPT-AS1	ENST00000634876	1	RMTG
rs1467968	5.644e-24	Drink per week	ENSG00000264589	MAPT-AS1	ENST00000634876	1	RMTG
rs4371195	5.421e-24	Drink per week	ENSG00000264589	MAPT-AS1	ENST00000634876	1	RMTG
rs12150125	5.866e-24	Drink per week	ENSG00000264589	MAPT-AS1	ENST00000634876	1	RMTG
rs12150527	4.084e-24	Drink per week	ENSG00000264589	MAPT-AS1	ENST00000634876	1	RMTG
rs62062793	5.199e-24	Drink per week	ENSG00000186868	MAPT	ENST00000576518	3	RMTG
rs62062794	5.199e-24	Drink per week	ENSG00000186868	MAPT	ENST00000576518	3	RMTG
rs78556223	1.752e-23	Drink per week	ENSG00000186868	MAPT	ENST00000576518	3	RMTG
rs242561	7.197e-24	Drink per week	ENSG00000186868	MAPT	ENST00000576518	3	RMTG
rs62062795	5.199e-24	Drink per week	ENSG00000186868	MAPT	ENST00000576518	3	RMTG
rs62063291	1.358e-23	Drink per week	ENSG00000186868	MAPT	ENST00000576518	3	RMTG
rs62063292	6.088e-24	Drink per week	ENSG00000186868	MAPT	ENST00000576518	3	RMTG
rs62063293	6.088e-24	Drink per week	ENSG00000186868	MAPT	ENST00000576518	3	RMTG
rs17573447	4.307e-24	Drink per week	ENSG00000186868	MAPT	ENST00000576518	3	RMTG
rs62064662	4.754e-24	Drink per week	ENSG00000186868	MAPT	ENST00000576518	3	RMTG
rs62064663	3.413e-24	Drink per week	ENSG00000186868	MAPT	ENST00000576518	3	RMTG
rs113894932	4.084e-24	Drink per week	ENSG00000186868	MAPT	ENST00000576518	3	RMTG
rs8055138	4.404e-11	Drink per week	ENSG00000178188	SH2B1	ENST00000337120	2	RMTG
rs6485753	3.131e-15	Drink per week	ENSG00000165915	SLC39A13	ENST00000531974	2	RMTG
rs4752990	1.006e-15	Drink per week	ENSG00000165915	SLC39A13	ENST00000531974	2	RMTG
rs2293577	2.969e-15	Drink per week	ENSG00000165916	PSMC3	ENST00000602866	1	RMTG
rs2293578	1.486e-16	Drink per week	ENSG00000165916	PSMC3	ENST00000602866	1	RMTG
rs7102205	2.806e-15	Drink per week	ENSG00000109920	FNBP4	ENST00000531394	6	RMTG
rs7130758	2.312e-13	Drink per week	ENSG00000109920	FNBP4	ENST00000531394	6	RMTG
rs2293577	2.969e-15	Drink per week	ENSG00000165915	SLC39A13	ENST00000524928	5	DRN
rs2293578	1.486e-16	Drink per week	ENSG00000165915	SLC39A13	ENST00000524928	5	DRN
rs10742803	2.644e-15	Drink per week	ENSG00000165915	SLC39A13	ENST00000524928	5	DRN
rs2293580	1.991e-15	Drink per week	ENSG00000165915	SLC39A13	ENST00000524928	5	DRN
rs12292911	4.342e-08	Drink per week	ENSG00000165916	PSMC3	ENST00000602866	1	DRN
rs60075622	1.828e-15	Drink per week	ENSG00000165916	PSMC3	ENST00000602866	1	DRN
rs7102205	2.806e-15	Drink per week	ENSG00000109920	FNBP4	ENST00000531394	6	DRN
rs11039376	2.969e-15	Drink per week	ENSG00000109920	FNBP4	ENST00000263773	1	DRN
rs11039377	1.188e-15	Drink per week	ENSG00000109920	FNBP4	ENST00000263773	1	DRN
rs8055138	4.404e-11	Drink per week	ENSG00000178188	SH2B1	ENST00000337120	2	DRN
rs35368205	2.321e-08	Drink per week	ENSG00000009950	MLXIPL	ENST00000476404	4	DRN
rs35368205	2.321e-08	Drink per week	ENSG00000009950	MLXIPL	ENST00000488212	3	DRN
rs12705180	1.275e-08	Drink per week	ENSG00000164815	ORC5	ENST00000297431	1	DRN
rs7132908	4.216e-08	Drink per week	ENSG00000135472	FAIM2	ENST00000550890	4	DRN
rs7132908	4.216e-08	Drink per week	ENSG00000135472	FAIM2	ENST00000320634	2	DRN
rs13097628	3.587e-08	Drink per week	ENSG00000157036	EXOG	ENST00000483749	3	DRN
rs56384960	4.976e-24	Drink per week	ENSG00000120088	CRHR1	ENST00000293493	1	DRN
rs56178230	4.976e-24	Drink per week	ENSG00000120088	CRHR1	ENST00000293493	1	DRN
rs80157557	4.976e-24	Drink per week	ENSG00000120088	CRHR1	ENST00000293493	1	DRN
rs76728632	4.754e-24	Drink per week	ENSG00000120088	CRHR1	ENST00000293493	1	DRN
rs17563827	4.976e-24	Drink per week	ENSG00000120088	CRHR1	ENST00000293493	1	DRN
rs17689608	6.31e-24	Drink per week	ENSG00000120088	CRHR1	ENST00000293493	1	DRN
rs62057108	6.31e-24	Drink per week	ENSG00000120088	CRHR1	ENST00000293493	1	DRN
rs62057109	6.31e-24	Drink per week	ENSG00000120088	CRHR1	ENST00000293493	1	DRN
rs78074121	5.644e-24	Drink per week	ENSG00000120088	CRHR1	ENST00000293493	1	DRN
rs62057110	6.31e-24	Drink per week	ENSG00000120088	CRHR1	ENST00000293493	1	DRN
rs62057111	7.418e-24	Drink per week	ENSG00000120088	CRHR1	ENST00000293493	1	DRN
rs62057112	5.644e-24	Drink per week	ENSG00000120088	CRHR1	ENST00000293493	1	DRN
rs62057113	6.31e-24	Drink per week	ENSG00000120088	CRHR1	ENST00000293493	1	DRN
rs78506181	5.866e-24	Drink per week	ENSG00000120088	CRHR1	ENST00000293493	1	DRN
rs79600142	4.531e-24	Drink per week	ENSG00000120088	CRHR1	ENST00000293493	1	DRN
rs242937	8.309e-12	Drink per week	ENSG00000120088	CRHR1	ENST00000293493	1	DRN
rs17573447	4.307e-24	Drink per week	ENSG00000186868	MAPT	ENST00000576518	3	DRN
rs62064662	4.754e-24	Drink per week	ENSG00000186868	MAPT	ENST00000576518	3	DRN
rs62064663	3.413e-24	Drink per week	ENSG00000186868	MAPT	ENST00000576518	3	DRN
rs113894932	4.084e-24	Drink per week	ENSG00000186868	MAPT	ENST00000576518	3	DRN
rs8070723	4.531e-24	Drink per week	ENSG00000186868	MAPT	ENST00000576518	3	DRN
rs17573509	3.671e-21	Drink per week	ENSG00000186868	MAPT	ENST00000576518	3	DRN
rs62064664	5.199e-24	Drink per week	ENSG00000186868	MAPT	ENST00000576518	3	DRN
rs62064665	4.307e-24	Drink per week	ENSG00000186868	MAPT	ENST00000576518	3	DRN
rs733966	4.531e-24	Drink per week	ENSG00000186868	MAPT	ENST00000576518	3	DRN
rs733967	4.754e-24	Drink per week	ENSG00000186868	MAPT	ENST00000576518	3	DRN
rs733968	4.754e-24	Drink per week	ENSG00000186868	MAPT	ENST00000576518	3	DRN
rs733969	4.976e-24	Drink per week	ENSG00000186868	MAPT	ENST00000576518	3	DRN
rs4283261	4.754e-24	Drink per week	ENSG00000186868	MAPT	ENST00000576518	3	DRN
rs62062265	4.976e-24	Drink per week	ENSG00000186868	MAPT	ENST00000576518	3	DRN
rs75666751	4.754e-24	Drink per week	ENSG00000186868	MAPT	ENST00000576518	3	DRN
rs34579536	1.927e-23	Drink per week	ENSG00000186868	MAPT	ENST00000576518	3	DRN
rs17574425	4.976e-24	Drink per week	ENSG00000186868	MAPT	ENST00000576518	3	DRN
rs55881134	4.754e-24	Drink per week	ENSG00000186868	MAPT	ENST00000576518	3	DRN
rs199443	1.564e-22	Drink per week	ENSG00000108379	WNT3	ENST00000225512	2	DRN
rs199442	1.31e-17	Drink per week	ENSG00000108379	WNT3	ENST00000225512	2	DRN
rs199536	1.293e-17	Drink per week	ENSG00000108379	WNT3	ENST00000225512	2	DRN
rs199528	5.05e-22	Drink per week	ENSG00000108379	WNT3	ENST00000225512	2	DRN
rs35866622	2.272e-09	Drink per week	ENSG00000105552	BCAT2	ENST00000545387	1	DRN
rs973579	1.135e-09	Drink per week	ENSG00000105552	BCAT2	ENST00000545387	1	DRN
rs132902	2.955e-08	Drink per week	ENSG00000167074	TEF	ENST00000266304	2	DRN
rs17367849	4.091e-08	Drink per week	ENSG00000100413	POLR3H	ENST00000355209	2	DRN
rs460888	4.971e-08	Drink per week	ENSG00000169925	BRD3	ENST00000303407	2	DRN
rs1122227	1.237e-08	Drink per week	ENSG00000115204	MPV17	ENST00000233545	3	DRN
rs1122227	1.237e-08	Drink per week	ENSG00000115204	MPV17	ENST00000402310	2	DRN
rs780107	2.806e-15	Drink per week	ENSG00000138002	IFT172	ENST00000463613	2	DRN
rs11939718	1.231e-12	Drink per week	ENSG00000035928	RFC1	ENST00000349703	1	DRN
rs35866622	2.272e-09	Drink per week	ENSG00000063180	CA11	ENST00000084798	1	HAB
rs1057233	8.453e-14	Drink per week	ENSG00000110514	MADD	ENST00000460452	11	HAB
rs1057233	8.453e-14	Drink per week	ENSG00000110514	MADD	ENST00000494403	12	HAB
rs2293577	2.969e-15	Drink per week	ENSG00000165915	SLC39A13	ENST00000524886	8	HAB
rs2293578	1.486e-16	Drink per week	ENSG00000165915	SLC39A13	ENST00000524886	8	HAB
rs10742803	2.644e-15	Drink per week	ENSG00000165915	SLC39A13	ENST00000524886	8	HAB
rs2293580	1.991e-15	Drink per week	ENSG00000165915	SLC39A13	ENST00000524886	8	HAB
rs7102205	2.806e-15	Drink per week	ENSG00000109920	FNBP4	ENST00000531394	6	HAB
rs11039376	2.969e-15	Drink per week	ENSG00000109920	FNBP4	ENST00000263773	1	HAB
rs11039377	1.188e-15	Drink per week	ENSG00000109920	FNBP4	ENST00000263773	1	HAB
rs7948028	3.672e-13	Drink per week	ENSG00000149295	DRD2	ENST00000362072	2	HAB
rs7132908	4.216e-08	Drink per week	ENSG00000135472	FAIM2	ENST00000550890	4	HAB
rs7132908	4.216e-08	Drink per week	ENSG00000135472	FAIM2	ENST00000320634	2	HAB
rs2274794	9.672e-09	Drink per week	ENSG00000165588	OTX2	ENST00000339475	1	HAB
rs2274793	8.254e-09	Drink per week	ENSG00000165588	OTX2	ENST00000339475	1	HAB
rs11939718	1.231e-12	Drink per week	ENSG00000035928	RFC1	ENST00000349703	1	HAB
rs13137902	9.053e-13	Drink per week	ENSG00000035928	RFC1	ENST00000349703	1	HAB
rs132902	2.955e-08	Drink per week	ENSG00000167074	TEF	ENST00000266304	2	HAB
rs9611604	4.091e-08	Drink per week	ENSG00000100412	ACO2	ENST00000482208	2	HAB
rs12484175	4.342e-08	Drink per week	ENSG00000172346	CSDC2	ENST00000306149	1	HAB
rs13097628	3.587e-08	Drink per week	ENSG00000157036	EXOG	ENST00000483749	3	HAB
rs928813	3.587e-08	Drink per week	ENSG00000157036	EXOG	ENST00000483749	3	HAB
rs35368205	2.321e-08	Drink per week	ENSG00000009950	MLXIPL	ENST00000345114	1	HAB
rs79724577	3.96e-14	Drink per week	ENSG00000159314	ARHGAP27	ENST00000590026	13	HAB
rs79724577	3.96e-14	Drink per week	ENSG00000159314	ARHGAP27	ENST00000581991	12	HAB
rs422112	4.084e-24	Drink per week	ENSG00000204650		ENST00000585118	1	HAB
rs417968	3.861e-24	Drink per week	ENSG00000204650		ENST00000585118	1	HAB
rs422112	4.084e-24	Drink per week	ENSG00000263715		ENST00000634540	1	HAB
rs417968	3.861e-24	Drink per week	ENSG00000263715		ENST00000634540	1	HAB
rs62055947	7.197e-24	Drink per week	ENSG00000120088	CRHR1	ENST00000293493	1	HAB
rs62055948	7.639e-24	Drink per week	ENSG00000120088	CRHR1	ENST00000293493	1	HAB
rs113871181	5.644e-24	Drink per week	ENSG00000120088	CRHR1	ENST00000293493	1	HAB
rs111370985	6.088e-24	Drink per week	ENSG00000120088	CRHR1	ENST00000293493	1	HAB
rs55787105	5.644e-24	Drink per week	ENSG00000120088	CRHR1	ENST00000293493	1	HAB
rs62055950	6.088e-24	Drink per week	ENSG00000120088	CRHR1	ENST00000293493	1	HAB
rs56043078	5.866e-24	Drink per week	ENSG00000120088	CRHR1	ENST00000293493	1	HAB
rs56319902	3.189e-24	Drink per week	ENSG00000120088	CRHR1	ENST00000293493	1	HAB
rs55943044	3.189e-24	Drink per week	ENSG00000120088	CRHR1	ENST00000293493	1	HAB
rs17689608	6.31e-24	Drink per week	ENSG00000120088	CRHR1	ENST00000580876	5	HAB
rs62057108	6.31e-24	Drink per week	ENSG00000120088	CRHR1	ENST00000580876	5	HAB
rs62057109	6.31e-24	Drink per week	ENSG00000120088	CRHR1	ENST00000580876	5	HAB
rs78074121	5.644e-24	Drink per week	ENSG00000120088	CRHR1	ENST00000580876	5	HAB
rs62057110	6.31e-24	Drink per week	ENSG00000120088	CRHR1	ENST00000580876	5	HAB
rs62057111	7.418e-24	Drink per week	ENSG00000120088	CRHR1	ENST00000580876	5	HAB
rs62057112	5.644e-24	Drink per week	ENSG00000120088	CRHR1	ENST00000580876	5	HAB
rs74509629	4.307e-24	Drink per week	ENSG00000264589	MAPT-AS1	ENST00000634876	1	HAB
rs79290980	4.307e-24	Drink per week	ENSG00000264589	MAPT-AS1	ENST00000634876	1	HAB
rs1467968	5.644e-24	Drink per week	ENSG00000264589	MAPT-AS1	ENST00000634876	1	HAB
rs4371195	5.421e-24	Drink per week	ENSG00000264589	MAPT-AS1	ENST00000634876	1	HAB
rs12150125	5.866e-24	Drink per week	ENSG00000264589	MAPT-AS1	ENST00000634876	1	HAB
rs12150527	4.084e-24	Drink per week	ENSG00000264589	MAPT-AS1	ENST00000634876	1	HAB
rs780107	2.806e-15	Drink per week	ENSG00000138002	IFT172	ENST00000463613	2	VTA
rs1881396	3.06e-09	Drink per week	ENSG00000198522	GPN1	ENST00000616939	2	VTA
rs35368205	2.321e-08	Drink per week	ENSG00000009950	MLXIPL	ENST00000476404	4	VTA
rs35368205	2.321e-08	Drink per week	ENSG00000009950	MLXIPL	ENST00000488212	3	VTA
rs79724577	3.96e-14	Drink per week	ENSG00000159314	ARHGAP27	ENST00000590026	13	VTA
rs79724577	3.96e-14	Drink per week	ENSG00000159314	ARHGAP27	ENST00000581991	12	VTA
rs422112	4.084e-24	Drink per week	ENSG00000204650		ENST00000585118	1	VTA
rs417968	3.861e-24	Drink per week	ENSG00000204650		ENST00000585118	1	VTA
rs422112	4.084e-24	Drink per week	ENSG00000263715		ENST00000634540	1	VTA
rs417968	3.861e-24	Drink per week	ENSG00000263715		ENST00000634540	1	VTA
rs62055947	7.197e-24	Drink per week	ENSG00000120088	CRHR1	ENST00000293493	1	VTA
rs62055948	7.639e-24	Drink per week	ENSG00000120088	CRHR1	ENST00000293493	1	VTA
rs113871181	5.644e-24	Drink per week	ENSG00000120088	CRHR1	ENST00000293493	1	VTA
rs111370985	6.088e-24	Drink per week	ENSG00000120088	CRHR1	ENST00000293493	1	VTA
rs55787105	5.644e-24	Drink per week	ENSG00000120088	CRHR1	ENST00000293493	1	VTA
rs62055950	6.088e-24	Drink per week	ENSG00000120088	CRHR1	ENST00000293493	1	VTA
rs56043078	5.866e-24	Drink per week	ENSG00000120088	CRHR1	ENST00000293493	1	VTA
rs242940	1.429e-08	Drink per week	ENSG00000120088	CRHR1	ENST00000580876	5	VTA
rs55915917	4.084e-24	Drink per week	ENSG00000120088	CRHR1	ENST00000580876	5	VTA
rs55668363	2.965e-24	Drink per week	ENSG00000120088	CRHR1	ENST00000580876	5	VTA
rs17689608	6.31e-24	Drink per week	ENSG00000120088	CRHR1	ENST00000580876	5	VTA
rs62057108	6.31e-24	Drink per week	ENSG00000120088	CRHR1	ENST00000580876	5	VTA
rs62057109	6.31e-24	Drink per week	ENSG00000120088	CRHR1	ENST00000580876	5	VTA
rs78074121	5.644e-24	Drink per week	ENSG00000120088	CRHR1	ENST00000580876	5	VTA
rs62057110	6.31e-24	Drink per week	ENSG00000120088	CRHR1	ENST00000580876	5	VTA
rs62057111	7.418e-24	Drink per week	ENSG00000120088	CRHR1	ENST00000580876	5	VTA
rs62057112	5.644e-24	Drink per week	ENSG00000120088	CRHR1	ENST00000580876	5	VTA
rs2106785	1.818e-23	Drink per week	ENSG00000120088	CRHR1	ENST00000580876	5	VTA
rs56150806	6.975e-24	Drink per week	ENSG00000120088	CRHR1	ENST00000580876	5	VTA
rs17690314	6.754e-24	Drink per week	ENSG00000120088	CRHR1	ENST00000580876	5	VTA
rs74496580	4.307e-24	Drink per week	ENSG00000186868	MAPT	ENST00000262410	1	VTA
rs62056782	4.307e-24	Drink per week	ENSG00000186868	MAPT	ENST00000262410	1	VTA
rs80346216	4.307e-24	Drink per week	ENSG00000186868	MAPT	ENST00000262410	1	VTA
rs76632685	4.307e-24	Drink per week	ENSG00000186868	MAPT	ENST00000262410	1	VTA
rs62056783	4.307e-24	Drink per week	ENSG00000186868	MAPT	ENST00000262410	1	VTA
rs62056784	4.531e-24	Drink per week	ENSG00000186868	MAPT	ENST00000262410	1	VTA
rs74509629	4.307e-24	Drink per week	ENSG00000264589	MAPT-AS1	ENST00000634876	1	VTA
rs79290980	4.307e-24	Drink per week	ENSG00000264589	MAPT-AS1	ENST00000634876	1	VTA
rs1467968	5.644e-24	Drink per week	ENSG00000264589	MAPT-AS1	ENST00000634876	1	VTA
rs4371195	5.421e-24	Drink per week	ENSG00000264589	MAPT-AS1	ENST00000634876	1	VTA
rs12150125	5.866e-24	Drink per week	ENSG00000264589	MAPT-AS1	ENST00000634876	1	VTA
rs12150527	4.084e-24	Drink per week	ENSG00000264589	MAPT-AS1	ENST00000634876	1	VTA
rs199524	3.708e-17	Drink per week	ENSG00000108379	WNT3	ENST00000225512	2	VTA
rs199523	3.534e-17	Drink per week	ENSG00000108379	WNT3	ENST00000225512	2	VTA
rs10742803	2.644e-15	Drink per week	ENSG00000165915	SLC39A13	ENST00000524886	8	VTA
rs2293580	1.991e-15	Drink per week	ENSG00000165915	SLC39A13	ENST00000524886	8	VTA
rs7102205	2.806e-15	Drink per week	ENSG00000109920	FNBP4	ENST00000531394	6	VTA
rs35807116	1.215e-09	Drink per week	ENSG00000179335	CLK3	ENST00000562389	4	VTA
rs13097628	3.587e-08	Drink per week	ENSG00000114739	ACVR2B	ENST00000461232	2	VTA
rs13168787	7.738e-09	Drink per week	ENSG00000245526	LINC00461	ENST00000506978	2	VTA
rs132902	2.955e-08	Drink per week	ENSG00000167074	TEF	ENST00000266304	2	VTA
rs12484175	4.342e-08	Drink per week	ENSG00000172346	CSDC2	ENST00000306149	1	VTA
rs8055138	4.404e-11	Drink per week	ENSG00000178188	SH2B1	ENST00000337120	2	VTA
rs962961	9.8e-09	Drink per week	ENSG00000165588	OTX2	ENST00000339475	1	VTA
rs2274794	9.672e-09	Drink per week	ENSG00000165588	OTX2	ENST00000339475	1	VTA
rs2274793	8.254e-09	Drink per week	ENSG00000165588	OTX2	ENST00000339475	1	VTA
rs11754600	1.967e-11	Insomnia	ENSG00000085382	HACE1	ENST00000262903	1	NEC
rs12528131	3.022e-09	Insomnia	ENSG00000085382	HACE1	ENST00000262903	1	NEC
rs2239923	1.025e-09	Insomnia	ENSG00000161714	PLCD3	ENST00000543623	7	NEC
rs2239923	1.025e-09	Insomnia	ENSG00000161714	PLCD3	ENST00000615898	6	NEC
rs12051846	2.465e-09	Insomnia	ENSG00000181513	ACBD4	ENST00000586346	2	NEC
rs2239923	1.025e-09	Insomnia	ENSG00000136448	NMT1	ENST00000588455	4	Limbic
rs12051846	2.465e-09	Insomnia	ENSG00000181513	ACBD4	ENST00000586346	2	Limbic
rs7208548	4.363e-08	Insomnia	ENSG00000184922	FMNL1	ENST00000331495	2	Limbic
rs4792819	1.603e-08	Insomnia	ENSG00000184922	FMNL1	ENST00000331495	2	Limbic
rs11754600	1.967e-11	Insomnia	ENSG00000085382	HACE1	ENST00000262903	1	Limbic
rs12528131	3.022e-09	Insomnia	ENSG00000085382	HACE1	ENST00000262903	1	Limbic
rs12051846	2.465e-09	Insomnia	ENSG00000181513	ACBD4	ENST00000586346	2	BasGan
rs11754600	1.967e-11	Insomnia	ENSG00000085382	HACE1	ENST00000369127	3	BasGan
rs12528131	3.022e-09	Insomnia	ENSG00000085382	HACE1	ENST00000369127	3	BasGan
rs2239923	1.025e-09	Insomnia	ENSG00000136448	NMT1	ENST00000591931	7	ARC
rs7208548	4.363e-08	Insomnia	ENSG00000168517	HEXIM2	ENST00000589230	3	ARC
rs4792819	1.603e-08	Insomnia	ENSG00000168517	HEXIM2	ENST00000589230	3	ARC
rs12051846	2.465e-09	Insomnia	ENSG00000181513	ACBD4	ENST00000586346	2	MDT
rs11754600	1.967e-11	Insomnia	ENSG00000085382	HACE1	ENST00000262903	1	MDT
rs12528131	3.022e-09	Insomnia	ENSG00000085382	HACE1	ENST00000262903	1	MDT
rs2239923	1.025e-09	Insomnia	ENSG00000136448	NMT1	ENST00000587014	6	RMTG
rs11754600	1.967e-11	Insomnia	ENSG00000085382	HACE1	ENST00000369127	3	HAB
rs12528131	3.022e-09	Insomnia	ENSG00000085382	HACE1	ENST00000369127	3	HAB
rs2239923	1.025e-09	Insomnia	ENSG00000136448	NMT1	ENST00000587014	6	HAB
rs2239923	1.025e-09	Insomnia	ENSG00000136448	NMT1	ENST00000591931	7	HAB
rs11754600	1.967e-11	Insomnia	ENSG00000085382	HACE1	ENST00000369127	3	VTA
rs12528131	3.022e-09	Insomnia	ENSG00000085382	HACE1	ENST00000369127	3	VTA
rs2239923	1.025e-09	Insomnia	ENSG00000136448	NMT1	ENST00000588455	4	VTA
rs12051846	2.465e-09	Insomnia	ENSG00000181513	ACBD4	ENST00000586346	2	VTA
rs41266779	2.83e-08	Depression	ENSG00000272462	U91328.1	ENST00000606723	1	NEC
rs13204572	1.013e-10	Depression	ENSG00000158373	HIST1H2BD	ENST00000377777	1	NEC
rs34961555	9.574e-11	Depression	ENSG00000158373	HIST1H2BD	ENST00000377777	1	NEC
rs36162392	6.101e-13	Depression	ENSG00000146109	ABT1	ENST00000274849	1	NEC
rs2076305	1.43e-09	Depression	ENSG00000124613	ZNF391	ENST00000244576	2	NEC
rs66841633	5.439e-15	Depression	ENSG00000124613	ZNF391	ENST00000244576	2	NEC
rs12526495	3.476e-08	Depression	ENSG00000124613	ZNF391	ENST00000244576	2	NEC
rs12529840	3.351e-09	Depression	ENSG00000124613	ZNF391	ENST00000244576	2	NEC
rs36042294	1.877e-09	Depression	ENSG00000281706	AL009179.1	ENST00000628328	1	NEC
rs203877	1.223e-11	Depression	ENSG00000196812	ZSCAN16	ENST00000340487	1	NEC
rs9380049	3.825e-12	Depression	ENSG00000196812	ZSCAN16	ENST00000340487	1	NEC
rs9380050	4.313e-12	Depression	ENSG00000196812	ZSCAN16	ENST00000340487	1	NEC
rs2281588	5.502e-12	Depression	ENSG00000196812	ZSCAN16	ENST00000340487	1	NEC
rs9348793	4.272e-12	Depression	ENSG00000196812	ZSCAN16	ENST00000340487	1	NEC
rs34130214	2.007e-14	Depression	ENSG00000196812	ZSCAN16	ENST00000340487	1	NEC
rs4713141	3.514e-12	Depression	ENSG00000196812	ZSCAN16	ENST00000340487	1	NEC
rs9461434	5.279e-12	Depression	ENSG00000196812	ZSCAN16	ENST00000340487	1	NEC
rs1947862	4.455e-12	Depression	ENSG00000198315	ZKSCAN8	ENST00000330236	1	NEC
rs9986596	7.928e-15	Depression	ENSG00000197062	ZSCAN26	ENST00000421553	1	NEC
rs9986596	7.928e-15	Depression	ENSG00000276302		ENST00000621053	1	NEC
rs7244667	7.219e-09	Depression	ENSG00000101489	CELF4	ENST00000420428	1	NEC
rs1557343	2.293e-09	Depression	ENSG00000101489	CELF4	ENST00000420428	1	NEC
rs9964724	1.786e-09	Depression	ENSG00000101489	CELF4	ENST00000420428	1	NEC
rs4801149	5.587e-09	Depression	ENSG00000196628	TCF4	ENST00000544241	17	NEC
rs1020169	7.044e-09	Depression	ENSG00000196628	TCF4	ENST00000544241	17	NEC
rs11209943	4.045e-17	Depression	ENSG00000172260	NEGR1	ENST00000357731	1	NEC
rs3101336	6.242e-18	Depression	ENSG00000172260	NEGR1	ENST00000357731	1	NEC
rs3101337	4.68e-18	Depression	ENSG00000172260	NEGR1	ENST00000357731	1	NEC
rs34361149	2.261e-10	Depression	ENSG00000172260	NEGR1	ENST00000357731	1	NEC
rs2756127	2.145e-10	Depression	ENSG00000166166	TRMT61A	ENST00000389749	1	NEC
rs9529119	4.643e-09	Depression	ENSG00000187676	B3GLCT	ENST00000343307	1	NEC
rs912609	4.784e-08	Depression	ENSG00000187676	B3GLCT	ENST00000343307	1	NEC
rs35655684	1.01e-09	Depression	ENSG00000187676	B3GLCT	ENST00000343307	1	NEC
rs9529314	3.716e-10	Depression	ENSG00000187676	B3GLCT	ENST00000343307	1	NEC
rs28541419	1.756e-08	Depression	ENSG00000259494	MRPL46	ENST00000312475	1	NEC
rs28541419	1.756e-08	Depression	ENSG00000181991	MRPS11	ENST00000560708	1	NEC
rs7244667	7.219e-09	Depression	ENSG00000101489	CELF4	ENST00000420428	1	Limbic
rs12607755	4.222e-09	Depression	ENSG00000101489	CELF4	ENST00000420428	1	Limbic
rs1557343	2.293e-09	Depression	ENSG00000101489	CELF4	ENST00000420428	1	Limbic
rs9964724	1.786e-09	Depression	ENSG00000101489	CELF4	ENST00000420428	1	Limbic
rs4801149	5.587e-09	Depression	ENSG00000196628	TCF4	ENST00000562030	20	Limbic
rs61902807	6.839e-10	Depression	ENSG00000149295	DRD2	ENST00000362072	2	Limbic
rs2756127	2.145e-10	Depression	ENSG00000166166	TRMT61A	ENST00000389749	1	Limbic
rs912609	4.784e-08	Depression	ENSG00000187676	B3GLCT	ENST00000343307	1	Limbic
rs28541419	1.756e-08	Depression	ENSG00000259494	MRPL46	ENST00000312475	1	Limbic
rs28541419	1.756e-08	Depression	ENSG00000181991	MRPS11	ENST00000560708	1	Limbic
rs10789210	2.89e-08	Depression	ENSG00000118473	SGIP1	ENST00000483060	5	Limbic
rs10889634	3.355e-08	Depression	ENSG00000118473	SGIP1	ENST00000483060	5	Limbic
rs6588207	2.504e-08	Depression	ENSG00000118473	SGIP1	ENST00000483060	5	Limbic
rs7524818	2.312e-08	Depression	ENSG00000118473	SGIP1	ENST00000483060	5	Limbic
rs2872078	1.732e-08	Depression	ENSG00000118473	SGIP1	ENST00000483060	5	Limbic
rs6670378	1.574e-08	Depression	ENSG00000118473	SGIP1	ENST00000483060	5	Limbic
rs10270960	1.488e-09	Depression	ENSG00000077063	CTTNBP2	ENST00000160373	2	Limbic
rs41266779	2.83e-08	Depression	ENSG00000272462	U91328.1	ENST00000606723	1	Limbic
rs16901784	3.649e-12	Depression	ENSG00000182952	HMGN4	ENST00000377575	1	Limbic
rs36162392	6.101e-13	Depression	ENSG00000146109	ABT1	ENST00000274849	1	Limbic
rs2076305	1.43e-09	Depression	ENSG00000124613	ZNF391	ENST00000244576	2	Limbic
rs12526495	3.476e-08	Depression	ENSG00000124613	ZNF391	ENST00000244576	2	Limbic
rs12529840	3.351e-09	Depression	ENSG00000124613	ZNF391	ENST00000244576	2	Limbic
rs203877	1.223e-11	Depression	ENSG00000198315	ZKSCAN8	ENST00000330236	1	Limbic
rs9380049	3.825e-12	Depression	ENSG00000198315	ZKSCAN8	ENST00000330236	1	Limbic
rs9380050	4.313e-12	Depression	ENSG00000198315	ZKSCAN8	ENST00000330236	1	Limbic
rs2281588	5.502e-12	Depression	ENSG00000198315	ZKSCAN8	ENST00000330236	1	Limbic
rs17711801	3.889e-12	Depression	ENSG00000198315	ZKSCAN8	ENST00000330236	1	Limbic
rs4713139	2.452e-14	Depression	ENSG00000198315	ZKSCAN8	ENST00000330236	1	Limbic
rs536704	6.433e-12	Depression	ENSG00000198315	ZKSCAN8	ENST00000330236	1	Limbic
rs34130214	2.007e-14	Depression	ENSG00000198315	ZKSCAN8	ENST00000330236	1	Limbic
rs4713141	3.514e-12	Depression	ENSG00000198315	ZKSCAN8	ENST00000330236	1	Limbic
rs9461434	5.279e-12	Depression	ENSG00000198315	ZKSCAN8	ENST00000330236	1	Limbic
rs1947862	4.455e-12	Depression	ENSG00000198315	ZKSCAN8	ENST00000330236	1	Limbic
rs9986596	7.928e-15	Depression	ENSG00000197062	ZSCAN26	ENST00000421553	1	Limbic
rs9986596	7.928e-15	Depression	ENSG00000276302		ENST00000621053	1	Limbic
rs67340775	2.587e-18	Depression	ENSG00000189298	ZKSCAN3	ENST00000252211	1	Limbic
rs13198809	3.726e-18	Depression	ENSG00000189298	ZKSCAN3	ENST00000252211	1	Limbic
rs35353359	2.881e-18	Depression	ENSG00000189298	ZKSCAN3	ENST00000252211	1	Limbic
rs28541419	1.756e-08	Depression	ENSG00000181991	MRPS11	ENST00000561262	3	BasGan
rs1107070	7.32e-09	Depression	ENSG00000166165	CKB	ENST00000348956	1	BasGan
rs2756127	2.145e-10	Depression	ENSG00000166166	TRMT61A	ENST00000389749	1	BasGan
rs2522831	2.113e-08	Depression	ENSG00000186472	PCLO	ENST00000432078	6	BasGan
rs7801539	2.25e-09	Depression	ENSG00000077063	CTTNBP2	ENST00000160373	2	BasGan
rs7801931	2.399e-09	Depression	ENSG00000077063	CTTNBP2	ENST00000160373	2	BasGan
rs10270960	1.488e-09	Depression	ENSG00000077063	CTTNBP2	ENST00000454375	3	BasGan
rs10270960	1.488e-09	Depression	ENSG00000077063	CTTNBP2	ENST00000160373	2	BasGan
rs9529119	4.643e-09	Depression	ENSG00000187676	B3GLCT	ENST00000343307	1	BasGan
rs912609	4.784e-08	Depression	ENSG00000187676	B3GLCT	ENST00000343307	1	BasGan
rs10789210	2.89e-08	Depression	ENSG00000118473	SGIP1	ENST00000371037	3	BasGan
rs10889634	3.355e-08	Depression	ENSG00000118473	SGIP1	ENST00000371037	3	BasGan
rs6588207	2.504e-08	Depression	ENSG00000118473	SGIP1	ENST00000371037	3	BasGan
rs11209943	4.045e-17	Depression	ENSG00000172260	NEGR1	ENST00000357731	1	BasGan
rs3101336	6.242e-18	Depression	ENSG00000172260	NEGR1	ENST00000357731	1	BasGan
rs3101337	4.68e-18	Depression	ENSG00000172260	NEGR1	ENST00000357731	1	BasGan
rs34361149	2.261e-10	Depression	ENSG00000172260	NEGR1	ENST00000357731	1	BasGan
rs41266779	2.83e-08	Depression	ENSG00000272462	U91328.1	ENST00000606723	1	BasGan
rs13204572	1.013e-10	Depression	ENSG00000158373	HIST1H2BD	ENST00000377777	1	BasGan
rs34961555	9.574e-11	Depression	ENSG00000158373	HIST1H2BD	ENST00000377777	1	BasGan
rs6923139	3.048e-10	Depression	ENSG00000124508	BTN2A2	ENST00000469230	1	BasGan
rs28362606	2.654e-12	Depression	ENSG00000124508	BTN2A2	ENST00000469230	1	BasGan
rs58825580	1.384e-13	Depression	ENSG00000124508	BTN2A2	ENST00000469230	1	BasGan
rs66827971	2.167e-12	Depression	ENSG00000124508	BTN2A2	ENST00000469230	1	BasGan
rs68112369	6.706e-12	Depression	ENSG00000124508	BTN2A2	ENST00000469230	1	BasGan
rs9379855	1.817e-12	Depression	ENSG00000124508	BTN2A2	ENST00000469230	1	BasGan
rs16901784	3.649e-12	Depression	ENSG00000182952	HMGN4	ENST00000377575	1	BasGan
rs36162392	6.101e-13	Depression	ENSG00000146109	ABT1	ENST00000274849	1	BasGan
rs2076305	1.43e-09	Depression	ENSG00000124613	ZNF391	ENST00000244576	2	BasGan
rs12526495	3.476e-08	Depression	ENSG00000124613	ZNF391	ENST00000244576	2	BasGan
rs12529840	3.351e-09	Depression	ENSG00000124613	ZNF391	ENST00000244576	2	BasGan
rs36042294	1.877e-09	Depression	ENSG00000281706	AL009179.1	ENST00000628328	1	BasGan
rs200497	8.218e-17	Depression	ENSG00000233822	HIST1H2BN	ENST00000612898	1	BasGan
rs35202262	2.764e-15	Depression	ENSG00000233822	HIST1H2BN	ENST00000612898	1	BasGan
rs67101035	2.075e-15	Depression	ENSG00000233822	HIST1H2BN	ENST00000612898	1	BasGan
rs203877	1.223e-11	Depression	ENSG00000198315	ZKSCAN8	ENST00000330236	1	BasGan
rs9380049	3.825e-12	Depression	ENSG00000198315	ZKSCAN8	ENST00000330236	1	BasGan
rs9380050	4.313e-12	Depression	ENSG00000198315	ZKSCAN8	ENST00000330236	1	BasGan
rs2281588	5.502e-12	Depression	ENSG00000198315	ZKSCAN8	ENST00000330236	1	BasGan
rs9986596	7.928e-15	Depression	ENSG00000197062	ZSCAN26	ENST00000421553	1	BasGan
rs7244667	7.219e-09	Depression	ENSG00000101489	CELF4	ENST00000420428	1	BasGan
rs12959642	1.722e-09	Depression	ENSG00000101489	CELF4	ENST00000420428	1	BasGan
rs62081465	1.471e-09	Depression	ENSG00000101489	CELF4	ENST00000420428	1	BasGan
rs1557343	2.293e-09	Depression	ENSG00000101489	CELF4	ENST00000420428	1	BasGan
rs9964724	1.786e-09	Depression	ENSG00000101489	CELF4	ENST00000420428	1	BasGan
rs11214603	4.8e-08	Depression	ENSG00000149295	DRD2	ENST00000362072	2	BasGan
rs61902787	7.897e-10	Depression	ENSG00000149295	DRD2	ENST00000362072	2	BasGan
rs61902807	6.839e-10	Depression	ENSG00000149295	DRD2	ENST00000362072	2	BasGan
rs9529119	4.643e-09	Depression	ENSG00000187676	B3GLCT	ENST00000343307	1	ARC
rs35655684	1.01e-09	Depression	ENSG00000187676	B3GLCT	ENST00000343307	1	ARC
rs9529314	3.716e-10	Depression	ENSG00000187676	B3GLCT	ENST00000343307	1	ARC
rs41266779	2.83e-08	Depression	ENSG00000272462	U91328.1	ENST00000606723	1	ARC
rs36162392	6.101e-13	Depression	ENSG00000146109	ABT1	ENST00000274849	1	ARC
rs4711155	2.1e-08	Depression	ENSG00000096654	ZNF184	ENST00000211936	1	ARC
rs7749305	5.401e-16	Depression	ENSG00000096654	ZNF184	ENST00000211936	1	ARC
rs36042294	1.877e-09	Depression	ENSG00000281706	AL009179.1	ENST00000628328	1	ARC
rs203877	1.223e-11	Depression	ENSG00000198315	ZKSCAN8	ENST00000330236	1	ARC
rs9380049	3.825e-12	Depression	ENSG00000198315	ZKSCAN8	ENST00000330236	1	ARC
rs9380050	4.313e-12	Depression	ENSG00000198315	ZKSCAN8	ENST00000330236	1	ARC
rs2281588	5.502e-12	Depression	ENSG00000198315	ZKSCAN8	ENST00000330236	1	ARC
rs17711801	3.889e-12	Depression	ENSG00000198315	ZKSCAN8	ENST00000330236	1	ARC
rs4713139	2.452e-14	Depression	ENSG00000198315	ZKSCAN8	ENST00000330236	1	ARC
rs536704	6.433e-12	Depression	ENSG00000198315	ZKSCAN8	ENST00000330236	1	ARC
rs34130214	2.007e-14	Depression	ENSG00000198315	ZKSCAN8	ENST00000330236	1	ARC
rs4713141	3.514e-12	Depression	ENSG00000198315	ZKSCAN8	ENST00000330236	1	ARC
rs9461434	5.279e-12	Depression	ENSG00000198315	ZKSCAN8	ENST00000330236	1	ARC
rs13197176	5.278e-17	Depression	ENSG00000198315	ZKSCAN8	ENST00000330236	1	ARC
rs9357065	8.847e-12	Depression	ENSG00000198315	ZKSCAN8	ENST00000330236	1	ARC
rs9357066	9.101e-12	Depression	ENSG00000198315	ZKSCAN8	ENST00000330236	1	ARC
rs9986596	7.928e-15	Depression	ENSG00000197062	ZSCAN26	ENST00000421553	1	ARC
rs9986596	7.928e-15	Depression	ENSG00000197062	ZSCAN26	ENST00000614088	2	ARC
rs67340775	2.587e-18	Depression	ENSG00000189298	ZKSCAN3	ENST00000252211	1	ARC
rs13198809	3.726e-18	Depression	ENSG00000189298	ZKSCAN3	ENST00000252211	1	ARC
rs35353359	2.881e-18	Depression	ENSG00000189298	ZKSCAN3	ENST00000252211	1	ARC
rs7948028	9.506e-10	Depression	ENSG00000149295	DRD2	ENST00000362072	2	ARC
rs7801539	2.25e-09	Depression	ENSG00000077063	CTTNBP2	ENST00000160373	2	ARC
rs7801931	2.399e-09	Depression	ENSG00000077063	CTTNBP2	ENST00000160373	2	ARC
rs10270960	1.488e-09	Depression	ENSG00000077063	CTTNBP2	ENST00000160373	2	ARC
rs1950834	1.159e-11	Depression	ENSG00000165379	LRFN5	ENST00000298119	1	ARC
rs61990288	6.912e-12	Depression	ENSG00000165379	LRFN5	ENST00000298119	1	ARC
rs2756135	1.108e-08	Depression	ENSG00000075413	MARK3	ENST00000555235	13	ARC
rs745079	2.558e-09	Depression	ENSG00000126214	KLC1	ENST00000348520	2	ARC
rs1557343	2.293e-09	Depression	ENSG00000101489	CELF4	ENST00000420428	1	ARC
rs9964724	1.786e-09	Depression	ENSG00000101489	CELF4	ENST00000420428	1	ARC
rs2480692	3.359e-08	Depression	ENSG00000162374	ELAVL4	ENST00000650764	8	ARC
rs6676789	6.092e-10	Depression	ENSG00000078618	NRDC	ENST00000539524	2	ARC
rs883058	3.08e-08	Depression	ENSG00000078618	NRDC	ENST00000539524	2	ARC
rs6676789	6.092e-10	Depression	ENSG00000078618	NRDC	ENST00000352171	1	ARC
rs883058	3.08e-08	Depression	ENSG00000078618	NRDC	ENST00000352171	1	ARC
rs10789210	2.89e-08	Depression	ENSG00000118473	SGIP1	ENST00000483060	5	ARC
rs10889634	3.355e-08	Depression	ENSG00000118473	SGIP1	ENST00000483060	5	ARC
rs6588207	2.504e-08	Depression	ENSG00000118473	SGIP1	ENST00000483060	5	ARC
rs11209943	4.045e-17	Depression	ENSG00000172260	NEGR1	ENST00000357731	1	ARC
rs3101336	6.242e-18	Depression	ENSG00000172260	NEGR1	ENST00000357731	1	ARC
rs3101337	4.68e-18	Depression	ENSG00000172260	NEGR1	ENST00000357731	1	ARC
rs34361149	2.261e-10	Depression	ENSG00000172260	NEGR1	ENST00000357731	1	ARC
rs9529119	4.643e-09	Depression	ENSG00000187676	B3GLCT	ENST00000343307	1	MDT
rs912609	4.784e-08	Depression	ENSG00000187676	B3GLCT	ENST00000343307	1	MDT
rs35655684	1.01e-09	Depression	ENSG00000187676	B3GLCT	ENST00000343307	1	MDT
rs9529314	3.716e-10	Depression	ENSG00000187676	B3GLCT	ENST00000343307	1	MDT
rs73172855	4.723e-08	Depression	ENSG00000187676	B3GLCT	ENST00000343307	1	MDT
rs10973207	4.01e-08	Depression	ENSG00000147905	ZCCHC7	ENST00000336755	1	MDT
rs7506216	2.349e-08	Depression	ENSG00000101489	CELF4	ENST00000420428	1	MDT
rs1557343	2.293e-09	Depression	ENSG00000101489	CELF4	ENST00000420428	1	MDT
rs9964724	1.786e-09	Depression	ENSG00000101489	CELF4	ENST00000420428	1	MDT
rs2522831	2.113e-08	Depression	ENSG00000186472	PCLO	ENST00000432078	6	MDT
rs2522832	2.383e-08	Depression	ENSG00000186472	PCLO	ENST00000432078	6	MDT
rs7801539	2.25e-09	Depression	ENSG00000077063	CTTNBP2	ENST00000160373	2	MDT
rs7801931	2.399e-09	Depression	ENSG00000077063	CTTNBP2	ENST00000160373	2	MDT
rs6676789	6.092e-10	Depression	ENSG00000078618	NRDC	ENST00000485608	3	MDT
rs883058	3.08e-08	Depression	ENSG00000078618	NRDC	ENST00000485608	3	MDT
rs11209943	4.045e-17	Depression	ENSG00000172260	NEGR1	ENST00000357731	1	MDT
rs3101336	6.242e-18	Depression	ENSG00000172260	NEGR1	ENST00000357731	1	MDT
rs3101337	4.68e-18	Depression	ENSG00000172260	NEGR1	ENST00000357731	1	MDT
rs34361149	2.261e-10	Depression	ENSG00000172260	NEGR1	ENST00000357731	1	MDT
rs1800498	4.663e-08	Depression	ENSG00000149295	DRD2	ENST00000362072	2	MDT
rs2234690	4.416e-08	Depression	ENSG00000149295	DRD2	ENST00000362072	2	MDT
rs2587548	4.658e-08	Depression	ENSG00000149295	DRD2	ENST00000362072	2	MDT
rs7948028	9.506e-10	Depression	ENSG00000149295	DRD2	ENST00000362072	2	MDT
rs41266779	2.83e-08	Depression	ENSG00000272462	U91328.1	ENST00000606723	1	MDT
rs34961555	9.574e-11	Depression	ENSG00000158373	HIST1H2BD	ENST00000377777	1	MDT
rs6923139	3.048e-10	Depression	ENSG00000124508	BTN2A2	ENST00000469230	1	MDT
rs1977	4.796e-12	Depression	ENSG00000124508	BTN2A2	ENST00000469230	1	MDT
rs1978	1.974e-12	Depression	ENSG00000124508	BTN2A2	ENST00000469230	1	MDT
rs1979	2.928e-12	Depression	ENSG00000124508	BTN2A2	ENST00000469230	1	MDT
rs66823108	2.707e-12	Depression	ENSG00000124508	BTN2A2	ENST00000469230	1	MDT
rs68072215	2.417e-12	Depression	ENSG00000124508	BTN2A2	ENST00000469230	1	MDT
rs72841536	1.945e-12	Depression	ENSG00000124508	BTN2A2	ENST00000469230	1	MDT
rs16901784	3.649e-12	Depression	ENSG00000182952	HMGN4	ENST00000377575	1	MDT
rs36162392	6.101e-13	Depression	ENSG00000182952	HMGN4	ENST00000377575	1	MDT
rs200484	2.855e-17	Depression	ENSG00000233822	HIST1H2BN	ENST00000612898	1	MDT
rs200485	7.545e-17	Depression	ENSG00000233822	HIST1H2BN	ENST00000612898	1	MDT
rs390764	1.659e-16	Depression	ENSG00000233822	HIST1H2BN	ENST00000612898	1	MDT
rs401754	1.224e-16	Depression	ENSG00000233822	HIST1H2BN	ENST00000612898	1	MDT
rs401763	1.035e-16	Depression	ENSG00000233822	HIST1H2BN	ENST00000612898	1	MDT
rs200497	8.218e-17	Depression	ENSG00000233822	HIST1H2BN	ENST00000612898	1	MDT
rs35202262	2.764e-15	Depression	ENSG00000233822	HIST1H2BN	ENST00000612898	1	MDT
rs67101035	2.075e-15	Depression	ENSG00000233822	HIST1H2BN	ENST00000612898	1	MDT
rs203877	1.223e-11	Depression	ENSG00000198315	ZKSCAN8	ENST00000330236	1	MDT
rs9380049	3.825e-12	Depression	ENSG00000198315	ZKSCAN8	ENST00000330236	1	MDT
rs9380050	4.313e-12	Depression	ENSG00000198315	ZKSCAN8	ENST00000330236	1	MDT
rs2281588	5.502e-12	Depression	ENSG00000198315	ZKSCAN8	ENST00000330236	1	MDT
rs17711801	3.889e-12	Depression	ENSG00000198315	ZKSCAN8	ENST00000330236	1	MDT
rs4713139	2.452e-14	Depression	ENSG00000198315	ZKSCAN8	ENST00000330236	1	MDT
rs536704	6.433e-12	Depression	ENSG00000198315	ZKSCAN8	ENST00000330236	1	MDT
rs9986596	7.928e-15	Depression	ENSG00000197062	ZSCAN26	ENST00000421553	1	MDT
rs9986596	7.928e-15	Depression	ENSG00000276302		ENST00000621053	1	MDT
rs9986596	7.928e-15	Depression	ENSG00000197062	ZSCAN26	ENST00000614088	2	MDT
rs67340775	2.587e-18	Depression	ENSG00000189298	ZKSCAN3	ENST00000252211	1	MDT
rs13198809	3.726e-18	Depression	ENSG00000189298	ZKSCAN3	ENST00000252211	1	MDT
rs35353359	2.881e-18	Depression	ENSG00000189298	ZKSCAN3	ENST00000252211	1	MDT
rs34546986	2.762e-18	Depression	ENSG00000158691	ZSCAN12	ENST00000361028	1	MDT
rs2756135	1.108e-08	Depression	ENSG00000075413	MARK3	ENST00000555235	13	MDT
rs1107070	7.32e-09	Depression	ENSG00000075413	MARK3	ENST00000555235	13	MDT
rs745079	2.558e-09	Depression	ENSG00000126214	KLC1	ENST00000348520	2	MDT
rs41266779	2.83e-08	Depression	ENSG00000272462	U91328.1	ENST00000606723	1	RMTG
rs6923139	3.048e-10	Depression	ENSG00000124508	BTN2A2	ENST00000495632	3	RMTG
rs28362606	2.654e-12	Depression	ENSG00000124508	BTN2A2	ENST00000495632	3	RMTG
rs58825580	1.384e-13	Depression	ENSG00000124508	BTN2A2	ENST00000495632	3	RMTG
rs66827971	2.167e-12	Depression	ENSG00000124508	BTN2A2	ENST00000495632	3	RMTG
rs68112369	6.706e-12	Depression	ENSG00000124508	BTN2A2	ENST00000495632	3	RMTG
rs9379855	1.817e-12	Depression	ENSG00000124508	BTN2A2	ENST00000495632	3	RMTG
rs56296968	2.047e-08	Depression	ENSG00000111801	BTN3A3	ENST00000494393	1	RMTG
rs7773938	2.365e-08	Depression	ENSG00000111801	BTN3A3	ENST00000494393	1	RMTG
rs36162392	6.101e-13	Depression	ENSG00000146109	ABT1	ENST00000274849	1	RMTG
rs36042294	1.877e-09	Depression	ENSG00000281706	AL009179.1	ENST00000628328	1	RMTG
rs203877	1.223e-11	Depression	ENSG00000196812	ZSCAN16	ENST00000340487	1	RMTG
rs9380049	3.825e-12	Depression	ENSG00000196812	ZSCAN16	ENST00000340487	1	RMTG
rs9380050	4.313e-12	Depression	ENSG00000196812	ZSCAN16	ENST00000340487	1	RMTG
rs2281588	5.502e-12	Depression	ENSG00000196812	ZSCAN16	ENST00000340487	1	RMTG
rs1947862	4.455e-12	Depression	ENSG00000198315	ZKSCAN8	ENST00000330236	1	RMTG
rs13197176	5.278e-17	Depression	ENSG00000198315	ZKSCAN8	ENST00000330236	1	RMTG
rs9357065	8.847e-12	Depression	ENSG00000198315	ZKSCAN8	ENST00000330236	1	RMTG
rs9357066	9.101e-12	Depression	ENSG00000198315	ZKSCAN8	ENST00000330236	1	RMTG
rs9986596	7.928e-15	Depression	ENSG00000197062	ZSCAN26	ENST00000421553	1	RMTG
rs9986596	7.928e-15	Depression	ENSG00000276302		ENST00000621053	1	RMTG
rs9986596	7.928e-15	Depression	ENSG00000197062	ZSCAN26	ENST00000614088	2	RMTG
rs67340775	2.587e-18	Depression	ENSG00000189298	ZKSCAN3	ENST00000252211	1	RMTG
rs13198809	3.726e-18	Depression	ENSG00000189298	ZKSCAN3	ENST00000252211	1	RMTG
rs35353359	2.881e-18	Depression	ENSG00000189298	ZKSCAN3	ENST00000252211	1	RMTG
rs34546986	2.762e-18	Depression	ENSG00000158691	ZSCAN12	ENST00000361028	1	RMTG
rs745079	2.558e-09	Depression	ENSG00000126214	KLC1	ENST00000348520	2	RMTG
rs2522831	2.113e-08	Depression	ENSG00000186472	PCLO	ENST00000618073	5	RMTG
rs9529119	4.643e-09	Depression	ENSG00000187676	B3GLCT	ENST00000343307	1	RMTG
rs912609	4.784e-08	Depression	ENSG00000187676	B3GLCT	ENST00000343307	1	RMTG
rs35655684	1.01e-09	Depression	ENSG00000187676	B3GLCT	ENST00000343307	1	RMTG
rs9529314	3.716e-10	Depression	ENSG00000187676	B3GLCT	ENST00000343307	1	RMTG
rs80035064	1.509e-09	Depression	ENSG00000101489	CELF4	ENST00000420428	1	RMTG
rs1557343	2.293e-09	Depression	ENSG00000101489	CELF4	ENST00000420428	1	RMTG
rs9964724	1.786e-09	Depression	ENSG00000101489	CELF4	ENST00000420428	1	RMTG
rs12960467	3.422e-08	Depression	ENSG00000041353	RAB27B	ENST00000262094	2	RMTG
rs41266779	2.83e-08	Depression	ENSG00000272462	U91328.1	ENST00000606723	1	DRN
rs6923139	3.048e-10	Depression	ENSG00000186470	BTN3A2	ENST00000532865	1	DRN
rs1977	4.796e-12	Depression	ENSG00000186470	BTN3A2	ENST00000532865	1	DRN
rs1978	1.974e-12	Depression	ENSG00000186470	BTN3A2	ENST00000532865	1	DRN
rs1979	2.928e-12	Depression	ENSG00000186470	BTN3A2	ENST00000532865	1	DRN
rs66823108	2.707e-12	Depression	ENSG00000186470	BTN3A2	ENST00000532865	1	DRN
rs68072215	2.417e-12	Depression	ENSG00000186470	BTN3A2	ENST00000532865	1	DRN
rs72841536	1.945e-12	Depression	ENSG00000186470	BTN3A2	ENST00000532865	1	DRN
rs36162392	6.101e-13	Depression	ENSG00000146109	ABT1	ENST00000274849	1	DRN
rs203877	1.223e-11	Depression	ENSG00000196812	ZSCAN16	ENST00000340487	1	DRN
rs9380049	3.825e-12	Depression	ENSG00000196812	ZSCAN16	ENST00000340487	1	DRN
rs9380050	4.313e-12	Depression	ENSG00000196812	ZSCAN16	ENST00000340487	1	DRN
rs2281588	5.502e-12	Depression	ENSG00000196812	ZSCAN16	ENST00000340487	1	DRN
rs34130214	2.007e-14	Depression	ENSG00000196812	ZSCAN16	ENST00000340487	1	DRN
rs4713141	3.514e-12	Depression	ENSG00000196812	ZSCAN16	ENST00000340487	1	DRN
rs9461434	5.279e-12	Depression	ENSG00000196812	ZSCAN16	ENST00000340487	1	DRN
rs1947862	4.455e-12	Depression	ENSG00000198315	ZKSCAN8	ENST00000330236	1	DRN
rs13197176	5.278e-17	Depression	ENSG00000198315	ZKSCAN8	ENST00000330236	1	DRN
rs9357065	8.847e-12	Depression	ENSG00000198315	ZKSCAN8	ENST00000330236	1	DRN
rs9357066	9.101e-12	Depression	ENSG00000198315	ZKSCAN8	ENST00000330236	1	DRN
rs9986596	7.928e-15	Depression	ENSG00000197062	ZSCAN26	ENST00000614088	2	DRN
rs13198809	3.726e-18	Depression	ENSG00000189298	ZKSCAN3	ENST00000252211	1	DRN
rs35353359	2.881e-18	Depression	ENSG00000189298	ZKSCAN3	ENST00000252211	1	DRN
rs7801539	2.25e-09	Depression	ENSG00000077063	CTTNBP2	ENST00000160373	2	DRN
rs7801931	2.399e-09	Depression	ENSG00000077063	CTTNBP2	ENST00000160373	2	DRN
rs10270960	1.488e-09	Depression	ENSG00000077063	CTTNBP2	ENST00000160373	2	DRN
rs7244667	7.219e-09	Depression	ENSG00000101489	CELF4	ENST00000420428	1	DRN
rs1557343	2.293e-09	Depression	ENSG00000101489	CELF4	ENST00000420428	1	DRN
rs9964724	1.786e-09	Depression	ENSG00000101489	CELF4	ENST00000420428	1	DRN
rs6809031	4.152e-08	Depression	ENSG00000189283	FHIT	ENST00000492590	1	DRN
rs2756135	1.108e-08	Depression	ENSG00000075413	MARK3	ENST00000556463	12	DRN
rs2756127	2.145e-10	Depression	ENSG00000166165	CKB	ENST00000557569	2	DRN
rs2756127	2.145e-10	Depression	ENSG00000166165	CKB	ENST00000348956	1	DRN
rs745079	2.558e-09	Depression	ENSG00000126214	KLC1	ENST00000348520	2	DRN
rs4900586	8.842e-09	Depression	ENSG00000126214	KLC1	ENST00000535194	5	DRN
rs2480692	3.359e-08	Depression	ENSG00000162374	ELAVL4	ENST00000357083	7	DRN
rs6676789	6.092e-10	Depression	ENSG00000078618	NRDC	ENST00000539524	2	DRN
rs883058	3.08e-08	Depression	ENSG00000078618	NRDC	ENST00000539524	2	DRN
rs7524818	2.312e-08	Depression	ENSG00000118473	SGIP1	ENST00000483060	5	DRN
rs1536115	1.967e-08	Depression	ENSG00000118473	SGIP1	ENST00000483060	5	DRN
rs9529119	4.643e-09	Depression	ENSG00000187676	B3GLCT	ENST00000343307	1	DRN
rs912609	4.784e-08	Depression	ENSG00000187676	B3GLCT	ENST00000343307	1	DRN
rs35655684	1.01e-09	Depression	ENSG00000187676	B3GLCT	ENST00000343307	1	DRN
rs9529314	3.716e-10	Depression	ENSG00000187676	B3GLCT	ENST00000343307	1	DRN
rs7948028	9.506e-10	Depression	ENSG00000149295	DRD2	ENST00000362072	2	HAB
rs2756135	1.108e-08	Depression	ENSG00000075413	MARK3	ENST00000555235	13	HAB
rs745079	2.558e-09	Depression	ENSG00000126214	KLC1	ENST00000348520	2	HAB
rs10973207	4.01e-08	Depression	ENSG00000147905	ZCCHC7	ENST00000336755	1	HAB
rs41266779	2.83e-08	Depression	ENSG00000272462	U91328.1	ENST00000606723	1	HAB
rs13204572	1.013e-10	Depression	ENSG00000158373	HIST1H2BD	ENST00000377777	1	HAB
rs34961555	9.574e-11	Depression	ENSG00000158373	HIST1H2BD	ENST00000377777	1	HAB
rs56296968	2.047e-08	Depression	ENSG00000111801	BTN3A3	ENST00000483179	2	HAB
rs7773938	2.365e-08	Depression	ENSG00000111801	BTN3A3	ENST00000483179	2	HAB
rs36162392	6.101e-13	Depression	ENSG00000146109	ABT1	ENST00000274849	1	HAB
rs203877	1.223e-11	Depression	ENSG00000196812	ZSCAN16	ENST00000340487	1	HAB
rs9380049	3.825e-12	Depression	ENSG00000196812	ZSCAN16	ENST00000340487	1	HAB
rs9380050	4.313e-12	Depression	ENSG00000196812	ZSCAN16	ENST00000340487	1	HAB
rs2281588	5.502e-12	Depression	ENSG00000196812	ZSCAN16	ENST00000340487	1	HAB
rs34130214	2.007e-14	Depression	ENSG00000196812	ZSCAN16	ENST00000340487	1	HAB
rs4713141	3.514e-12	Depression	ENSG00000196812	ZSCAN16	ENST00000340487	1	HAB
rs9461434	5.279e-12	Depression	ENSG00000196812	ZSCAN16	ENST00000340487	1	HAB
rs1947862	4.455e-12	Depression	ENSG00000198315	ZKSCAN8	ENST00000330236	1	HAB
rs13197176	5.278e-17	Depression	ENSG00000198315	ZKSCAN8	ENST00000330236	1	HAB
rs9357065	8.847e-12	Depression	ENSG00000198315	ZKSCAN8	ENST00000330236	1	HAB
rs9357066	9.101e-12	Depression	ENSG00000198315	ZKSCAN8	ENST00000330236	1	HAB
rs9986596	7.928e-15	Depression	ENSG00000197062	ZSCAN26	ENST00000421553	1	HAB
rs9986596	7.928e-15	Depression	ENSG00000197062	ZSCAN26	ENST00000614088	2	HAB
rs13198809	3.726e-18	Depression	ENSG00000189298	ZKSCAN3	ENST00000252211	1	HAB
rs35353359	2.881e-18	Depression	ENSG00000189298	ZKSCAN3	ENST00000252211	1	HAB
rs9529119	4.643e-09	Depression	ENSG00000187676	B3GLCT	ENST00000343307	1	HAB
rs912609	4.784e-08	Depression	ENSG00000187676	B3GLCT	ENST00000343307	1	HAB
rs35655684	1.01e-09	Depression	ENSG00000187676	B3GLCT	ENST00000343307	1	HAB
rs9529314	3.716e-10	Depression	ENSG00000187676	B3GLCT	ENST00000343307	1	HAB
rs7801539	2.25e-09	Depression	ENSG00000077063	CTTNBP2	ENST00000160373	2	HAB
rs7801931	2.399e-09	Depression	ENSG00000077063	CTTNBP2	ENST00000160373	2	HAB
rs7244667	7.219e-09	Depression	ENSG00000101489	CELF4	ENST00000420428	1	HAB
rs1557343	2.293e-09	Depression	ENSG00000101489	CELF4	ENST00000420428	1	HAB
rs9964724	1.786e-09	Depression	ENSG00000101489	CELF4	ENST00000420428	1	HAB
rs7801539	2.25e-09	Depression	ENSG00000077063	CTTNBP2	ENST00000160373	2	VTA
rs7801931	2.399e-09	Depression	ENSG00000077063	CTTNBP2	ENST00000160373	2	VTA
rs7506216	2.349e-08	Depression	ENSG00000101489	CELF4	ENST00000420428	1	VTA
rs7244667	7.219e-09	Depression	ENSG00000101489	CELF4	ENST00000420428	1	VTA
rs12607755	4.222e-09	Depression	ENSG00000101489	CELF4	ENST00000420428	1	VTA
rs1557343	2.293e-09	Depression	ENSG00000101489	CELF4	ENST00000420428	1	VTA
rs9964724	1.786e-09	Depression	ENSG00000101489	CELF4	ENST00000420428	1	VTA
rs2480692	3.359e-08	Depression	ENSG00000162374	ELAVL4	ENST00000650764	8	VTA
rs4655633	2.767e-08	Depression	ENSG00000118473	SGIP1	ENST00000483060	5	VTA
rs7524818	2.312e-08	Depression	ENSG00000118473	SGIP1	ENST00000483060	5	VTA
rs41266779	2.83e-08	Depression	ENSG00000272462	U91328.1	ENST00000606723	1	VTA
rs13204572	1.013e-10	Depression	ENSG00000158373	HIST1H2BD	ENST00000377777	1	VTA
rs34961555	9.574e-11	Depression	ENSG00000158373	HIST1H2BD	ENST00000377777	1	VTA
rs28362606	2.654e-12	Depression	ENSG00000124508	BTN2A2	ENST00000469230	1	VTA
rs58825580	1.384e-13	Depression	ENSG00000124508	BTN2A2	ENST00000469230	1	VTA
rs66827971	2.167e-12	Depression	ENSG00000124508	BTN2A2	ENST00000469230	1	VTA
rs68112369	6.706e-12	Depression	ENSG00000124508	BTN2A2	ENST00000469230	1	VTA
rs9379855	1.817e-12	Depression	ENSG00000124508	BTN2A2	ENST00000469230	1	VTA
rs1977	4.796e-12	Depression	ENSG00000124508	BTN2A2	ENST00000469230	1	VTA
rs1978	1.974e-12	Depression	ENSG00000124508	BTN2A2	ENST00000469230	1	VTA
rs1979	2.928e-12	Depression	ENSG00000124508	BTN2A2	ENST00000469230	1	VTA
rs66823108	2.707e-12	Depression	ENSG00000124508	BTN2A2	ENST00000469230	1	VTA
rs68072215	2.417e-12	Depression	ENSG00000124508	BTN2A2	ENST00000469230	1	VTA
rs72841536	1.945e-12	Depression	ENSG00000124508	BTN2A2	ENST00000469230	1	VTA
rs56296968	2.047e-08	Depression	ENSG00000111801	BTN3A3	ENST00000494393	1	VTA
rs7773938	2.365e-08	Depression	ENSG00000111801	BTN3A3	ENST00000494393	1	VTA
rs36162392	6.101e-13	Depression	ENSG00000146109	ABT1	ENST00000274849	1	VTA
rs36042294	1.877e-09	Depression	ENSG00000281706	AL009179.1	ENST00000628328	1	VTA
rs203877	1.223e-11	Depression	ENSG00000196812	ZSCAN16	ENST00000340487	1	VTA
rs9380049	3.825e-12	Depression	ENSG00000196812	ZSCAN16	ENST00000340487	1	VTA
rs9380050	4.313e-12	Depression	ENSG00000196812	ZSCAN16	ENST00000340487	1	VTA
rs2281588	5.502e-12	Depression	ENSG00000196812	ZSCAN16	ENST00000340487	1	VTA
rs34130214	2.007e-14	Depression	ENSG00000196812	ZSCAN16	ENST00000340487	1	VTA
rs4713141	3.514e-12	Depression	ENSG00000196812	ZSCAN16	ENST00000340487	1	VTA
rs9461434	5.279e-12	Depression	ENSG00000196812	ZSCAN16	ENST00000340487	1	VTA
rs13197176	5.278e-17	Depression	ENSG00000198315	ZKSCAN8	ENST00000330236	1	VTA
rs9357065	8.847e-12	Depression	ENSG00000198315	ZKSCAN8	ENST00000330236	1	VTA
rs9357066	9.101e-12	Depression	ENSG00000198315	ZKSCAN8	ENST00000330236	1	VTA
rs9986596	7.928e-15	Depression	ENSG00000197062	ZSCAN26	ENST00000421553	1	VTA
rs9986596	7.928e-15	Depression	ENSG00000276302		ENST00000621053	1	VTA
rs9986596	7.928e-15	Depression	ENSG00000197062	ZSCAN26	ENST00000614088	2	VTA
rs67340775	2.587e-18	Depression	ENSG00000189298	ZKSCAN3	ENST00000252211	1	VTA
rs13198809	3.726e-18	Depression	ENSG00000189298	ZKSCAN3	ENST00000252211	1	VTA
rs35353359	2.881e-18	Depression	ENSG00000189298	ZKSCAN3	ENST00000252211	1	VTA
rs1800498	4.663e-08	Depression	ENSG00000149295	DRD2	ENST00000362072	2	VTA
rs2234690	4.416e-08	Depression	ENSG00000149295	DRD2	ENST00000362072	2	VTA
rs2587548	4.658e-08	Depression	ENSG00000149295	DRD2	ENST00000362072	2	VTA
rs10973207	4.01e-08	Depression	ENSG00000147905	ZCCHC7	ENST00000336755	1	VTA
rs745079	2.558e-09	Depression	ENSG00000126214	KLC1	ENST00000348520	2	VTA
rs4900586	8.842e-09	Depression	ENSG00000126214	KLC1	ENST00000537046	3	VTA
rs9529119	4.643e-09	Depression	ENSG00000187676	B3GLCT	ENST00000343307	1	VTA
rs113762004	5.652e-10	Depression	ENSG00000187676	B3GLCT	ENST00000343307	1	VTA
rs9529218	2.231e-10	Depression	ENSG00000187676	B3GLCT	ENST00000343307	1	VTA
rs35655684	1.01e-09	Depression	ENSG00000187676	B3GLCT	ENST00000343307	1	VTA
rs9529314	3.716e-10	Depression	ENSG00000187676	B3GLCT	ENST00000343307	1	VTA
rs3025646	7.374e-09	Neuroticism	ENSG00000204681	GABBR1	ENST00000478931	12	NEC
rs28986305	9.179e-09	Neuroticism	ENSG00000204681	GABBR1	ENST00000478931	12	NEC
rs28986306	7.17e-09	Neuroticism	ENSG00000204681	GABBR1	ENST00000478931	12	NEC
rs6919397	4.183e-08	Neuroticism	ENSG00000203760	CENPW	ENST00000368325	1	NEC
rs2280097	6.011e-09	Neuroticism	ENSG00000172995	ARPP21	ENST00000474696	8	NEC
rs3821447	9.059e-09	Neuroticism	ENSG00000172995	ARPP21	ENST00000474696	8	NEC
rs76629150	6.953e-09	Neuroticism	ENSG00000242759	LINC00882	ENST00000484698	1	NEC
rs76629150	6.953e-09	Neuroticism	ENSG00000243701	DUBR	ENST00000651804	1	NEC
rs28406568	1.818e-08	Neuroticism	ENSG00000175806	MSRA	ENST00000521686	4	NEC
rs6578129	3.554e-08	Neuroticism	ENSG00000169398	PTK2	ENST00000517712	25	NEC
rs938724	4.576e-08	Neuroticism	ENSG00000169398	PTK2	ENST00000517712	25	NEC
rs2304608	1.183e-09	Neuroticism	ENSG00000245526	LINC00461	ENST00000505030	5	NEC
rs1501673	1.693e-09	Neuroticism	ENSG00000245526	LINC00461	ENST00000505030	5	NEC
rs1501672	2.003e-09	Neuroticism	ENSG00000245526	LINC00461	ENST00000505030	5	NEC
rs112862634	1.921e-09	Neuroticism	ENSG00000245526	LINC00461	ENST00000505030	5	NEC
rs2304607	2.263e-08	Neuroticism	ENSG00000245526	LINC00461	ENST00000505030	5	NEC
rs1477290	2.185e-08	Neuroticism	ENSG00000245526	LINC00461	ENST00000505030	5	NEC
rs7244667	2.217e-18	Neuroticism	ENSG00000101489	CELF4	ENST00000420428	1	NEC
rs9964724	2.693e-19	Neuroticism	ENSG00000101489	CELF4	ENST00000420428	1	NEC
rs1557343	2.811e-19	Neuroticism	ENSG00000101489	CELF4	ENST00000420428	1	NEC
rs11067030	3.727e-08	Neuroticism	ENSG00000151148	UBE3B	ENST00000538070	4	NEC
rs10850967	1.027e-10	Neuroticism	ENSG00000111707	SUDS3	ENST00000543473	1	NEC
rs1275418	1.906e-08	Neuroticism	ENSG00000139990	DCAF5	ENST00000341516	1	NEC
rs8007859	5.054e-09	Neuroticism	ENSG00000100626	GALNT16	ENST00000554858	1	NEC
rs8007859	5.054e-09	Neuroticism	ENSG00000100626	GALNT16	ENST00000337827	2	NEC
rs722599	1.275e-11	Neuroticism	ENSG00000119689	DLST	ENST00000556460	1	NEC
rs2359240	4.339e-10	Neuroticism	ENSG00000119689	DLST	ENST00000556460	1	NEC
rs4903266	1.721e-10	Neuroticism	ENSG00000119689	DLST	ENST00000556460	1	NEC
rs3742786	3.946e-10	Neuroticism	ENSG00000198208	RPS6KL1	ENST00000555910	7	NEC
rs139519	1.535e-08	Neuroticism	ENSG00000100401	RANGAP1	ENST00000356244	1	NEC
rs132902	2.71e-08	Neuroticism	ENSG00000167074	TEF	ENST00000266304	2	NEC
rs11824092	3.546e-10	Neuroticism	ENSG00000133794	ARNTL	ENST00000485918	5	NEC
rs1037169	3.089e-08	Neuroticism	ENSG00000133794	ARNTL	ENST00000485918	5	NEC
rs35808061	1.862e-09	Neuroticism	ENSG00000198561	CTNND1	ENST00000534647	5	NEC
rs72995548	4.249e-08	Neuroticism	ENSG00000149294	NCAM1	ENST00000530090	11	NEC
rs79724577	6.288e-21	Neuroticism	ENSG00000159314	ARHGAP27	ENST00000590026	13	NEC
rs79724577	6.288e-21	Neuroticism	ENSG00000159314	ARHGAP27	ENST00000581991	12	NEC
rs17687462	5.665e-31	Neuroticism	ENSG00000204650		ENST00000585118	1	NEC
rs17687462	5.665e-31	Neuroticism	ENSG00000263715		ENST00000634540	1	NEC
rs56167344	3.556e-31	Neuroticism	ENSG00000204650		ENST00000585118	1	NEC
rs56046792	4.465e-31	Neuroticism	ENSG00000204650		ENST00000585118	1	NEC
rs56167344	3.556e-31	Neuroticism	ENSG00000263715		ENST00000634540	1	NEC
rs56046792	4.465e-31	Neuroticism	ENSG00000263715		ENST00000634540	1	NEC
rs56384960	3.109e-31	Neuroticism	ENSG00000120088	CRHR1	ENST00000293493	1	NEC
rs56178230	3.109e-31	Neuroticism	ENSG00000120088	CRHR1	ENST00000293493	1	NEC
rs80157557	3.109e-31	Neuroticism	ENSG00000120088	CRHR1	ENST00000293493	1	NEC
rs76728632	2.857e-31	Neuroticism	ENSG00000120088	CRHR1	ENST00000293493	1	NEC
rs17563827	3.109e-31	Neuroticism	ENSG00000120088	CRHR1	ENST00000293493	1	NEC
rs56319902	1.904e-30	Neuroticism	ENSG00000120088	CRHR1	ENST00000293493	1	NEC
rs55943044	1.389e-30	Neuroticism	ENSG00000120088	CRHR1	ENST00000293493	1	NEC
rs74496580	1.078e-30	Neuroticism	ENSG00000186868	MAPT	ENST00000262410	1	NEC
rs62056782	1.078e-30	Neuroticism	ENSG00000186868	MAPT	ENST00000262410	1	NEC
rs80346216	1.078e-30	Neuroticism	ENSG00000186868	MAPT	ENST00000262410	1	NEC
rs76632685	1.078e-30	Neuroticism	ENSG00000186868	MAPT	ENST00000262410	1	NEC
rs62056783	1.078e-30	Neuroticism	ENSG00000186868	MAPT	ENST00000262410	1	NEC
rs62056784	1.042e-30	Neuroticism	ENSG00000186868	MAPT	ENST00000262410	1	NEC
rs74509629	1.058e-30	Neuroticism	ENSG00000264589	MAPT-AS1	ENST00000634876	1	NEC
rs3785879	1.353e-09	Neuroticism	ENSG00000264589	MAPT-AS1	ENST00000634876	1	NEC
rs79290980	1.058e-30	Neuroticism	ENSG00000264589	MAPT-AS1	ENST00000634876	1	NEC
rs1467968	1.313e-30	Neuroticism	ENSG00000264589	MAPT-AS1	ENST00000634876	1	NEC
rs4371195	1.299e-30	Neuroticism	ENSG00000264589	MAPT-AS1	ENST00000634876	1	NEC
rs12150125	7.724e-31	Neuroticism	ENSG00000264589	MAPT-AS1	ENST00000634876	1	NEC
rs12150527	1.946e-30	Neuroticism	ENSG00000264589	MAPT-AS1	ENST00000634876	1	NEC
rs7021597	1.225e-08	Neuroticism	ENSG00000174482	LINGO2	ENST00000379992	1	NEC
rs145965565	3.53e-14	Neuroticism	ENSG00000185920	PTCH1	ENST00000375290	6	NEC
rs12443808	9.36e-10	Neuroticism	ENSG00000099365	STX1B	ENST00000566211	2	NEC
rs12443627	1.244e-09	Neuroticism	ENSG00000099365	STX1B	ENST00000566211	2	NEC
rs6540041	2.995e-08	Neuroticism	ENSG00000103264	FBXO31	ENST00000311635	3	NEC
rs7212450	1.573e-09	Neuroticism	ENSG00000132361	CLUH	ENST00000435359	3	Limbic
rs1109451	2.638e-09	Neuroticism	ENSG00000132361	CLUH	ENST00000435359	3	Limbic
rs79724577	6.288e-21	Neuroticism	ENSG00000159314	ARHGAP27	ENST00000590026	13	Limbic
rs1879581	1.189e-22	Neuroticism	ENSG00000225190	PLEKHM1	ENST00000430334	1	Limbic
rs17687462	5.665e-31	Neuroticism	ENSG00000204650		ENST00000585118	1	Limbic
rs17687462	5.665e-31	Neuroticism	ENSG00000263715		ENST00000634540	1	Limbic
rs62055691	4.076e-31	Neuroticism	ENSG00000204650		ENST00000585118	1	Limbic
rs62055691	4.076e-31	Neuroticism	ENSG00000263715		ENST00000634540	1	Limbic
rs56167344	3.556e-31	Neuroticism	ENSG00000204650		ENST00000585118	1	Limbic
rs56046792	4.465e-31	Neuroticism	ENSG00000204650		ENST00000585118	1	Limbic
rs56167344	3.556e-31	Neuroticism	ENSG00000263715		ENST00000634540	1	Limbic
rs56046792	4.465e-31	Neuroticism	ENSG00000263715		ENST00000634540	1	Limbic
rs62055932	9.335e-31	Neuroticism	ENSG00000120088	CRHR1	ENST00000293493	1	Limbic
rs62055933	1.502e-30	Neuroticism	ENSG00000120088	CRHR1	ENST00000293493	1	Limbic
rs62055935	2.58e-31	Neuroticism	ENSG00000120088	CRHR1	ENST00000293493	1	Limbic
rs62055936	2.001e-31	Neuroticism	ENSG00000120088	CRHR1	ENST00000293493	1	Limbic
rs62055937	5.15e-31	Neuroticism	ENSG00000120088	CRHR1	ENST00000293493	1	Limbic
rs12952301	2.177e-10	Neuroticism	ENSG00000120088	CRHR1	ENST00000293493	1	Limbic
rs62055947	3.023e-31	Neuroticism	ENSG00000120088	CRHR1	ENST00000293493	1	Limbic
rs62055948	2.978e-31	Neuroticism	ENSG00000120088	CRHR1	ENST00000293493	1	Limbic
rs113871181	2.698e-30	Neuroticism	ENSG00000120088	CRHR1	ENST00000293493	1	Limbic
rs111370985	1.852e-30	Neuroticism	ENSG00000120088	CRHR1	ENST00000293493	1	Limbic
rs55787105	5.792e-31	Neuroticism	ENSG00000120088	CRHR1	ENST00000293493	1	Limbic
rs62055950	6.143e-31	Neuroticism	ENSG00000120088	CRHR1	ENST00000293493	1	Limbic
rs56043078	5.833e-31	Neuroticism	ENSG00000120088	CRHR1	ENST00000293493	1	Limbic
rs74509629	1.058e-30	Neuroticism	ENSG00000264589	MAPT-AS1	ENST00000634876	1	Limbic
rs3785879	1.353e-09	Neuroticism	ENSG00000264589	MAPT-AS1	ENST00000634876	1	Limbic
rs79290980	1.058e-30	Neuroticism	ENSG00000264589	MAPT-AS1	ENST00000634876	1	Limbic
rs1467968	1.313e-30	Neuroticism	ENSG00000264589	MAPT-AS1	ENST00000634876	1	Limbic
rs4371195	1.299e-30	Neuroticism	ENSG00000264589	MAPT-AS1	ENST00000634876	1	Limbic
rs12150125	7.724e-31	Neuroticism	ENSG00000264589	MAPT-AS1	ENST00000634876	1	Limbic
rs12150527	1.946e-30	Neuroticism	ENSG00000264589	MAPT-AS1	ENST00000634876	1	Limbic
rs2668665	3.024e-29	Neuroticism	ENSG00000120071	KANSL1	ENST00000574590	1	Limbic
rs2668662	3.061e-29	Neuroticism	ENSG00000120071	KANSL1	ENST00000574590	1	Limbic
rs12443808	9.36e-10	Neuroticism	ENSG00000099365	STX1B	ENST00000215095	1	Limbic
rs12443627	1.244e-09	Neuroticism	ENSG00000099365	STX1B	ENST00000215095	1	Limbic
rs6540041	2.995e-08	Neuroticism	ENSG00000103264	FBXO31	ENST00000311635	3	Limbic
rs7973253	1.232e-13	Neuroticism	ENSG00000110906	KCTD10	ENST00000228495	1	Limbic
rs7973253	1.232e-13	Neuroticism	ENSG00000151148	UBE3B	ENST00000434735	1	Limbic
rs7244667	2.217e-18	Neuroticism	ENSG00000101489	CELF4	ENST00000420428	1	Limbic
rs12607755	3.597e-18	Neuroticism	ENSG00000101489	CELF4	ENST00000420428	1	Limbic
rs9964724	2.693e-19	Neuroticism	ENSG00000101489	CELF4	ENST00000420428	1	Limbic
rs1557343	2.811e-19	Neuroticism	ENSG00000101489	CELF4	ENST00000420428	1	Limbic
rs11824092	3.546e-10	Neuroticism	ENSG00000133794	ARNTL	ENST00000497429	7	Limbic
rs1037169	3.089e-08	Neuroticism	ENSG00000133794	ARNTL	ENST00000497429	7	Limbic
rs12292911	3.201e-10	Neuroticism	ENSG00000165916	PSMC3	ENST00000602866	1	Limbic
rs35808061	1.862e-09	Neuroticism	ENSG00000198561	CTNND1	ENST00000534647	5	Limbic
rs7111153	1.633e-11	Neuroticism	ENSG00000149294	NCAM1	ENST00000621518	1	Limbic
rs61902807	3.474e-15	Neuroticism	ENSG00000149295	DRD2	ENST00000362072	2	Limbic
rs2280097	6.011e-09	Neuroticism	ENSG00000172995	ARPP21	ENST00000474696	8	Limbic
rs3821447	9.059e-09	Neuroticism	ENSG00000172995	ARPP21	ENST00000474696	8	Limbic
rs76629150	6.953e-09	Neuroticism	ENSG00000242759	LINC00882	ENST00000484698	1	Limbic
rs76629150	6.953e-09	Neuroticism	ENSG00000243701	DUBR	ENST00000651804	1	Limbic
rs28406568	1.818e-08	Neuroticism	ENSG00000175806	MSRA	ENST00000521686	4	Limbic
rs6578129	3.554e-08	Neuroticism	ENSG00000169398	PTK2	ENST00000517712	25	Limbic
rs938724	4.576e-08	Neuroticism	ENSG00000169398	PTK2	ENST00000517712	25	Limbic
rs1275418	1.906e-08	Neuroticism	ENSG00000139990	DCAF5	ENST00000341516	1	Limbic
rs8007859	5.054e-09	Neuroticism	ENSG00000100626	GALNT16	ENST00000554858	1	Limbic
rs8007859	5.054e-09	Neuroticism	ENSG00000100626	GALNT16	ENST00000337827	2	Limbic
rs4903266	1.721e-10	Neuroticism	ENSG00000119689	DLST	ENST00000556460	1	Limbic
rs2304608	1.183e-09	Neuroticism	ENSG00000245526	LINC00461	ENST00000505030	5	Limbic
rs1501673	1.693e-09	Neuroticism	ENSG00000245526	LINC00461	ENST00000505030	5	Limbic
rs1501672	2.003e-09	Neuroticism	ENSG00000245526	LINC00461	ENST00000505030	5	Limbic
rs112862634	1.921e-09	Neuroticism	ENSG00000245526	LINC00461	ENST00000505030	5	Limbic
rs7021597	1.225e-08	Neuroticism	ENSG00000174482	LINGO2	ENST00000379992	1	Limbic
rs145965565	3.53e-14	Neuroticism	ENSG00000185920	PTCH1	ENST00000375290	6	Limbic
rs139519	1.535e-08	Neuroticism	ENSG00000100401	RANGAP1	ENST00000356244	1	Limbic
rs132902	2.71e-08	Neuroticism	ENSG00000167074	TEF	ENST00000266304	2	Limbic
rs3025646	7.374e-09	Neuroticism	ENSG00000204681	GABBR1	ENST00000478931	12	Limbic
rs28986305	9.179e-09	Neuroticism	ENSG00000204681	GABBR1	ENST00000478931	12	Limbic
rs28986306	7.17e-09	Neuroticism	ENSG00000204681	GABBR1	ENST00000478931	12	Limbic
rs2076483	9.573e-10	Neuroticism	ENSG00000204681	GABBR1	ENST00000478931	12	Limbic
rs12525400	2.183e-08	Neuroticism	ENSG00000204681	GABBR1	ENST00000478931	12	Limbic
rs4713506	2.612e-09	Neuroticism	ENSG00000221988	PPT2	ENST00000465047	4	Limbic
rs6919397	4.183e-08	Neuroticism	ENSG00000203760	CENPW	ENST00000368325	1	Limbic
rs3935182	1.588e-09	Neuroticism	ENSG00000169783	LINGO1	ENST00000566711	4	BasGan
rs17512198	5.904e-09	Neuroticism	ENSG00000135090	TAOK3	ENST00000537952	7	BasGan
rs17201655	1.194e-08	Neuroticism	ENSG00000172995	ARPP21	ENST00000474696	8	BasGan
rs3821447	9.059e-09	Neuroticism	ENSG00000172995	ARPP21	ENST00000474696	8	BasGan
rs76629150	6.953e-09	Neuroticism	ENSG00000242759	LINC00882	ENST00000484698	1	BasGan
rs76629150	6.953e-09	Neuroticism	ENSG00000243701	DUBR	ENST00000651804	1	BasGan
rs722599	1.275e-11	Neuroticism	ENSG00000119689	DLST	ENST00000556460	1	BasGan
rs2359240	4.339e-10	Neuroticism	ENSG00000119689	DLST	ENST00000556460	1	BasGan
rs3742786	3.946e-10	Neuroticism	ENSG00000198208	RPS6KL1	ENST00000554834	4	BasGan
rs4787048	8.015e-12	Neuroticism	ENSG00000078328	RBFOX1	ENST00000567470	10	BasGan
rs9929993	5.834e-10	Neuroticism	ENSG00000078328	RBFOX1	ENST00000567470	10	BasGan
rs12443808	9.36e-10	Neuroticism	ENSG00000099365	STX1B	ENST00000566211	2	BasGan
rs12443627	1.244e-09	Neuroticism	ENSG00000099365	STX1B	ENST00000566211	2	BasGan
rs7212450	1.573e-09	Neuroticism	ENSG00000132361	CLUH	ENST00000435359	3	BasGan
rs1109451	2.638e-09	Neuroticism	ENSG00000132361	CLUH	ENST00000435359	3	BasGan
rs79724577	6.288e-21	Neuroticism	ENSG00000159314	ARHGAP27	ENST00000581638	11	BasGan
rs11012	1.115e-22	Neuroticism	ENSG00000159314	ARHGAP27	ENST00000527678	2	BasGan
rs9730	1.176e-22	Neuroticism	ENSG00000159314	ARHGAP27	ENST00000527678	2	BasGan
rs62064654	1.24e-22	Neuroticism	ENSG00000159314	ARHGAP27	ENST00000527678	2	BasGan
rs56278545	1.655e-11	Neuroticism	ENSG00000159314	ARHGAP27	ENST00000531735	3	BasGan
rs56278545	1.655e-11	Neuroticism	ENSG00000159314	ARHGAP27	ENST00000527678	2	BasGan
rs62056879	4.034e-31	Neuroticism	ENSG00000204650		ENST00000585118	1	BasGan
rs79892630	5.738e-31	Neuroticism	ENSG00000204650		ENST00000585118	1	BasGan
rs17762361	2.929e-31	Neuroticism	ENSG00000204650		ENST00000585118	1	BasGan
rs62056880	5.451e-31	Neuroticism	ENSG00000204650		ENST00000585118	1	BasGan
rs62056879	4.034e-31	Neuroticism	ENSG00000263715		ENST00000634540	1	BasGan
rs79892630	5.738e-31	Neuroticism	ENSG00000263715		ENST00000634540	1	BasGan
rs17762361	2.929e-31	Neuroticism	ENSG00000263715		ENST00000634540	1	BasGan
rs62056880	5.451e-31	Neuroticism	ENSG00000263715		ENST00000634540	1	BasGan
rs62055932	9.335e-31	Neuroticism	ENSG00000120088	CRHR1	ENST00000293493	1	BasGan
rs62055933	1.502e-30	Neuroticism	ENSG00000120088	CRHR1	ENST00000293493	1	BasGan
rs62055935	2.58e-31	Neuroticism	ENSG00000120088	CRHR1	ENST00000293493	1	BasGan
rs62055936	2.001e-31	Neuroticism	ENSG00000120088	CRHR1	ENST00000293493	1	BasGan
rs62055937	5.15e-31	Neuroticism	ENSG00000120088	CRHR1	ENST00000293493	1	BasGan
rs17689608	1.138e-30	Neuroticism	ENSG00000120088	CRHR1	ENST00000293493	1	BasGan
rs62057108	1.099e-30	Neuroticism	ENSG00000120088	CRHR1	ENST00000293493	1	BasGan
rs62057109	1.099e-30	Neuroticism	ENSG00000120088	CRHR1	ENST00000293493	1	BasGan
rs78074121	1.75e-30	Neuroticism	ENSG00000120088	CRHR1	ENST00000293493	1	BasGan
rs62057110	1.138e-30	Neuroticism	ENSG00000120088	CRHR1	ENST00000293493	1	BasGan
rs62057111	6.097e-31	Neuroticism	ENSG00000120088	CRHR1	ENST00000293493	1	BasGan
rs62057112	8.317e-31	Neuroticism	ENSG00000120088	CRHR1	ENST00000293493	1	BasGan
rs74457229	1.406e-30	Neuroticism	ENSG00000186868	MAPT	ENST00000262410	1	BasGan
rs74548327	9.898e-31	Neuroticism	ENSG00000186868	MAPT	ENST00000262410	1	BasGan
rs111972148	1.089e-30	Neuroticism	ENSG00000186868	MAPT	ENST00000262410	1	BasGan
rs76324150	1.079e-30	Neuroticism	ENSG00000186868	MAPT	ENST00000262410	1	BasGan
rs113347741	9.528e-31	Neuroticism	ENSG00000186868	MAPT	ENST00000262410	1	BasGan
rs78720789	9.528e-31	Neuroticism	ENSG00000186868	MAPT	ENST00000262410	1	BasGan
rs4792891	4.973e-20	Neuroticism	ENSG00000186868	MAPT	ENST00000262410	1	BasGan
rs74496580	1.078e-30	Neuroticism	ENSG00000186868	MAPT	ENST00000262410	1	BasGan
rs62056782	1.078e-30	Neuroticism	ENSG00000186868	MAPT	ENST00000262410	1	BasGan
rs80346216	1.078e-30	Neuroticism	ENSG00000186868	MAPT	ENST00000262410	1	BasGan
rs76632685	1.078e-30	Neuroticism	ENSG00000186868	MAPT	ENST00000262410	1	BasGan
rs62056783	1.078e-30	Neuroticism	ENSG00000186868	MAPT	ENST00000262410	1	BasGan
rs62056784	1.042e-30	Neuroticism	ENSG00000186868	MAPT	ENST00000262410	1	BasGan
rs56158362	1.551e-08	Neuroticism	ENSG00000152061	RABGAP1L	ENST00000357444	1	BasGan
rs3086	8.031e-09	Neuroticism	ENSG00000152061	RABGAP1L	ENST00000357444	1	BasGan
rs2304608	1.183e-09	Neuroticism	ENSG00000245526	LINC00461	ENST00000506014	3	BasGan
rs1501673	1.693e-09	Neuroticism	ENSG00000245526	LINC00461	ENST00000506014	3	BasGan
rs1501672	2.003e-09	Neuroticism	ENSG00000245526	LINC00461	ENST00000506014	3	BasGan
rs17178028	1.837e-08	Neuroticism	ENSG00000204681	GABBR1	ENST00000355973	5	BasGan
rs715044	1.57e-08	Neuroticism	ENSG00000204681	GABBR1	ENST00000355973	5	BasGan
rs4713506	2.612e-09	Neuroticism	ENSG00000221988	PPT2	ENST00000465047	4	BasGan
rs9611509	3.839e-12	Neuroticism	ENSG00000100393	EP300	ENST00000635083	11	BasGan
rs4822025	1.822e-08	Neuroticism	ENSG00000167074	TEF	ENST00000266304	2	BasGan
rs7244667	2.217e-18	Neuroticism	ENSG00000101489	CELF4	ENST00000420428	1	BasGan
rs62081465	2.238e-19	Neuroticism	ENSG00000101489	CELF4	ENST00000420428	1	BasGan
rs12959642	1.281e-18	Neuroticism	ENSG00000101489	CELF4	ENST00000420428	1	BasGan
rs9964724	2.693e-19	Neuroticism	ENSG00000101489	CELF4	ENST00000420428	1	BasGan
rs1557343	2.811e-19	Neuroticism	ENSG00000101489	CELF4	ENST00000420428	1	BasGan
rs145965565	3.53e-14	Neuroticism	ENSG00000185920	PTCH1	ENST00000375290	6	BasGan
rs11039255	1.006e-09	Neuroticism	ENSG00000149187	CELF1	ENST00000534614	10	BasGan
rs12794570	8.019e-10	Neuroticism	ENSG00000109919	MTCH2	ENST00000539759	1	BasGan
rs7130758	2.69e-09	Neuroticism	ENSG00000109920	FNBP4	ENST00000531394	6	BasGan
rs7111153	1.633e-11	Neuroticism	ENSG00000149294	NCAM1	ENST00000621518	1	BasGan
rs2242591	2.113e-11	Neuroticism	ENSG00000149295	DRD2	ENST00000362072	2	BasGan
rs11214603	5.56e-12	Neuroticism	ENSG00000149295	DRD2	ENST00000362072	2	BasGan
rs11214607	2.448e-12	Neuroticism	ENSG00000149295	DRD2	ENST00000362072	2	BasGan
rs61902787	3.765e-15	Neuroticism	ENSG00000149295	DRD2	ENST00000362072	2	BasGan
rs61902807	3.474e-15	Neuroticism	ENSG00000149295	DRD2	ENST00000362072	2	BasGan
rs55836840	1.193e-08	Neuroticism	ENSG00000175806	MSRA	ENST00000521686	4	BasGan
rs2280097	6.011e-09	Neuroticism	ENSG00000172995	ARPP21	ENST00000474696	8	ARC
rs6776685	2.338e-08	Neuroticism	ENSG00000172995	ARPP21	ENST00000474696	8	ARC
rs76629150	6.953e-09	Neuroticism	ENSG00000242759	LINC00882	ENST00000484698	1	ARC
rs76629150	6.953e-09	Neuroticism	ENSG00000243701	DUBR	ENST00000651804	1	ARC
rs7616204	6.032e-11	Neuroticism	ENSG00000118007	STAG1	ENST00000236698	1	ARC
rs3025646	7.374e-09	Neuroticism	ENSG00000204681	GABBR1	ENST00000478931	12	ARC
rs28986305	9.179e-09	Neuroticism	ENSG00000204681	GABBR1	ENST00000478931	12	ARC
rs28986306	7.17e-09	Neuroticism	ENSG00000204681	GABBR1	ENST00000478931	12	ARC
rs138193396	4.66e-08	Neuroticism	ENSG00000048828	FAM120A	ENST00000475933	2	ARC
rs145965565	3.53e-14	Neuroticism	ENSG00000185920	PTCH1	ENST00000375290	6	ARC
rs145965565	3.53e-14	Neuroticism	ENSG00000185920	PTCH1	ENST00000331920	2	ARC
rs62362279	1.136e-09	Neuroticism	ENSG00000145743	FBXL17	ENST00000359660	1	ARC
rs1037169	3.089e-08	Neuroticism	ENSG00000133794	ARNTL	ENST00000497429	7	ARC
rs35808061	1.862e-09	Neuroticism	ENSG00000198561	CTNND1	ENST00000534647	5	ARC
rs7111153	1.633e-11	Neuroticism	ENSG00000149294	NCAM1	ENST00000621518	1	ARC
rs7948028	2.713e-15	Neuroticism	ENSG00000149295	DRD2	ENST00000362072	2	ARC
rs139519	1.535e-08	Neuroticism	ENSG00000100401	RANGAP1	ENST00000356244	1	ARC
rs7289932	1.093e-08	Neuroticism	ENSG00000100403	ZC3H7B	ENST00000352645	1	ARC
rs9611548	1.2e-11	Neuroticism	ENSG00000100403	ZC3H7B	ENST00000352645	1	ARC
rs132902	2.71e-08	Neuroticism	ENSG00000167074	TEF	ENST00000266304	2	ARC
rs7212450	1.573e-09	Neuroticism	ENSG00000132361	CLUH	ENST00000435359	3	ARC
rs1109451	2.638e-09	Neuroticism	ENSG00000132361	CLUH	ENST00000435359	3	ARC
rs79724577	6.288e-21	Neuroticism	ENSG00000159314	ARHGAP27	ENST00000581991	12	ARC
rs62064598	5.086e-23	Neuroticism	ENSG00000159314	ARHGAP27	ENST00000581991	12	ARC
rs422112	4.811e-31	Neuroticism	ENSG00000204650		ENST00000585118	1	ARC
rs417968	5.389e-28	Neuroticism	ENSG00000204650		ENST00000585118	1	ARC
rs422112	4.811e-31	Neuroticism	ENSG00000263715		ENST00000634540	1	ARC
rs417968	5.389e-28	Neuroticism	ENSG00000263715		ENST00000634540	1	ARC
rs12952301	2.177e-10	Neuroticism	ENSG00000120088	CRHR1	ENST00000293493	1	ARC
rs62055947	3.023e-31	Neuroticism	ENSG00000120088	CRHR1	ENST00000293493	1	ARC
rs62055948	2.978e-31	Neuroticism	ENSG00000120088	CRHR1	ENST00000293493	1	ARC
rs113871181	2.698e-30	Neuroticism	ENSG00000120088	CRHR1	ENST00000293493	1	ARC
rs111370985	1.852e-30	Neuroticism	ENSG00000120088	CRHR1	ENST00000293493	1	ARC
rs55787105	5.792e-31	Neuroticism	ENSG00000120088	CRHR1	ENST00000293493	1	ARC
rs62055950	6.143e-31	Neuroticism	ENSG00000120088	CRHR1	ENST00000293493	1	ARC
rs56043078	5.833e-31	Neuroticism	ENSG00000120088	CRHR1	ENST00000293493	1	ARC
rs56319902	1.904e-30	Neuroticism	ENSG00000120088	CRHR1	ENST00000293493	1	ARC
rs55943044	1.389e-30	Neuroticism	ENSG00000120088	CRHR1	ENST00000293493	1	ARC
rs17689608	1.138e-30	Neuroticism	ENSG00000120088	CRHR1	ENST00000580876	5	ARC
rs62057108	1.099e-30	Neuroticism	ENSG00000120088	CRHR1	ENST00000580876	5	ARC
rs62057109	1.099e-30	Neuroticism	ENSG00000120088	CRHR1	ENST00000580876	5	ARC
rs78074121	1.75e-30	Neuroticism	ENSG00000120088	CRHR1	ENST00000580876	5	ARC
rs62057110	1.138e-30	Neuroticism	ENSG00000120088	CRHR1	ENST00000580876	5	ARC
rs62057111	6.097e-31	Neuroticism	ENSG00000120088	CRHR1	ENST00000580876	5	ARC
rs62057112	8.317e-31	Neuroticism	ENSG00000120088	CRHR1	ENST00000580876	5	ARC
rs2106785	1.643e-30	Neuroticism	ENSG00000120088	CRHR1	ENST00000580876	5	ARC
rs56150806	8.322e-31	Neuroticism	ENSG00000120088	CRHR1	ENST00000580876	5	ARC
rs17690314	8.512e-31	Neuroticism	ENSG00000120088	CRHR1	ENST00000580876	5	ARC
rs74509629	1.058e-30	Neuroticism	ENSG00000264589	MAPT-AS1	ENST00000634876	1	ARC
rs3785879	1.353e-09	Neuroticism	ENSG00000264589	MAPT-AS1	ENST00000634876	1	ARC
rs79290980	1.058e-30	Neuroticism	ENSG00000264589	MAPT-AS1	ENST00000634876	1	ARC
rs1467968	1.313e-30	Neuroticism	ENSG00000264589	MAPT-AS1	ENST00000634876	1	ARC
rs4371195	1.299e-30	Neuroticism	ENSG00000264589	MAPT-AS1	ENST00000634876	1	ARC
rs12150125	7.724e-31	Neuroticism	ENSG00000264589	MAPT-AS1	ENST00000634876	1	ARC
rs12150527	1.946e-30	Neuroticism	ENSG00000264589	MAPT-AS1	ENST00000634876	1	ARC
rs199528	1.681e-25	Neuroticism	ENSG00000108379	WNT3	ENST00000573788	1	ARC
rs10782002	7.546e-09	Neuroticism	ENSG00000099364	FBXL19	ENST00000566320	5	ARC
rs12443808	9.36e-10	Neuroticism	ENSG00000099365	STX1B	ENST00000566211	2	ARC
rs12443627	1.244e-09	Neuroticism	ENSG00000099365	STX1B	ENST00000566211	2	ARC
rs6540041	2.995e-08	Neuroticism	ENSG00000103264	FBXO31	ENST00000311635	3	ARC
rs8007859	5.054e-09	Neuroticism	ENSG00000100626	GALNT16	ENST00000554858	1	ARC
rs8007859	5.054e-09	Neuroticism	ENSG00000100626	GALNT16	ENST00000337827	2	ARC
rs722599	1.275e-11	Neuroticism	ENSG00000119689	DLST	ENST00000556460	1	ARC
rs2359240	4.339e-10	Neuroticism	ENSG00000119689	DLST	ENST00000556460	1	ARC
rs9964724	2.693e-19	Neuroticism	ENSG00000101489	CELF4	ENST00000420428	1	ARC
rs1557343	2.811e-19	Neuroticism	ENSG00000101489	CELF4	ENST00000420428	1	ARC
rs55836840	1.193e-08	Neuroticism	ENSG00000175806	MSRA	ENST00000521686	4	ARC
rs61943524	6.907e-09	Neuroticism	ENSG00000135090	TAOK3	ENST00000536979	10	ARC
rs2241208	2.389e-09	Neuroticism	ENSG00000151148	UBE3B	ENST00000538070	4	MDT
rs61943524	6.907e-09	Neuroticism	ENSG00000135090	TAOK3	ENST00000536979	10	MDT
rs61943528	8.376e-09	Neuroticism	ENSG00000135090	TAOK3	ENST00000537569	8	MDT
rs17440336	8.657e-09	Neuroticism	ENSG00000135090	TAOK3	ENST00000537569	8	MDT
rs7212450	1.573e-09	Neuroticism	ENSG00000132361	CLUH	ENST00000435359	3	MDT
rs1109451	2.638e-09	Neuroticism	ENSG00000132361	CLUH	ENST00000435359	3	MDT
rs56384960	3.109e-31	Neuroticism	ENSG00000120088	CRHR1	ENST00000293493	1	MDT
rs56178230	3.109e-31	Neuroticism	ENSG00000120088	CRHR1	ENST00000293493	1	MDT
rs80157557	3.109e-31	Neuroticism	ENSG00000120088	CRHR1	ENST00000293493	1	MDT
rs76728632	2.857e-31	Neuroticism	ENSG00000120088	CRHR1	ENST00000293493	1	MDT
rs17563827	3.109e-31	Neuroticism	ENSG00000120088	CRHR1	ENST00000293493	1	MDT
rs242940	2.822e-09	Neuroticism	ENSG00000120088	CRHR1	ENST00000580876	5	MDT
rs55915917	1.725e-29	Neuroticism	ENSG00000120088	CRHR1	ENST00000580876	5	MDT
rs55668363	3.66e-29	Neuroticism	ENSG00000120088	CRHR1	ENST00000580876	5	MDT
rs17689608	1.138e-30	Neuroticism	ENSG00000120088	CRHR1	ENST00000580876	5	MDT
rs62057108	1.099e-30	Neuroticism	ENSG00000120088	CRHR1	ENST00000580876	5	MDT
rs62057109	1.099e-30	Neuroticism	ENSG00000120088	CRHR1	ENST00000580876	5	MDT
rs78074121	1.75e-30	Neuroticism	ENSG00000120088	CRHR1	ENST00000580876	5	MDT
rs62057110	1.138e-30	Neuroticism	ENSG00000120088	CRHR1	ENST00000580876	5	MDT
rs62057111	6.097e-31	Neuroticism	ENSG00000120088	CRHR1	ENST00000580876	5	MDT
rs62057112	8.317e-31	Neuroticism	ENSG00000120088	CRHR1	ENST00000580876	5	MDT
rs74496580	1.078e-30	Neuroticism	ENSG00000186868	MAPT	ENST00000262410	1	MDT
rs62056782	1.078e-30	Neuroticism	ENSG00000186868	MAPT	ENST00000262410	1	MDT
rs80346216	1.078e-30	Neuroticism	ENSG00000186868	MAPT	ENST00000262410	1	MDT
rs76632685	1.078e-30	Neuroticism	ENSG00000186868	MAPT	ENST00000262410	1	MDT
rs62056783	1.078e-30	Neuroticism	ENSG00000186868	MAPT	ENST00000262410	1	MDT
rs62056784	1.042e-30	Neuroticism	ENSG00000186868	MAPT	ENST00000262410	1	MDT
rs62056803	1.045e-30	Neuroticism	ENSG00000264589	MAPT-AS1	ENST00000634876	1	MDT
rs62056804	1.018e-30	Neuroticism	ENSG00000264589	MAPT-AS1	ENST00000634876	1	MDT
rs77084869	1.25e-30	Neuroticism	ENSG00000264589	MAPT-AS1	ENST00000634876	1	MDT
rs74573628	1.343e-30	Neuroticism	ENSG00000264589	MAPT-AS1	ENST00000634876	1	MDT
rs74509629	1.058e-30	Neuroticism	ENSG00000264589	MAPT-AS1	ENST00000634876	1	MDT
rs3785879	1.353e-09	Neuroticism	ENSG00000264589	MAPT-AS1	ENST00000634876	1	MDT
rs79290980	1.058e-30	Neuroticism	ENSG00000264589	MAPT-AS1	ENST00000634876	1	MDT
rs1467968	1.313e-30	Neuroticism	ENSG00000264589	MAPT-AS1	ENST00000634876	1	MDT
rs4371195	1.299e-30	Neuroticism	ENSG00000264589	MAPT-AS1	ENST00000634876	1	MDT
rs12150125	7.724e-31	Neuroticism	ENSG00000264589	MAPT-AS1	ENST00000634876	1	MDT
rs12150527	1.946e-30	Neuroticism	ENSG00000264589	MAPT-AS1	ENST00000634876	1	MDT
rs17563965	1.106e-30	Neuroticism	ENSG00000264589	MAPT-AS1	ENST00000634876	1	MDT
rs17563986	1.081e-30	Neuroticism	ENSG00000264589	MAPT-AS1	ENST00000634876	1	MDT
rs17564020	1.113e-30	Neuroticism	ENSG00000264589	MAPT-AS1	ENST00000634876	1	MDT
rs62062793	1.19e-30	Neuroticism	ENSG00000186868	MAPT	ENST00000576518	3	MDT
rs62062794	1.089e-30	Neuroticism	ENSG00000186868	MAPT	ENST00000576518	3	MDT
rs78556223	2.867e-30	Neuroticism	ENSG00000186868	MAPT	ENST00000576518	3	MDT
rs242561	1.699e-30	Neuroticism	ENSG00000186868	MAPT	ENST00000576518	3	MDT
rs62062795	9.712e-31	Neuroticism	ENSG00000186868	MAPT	ENST00000576518	3	MDT
rs62063280	1.315e-30	Neuroticism	ENSG00000186868	MAPT	ENST00000576518	3	MDT
rs17650842	4.635e-31	Neuroticism	ENSG00000186868	MAPT	ENST00000576518	3	MDT
rs62063291	7.705e-31	Neuroticism	ENSG00000186868	MAPT	ENST00000576518	3	MDT
rs62063292	1.185e-30	Neuroticism	ENSG00000186868	MAPT	ENST00000576518	3	MDT
rs62063293	1.165e-30	Neuroticism	ENSG00000186868	MAPT	ENST00000576518	3	MDT
rs17573447	1.395e-30	Neuroticism	ENSG00000186868	MAPT	ENST00000576518	3	MDT
rs62064662	1.454e-30	Neuroticism	ENSG00000186868	MAPT	ENST00000576518	3	MDT
rs62064663	2.465e-30	Neuroticism	ENSG00000186868	MAPT	ENST00000576518	3	MDT
rs113894932	1.338e-30	Neuroticism	ENSG00000186868	MAPT	ENST00000576518	3	MDT
rs139519	1.535e-08	Neuroticism	ENSG00000100401	RANGAP1	ENST00000356244	1	MDT
rs132902	2.71e-08	Neuroticism	ENSG00000167074	TEF	ENST00000266304	2	MDT
rs11640534	5.759e-09	Neuroticism	ENSG00000099364	FBXL19	ENST00000566320	5	MDT
rs12443808	9.36e-10	Neuroticism	ENSG00000099365	STX1B	ENST00000566211	2	MDT
rs12443627	1.244e-09	Neuroticism	ENSG00000099365	STX1B	ENST00000566211	2	MDT
rs1050847	1.149e-08	Neuroticism	ENSG00000140941	MAP1LC3B	ENST00000268607	2	MDT
rs28377268	1.392e-12	Neuroticism	ENSG00000185920	PTCH1	ENST00000549678	11	MDT
rs145965565	3.53e-14	Neuroticism	ENSG00000185920	PTCH1	ENST00000375290	6	MDT
rs145965565	3.53e-14	Neuroticism	ENSG00000185920	PTCH1	ENST00000331920	2	MDT
rs7506216	2.61e-17	Neuroticism	ENSG00000101489	CELF4	ENST00000420428	1	MDT
rs9964724	2.693e-19	Neuroticism	ENSG00000101489	CELF4	ENST00000420428	1	MDT
rs1557343	2.811e-19	Neuroticism	ENSG00000101489	CELF4	ENST00000420428	1	MDT
rs76629150	6.953e-09	Neuroticism	ENSG00000242759	LINC00882	ENST00000484698	1	MDT
rs76629150	6.953e-09	Neuroticism	ENSG00000243701	DUBR	ENST00000651804	1	MDT
rs7616204	6.032e-11	Neuroticism	ENSG00000118007	STAG1	ENST00000236698	1	MDT
rs1501673	1.693e-09	Neuroticism	ENSG00000245526	LINC00461	ENST00000505030	5	MDT
rs1501672	2.003e-09	Neuroticism	ENSG00000245526	LINC00461	ENST00000505030	5	MDT
rs112862634	1.921e-09	Neuroticism	ENSG00000245526	LINC00461	ENST00000505030	5	MDT
rs1037169	3.089e-08	Neuroticism	ENSG00000133794	ARNTL	ENST00000497429	7	MDT
rs1064608	8.135e-10	Neuroticism	ENSG00000109919	MTCH2	ENST00000534074	3	MDT
rs1647405	1.487e-09	Neuroticism	ENSG00000156603	MED19	ENST00000337672	1	MDT
rs35808061	1.862e-09	Neuroticism	ENSG00000198561	CTNND1	ENST00000534647	5	MDT
rs7111153	1.633e-11	Neuroticism	ENSG00000149294	NCAM1	ENST00000621518	1	MDT
rs72995548	4.249e-08	Neuroticism	ENSG00000149294	NCAM1	ENST00000528590	7	MDT
rs2734835	5.888e-13	Neuroticism	ENSG00000149295	DRD2	ENST00000362072	2	MDT
rs1800498	5.986e-13	Neuroticism	ENSG00000149295	DRD2	ENST00000362072	2	MDT
rs2234690	5.739e-13	Neuroticism	ENSG00000149295	DRD2	ENST00000362072	2	MDT
rs2587548	5.289e-13	Neuroticism	ENSG00000149295	DRD2	ENST00000362072	2	MDT
rs7948028	2.713e-15	Neuroticism	ENSG00000149295	DRD2	ENST00000362072	2	MDT
rs200485	4.701e-08	Neuroticism	ENSG00000233822	HIST1H2BN	ENST00000612898	1	MDT
rs3025646	7.374e-09	Neuroticism	ENSG00000204681	GABBR1	ENST00000478931	12	MDT
rs28986305	9.179e-09	Neuroticism	ENSG00000204681	GABBR1	ENST00000478931	12	MDT
rs28986306	7.17e-09	Neuroticism	ENSG00000204681	GABBR1	ENST00000478931	12	MDT
rs1275418	1.906e-08	Neuroticism	ENSG00000139990	DCAF5	ENST00000341516	1	MDT
rs722599	1.275e-11	Neuroticism	ENSG00000119689	DLST	ENST00000556460	1	MDT
rs2359240	4.339e-10	Neuroticism	ENSG00000119689	DLST	ENST00000556460	1	MDT
rs3742786	3.946e-10	Neuroticism	ENSG00000198208	RPS6KL1	ENST00000354625	2	MDT
rs145965565	3.53e-14	Neuroticism	ENSG00000185920	PTCH1	ENST00000331920	2	RMTG
rs55836840	1.193e-08	Neuroticism	ENSG00000175806	MSRA	ENST00000521686	4	RMTG
rs139519	1.535e-08	Neuroticism	ENSG00000100401	RANGAP1	ENST00000446258	4	RMTG
rs7289932	1.093e-08	Neuroticism	ENSG00000100403	ZC3H7B	ENST00000352645	1	RMTG
rs9611548	1.2e-11	Neuroticism	ENSG00000100403	ZC3H7B	ENST00000352645	1	RMTG
rs132902	2.71e-08	Neuroticism	ENSG00000167074	TEF	ENST00000266304	2	RMTG
rs3025646	7.374e-09	Neuroticism	ENSG00000204681	GABBR1	ENST00000478931	12	RMTG
rs28986305	9.179e-09	Neuroticism	ENSG00000204681	GABBR1	ENST00000478931	12	RMTG
rs28986306	7.17e-09	Neuroticism	ENSG00000204681	GABBR1	ENST00000478931	12	RMTG
rs12147629	1.175e-12	Neuroticism	ENSG00000119596	YLPM1	ENST00000549197	7	RMTG
rs8008785	1.516e-12	Neuroticism	ENSG00000119596	YLPM1	ENST00000549197	7	RMTG
rs4903266	1.721e-10	Neuroticism	ENSG00000119689	DLST	ENST00000556460	1	RMTG
rs3742786	3.946e-10	Neuroticism	ENSG00000198208	RPS6KL1	ENST00000354625	2	RMTG
rs3742786	3.946e-10	Neuroticism	ENSG00000198208	RPS6KL1	ENST00000555834	1	RMTG
rs56980069	2.877e-08	Neuroticism	ENSG00000006715	VPS41	ENST00000310301	3	RMTG
rs62443565	2.826e-08	Neuroticism	ENSG00000006715	VPS41	ENST00000310301	3	RMTG
rs6948026	3.063e-08	Neuroticism	ENSG00000006715	VPS41	ENST00000310301	3	RMTG
rs76629150	6.953e-09	Neuroticism	ENSG00000242759	LINC00882	ENST00000484698	1	RMTG
rs76629150	6.953e-09	Neuroticism	ENSG00000243701	DUBR	ENST00000651804	1	RMTG
rs1501673	1.693e-09	Neuroticism	ENSG00000245526	LINC00461	ENST00000506978	2	RMTG
rs1501672	2.003e-09	Neuroticism	ENSG00000245526	LINC00461	ENST00000506978	2	RMTG
rs80035064	1.645e-19	Neuroticism	ENSG00000101489	CELF4	ENST00000420428	1	RMTG
rs9964724	2.693e-19	Neuroticism	ENSG00000101489	CELF4	ENST00000420428	1	RMTG
rs1557343	2.811e-19	Neuroticism	ENSG00000101489	CELF4	ENST00000420428	1	RMTG
rs56278545	1.655e-11	Neuroticism	ENSG00000225190	PLEKHM1	ENST00000591580	7	RMTG
rs17689608	1.138e-30	Neuroticism	ENSG00000120088	CRHR1	ENST00000293493	1	RMTG
rs62057108	1.099e-30	Neuroticism	ENSG00000120088	CRHR1	ENST00000293493	1	RMTG
rs62057109	1.099e-30	Neuroticism	ENSG00000120088	CRHR1	ENST00000293493	1	RMTG
rs78074121	1.75e-30	Neuroticism	ENSG00000120088	CRHR1	ENST00000293493	1	RMTG
rs62057110	1.138e-30	Neuroticism	ENSG00000120088	CRHR1	ENST00000293493	1	RMTG
rs62057111	6.097e-31	Neuroticism	ENSG00000120088	CRHR1	ENST00000293493	1	RMTG
rs62057112	8.317e-31	Neuroticism	ENSG00000120088	CRHR1	ENST00000293493	1	RMTG
rs74496580	1.078e-30	Neuroticism	ENSG00000186868	MAPT	ENST00000262410	1	RMTG
rs62056782	1.078e-30	Neuroticism	ENSG00000186868	MAPT	ENST00000262410	1	RMTG
rs80346216	1.078e-30	Neuroticism	ENSG00000186868	MAPT	ENST00000262410	1	RMTG
rs76632685	1.078e-30	Neuroticism	ENSG00000186868	MAPT	ENST00000262410	1	RMTG
rs62056783	1.078e-30	Neuroticism	ENSG00000186868	MAPT	ENST00000262410	1	RMTG
rs62056784	1.042e-30	Neuroticism	ENSG00000186868	MAPT	ENST00000262410	1	RMTG
rs74509629	1.058e-30	Neuroticism	ENSG00000264589	MAPT-AS1	ENST00000634876	1	RMTG
rs3785879	1.353e-09	Neuroticism	ENSG00000264589	MAPT-AS1	ENST00000634876	1	RMTG
rs79290980	1.058e-30	Neuroticism	ENSG00000264589	MAPT-AS1	ENST00000634876	1	RMTG
rs1467968	1.313e-30	Neuroticism	ENSG00000264589	MAPT-AS1	ENST00000634876	1	RMTG
rs4371195	1.299e-30	Neuroticism	ENSG00000264589	MAPT-AS1	ENST00000634876	1	RMTG
rs12150125	7.724e-31	Neuroticism	ENSG00000264589	MAPT-AS1	ENST00000634876	1	RMTG
rs12150527	1.946e-30	Neuroticism	ENSG00000264589	MAPT-AS1	ENST00000634876	1	RMTG
rs62062793	1.19e-30	Neuroticism	ENSG00000186868	MAPT	ENST00000576518	3	RMTG
rs62062794	1.089e-30	Neuroticism	ENSG00000186868	MAPT	ENST00000576518	3	RMTG
rs78556223	2.867e-30	Neuroticism	ENSG00000186868	MAPT	ENST00000576518	3	RMTG
rs242561	1.699e-30	Neuroticism	ENSG00000186868	MAPT	ENST00000576518	3	RMTG
rs62062795	9.712e-31	Neuroticism	ENSG00000186868	MAPT	ENST00000576518	3	RMTG
rs62063291	7.705e-31	Neuroticism	ENSG00000186868	MAPT	ENST00000576518	3	RMTG
rs62063292	1.185e-30	Neuroticism	ENSG00000186868	MAPT	ENST00000576518	3	RMTG
rs62063293	1.165e-30	Neuroticism	ENSG00000186868	MAPT	ENST00000576518	3	RMTG
rs17573447	1.395e-30	Neuroticism	ENSG00000186868	MAPT	ENST00000576518	3	RMTG
rs62064662	1.454e-30	Neuroticism	ENSG00000186868	MAPT	ENST00000576518	3	RMTG
rs62064663	2.465e-30	Neuroticism	ENSG00000186868	MAPT	ENST00000576518	3	RMTG
rs113894932	1.338e-30	Neuroticism	ENSG00000186868	MAPT	ENST00000576518	3	RMTG
rs56158362	1.551e-08	Neuroticism	ENSG00000152061	RABGAP1L	ENST00000357444	1	RMTG
rs3086	8.031e-09	Neuroticism	ENSG00000152061	RABGAP1L	ENST00000357444	1	RMTG
rs10782002	7.546e-09	Neuroticism	ENSG00000099364	FBXL19	ENST00000566320	5	RMTG
rs11640534	5.759e-09	Neuroticism	ENSG00000099364	FBXL19	ENST00000566320	5	RMTG
rs12443808	9.36e-10	Neuroticism	ENSG00000099365	STX1B	ENST00000215095	1	RMTG
rs12443627	1.244e-09	Neuroticism	ENSG00000099365	STX1B	ENST00000215095	1	RMTG
rs17839568	5.282e-10	Neuroticism	ENSG00000167397	VKORC1	ENST00000300851	2	RMTG
rs73530203	7.043e-10	Neuroticism	ENSG00000167397	VKORC1	ENST00000300851	2	RMTG
rs6540041	2.995e-08	Neuroticism	ENSG00000103264	FBXO31	ENST00000311635	3	RMTG
rs7130758	2.69e-09	Neuroticism	ENSG00000109920	FNBP4	ENST00000531394	6	RMTG
rs35808061	1.862e-09	Neuroticism	ENSG00000198561	CTNND1	ENST00000534647	5	RMTG
rs7111153	1.633e-11	Neuroticism	ENSG00000149294	NCAM1	ENST00000621518	1	RMTG
rs1037169	3.089e-08	Neuroticism	ENSG00000133794	ARNTL	ENST00000403482	6	DRN
rs1037169	3.089e-08	Neuroticism	ENSG00000133794	ARNTL	ENST00000497429	7	DRN
rs12292911	3.201e-10	Neuroticism	ENSG00000165916	PSMC3	ENST00000602866	1	DRN
rs35808061	1.862e-09	Neuroticism	ENSG00000198561	CTNND1	ENST00000534647	5	DRN
rs7111153	1.633e-11	Neuroticism	ENSG00000149294	NCAM1	ENST00000621518	1	DRN
rs72995548	4.249e-08	Neuroticism	ENSG00000149294	NCAM1	ENST00000524916	10	DRN
rs10782002	7.546e-09	Neuroticism	ENSG00000099364	FBXL19	ENST00000566320	5	DRN
rs11640534	5.759e-09	Neuroticism	ENSG00000099364	FBXL19	ENST00000566320	5	DRN
rs12443808	9.36e-10	Neuroticism	ENSG00000099365	STX1B	ENST00000215095	1	DRN
rs12443627	1.244e-09	Neuroticism	ENSG00000099365	STX1B	ENST00000215095	1	DRN
rs9938550	7.852e-10	Neuroticism	ENSG00000099365	STX1B	ENST00000215095	1	DRN
rs2305880	6.977e-10	Neuroticism	ENSG00000099365	STX1B	ENST00000215095	1	DRN
rs4843603	3.495e-08	Neuroticism	ENSG00000103264	FBXO31	ENST00000561664	4	DRN
rs6540041	2.995e-08	Neuroticism	ENSG00000103264	FBXO31	ENST00000561664	4	DRN
rs3025646	7.374e-09	Neuroticism	ENSG00000204681	GABBR1	ENST00000478931	12	DRN
rs28986305	9.179e-09	Neuroticism	ENSG00000204681	GABBR1	ENST00000478931	12	DRN
rs28986306	7.17e-09	Neuroticism	ENSG00000204681	GABBR1	ENST00000478931	12	DRN
rs4766601	5.247e-09	Neuroticism	ENSG00000110906	KCTD10	ENST00000228495	1	DRN
rs9943689	5.795e-09	Neuroticism	ENSG00000110906	KCTD10	ENST00000228495	1	DRN
rs4766601	5.247e-09	Neuroticism	ENSG00000151148	UBE3B	ENST00000434735	1	DRN
rs9943689	5.795e-09	Neuroticism	ENSG00000151148	UBE3B	ENST00000434735	1	DRN
rs7956788	3.119e-09	Neuroticism	ENSG00000151148	UBE3B	ENST00000538070	4	DRN
rs7244667	2.217e-18	Neuroticism	ENSG00000101489	CELF4	ENST00000420428	1	DRN
rs9964724	2.693e-19	Neuroticism	ENSG00000101489	CELF4	ENST00000420428	1	DRN
rs1557343	2.811e-19	Neuroticism	ENSG00000101489	CELF4	ENST00000420428	1	DRN
rs2884792	1.659e-08	Neuroticism	ENSG00000172995	ARPP21	ENST00000419330	6	DRN
rs2280097	6.011e-09	Neuroticism	ENSG00000172995	ARPP21	ENST00000396481	9	DRN
rs3821447	9.059e-09	Neuroticism	ENSG00000172995	ARPP21	ENST00000494494	14	DRN
rs1279949	6.398e-12	Neuroticism	ENSG00000114054	PCCB	ENST00000251654	1	DRN
rs7212450	1.573e-09	Neuroticism	ENSG00000132361	CLUH	ENST00000575624	7	DRN
rs1109451	2.638e-09	Neuroticism	ENSG00000132361	CLUH	ENST00000575624	7	DRN
rs56384960	3.109e-31	Neuroticism	ENSG00000120088	CRHR1	ENST00000293493	1	DRN
rs56178230	3.109e-31	Neuroticism	ENSG00000120088	CRHR1	ENST00000293493	1	DRN
rs80157557	3.109e-31	Neuroticism	ENSG00000120088	CRHR1	ENST00000293493	1	DRN
rs76728632	2.857e-31	Neuroticism	ENSG00000120088	CRHR1	ENST00000293493	1	DRN
rs17563827	3.109e-31	Neuroticism	ENSG00000120088	CRHR1	ENST00000293493	1	DRN
rs17689608	1.138e-30	Neuroticism	ENSG00000120088	CRHR1	ENST00000293493	1	DRN
rs62057108	1.099e-30	Neuroticism	ENSG00000120088	CRHR1	ENST00000293493	1	DRN
rs62057109	1.099e-30	Neuroticism	ENSG00000120088	CRHR1	ENST00000293493	1	DRN
rs78074121	1.75e-30	Neuroticism	ENSG00000120088	CRHR1	ENST00000293493	1	DRN
rs62057110	1.138e-30	Neuroticism	ENSG00000120088	CRHR1	ENST00000293493	1	DRN
rs62057111	6.097e-31	Neuroticism	ENSG00000120088	CRHR1	ENST00000293493	1	DRN
rs62057112	8.317e-31	Neuroticism	ENSG00000120088	CRHR1	ENST00000293493	1	DRN
rs62057113	1.097e-30	Neuroticism	ENSG00000120088	CRHR1	ENST00000293493	1	DRN
rs78506181	7.533e-31	Neuroticism	ENSG00000120088	CRHR1	ENST00000293493	1	DRN
rs79600142	3.933e-31	Neuroticism	ENSG00000120088	CRHR1	ENST00000293493	1	DRN
rs242937	2.668e-13	Neuroticism	ENSG00000120088	CRHR1	ENST00000293493	1	DRN
rs17573447	1.395e-30	Neuroticism	ENSG00000186868	MAPT	ENST00000576518	3	DRN
rs62064662	1.454e-30	Neuroticism	ENSG00000186868	MAPT	ENST00000576518	3	DRN
rs62064663	2.465e-30	Neuroticism	ENSG00000186868	MAPT	ENST00000576518	3	DRN
rs113894932	1.338e-30	Neuroticism	ENSG00000186868	MAPT	ENST00000576518	3	DRN
rs8070723	1.845e-30	Neuroticism	ENSG00000186868	MAPT	ENST00000576518	3	DRN
rs62064664	1.885e-30	Neuroticism	ENSG00000186868	MAPT	ENST00000576518	3	DRN
rs62064665	1.593e-30	Neuroticism	ENSG00000186868	MAPT	ENST00000576518	3	DRN
rs733966	1.44e-30	Neuroticism	ENSG00000186868	MAPT	ENST00000576518	3	DRN
rs733967	1.334e-30	Neuroticism	ENSG00000186868	MAPT	ENST00000576518	3	DRN
rs733968	1.398e-30	Neuroticism	ENSG00000186868	MAPT	ENST00000576518	3	DRN
rs733969	1.544e-30	Neuroticism	ENSG00000186868	MAPT	ENST00000576518	3	DRN
rs4283261	1.398e-30	Neuroticism	ENSG00000186868	MAPT	ENST00000576518	3	DRN
rs62062265	1.307e-30	Neuroticism	ENSG00000186868	MAPT	ENST00000576518	3	DRN
rs75666751	1.398e-30	Neuroticism	ENSG00000186868	MAPT	ENST00000576518	3	DRN
rs34579536	1.227e-30	Neuroticism	ENSG00000186868	MAPT	ENST00000576518	3	DRN
rs17574425	1.482e-30	Neuroticism	ENSG00000186868	MAPT	ENST00000576518	3	DRN
rs55881134	1.471e-30	Neuroticism	ENSG00000186868	MAPT	ENST00000576518	3	DRN
rs199443	4.926e-27	Neuroticism	ENSG00000108379	WNT3	ENST00000225512	2	DRN
rs17698176	3.714e-08	Neuroticism	ENSG00000108379	WNT3	ENST00000225512	2	DRN
rs199442	1.56e-20	Neuroticism	ENSG00000108379	WNT3	ENST00000225512	2	DRN
rs199536	4.397e-21	Neuroticism	ENSG00000108379	WNT3	ENST00000225512	2	DRN
rs199528	1.681e-25	Neuroticism	ENSG00000108379	WNT3	ENST00000225512	2	DRN
rs132902	2.71e-08	Neuroticism	ENSG00000167074	TEF	ENST00000266304	2	DRN
rs145965565	3.53e-14	Neuroticism	ENSG00000185920	PTCH1	ENST00000331920	2	DRN
rs8007859	5.054e-09	Neuroticism	ENSG00000100626	GALNT16	ENST00000554858	1	DRN
rs8007859	5.054e-09	Neuroticism	ENSG00000100626	GALNT16	ENST00000337827	2	DRN
rs6875297	2.368e-08	Neuroticism	ENSG00000145743	FBXL17	ENST00000496714	2	DRN
rs10035966	6.069e-10	Neuroticism	ENSG00000145743	FBXL17	ENST00000359660	1	DRN
rs11948261	3.012e-10	Neuroticism	ENSG00000145743	FBXL17	ENST00000496714	2	DRN
rs4233169	1.03e-08	Neuroticism	ENSG00000152061	RABGAP1L	ENST00000357444	1	DRN
rs11824092	3.546e-10	Neuroticism	ENSG00000133794	ARNTL	ENST00000497429	7	HAB
rs1037169	3.089e-08	Neuroticism	ENSG00000133794	ARNTL	ENST00000497429	7	HAB
rs7111153	1.633e-11	Neuroticism	ENSG00000149294	NCAM1	ENST00000621518	1	HAB
rs72995548	4.249e-08	Neuroticism	ENSG00000149294	NCAM1	ENST00000524916	10	HAB
rs7948028	2.713e-15	Neuroticism	ENSG00000149295	DRD2	ENST00000362072	2	HAB
rs2241208	2.389e-09	Neuroticism	ENSG00000151148	UBE3B	ENST00000538070	4	HAB
rs7158145	4.81e-08	Neuroticism	ENSG00000139990	DCAF5	ENST00000553293	3	HAB
rs1275418	1.906e-08	Neuroticism	ENSG00000139990	DCAF5	ENST00000341516	1	HAB
rs8007859	5.054e-09	Neuroticism	ENSG00000100626	GALNT16	ENST00000554858	1	HAB
rs8007859	5.054e-09	Neuroticism	ENSG00000100626	GALNT16	ENST00000337827	2	HAB
rs4903266	1.721e-10	Neuroticism	ENSG00000119689	DLST	ENST00000556460	1	HAB
rs10782002	7.546e-09	Neuroticism	ENSG00000099364	FBXL19	ENST00000566320	5	HAB
rs12443808	9.36e-10	Neuroticism	ENSG00000099365	STX1B	ENST00000215095	1	HAB
rs12443627	1.244e-09	Neuroticism	ENSG00000099365	STX1B	ENST00000215095	1	HAB
rs28377268	1.392e-12	Neuroticism	ENSG00000185920	PTCH1	ENST00000546744	13	HAB
rs145965565	3.53e-14	Neuroticism	ENSG00000185920	PTCH1	ENST00000375290	6	HAB
rs145965565	3.53e-14	Neuroticism	ENSG00000185920	PTCH1	ENST00000331920	2	HAB
rs113154802	1.146e-13	Neuroticism	ENSG00000185920	PTCH1	ENST00000375290	6	HAB
rs113154802	1.146e-13	Neuroticism	ENSG00000185920	PTCH1	ENST00000331920	2	HAB
rs139519	1.535e-08	Neuroticism	ENSG00000100401	RANGAP1	ENST00000356244	1	HAB
rs7289932	1.093e-08	Neuroticism	ENSG00000100403	ZC3H7B	ENST00000352645	1	HAB
rs9611548	1.2e-11	Neuroticism	ENSG00000100403	ZC3H7B	ENST00000352645	1	HAB
rs132902	2.71e-08	Neuroticism	ENSG00000167074	TEF	ENST00000266304	2	HAB
rs3025646	7.374e-09	Neuroticism	ENSG00000204681	GABBR1	ENST00000478931	12	HAB
rs28986305	9.179e-09	Neuroticism	ENSG00000204681	GABBR1	ENST00000478931	12	HAB
rs28986306	7.17e-09	Neuroticism	ENSG00000204681	GABBR1	ENST00000478931	12	HAB
rs2267633	8.938e-10	Neuroticism	ENSG00000204681	GABBR1	ENST00000478931	12	HAB
rs7212450	1.573e-09	Neuroticism	ENSG00000007168	PAFAH1B1	ENST00000571495	7	HAB
rs1109451	2.638e-09	Neuroticism	ENSG00000007168	PAFAH1B1	ENST00000571495	7	HAB
rs79724577	6.288e-21	Neuroticism	ENSG00000159314	ARHGAP27	ENST00000590026	13	HAB
rs79724577	6.288e-21	Neuroticism	ENSG00000159314	ARHGAP27	ENST00000581991	12	HAB
rs422112	4.811e-31	Neuroticism	ENSG00000204650		ENST00000585118	1	HAB
rs417968	5.389e-28	Neuroticism	ENSG00000204650		ENST00000585118	1	HAB
rs422112	4.811e-31	Neuroticism	ENSG00000263715		ENST00000634540	1	HAB
rs417968	5.389e-28	Neuroticism	ENSG00000263715		ENST00000634540	1	HAB
rs12952301	2.177e-10	Neuroticism	ENSG00000120088	CRHR1	ENST00000293493	1	HAB
rs62055947	3.023e-31	Neuroticism	ENSG00000120088	CRHR1	ENST00000293493	1	HAB
rs62055948	2.978e-31	Neuroticism	ENSG00000120088	CRHR1	ENST00000293493	1	HAB
rs113871181	2.698e-30	Neuroticism	ENSG00000120088	CRHR1	ENST00000293493	1	HAB
rs111370985	1.852e-30	Neuroticism	ENSG00000120088	CRHR1	ENST00000293493	1	HAB
rs55787105	5.792e-31	Neuroticism	ENSG00000120088	CRHR1	ENST00000293493	1	HAB
rs62055950	6.143e-31	Neuroticism	ENSG00000120088	CRHR1	ENST00000293493	1	HAB
rs56043078	5.833e-31	Neuroticism	ENSG00000120088	CRHR1	ENST00000293493	1	HAB
rs56319902	1.904e-30	Neuroticism	ENSG00000120088	CRHR1	ENST00000293493	1	HAB
rs55943044	1.389e-30	Neuroticism	ENSG00000120088	CRHR1	ENST00000293493	1	HAB
rs17689608	1.138e-30	Neuroticism	ENSG00000120088	CRHR1	ENST00000580876	5	HAB
rs62057108	1.099e-30	Neuroticism	ENSG00000120088	CRHR1	ENST00000580876	5	HAB
rs62057109	1.099e-30	Neuroticism	ENSG00000120088	CRHR1	ENST00000580876	5	HAB
rs78074121	1.75e-30	Neuroticism	ENSG00000120088	CRHR1	ENST00000580876	5	HAB
rs62057110	1.138e-30	Neuroticism	ENSG00000120088	CRHR1	ENST00000580876	5	HAB
rs62057111	6.097e-31	Neuroticism	ENSG00000120088	CRHR1	ENST00000580876	5	HAB
rs62057112	8.317e-31	Neuroticism	ENSG00000120088	CRHR1	ENST00000580876	5	HAB
rs74509629	1.058e-30	Neuroticism	ENSG00000264589	MAPT-AS1	ENST00000634876	1	HAB
rs3785879	1.353e-09	Neuroticism	ENSG00000264589	MAPT-AS1	ENST00000634876	1	HAB
rs79290980	1.058e-30	Neuroticism	ENSG00000264589	MAPT-AS1	ENST00000634876	1	HAB
rs1467968	1.313e-30	Neuroticism	ENSG00000264589	MAPT-AS1	ENST00000634876	1	HAB
rs4371195	1.299e-30	Neuroticism	ENSG00000264589	MAPT-AS1	ENST00000634876	1	HAB
rs12150125	7.724e-31	Neuroticism	ENSG00000264589	MAPT-AS1	ENST00000634876	1	HAB
rs12150527	1.946e-30	Neuroticism	ENSG00000264589	MAPT-AS1	ENST00000634876	1	HAB
rs1941356	1.257e-09	Neuroticism	ENSG00000101746	NOL4	ENST00000535384	6	HAB
rs1941355	1.058e-09	Neuroticism	ENSG00000101746	NOL4	ENST00000535384	6	HAB
rs7244667	2.217e-18	Neuroticism	ENSG00000101489	CELF4	ENST00000420428	1	HAB
rs9964724	2.693e-19	Neuroticism	ENSG00000101489	CELF4	ENST00000420428	1	HAB
rs1557343	2.811e-19	Neuroticism	ENSG00000101489	CELF4	ENST00000420428	1	HAB
rs7973253	1.232e-13	Neuroticism	ENSG00000110906	KCTD10	ENST00000540089	5	VTA
rs4766601	5.247e-09	Neuroticism	ENSG00000110906	KCTD10	ENST00000540089	5	VTA
rs9943689	5.795e-09	Neuroticism	ENSG00000110906	KCTD10	ENST00000540089	5	VTA
rs7506216	2.61e-17	Neuroticism	ENSG00000101489	CELF4	ENST00000420428	1	VTA
rs7244667	2.217e-18	Neuroticism	ENSG00000101489	CELF4	ENST00000420428	1	VTA
rs12607755	3.597e-18	Neuroticism	ENSG00000101489	CELF4	ENST00000420428	1	VTA
rs9964724	2.693e-19	Neuroticism	ENSG00000101489	CELF4	ENST00000420428	1	VTA
rs1557343	2.811e-19	Neuroticism	ENSG00000101489	CELF4	ENST00000420428	1	VTA
rs56158362	1.551e-08	Neuroticism	ENSG00000152061	RABGAP1L	ENST00000357444	1	VTA
rs3086	8.031e-09	Neuroticism	ENSG00000152061	RABGAP1L	ENST00000357444	1	VTA
rs198817	3.946e-08	Neuroticism	ENSG00000158373	HIST1H2BD	ENST00000377777	1	VTA
rs3025646	7.374e-09	Neuroticism	ENSG00000204681	GABBR1	ENST00000478931	12	VTA
rs28986305	9.179e-09	Neuroticism	ENSG00000204681	GABBR1	ENST00000478931	12	VTA
rs28986306	7.17e-09	Neuroticism	ENSG00000204681	GABBR1	ENST00000478931	12	VTA
rs7212450	1.573e-09	Neuroticism	ENSG00000132361	CLUH	ENST00000435359	3	VTA
rs1109451	2.638e-09	Neuroticism	ENSG00000132361	CLUH	ENST00000435359	3	VTA
rs79724577	6.288e-21	Neuroticism	ENSG00000159314	ARHGAP27	ENST00000590026	13	VTA
rs79724577	6.288e-21	Neuroticism	ENSG00000159314	ARHGAP27	ENST00000581991	12	VTA
rs422112	4.811e-31	Neuroticism	ENSG00000204650		ENST00000585118	1	VTA
rs417968	5.389e-28	Neuroticism	ENSG00000204650		ENST00000585118	1	VTA
rs422112	4.811e-31	Neuroticism	ENSG00000263715		ENST00000634540	1	VTA
rs417968	5.389e-28	Neuroticism	ENSG00000263715		ENST00000634540	1	VTA
rs12952301	2.177e-10	Neuroticism	ENSG00000120088	CRHR1	ENST00000293493	1	VTA
rs62055947	3.023e-31	Neuroticism	ENSG00000120088	CRHR1	ENST00000293493	1	VTA
rs62055948	2.978e-31	Neuroticism	ENSG00000120088	CRHR1	ENST00000293493	1	VTA
rs113871181	2.698e-30	Neuroticism	ENSG00000120088	CRHR1	ENST00000293493	1	VTA
rs111370985	1.852e-30	Neuroticism	ENSG00000120088	CRHR1	ENST00000293493	1	VTA
rs55787105	5.792e-31	Neuroticism	ENSG00000120088	CRHR1	ENST00000293493	1	VTA
rs62055950	6.143e-31	Neuroticism	ENSG00000120088	CRHR1	ENST00000293493	1	VTA
rs56043078	5.833e-31	Neuroticism	ENSG00000120088	CRHR1	ENST00000293493	1	VTA
rs242940	2.822e-09	Neuroticism	ENSG00000120088	CRHR1	ENST00000580876	5	VTA
rs55915917	1.725e-29	Neuroticism	ENSG00000120088	CRHR1	ENST00000580876	5	VTA
rs55668363	3.66e-29	Neuroticism	ENSG00000120088	CRHR1	ENST00000580876	5	VTA
rs17689608	1.138e-30	Neuroticism	ENSG00000120088	CRHR1	ENST00000580876	5	VTA
rs62057108	1.099e-30	Neuroticism	ENSG00000120088	CRHR1	ENST00000580876	5	VTA
rs62057109	1.099e-30	Neuroticism	ENSG00000120088	CRHR1	ENST00000580876	5	VTA
rs78074121	1.75e-30	Neuroticism	ENSG00000120088	CRHR1	ENST00000580876	5	VTA
rs62057110	1.138e-30	Neuroticism	ENSG00000120088	CRHR1	ENST00000580876	5	VTA
rs62057111	6.097e-31	Neuroticism	ENSG00000120088	CRHR1	ENST00000580876	5	VTA
rs62057112	8.317e-31	Neuroticism	ENSG00000120088	CRHR1	ENST00000580876	5	VTA
rs2106785	1.643e-30	Neuroticism	ENSG00000120088	CRHR1	ENST00000580876	5	VTA
rs56150806	8.322e-31	Neuroticism	ENSG00000120088	CRHR1	ENST00000580876	5	VTA
rs17690314	8.512e-31	Neuroticism	ENSG00000120088	CRHR1	ENST00000580876	5	VTA
rs74496580	1.078e-30	Neuroticism	ENSG00000186868	MAPT	ENST00000262410	1	VTA
rs62056782	1.078e-30	Neuroticism	ENSG00000186868	MAPT	ENST00000262410	1	VTA
rs80346216	1.078e-30	Neuroticism	ENSG00000186868	MAPT	ENST00000262410	1	VTA
rs76632685	1.078e-30	Neuroticism	ENSG00000186868	MAPT	ENST00000262410	1	VTA
rs62056783	1.078e-30	Neuroticism	ENSG00000186868	MAPT	ENST00000262410	1	VTA
rs62056784	1.042e-30	Neuroticism	ENSG00000186868	MAPT	ENST00000262410	1	VTA
rs74509629	1.058e-30	Neuroticism	ENSG00000264589	MAPT-AS1	ENST00000634876	1	VTA
rs3785879	1.353e-09	Neuroticism	ENSG00000264589	MAPT-AS1	ENST00000634876	1	VTA
rs79290980	1.058e-30	Neuroticism	ENSG00000264589	MAPT-AS1	ENST00000634876	1	VTA
rs1467968	1.313e-30	Neuroticism	ENSG00000264589	MAPT-AS1	ENST00000634876	1	VTA
rs4371195	1.299e-30	Neuroticism	ENSG00000264589	MAPT-AS1	ENST00000634876	1	VTA
rs12150125	7.724e-31	Neuroticism	ENSG00000264589	MAPT-AS1	ENST00000634876	1	VTA
rs12150527	1.946e-30	Neuroticism	ENSG00000264589	MAPT-AS1	ENST00000634876	1	VTA
rs199524	2.985e-19	Neuroticism	ENSG00000108379	WNT3	ENST00000225512	2	VTA
rs199523	2.431e-19	Neuroticism	ENSG00000108379	WNT3	ENST00000225512	2	VTA
rs35808061	1.862e-09	Neuroticism	ENSG00000198561	CTNND1	ENST00000534647	5	VTA
rs7111153	1.633e-11	Neuroticism	ENSG00000149294	NCAM1	ENST00000621518	1	VTA
rs72995548	4.249e-08	Neuroticism	ENSG00000149294	NCAM1	ENST00000524916	10	VTA
rs2734835	5.888e-13	Neuroticism	ENSG00000149295	DRD2	ENST00000362072	2	VTA
rs1800498	5.986e-13	Neuroticism	ENSG00000149295	DRD2	ENST00000362072	2	VTA
rs2234690	5.739e-13	Neuroticism	ENSG00000149295	DRD2	ENST00000362072	2	VTA
rs2587548	5.289e-13	Neuroticism	ENSG00000149295	DRD2	ENST00000362072	2	VTA
rs2884792	1.659e-08	Neuroticism	ENSG00000172995	ARPP21	ENST00000474696	8	VTA
rs2280097	6.011e-09	Neuroticism	ENSG00000172995	ARPP21	ENST00000474696	8	VTA
rs76629150	6.953e-09	Neuroticism	ENSG00000242759	LINC00882	ENST00000484698	1	VTA
rs76629150	6.953e-09	Neuroticism	ENSG00000243701	DUBR	ENST00000651804	1	VTA
rs1501673	1.693e-09	Neuroticism	ENSG00000245526	LINC00461	ENST00000505030	5	VTA
rs1501672	2.003e-09	Neuroticism	ENSG00000245526	LINC00461	ENST00000505030	5	VTA
rs112862634	1.921e-09	Neuroticism	ENSG00000245526	LINC00461	ENST00000505030	5	VTA
rs28377268	1.392e-12	Neuroticism	ENSG00000185920	PTCH1	ENST00000375271	10	VTA
rs145965565	3.53e-14	Neuroticism	ENSG00000185920	PTCH1	ENST00000375290	6	VTA
rs7289932	1.093e-08	Neuroticism	ENSG00000100403	ZC3H7B	ENST00000352645	1	VTA
rs9611548	1.2e-11	Neuroticism	ENSG00000100403	ZC3H7B	ENST00000352645	1	VTA
rs132902	2.71e-08	Neuroticism	ENSG00000167074	TEF	ENST00000266304	2	VTA
rs10782002	7.546e-09	Neuroticism	ENSG00000099364	FBXL19	ENST00000566320	5	VTA
rs11640534	5.759e-09	Neuroticism	ENSG00000099364	FBXL19	ENST00000566320	5	VTA
rs12443808	9.36e-10	Neuroticism	ENSG00000099365	STX1B	ENST00000566211	2	VTA
rs12443627	1.244e-09	Neuroticism	ENSG00000099365	STX1B	ENST00000566211	2	VTA
rs17839568	5.282e-10	Neuroticism	ENSG00000167397	VKORC1	ENST00000300851	2	VTA
rs73530203	7.043e-10	Neuroticism	ENSG00000167397	VKORC1	ENST00000300851	2	VTA
rs6540041	2.995e-08	Neuroticism	ENSG00000103264	FBXO31	ENST00000311635	3	VTA
rs1050847	1.149e-08	Neuroticism	ENSG00000140948	ZCCHC14	ENST00000565193	3	VTA
rs1275418	1.906e-08	Neuroticism	ENSG00000139990	DCAF5	ENST00000341516	1	VTA
rs11153279	5.991e-11	Ever smoker	ENSG00000173214	MFSD4B	ENST00000368847	1	NEC
rs173286	2.364e-16	Ever smoker	ENSG00000173214	MFSD4B	ENST00000368847	1	NEC
rs55743011	5.465e-10	Ever smoker	ENSG00000175806	MSRA	ENST00000521686	4	NEC
rs13264524	1.736e-08	Ever smoker	ENSG00000123908	AGO2	ENST00000220592	1	NEC
rs10875457	6.494e-09	Ever smoker	ENSG00000169398	PTK2	ENST00000523805	23	NEC
rs6075561	5.675e-09	Ever smoker	ENSG00000132669	RIN2	ENST00000412571	2	NEC
rs2180617	3.244e-09	Ever smoker	ENSG00000132669	RIN2	ENST00000412571	2	NEC
rs6106122	4.68e-09	Ever smoker	ENSG00000132669	RIN2	ENST00000412571	2	NEC
rs1555132	1.646e-08	Ever smoker	ENSG00000197183	NOL4L	ENST00000375677	4	NEC
rs6141741	6.794e-09	Ever smoker	ENSG00000197183	NOL4L	ENST00000375677	4	NEC
rs1535374	3.932e-10	Ever smoker	ENSG00000197183	NOL4L	ENST00000621426	1	NEC
rs4911243	7.948e-09	Ever smoker	ENSG00000197183	NOL4L	ENST00000621426	1	NEC
rs13357015	1.676e-09	Ever smoker	ENSG00000113319	RASGRF2	ENST00000265080	1	NEC
rs10042499	1.847e-12	Ever smoker	ENSG00000145934	TENM2	ENST00000520393	2	NEC
rs62382791	3.809e-11	Ever smoker	ENSG00000145934	TENM2	ENST00000520393	2	NEC
rs6425781	3.222e-09	Ever smoker	ENSG00000084636	COL16A1	ENST00000373672	1	NEC
rs12041371	9.163e-09	Ever smoker	ENSG00000160094	ZNF362	ENST00000539719	1	NEC
rs2842189	6.684e-10	Ever smoker	ENSG00000142949	PTPRF	ENST00000617451	3	NEC
rs11586016	8.955e-09	Ever smoker	ENSG00000142949	PTPRF	ENST00000496447	8	NEC
rs2270972	4.882e-10	Ever smoker	ENSG00000126091	ST3GAL3	ENST00000347631	2	NEC
rs3843261	1.257e-09	Ever smoker	ENSG00000116783	TNNI3K	ENST00000370889	5	NEC
rs705704	4.465e-09	Ever smoker	ENSG00000123411	IKZF4	ENST00000262032	1	NEC
rs1267042	6.36e-09	Ever smoker	ENSG00000136560	TANK	ENST00000437623	6	NEC
rs7949405	2.91e-08	Ever smoker	ENSG00000110700	RPS13	ENST00000525634	1	NEC
rs4455005	1.268e-08	Ever smoker	ENSG00000108963	DPH1	ENST00000572684	8	NEC
rs4480845	9.96e-09	Ever smoker	ENSG00000108963	DPH1	ENST00000572684	8	NEC
rs4455005	1.268e-08	Ever smoker	ENSG00000108963	DPH1	ENST00000571710	7	NEC
rs4480845	9.96e-09	Ever smoker	ENSG00000108963	DPH1	ENST00000571710	7	NEC
rs12262998	3.006e-10	Ever smoker	ENSG00000138175	ARL3	ENST00000260746	1	NEC
rs12262998	3.006e-10	Ever smoker	ENSG00000156398	SFXN2	ENST00000602831	1	NEC
rs7019234	1.146e-08	Ever smoker	ENSG00000173611	SCAI	ENST00000336505	1	NEC
rs7019470	1.096e-08	Ever smoker	ENSG00000173611	SCAI	ENST00000336505	1	NEC
rs7357647	6.692e-09	Ever smoker	ENSG00000165219	GAPVD1	ENST00000467707	7	NEC
rs5015933	4.909e-09	Ever smoker	ENSG00000165219	GAPVD1	ENST00000467707	7	NEC
rs4729532	2.488e-08	Ever smoker	ENSG00000106245	BUD31	ENST00000471813	2	NEC
rs10270459	3.658e-08	Ever smoker	ENSG00000106245	BUD31	ENST00000471813	2	NEC
rs11978089	1.646e-08	Ever smoker	ENSG00000106245	BUD31	ENST00000471813	2	NEC
rs10243678	2.142e-08	Ever smoker	ENSG00000106245	BUD31	ENST00000471813	2	NEC
rs28495024	4.949e-08	Ever smoker	ENSG00000106245	BUD31	ENST00000466798	5	NEC
rs13227795	1.077e-09	Ever smoker	ENSG00000106246	PTCD1	ENST00000292478	2	NEC
rs13227795	1.077e-09	Ever smoker	ENSG00000160917	CPSF4	ENST00000436336	1	NEC
rs4984672	4.707e-08	Ever smoker	ENSG00000197562	RAB40C	ENST00000248139	3	NEC
rs4984900	4.772e-08	Ever smoker	ENSG00000197562	RAB40C	ENST00000248139	3	NEC
rs4455005	1.268e-08	Ever smoker	ENSG00000108963	DPH1	ENST00000572684	8	Limbic
rs4480845	9.96e-09	Ever smoker	ENSG00000108963	DPH1	ENST00000572684	8	Limbic
rs4984672	4.707e-08	Ever smoker	ENSG00000197562	RAB40C	ENST00000248139	3	Limbic
rs4984900	4.772e-08	Ever smoker	ENSG00000197562	RAB40C	ENST00000248139	3	Limbic
rs705704	4.465e-09	Ever smoker	ENSG00000123411	IKZF4	ENST00000262032	1	Limbic
rs1168070	5.978e-09	Ever smoker	ENSG00000157782	CABP1	ENST00000316803	1	Limbic
rs946711	3.241e-08	Ever smoker	ENSG00000078403	MLLT10	ENST00000377100	3	Limbic
rs72833340	2.015e-11	Ever smoker	ENSG00000150347	ARID5B	ENST00000644638	1	Limbic
rs7075591	6.705e-11	Ever smoker	ENSG00000150347	ARID5B	ENST00000644638	1	Limbic
rs2393781	2.426e-17	Ever smoker	ENSG00000150347	ARID5B	ENST00000644638	1	Limbic
rs1906654	1.382e-10	Ever smoker	ENSG00000148943	LIN7C	ENST00000278193	1	Limbic
rs1906654	1.382e-10	Ever smoker	ENSG00000245573	BDNF-AS	ENST00000651518	1	Limbic
rs4533068	9.458e-14	Ever smoker	ENSG00000149294	NCAM1	ENST00000621518	1	Limbic
rs73573285	2.409e-13	Ever smoker	ENSG00000149294	NCAM1	ENST00000621518	1	Limbic
rs28442075	2.59e-13	Ever smoker	ENSG00000149294	NCAM1	ENST00000621518	1	Limbic
rs7111153	1.439e-46	Ever smoker	ENSG00000149294	NCAM1	ENST00000621518	1	Limbic
rs6438208	4.295e-08	Ever smoker	ENSG00000181722	ZBTB20	ENST00000470311	15	Limbic
rs55743011	5.465e-10	Ever smoker	ENSG00000175806	MSRA	ENST00000521686	4	Limbic
rs73229095	1.006e-11	Ever smoker	ENSG00000120885	CLU	ENST00000522098	6	Limbic
rs17057438	7.489e-15	Ever smoker	ENSG00000120885	CLU	ENST00000522098	6	Limbic
rs10111053	1.006e-11	Ever smoker	ENSG00000120885	CLU	ENST00000522098	6	Limbic
rs10101779	9.729e-12	Ever smoker	ENSG00000120885	CLU	ENST00000522098	6	Limbic
rs35236974	4.96e-19	Ever smoker	ENSG00000120885	CLU	ENST00000522098	6	Limbic
rs9331905	2.507e-11	Ever smoker	ENSG00000120885	CLU	ENST00000522098	6	Limbic
rs13264524	1.736e-08	Ever smoker	ENSG00000123908	AGO2	ENST00000220592	1	Limbic
rs35453042	2.582e-08	Ever smoker	ENSG00000049167	ERCC8	ENST00000381118	1	Limbic
rs35453042	2.582e-08	Ever smoker	ENSG00000164182	NDUFAF2	ENST00000296597	1	Limbic
rs13357015	1.676e-09	Ever smoker	ENSG00000113319	RASGRF2	ENST00000265080	1	Limbic
rs7019234	1.146e-08	Ever smoker	ENSG00000173611	SCAI	ENST00000336505	1	Limbic
rs7019470	1.096e-08	Ever smoker	ENSG00000173611	SCAI	ENST00000336505	1	Limbic
rs1267042	6.36e-09	Ever smoker	ENSG00000136560	TANK	ENST00000468831	4	Limbic
rs6598539	4.326e-09	Ever smoker	ENSG00000140443	IGF1R	ENST00000649865	1	Limbic
rs6425781	3.222e-09	Ever smoker	ENSG00000084636	COL16A1	ENST00000373672	1	Limbic
rs2842189	6.684e-10	Ever smoker	ENSG00000142949	PTPRF	ENST00000617451	3	Limbic
rs2270972	4.882e-10	Ever smoker	ENSG00000126091	ST3GAL3	ENST00000347631	2	Limbic
rs2310754	5.004e-12	Ever smoker	ENSG00000184588	PDE4B	ENST00000423207	3	Limbic
rs2503197	9.727e-09	Ever smoker	ENSG00000184588	PDE4B	ENST00000423207	3	Limbic
rs12043131	1.858e-08	Ever smoker	ENSG00000143575	HAX1	ENST00000328703	1	Limbic
rs1555132	1.646e-08	Ever smoker	ENSG00000197183	NOL4L	ENST00000359676	5	Limbic
rs6141741	6.794e-09	Ever smoker	ENSG00000197183	NOL4L	ENST00000375677	4	Limbic
rs1535374	3.932e-10	Ever smoker	ENSG00000197183	NOL4L	ENST00000621426	1	Limbic
rs4911243	7.948e-09	Ever smoker	ENSG00000197183	NOL4L	ENST00000621426	1	Limbic
rs11167239	3.561e-08	Ever smoker	ENSG00000101460	MAP1LC3A	ENST00000360668	2	Limbic
rs4729532	2.488e-08	Ever smoker	ENSG00000106245	BUD31	ENST00000471813	2	Limbic
rs10270459	3.658e-08	Ever smoker	ENSG00000106245	BUD31	ENST00000471813	2	Limbic
rs11978089	1.646e-08	Ever smoker	ENSG00000106245	BUD31	ENST00000471813	2	Limbic
rs10243678	2.142e-08	Ever smoker	ENSG00000106245	BUD31	ENST00000471813	2	Limbic
rs28495024	4.949e-08	Ever smoker	ENSG00000106245	BUD31	ENST00000471813	2	Limbic
rs13227795	1.077e-09	Ever smoker	ENSG00000160917	CPSF4	ENST00000440514	4	Limbic
rs13227795	1.077e-09	Ever smoker	ENSG00000160917	CPSF4	ENST00000482251	5	Limbic
rs10270960	3.007e-09	Ever smoker	ENSG00000077063	CTTNBP2	ENST00000160373	2	Limbic
rs11153279	5.991e-11	Ever smoker	ENSG00000173214	MFSD4B	ENST00000368847	1	Limbic
rs173286	2.364e-16	Ever smoker	ENSG00000009413	REV3L	ENST00000462119	9	Limbic
rs6415872	6.866e-16	Ever smoker	ENSG00000150347	ARID5B	ENST00000644638	1	BasGan
rs72833340	2.015e-11	Ever smoker	ENSG00000150347	ARID5B	ENST00000644638	1	BasGan
rs7075591	6.705e-11	Ever smoker	ENSG00000150347	ARID5B	ENST00000644638	1	BasGan
rs2393781	2.426e-17	Ever smoker	ENSG00000150347	ARID5B	ENST00000644638	1	BasGan
rs1043450	5.77e-10	Ever smoker	ENSG00000171206	TRIM8	ENST00000643721	1	BasGan
rs705704	4.465e-09	Ever smoker	ENSG00000123411	IKZF4	ENST00000262032	1	BasGan
rs4729532	2.488e-08	Ever smoker	ENSG00000106245	BUD31	ENST00000471813	2	BasGan
rs10270459	3.658e-08	Ever smoker	ENSG00000106245	BUD31	ENST00000471813	2	BasGan
rs11978089	1.646e-08	Ever smoker	ENSG00000106245	BUD31	ENST00000471813	2	BasGan
rs10243678	2.142e-08	Ever smoker	ENSG00000106245	BUD31	ENST00000471813	2	BasGan
rs10808112	8.615e-09	Ever smoker	ENSG00000248919		ENST00000413834	1	BasGan
rs13437771	8.504e-10	Ever smoker	ENSG00000248919		ENST00000413834	1	BasGan
rs10808112	8.615e-09	Ever smoker	ENSG00000241468	ATP5MF	ENST00000466753	1	BasGan
rs13437771	8.504e-10	Ever smoker	ENSG00000241468	ATP5MF	ENST00000466753	1	BasGan
rs7801539	9.618e-11	Ever smoker	ENSG00000077063	CTTNBP2	ENST00000160373	2	BasGan
rs34298216	2.722e-08	Ever smoker	ENSG00000077063	CTTNBP2	ENST00000160373	2	BasGan
rs7801931	9.229e-11	Ever smoker	ENSG00000077063	CTTNBP2	ENST00000160373	2	BasGan
rs10270960	3.007e-09	Ever smoker	ENSG00000077063	CTTNBP2	ENST00000454375	3	BasGan
rs10270960	3.007e-09	Ever smoker	ENSG00000077063	CTTNBP2	ENST00000160373	2	BasGan
rs35692463	6.532e-10	Ever smoker	ENSG00000127585	FBXL16	ENST00000397621	1	BasGan
rs4984684	2.23e-10	Ever smoker	ENSG00000127585	FBXL16	ENST00000397621	1	BasGan
rs3811348	7.092e-12	Ever smoker	ENSG00000141101	NOB1	ENST00000268802	1	BasGan
rs4455005	1.268e-08	Ever smoker	ENSG00000108963	DPH1	ENST00000572684	8	BasGan
rs4480845	9.96e-09	Ever smoker	ENSG00000108963	DPH1	ENST00000572684	8	BasGan
rs6425781	3.222e-09	Ever smoker	ENSG00000121753	ADGRB2	ENST00000530999	10	BasGan
rs6425781	3.222e-09	Ever smoker	ENSG00000121753	ADGRB2	ENST00000465256	9	BasGan
rs12041371	9.163e-09	Ever smoker	ENSG00000160094	ZNF362	ENST00000477934	3	BasGan
rs12127865	1.595e-08	Ever smoker	ENSG00000134686	PHC2	ENST00000485928	5	BasGan
rs12138864	3.86e-09	Ever smoker	ENSG00000134686	PHC2	ENST00000485928	5	BasGan
rs4653111	1.242e-10	Ever smoker	ENSG00000134686	PHC2	ENST00000485928	5	BasGan
rs11586016	8.955e-09	Ever smoker	ENSG00000142949	PTPRF	ENST00000496447	8	BasGan
rs2270972	4.882e-10	Ever smoker	ENSG00000126091	ST3GAL3	ENST00000347631	2	BasGan
rs17531412	4.395e-08	Ever smoker	ENSG00000126091	ST3GAL3	ENST00000347631	2	BasGan
rs2503197	9.727e-09	Ever smoker	ENSG00000184588	PDE4B	ENST00000423207	3	BasGan
rs1317611	2.28e-08	Ever smoker	ENSG00000184588	PDE4B	ENST00000423207	3	BasGan
rs12043131	1.858e-08	Ever smoker	ENSG00000143575	HAX1	ENST00000328703	1	BasGan
rs12043131	1.858e-08	Ever smoker	ENSG00000143575	HAX1	ENST00000471326	2	BasGan
rs733852	4.764e-09	Ever smoker	ENSG00000197183	NOL4L	ENST00000419612	3	BasGan
rs1868385	4.764e-09	Ever smoker	ENSG00000197183	NOL4L	ENST00000419612	3	BasGan
rs1535374	3.932e-10	Ever smoker	ENSG00000197183	NOL4L	ENST00000621426	1	BasGan
rs4911243	7.948e-09	Ever smoker	ENSG00000197183	NOL4L	ENST00000621426	1	BasGan
rs1654774	4.028e-08	Ever smoker	ENSG00000198315	ZKSCAN8	ENST00000330236	1	BasGan
rs11153279	5.991e-11	Ever smoker	ENSG00000173214	MFSD4B	ENST00000368847	1	BasGan
rs173286	2.364e-16	Ever smoker	ENSG00000173214	MFSD4B	ENST00000368847	1	BasGan
rs174382	1.144e-08	Ever smoker	ENSG00000056972	TRAF3IP2	ENST00000368761	2	BasGan
rs174384	4.256e-15	Ever smoker	ENSG00000056972	TRAF3IP2	ENST00000368761	2	BasGan
rs174385	2.816e-16	Ever smoker	ENSG00000056972	TRAF3IP2	ENST00000368761	2	BasGan
rs174401	2.336e-14	Ever smoker	ENSG00000056972	TRAF3IP2	ENST00000368761	2	BasGan
rs174402	2.692e-14	Ever smoker	ENSG00000056972	TRAF3IP2	ENST00000368761	2	BasGan
rs9487685	5.29e-11	Ever smoker	ENSG00000056972	TRAF3IP2	ENST00000368761	2	BasGan
rs13383034	2.979e-12	Ever smoker	ENSG00000259439	LINC01833	ENST00000437916	1	BasGan
rs163499	2.582e-08	Ever smoker	ENSG00000259439	LINC01833	ENST00000437916	1	BasGan
rs984494	1.595e-08	Ever smoker	ENSG00000259439	LINC01833	ENST00000437916	1	BasGan
rs1267042	6.36e-09	Ever smoker	ENSG00000136560	TANK	ENST00000437623	6	BasGan
rs7019234	1.146e-08	Ever smoker	ENSG00000173611	SCAI	ENST00000336505	1	BasGan
rs7019470	1.096e-08	Ever smoker	ENSG00000173611	SCAI	ENST00000336505	1	BasGan
rs1140763	1.878e-08	Ever smoker	ENSG00000044574	HSPA5	ENST00000324460	1	BasGan
rs4533068	9.458e-14	Ever smoker	ENSG00000149294	NCAM1	ENST00000621518	1	BasGan
rs73573285	2.409e-13	Ever smoker	ENSG00000149294	NCAM1	ENST00000621518	1	BasGan
rs28442075	2.59e-13	Ever smoker	ENSG00000149294	NCAM1	ENST00000621518	1	BasGan
rs7111153	1.439e-46	Ever smoker	ENSG00000149294	NCAM1	ENST00000621518	1	BasGan
rs2952257	8.38e-09	Ever smoker	ENSG00000175806	MSRA	ENST00000521686	4	BasGan
rs35236974	4.96e-19	Ever smoker	ENSG00000120885	CLU	ENST00000405140	5	BasGan
rs1150668	3.332e-08	Ever smoker	ENSG00000198315	ZKSCAN8	ENST00000330236	1	ARC
rs173286	2.364e-16	Ever smoker	ENSG00000173214	MFSD4B	ENST00000368847	1	ARC
rs1140763	1.878e-08	Ever smoker	ENSG00000044574	HSPA5	ENST00000324460	1	ARC
rs7357647	6.692e-09	Ever smoker	ENSG00000165219	GAPVD1	ENST00000479511	4	ARC
rs5015933	4.909e-09	Ever smoker	ENSG00000165219	GAPVD1	ENST00000479511	4	ARC
rs13357015	1.676e-09	Ever smoker	ENSG00000113319	RASGRF2	ENST00000265080	1	ARC
rs7949405	2.91e-08	Ever smoker	ENSG00000110700	RPS13	ENST00000525634	1	ARC
rs4533068	9.458e-14	Ever smoker	ENSG00000149294	NCAM1	ENST00000621518	1	ARC
rs73573285	2.409e-13	Ever smoker	ENSG00000149294	NCAM1	ENST00000621518	1	ARC
rs28442075	2.59e-13	Ever smoker	ENSG00000149294	NCAM1	ENST00000621518	1	ARC
rs7111153	1.439e-46	Ever smoker	ENSG00000149294	NCAM1	ENST00000621518	1	ARC
rs984494	1.595e-08	Ever smoker	ENSG00000138083	SIX3	ENST00000260653	1	ARC
rs1267042	6.36e-09	Ever smoker	ENSG00000115233	PSMD14	ENST00000409682	1	ARC
rs1555132	1.646e-08	Ever smoker	ENSG00000197183	NOL4L	ENST00000616976	6	ARC
rs6141741	6.794e-09	Ever smoker	ENSG00000197183	NOL4L	ENST00000375677	4	ARC
rs12625036	5.2e-09	Ever smoker	ENSG00000197183	NOL4L	ENST00000419612	3	ARC
rs1535374	3.932e-10	Ever smoker	ENSG00000197183	NOL4L	ENST00000621426	1	ARC
rs4911243	7.948e-09	Ever smoker	ENSG00000197183	NOL4L	ENST00000621426	1	ARC
rs4729532	2.488e-08	Ever smoker	ENSG00000130429	ARPC1B	ENST00000645391	2	ARC
rs10270459	3.658e-08	Ever smoker	ENSG00000130429	ARPC1B	ENST00000645391	2	ARC
rs7801539	9.618e-11	Ever smoker	ENSG00000077063	CTTNBP2	ENST00000160373	2	ARC
rs34298216	2.722e-08	Ever smoker	ENSG00000077063	CTTNBP2	ENST00000160373	2	ARC
rs7801931	9.229e-11	Ever smoker	ENSG00000077063	CTTNBP2	ENST00000160373	2	ARC
rs10270960	3.007e-09	Ever smoker	ENSG00000077063	CTTNBP2	ENST00000160373	2	ARC
rs4455005	1.268e-08	Ever smoker	ENSG00000108963	DPH1	ENST00000572684	8	ARC
rs4480845	9.96e-09	Ever smoker	ENSG00000108963	DPH1	ENST00000572684	8	ARC
rs72833340	2.015e-11	Ever smoker	ENSG00000150347	ARID5B	ENST00000644638	1	ARC
rs7075591	6.705e-11	Ever smoker	ENSG00000150347	ARID5B	ENST00000644638	1	ARC
rs2393781	2.426e-17	Ever smoker	ENSG00000150347	ARID5B	ENST00000644638	1	ARC
rs12262998	3.006e-10	Ever smoker	ENSG00000171206	TRIM8	ENST00000643721	1	ARC
rs1043450	5.77e-10	Ever smoker	ENSG00000171206	TRIM8	ENST00000643721	1	ARC
rs2275271	6.403e-21	Ever smoker	ENSG00000148842	CNNM2	ENST00000475511	2	ARC
rs1926034	1.515e-18	Ever smoker	ENSG00000148842	CNNM2	ENST00000475511	2	ARC
rs7910900	9.624e-18	Ever smoker	ENSG00000148842	CNNM2	ENST00000475511	2	ARC
rs12785223	6.393e-18	Ever smoker	ENSG00000148842	CNNM2	ENST00000475511	2	ARC
rs7828131	1.653e-12	Ever smoker	ENSG00000120915	EPHX2	ENST00000523326	4	ARC
rs4732728	1.853e-10	Ever smoker	ENSG00000120915	EPHX2	ENST00000523326	4	ARC
rs705704	4.465e-09	Ever smoker	ENSG00000123411	IKZF4	ENST00000547556	8	ARC
rs2842189	6.684e-10	Ever smoker	ENSG00000142949	PTPRF	ENST00000437607	5	ARC
rs11586016	8.955e-09	Ever smoker	ENSG00000142949	PTPRF	ENST00000437607	5	ARC
rs2270972	4.882e-10	Ever smoker	ENSG00000126091	ST3GAL3	ENST00000347631	2	ARC
rs705704	4.465e-09	Ever smoker	ENSG00000123411	IKZF4	ENST00000547167	5	MDT
rs17630235	2.342e-08	Ever smoker	ENSG00000173064	HECTD4	ENST00000547085	9	MDT
rs11066188	2.552e-08	Ever smoker	ENSG00000173064	HECTD4	ENST00000547085	9	MDT
rs4455005	1.268e-08	Ever smoker	ENSG00000108963	DPH1	ENST00000572684	8	MDT
rs4480845	9.96e-09	Ever smoker	ENSG00000108963	DPH1	ENST00000572684	8	MDT
rs4455005	1.268e-08	Ever smoker	ENSG00000108963	DPH1	ENST00000571710	7	MDT
rs4480845	9.96e-09	Ever smoker	ENSG00000108963	DPH1	ENST00000571710	7	MDT
rs1267042	6.36e-09	Ever smoker	ENSG00000115233	PSMD14	ENST00000409682	1	MDT
rs1555132	1.646e-08	Ever smoker	ENSG00000197183	NOL4L	ENST00000375677	4	MDT
rs733852	4.764e-09	Ever smoker	ENSG00000197183	NOL4L	ENST00000419612	3	MDT
rs1868385	4.764e-09	Ever smoker	ENSG00000197183	NOL4L	ENST00000419612	3	MDT
rs12625036	5.2e-09	Ever smoker	ENSG00000197183	NOL4L	ENST00000419612	3	MDT
rs35692463	6.532e-10	Ever smoker	ENSG00000127585	FBXL16	ENST00000397621	1	MDT
rs7867094	6.412e-09	Ever smoker	ENSG00000173611	SCAI	ENST00000336505	1	MDT
rs10986578	7.203e-09	Ever smoker	ENSG00000173611	SCAI	ENST00000336505	1	MDT
rs1140763	1.878e-08	Ever smoker	ENSG00000044574	HSPA5	ENST00000324460	1	MDT
rs7822745	3.577e-08	Ever smoker	ENSG00000175806	MSRA	ENST00000521686	4	MDT
rs7835960	4.274e-08	Ever smoker	ENSG00000175806	MSRA	ENST00000521686	4	MDT
rs10875457	6.494e-09	Ever smoker	ENSG00000169398	PTK2	ENST00000523805	23	MDT
rs10257982	2.525e-10	Ever smoker	ENSG00000146555	SDK1	ENST00000404826	1	MDT
rs10270917	3.041e-08	Ever smoker	ENSG00000130429	ARPC1B	ENST00000645391	2	MDT
rs10258757	4.02e-08	Ever smoker	ENSG00000130429	ARPC1B	ENST00000645391	2	MDT
rs7801539	9.618e-11	Ever smoker	ENSG00000077063	CTTNBP2	ENST00000160373	2	MDT
rs34298216	2.722e-08	Ever smoker	ENSG00000077063	CTTNBP2	ENST00000160373	2	MDT
rs7801931	9.229e-11	Ever smoker	ENSG00000077063	CTTNBP2	ENST00000160373	2	MDT
rs11586016	8.955e-09	Ever smoker	ENSG00000142949	PTPRF	ENST00000437607	5	MDT
rs2270972	4.882e-10	Ever smoker	ENSG00000126091	ST3GAL3	ENST00000347631	2	MDT
rs12022778	9.704e-11	Ever smoker	ENSG00000162374	ELAVL4	ENST00000650764	8	MDT
rs10493393	6.084e-09	Ever smoker	ENSG00000184588	PDE4B	ENST00000423207	3	MDT
rs2503182	1.115e-08	Ever smoker	ENSG00000184588	PDE4B	ENST00000423207	3	MDT
rs6415872	6.866e-16	Ever smoker	ENSG00000150347	ARID5B	ENST00000644638	1	MDT
rs3781290	8.707e-09	Ever smoker	ENSG00000138107	ACTR1A	ENST00000494549	3	MDT
rs1043450	5.77e-10	Ever smoker	ENSG00000171206	TRIM8	ENST00000643721	1	MDT
rs2939765	5.647e-09	Ever smoker	ENSG00000148948	LRRC4C	ENST00000528697	1	MDT
rs4533068	9.458e-14	Ever smoker	ENSG00000149294	NCAM1	ENST00000621518	1	MDT
rs73573285	2.409e-13	Ever smoker	ENSG00000149294	NCAM1	ENST00000621518	1	MDT
rs28442075	2.59e-13	Ever smoker	ENSG00000149294	NCAM1	ENST00000621518	1	MDT
rs7111153	1.439e-46	Ever smoker	ENSG00000149294	NCAM1	ENST00000621518	1	MDT
rs3777909	1.17e-16	Ever smoker	ENSG00000231889	TRAF3IP2-AS1	ENST00000607066	4	MDT
rs174382	1.144e-08	Ever smoker	ENSG00000056972	TRAF3IP2	ENST00000368761	2	MDT
rs174384	4.256e-15	Ever smoker	ENSG00000056972	TRAF3IP2	ENST00000368761	2	MDT
rs174385	2.816e-16	Ever smoker	ENSG00000056972	TRAF3IP2	ENST00000368761	2	MDT
rs174401	2.336e-14	Ever smoker	ENSG00000056972	TRAF3IP2	ENST00000368761	2	MDT
rs174402	2.692e-14	Ever smoker	ENSG00000056972	TRAF3IP2	ENST00000368761	2	MDT
rs2275271	6.403e-21	Ever smoker	ENSG00000148842	CNNM2	ENST00000475511	2	RMTG
rs12785223	6.393e-18	Ever smoker	ENSG00000148842	CNNM2	ENST00000475511	2	RMTG
rs13264524	1.736e-08	Ever smoker	ENSG00000123908	AGO2	ENST00000220592	1	RMTG
rs1555132	1.646e-08	Ever smoker	ENSG00000197183	NOL4L	ENST00000616976	6	RMTG
rs733852	4.764e-09	Ever smoker	ENSG00000197183	NOL4L	ENST00000419612	3	RMTG
rs1868385	4.764e-09	Ever smoker	ENSG00000197183	NOL4L	ENST00000419612	3	RMTG
rs12625036	5.2e-09	Ever smoker	ENSG00000197183	NOL4L	ENST00000419612	3	RMTG
rs1535374	3.932e-10	Ever smoker	ENSG00000197183	NOL4L	ENST00000621426	1	RMTG
rs4911243	7.948e-09	Ever smoker	ENSG00000197183	NOL4L	ENST00000621426	1	RMTG
rs1150668	3.332e-08	Ever smoker	ENSG00000198315	ZKSCAN8	ENST00000330236	1	RMTG
rs174382	1.144e-08	Ever smoker	ENSG00000056972	TRAF3IP2	ENST00000368761	2	RMTG
rs174384	4.256e-15	Ever smoker	ENSG00000056972	TRAF3IP2	ENST00000368761	2	RMTG
rs174385	2.816e-16	Ever smoker	ENSG00000056972	TRAF3IP2	ENST00000368761	2	RMTG
rs9487685	5.29e-11	Ever smoker	ENSG00000056972	TRAF3IP2	ENST00000368761	2	RMTG
rs984494	1.595e-08	Ever smoker	ENSG00000138083	SIX3	ENST00000260653	1	RMTG
rs1267042	6.36e-09	Ever smoker	ENSG00000136560	TANK	ENST00000437623	6	RMTG
rs4729532	2.488e-08	Ever smoker	ENSG00000130429	ARPC1B	ENST00000645391	2	RMTG
rs10270459	3.658e-08	Ever smoker	ENSG00000130429	ARPC1B	ENST00000645391	2	RMTG
rs705704	4.465e-09	Ever smoker	ENSG00000123411	IKZF4	ENST00000262032	1	RMTG
rs3184504	7.014e-10	Ever smoker	ENSG00000204842	ATXN2	ENST00000550844	13	RMTG
rs3184504	7.014e-10	Ever smoker	ENSG00000204842	ATXN2	ENST00000647445	12	RMTG
rs13357015	1.676e-09	Ever smoker	ENSG00000113319	RASGRF2	ENST00000265080	1	RMTG
rs1822445	1.187e-08	Ever smoker	ENSG00000187323	DCC	ENST00000442544	1	RMTG
rs34991847	4.672e-08	Ever smoker	ENSG00000187323	DCC	ENST00000442544	1	RMTG
rs12967164	1.165e-08	Ever smoker	ENSG00000187323	DCC	ENST00000442544	1	RMTG
rs4455005	1.268e-08	Ever smoker	ENSG00000108963	DPH1	ENST00000572684	8	RMTG
rs4480845	9.96e-09	Ever smoker	ENSG00000108963	DPH1	ENST00000572684	8	RMTG
rs6425781	3.222e-09	Ever smoker	ENSG00000084636	COL16A1	ENST00000373672	1	RMTG
rs11586016	8.955e-09	Ever smoker	ENSG00000142949	PTPRF	ENST00000496447	8	RMTG
rs2270972	4.882e-10	Ever smoker	ENSG00000126091	ST3GAL3	ENST00000347631	2	RMTG
rs10493393	6.084e-09	Ever smoker	ENSG00000184588	PDE4B	ENST00000423207	3	RMTG
rs2503182	1.115e-08	Ever smoker	ENSG00000184588	PDE4B	ENST00000423207	3	RMTG
rs4533068	9.458e-14	Ever smoker	ENSG00000149294	NCAM1	ENST00000621518	1	RMTG
rs73573285	2.409e-13	Ever smoker	ENSG00000149294	NCAM1	ENST00000621518	1	RMTG
rs28442075	2.59e-13	Ever smoker	ENSG00000149294	NCAM1	ENST00000621518	1	RMTG
rs7111153	1.439e-46	Ever smoker	ENSG00000149294	NCAM1	ENST00000621518	1	RMTG
rs7828131	1.653e-12	Ever smoker	ENSG00000120915	EPHX2	ENST00000523326	4	DRN
rs4732728	1.853e-10	Ever smoker	ENSG00000120915	EPHX2	ENST00000523326	4	DRN
rs35236974	4.96e-19	Ever smoker	ENSG00000120885	CLU	ENST00000405140	5	DRN
rs13264524	1.736e-08	Ever smoker	ENSG00000123908	AGO2	ENST00000220592	1	DRN
rs10282830	1.022e-08	Ever smoker	ENSG00000169398	PTK2	ENST00000517712	25	DRN
rs10283164	9.724e-09	Ever smoker	ENSG00000169398	PTK2	ENST00000517712	25	DRN
rs4533068	9.458e-14	Ever smoker	ENSG00000149294	NCAM1	ENST00000621518	1	DRN
rs73573285	2.409e-13	Ever smoker	ENSG00000149294	NCAM1	ENST00000621518	1	DRN
rs28442075	2.59e-13	Ever smoker	ENSG00000149294	NCAM1	ENST00000621518	1	DRN
rs7111153	1.439e-46	Ever smoker	ENSG00000149294	NCAM1	ENST00000621518	1	DRN
rs1150668	3.332e-08	Ever smoker	ENSG00000198315	ZKSCAN8	ENST00000330236	1	DRN
rs4729532	2.488e-08	Ever smoker	ENSG00000130429	ARPC1B	ENST00000645391	2	DRN
rs10270459	3.658e-08	Ever smoker	ENSG00000130429	ARPC1B	ENST00000645391	2	DRN
rs13227795	1.077e-09	Ever smoker	ENSG00000160917	CPSF4	ENST00000469897	6	DRN
rs7801539	9.618e-11	Ever smoker	ENSG00000077063	CTTNBP2	ENST00000160373	2	DRN
rs34298216	2.722e-08	Ever smoker	ENSG00000077063	CTTNBP2	ENST00000160373	2	DRN
rs7801931	9.229e-11	Ever smoker	ENSG00000077063	CTTNBP2	ENST00000160373	2	DRN
rs10270960	3.007e-09	Ever smoker	ENSG00000077063	CTTNBP2	ENST00000160373	2	DRN
rs10487380	2.985e-09	Ever smoker	ENSG00000128534	LSM8	ENST00000424702	1	DRN
rs705704	4.465e-09	Ever smoker	ENSG00000123411	IKZF4	ENST00000262032	1	DRN
rs3184504	7.014e-10	Ever smoker	ENSG00000204842	ATXN2	ENST00000468920	14	DRN
rs17630235	2.342e-08	Ever smoker	ENSG00000173064	HECTD4	ENST00000548588	8	DRN
rs1168070	5.978e-09	Ever smoker	ENSG00000157782	CABP1	ENST00000498082	4	DRN
rs11611651	2.862e-08	Ever smoker	ENSG00000090615	GOLGA3	ENST00000541013	3	DRN
rs946711	3.241e-08	Ever smoker	ENSG00000078403	MLLT10	ENST00000377100	3	DRN
rs946711	3.241e-08	Ever smoker	ENSG00000078403	MLLT10	ENST00000621220	4	DRN
rs72833340	2.015e-11	Ever smoker	ENSG00000150347	ARID5B	ENST00000644638	1	DRN
rs7075591	6.705e-11	Ever smoker	ENSG00000150347	ARID5B	ENST00000644638	1	DRN
rs2393781	2.426e-17	Ever smoker	ENSG00000150347	ARID5B	ENST00000644638	1	DRN
rs1043450	5.77e-10	Ever smoker	ENSG00000171206	TRIM8	ENST00000643721	1	DRN
rs1555132	1.646e-08	Ever smoker	ENSG00000197183	NOL4L	ENST00000359676	5	DRN
rs1535374	3.932e-10	Ever smoker	ENSG00000197183	NOL4L	ENST00000621426	1	DRN
rs4911243	7.948e-09	Ever smoker	ENSG00000197183	NOL4L	ENST00000621426	1	DRN
rs4455005	1.268e-08	Ever smoker	ENSG00000108963	DPH1	ENST00000572684	8	DRN
rs4480845	9.96e-09	Ever smoker	ENSG00000108963	DPH1	ENST00000572684	8	DRN
rs1566712	1.396e-08	Ever smoker	ENSG00000154975	CA10	ENST00000285273	2	DRN
rs1267042	6.36e-09	Ever smoker	ENSG00000136560	TANK	ENST00000468831	4	DRN
rs13357015	1.676e-09	Ever smoker	ENSG00000113319	RASGRF2	ENST00000265080	1	DRN
rs10042499	1.847e-12	Ever smoker	ENSG00000145934	TENM2	ENST00000520393	2	DRN
rs62382791	3.809e-11	Ever smoker	ENSG00000145934	TENM2	ENST00000520393	2	DRN
rs5861	2.472e-12	Ever smoker	ENSG00000134686	PHC2	ENST00000485928	5	DRN
rs1130804	2.074e-10	Ever smoker	ENSG00000134686	PHC2	ENST00000485928	5	DRN
rs11586016	8.955e-09	Ever smoker	ENSG00000142949	PTPRF	ENST00000617451	3	DRN
rs2270972	4.882e-10	Ever smoker	ENSG00000126091	ST3GAL3	ENST00000347631	2	DRN
rs2503197	9.727e-09	Ever smoker	ENSG00000184588	PDE4B	ENST00000423207	3	DRN
rs10493393	6.084e-09	Ever smoker	ENSG00000184588	PDE4B	ENST00000423207	3	DRN
rs56133711	5.491e-09	Ever smoker	ENSG00000245573	BDNF-AS	ENST00000530313	2	HAB
rs4533068	9.458e-14	Ever smoker	ENSG00000149294	NCAM1	ENST00000621518	1	HAB
rs73573285	2.409e-13	Ever smoker	ENSG00000149294	NCAM1	ENST00000621518	1	HAB
rs28442075	2.59e-13	Ever smoker	ENSG00000149294	NCAM1	ENST00000621518	1	HAB
rs7111153	1.439e-46	Ever smoker	ENSG00000149294	NCAM1	ENST00000621518	1	HAB
rs55743011	5.465e-10	Ever smoker	ENSG00000175806	MSRA	ENST00000521686	4	HAB
rs10875457	6.494e-09	Ever smoker	ENSG00000169398	PTK2	ENST00000523805	23	HAB
rs3184504	7.014e-10	Ever smoker	ENSG00000204842	ATXN2	ENST00000484991	16	HAB
rs1168070	5.978e-09	Ever smoker	ENSG00000157782	CABP1	ENST00000316803	1	HAB
rs3803528	4.547e-08	Ever smoker	ENSG00000140521	POLG	ENST00000650303	4	HAB
rs62022629	1.878e-08	Ever smoker	ENSG00000140521	POLG	ENST00000650303	4	HAB
rs35692463	6.532e-10	Ever smoker	ENSG00000127585	FBXL16	ENST00000397621	1	HAB
rs2675603	1.037e-10	Ever smoker	ENSG00000150347	ARID5B	ENST00000644638	1	HAB
rs7357647	6.692e-09	Ever smoker	ENSG00000165219	GAPVD1	ENST00000467707	7	HAB
rs5015933	4.909e-09	Ever smoker	ENSG00000165219	GAPVD1	ENST00000467707	7	HAB
rs1555132	1.646e-08	Ever smoker	ENSG00000171456	ASXL1	ENST00000644168	8	HAB
rs6141741	6.794e-09	Ever smoker	ENSG00000197183	NOL4L	ENST00000375677	4	HAB
rs733852	4.764e-09	Ever smoker	ENSG00000197183	NOL4L	ENST00000419612	3	HAB
rs1868385	4.764e-09	Ever smoker	ENSG00000197183	NOL4L	ENST00000419612	3	HAB
rs12625036	5.2e-09	Ever smoker	ENSG00000197183	NOL4L	ENST00000419612	3	HAB
rs1535374	3.932e-10	Ever smoker	ENSG00000197183	NOL4L	ENST00000621426	1	HAB
rs4911243	7.948e-09	Ever smoker	ENSG00000197183	NOL4L	ENST00000621426	1	HAB
rs11586016	8.955e-09	Ever smoker	ENSG00000142949	PTPRF	ENST00000412568	7	HAB
rs2270972	4.882e-10	Ever smoker	ENSG00000126091	ST3GAL3	ENST00000347631	2	HAB
rs10493393	6.084e-09	Ever smoker	ENSG00000184588	PDE4B	ENST00000423207	3	HAB
rs1267042	6.36e-09	Ever smoker	ENSG00000136560	TANK	ENST00000468831	4	HAB
rs1150668	3.332e-08	Ever smoker	ENSG00000198315	ZKSCAN8	ENST00000330236	1	HAB
rs174380	3.02e-16	Ever smoker	ENSG00000056972	TRAF3IP2	ENST00000368761	2	HAB
rs174382	1.144e-08	Ever smoker	ENSG00000056972	TRAF3IP2	ENST00000368761	2	HAB
rs174384	4.256e-15	Ever smoker	ENSG00000056972	TRAF3IP2	ENST00000368761	2	HAB
rs174385	2.816e-16	Ever smoker	ENSG00000056972	TRAF3IP2	ENST00000368761	2	HAB
rs10257982	2.525e-10	Ever smoker	ENSG00000146555	SDK1	ENST00000404826	1	HAB
rs4729532	2.488e-08	Ever smoker	ENSG00000106245	BUD31	ENST00000466798	5	HAB
rs10270459	3.658e-08	Ever smoker	ENSG00000106245	BUD31	ENST00000466798	5	HAB
rs11978089	1.646e-08	Ever smoker	ENSG00000106245	BUD31	ENST00000466798	5	HAB
rs10243678	2.142e-08	Ever smoker	ENSG00000106245	BUD31	ENST00000466798	5	HAB
rs7801539	9.618e-11	Ever smoker	ENSG00000077063	CTTNBP2	ENST00000160373	2	HAB
[truncated: 73 more rows]
