# Supplementary material for: A multi-regional human brain atlas of chromatin accessibility and gene expression facilitates promoter-isoform resolution genetic fine-mapping
Source: Nat Commun. 2024 Nov 22;15:10113. doi: 10.1038/s41467-024-54448-y (PMC11584674; doi:10.1038/s41467-024-54448-y)
Supplement: Supplementary file 16 — SourceData_Figure1 [file 41467_2024_54448_MOESM16_ESM.xlsx]

## Sheet: Figure 1
1d											1e												1f
brain region1	brain region2	pi1	cell	assay	broad_br1	broad_br1b	broad_br2	broad_br2b			CC1	CC2	CC3	CC4	assay	cell	BR	BR_fine	conco				Ref	group	cell	Brain Region	pval	OR	FDR
CRBLM	NAC	0.164433	non-neuron	gene	HinBr	HinBr	BasGan	BasGan			0.0741818	0.034429	0.000956524	0.0303695	gene	non-neuron	Midbrain	ARC	ARC_BB3_non-neuron				Medium.Spiny.Neuron	Skene	neuron	BasalGanglia	1.83528343686598e-49	7.86561	3.08327617393485e-47
CRBLM	DS	0.132066	non-neuron	gene	HinBr	HinBr	BasGan	BasGan			0.0733541	0.053615	-0.00673279	-0.0104667	gene	non-neuron	Forebrain	PVC	PVC_BB5_non-neuron				pyramidal.SS	Skene	neuron	Forebrain	5.98800966315662e-29	5.46398	5.02992811705156e-27
NAC	DS	9.15291e-05	non-neuron	gene	BasGan	BasGan	BasGan	BasGan			0.0608384	-0.0791322	-0.0153221	-0.0325931	gene	neuron	Forebrain	PVC	PVC_BB5_neuron				pyramidal.CA1	Skene	neuron	Forebrain	2.2933407093663e-19	3.59084	1.28427079724513e-17
CRBLM	GP	0.162154	non-neuron	gene	HinBr	HinBr	BasGan	BasGan			0.0673082	0.036831	-0.0813177	-0.00632413	gene	non-neuron	Forebrain	PAC	PAC_BB3_non-neuron				pyramidal.SS	Skene	neuron	Neocortex	1.03783389681342e-16	3.46634	4.35890236661637e-15
NAC	GP	0.118211	non-neuron	gene	BasGan	BasGan	BasGan	BasGan			0.0492956	-0.0784896	-0.0778895	-0.0187403	gene	neuron	Forebrain	PAC	PAC_BB3_neuron				interneurons	Skene	neuron	Forebrain	1.11753001292224e-15	3.39348	3.75490084341874e-14
DS	GP	0.000365286	non-neuron	gene	BasGan	BasGan	BasGan	BasGan			0.0657391	0.0436505	-0.0377462	-0.000514291	gene	non-neuron	Forebrain	EC	EC_BB4_non-neuron				pyramidal.CA1	Skene	neuron	Limbic	1.98048540687954e-12	2.66223	5.54535913926272e-11
CRBLM	MDT	0.209281	non-neuron	gene	HinBr	HinBr	MidDen	Dien			0.0476187	-0.0700109	-0.010552	0.0160514	gene	neuron	Forebrain	EC	EC_BB4_neuron				endothelial-mural	Skene	neuron	Forebrain	4.71794668857053e-08	2.75551	9.90768804599811e-07
NAC	MDT	0.196599	non-neuron	gene	BasGan	BasGan	MidDen	Dien			0.0649268	0.0469204	0.00267022	0.0282963	gene	non-neuron	Midbrain	MDT	MDT_BB6_non-neuron				Dopaminergic.Neuroblast	Skene	neuron	Midbrain	2.49494707154465e-07	3.71062	4.65723453355001e-06
DS	MDT	0.0377003	non-neuron	gene	BasGan	BasGan	MidDen	Dien			0.0511774	-0.0525172	0.0584298	0.147093	gene	neuron	Midbrain	MDT	MDT_BB6_neuron				Oligodendrocytes	Skene	neuron	Midbrain	2.11178151337099e-06	2.93657	3.54779294246326e-05
GP	MDT	0.000193617	non-neuron	gene	BasGan	BasGan	MidDen	Dien			0.071084	0.0575892	-0.00799477	-0.0312022	gene	non-neuron	Forebrain	PAC	PAC_BB4_non-neuron				Embryonic.midbrain.nucleus.neurons	Skene	neuron	Midbrain	1.69332884047804e-05	2.98974	0.000258617
CRBLM	ARC	0.108468	non-neuron	gene	HinBr	HinBr	MidDen	Dien			0.0507251	-0.077959	-0.0455021	-0.0399227	gene	neuron	Forebrain	PAC	PAC_BB4_neuron				Embryonic.GABAergic.Neuron	Skene	neuron	Midbrain	1.89807166289817e-05	3.26617	0.00026573
NAC	ARC	0.00541762	non-neuron	gene	BasGan	BasGan	MidDen	Dien			0.0621419	0.0539904	-0.0478086	-0.0260747	gene	non-neuron	Forebrain	EC	EC_BB6_non-neuron				Medium.Spiny.Neuron	Skene	neuron	Dien	3.55721079735915e-05	2.88262	0.000459701
DS	ARC	0.0064413	non-neuron	gene	BasGan	BasGan	MidDen	Dien			0.0495117	-0.0689204	-0.0226937	0.016816	gene	neuron	Forebrain	EC	EC_BB6_neuron				Hypothalamic.Glutamatergic.Neurons	Skene	neuron	Dien	4.78372835579322e-05	4.18856	0.000574047
GP	ARC	0.0125025	non-neuron	gene	BasGan	BasGan	MidDen	Dien			0.066958	0.0587427	0.0523568	0.0240358	gene	non-neuron	Midbrain	RMTG	RMTG_BB5_non-neuron				pyramidal.CA1	Skene	neuron	Dien	8.35514713312814e-05	2.7048	0.000817801
MDT	ARC	0.0970726	non-neuron	gene	MidDen	Dien	MidDen	Dien			0.0498331	-0.0536976	0.0587239	0.146238	gene	neuron	Midbrain	RMTG	RMTG_BB5_neuron				interneurons	Skene	neuron	Midbrain	8.76215393021101e-05	2.53093	0.000817801
CRBLM	HAB	0.189318	non-neuron	gene	HinBr	HinBr	MidDen	Dien			0.0665663	0.0537823	-0.0563842	-0.0160247	gene	non-neuron	Forebrain	PMC	PMC_BB4_non-neuron				Serotonergic.Neuron	Skene	neuron	Limbic	0.00021844	1.83583	0.00193147
NAC	HAB	0.17381	non-neuron	gene	BasGan	BasGan	MidDen	Dien			0.0504633	-0.0799828	-0.0559124	-0.0238916	gene	neuron	Forebrain	PMC	PMC_BB4_neuron				Embryonic.midbrain.nucleus.neurons	Skene	neuron	MidDen	0.000378824	1.81937	0.00318212
DS	HAB	0.0227913	non-neuron	gene	BasGan	BasGan	MidDen	Dien			0.064794	0.0515293	-0.0335315	-0.0378117	gene	non-neuron	Forebrain	PAC	PAC_BB6_non-neuron				endothelial-mural	Skene	neuron	Neocortex	0.000630233	1.83582	0.00504187
GP	HAB	9.60136e-07	non-neuron	gene	BasGan	BasGan	MidDen	Dien			0.0566633	-0.0782382	-0.017001	-0.0423205	gene	neuron	Forebrain	PAC	PAC_BB6_neuron				Hypothalamic.Glutamatergic.Neurons	Skene	neuron	MidDen	0.00149112	1.99958	0.0108917
MDT	HAB	1.82122e-07	non-neuron	gene	MidDen	Dien	MidDen	Dien			0.0714771	0.0329091	-0.0502018	-0.0167284	gene	non-neuron	Forebrain	VLPFC	VLPFC_BB5_non-neuron				Medium.Spiny.Neuron	Skene	neuron	Limbic	0.00165647	1.58325	0.0115953
ARC	HAB	0.0254395	non-neuron	gene	MidDen	Dien	MidDen	Dien			0.0550855	-0.0808597	-0.060136	-0.0167093	gene	neuron	Forebrain	VLPFC	VLPFC_BB5_neuron				Striatal.Interneuron	Skene	neuron	Neocortex	0.00264723	1.55022	0.0177894
CRBLM	VTA	0.203917	non-neuron	gene	HinBr	HinBr	MidDen	MidBr			0.07376	0.0361283	-0.0216547	0.00365365	gene	non-neuron	Forebrain	PVC	PVC_BB3_non-neuron				Neuroblasts	Skene	neuron	BasalGanglia	0.00485485	1.75318	0.0302973
NAC	VTA	0.235887	non-neuron	gene	BasGan	BasGan	MidDen	MidBr			0.0576942	-0.0776232	-0.0209167	-0.0438376	gene	neuron	Forebrain	PVC	PVC_BB3_neuron				interneurons	Skene	neuron	Neocortex	0.00508287	1.51576	0.0302973
DS	VTA	0.075723	non-neuron	gene	BasGan	BasGan	MidDen	MidBr			0.0741154	0.0641353	0.0467405	-0.0261138	gene	non-neuron	Forebrain	PMC	PMC_BB6_non-neuron				Striatal.Interneuron	Skene	neuron	Midbrain	0.00514295	1.95985	0.0302973
GP	VTA	7.32176e-05	non-neuron	gene	BasGan	BasGan	MidDen	MidBr			0.0564983	-0.0795547	-0.0176928	-0.0362697	gene	neuron	Forebrain	PMC	PMC_BB6_neuron				Neuroblasts	Skene	neuron	Midbrain	0.0052299	2.42977	0.0302973
MDT	VTA	4.41269e-07	non-neuron	gene	MidDen	Dien	MidDen	MidBr			0.0686406	0.0506161	0.00216577	0.022083	gene	non-neuron	Midbrain	VTA	VTA_BB5_non-neuron				pyramidal.SS	Skene	neuron	Midbrain	0.00662775	1.98477	0.0371154
ARC	VTA	0.102616	non-neuron	gene	MidDen	Dien	MidDen	MidBr			0.0506369	-0.06061	0.0421268	0.114124	gene	neuron	Midbrain	VTA	VTA_BB5_neuron				Oligodendrocytes	Skene	neuron	MidDen	0.00900438	1.47004	0.0440549
HAB	VTA	4.54711e-08	non-neuron	gene	MidDen	Dien	MidDen	MidBr			0.0749027	0.0312761	0.000389694	0.0843404	gene	non-neuron	Hindbrain	CRBLM	CRBLM_BB5_non-neuron				Medium.Spiny.Neuron	Skene	neuron	Neocortex	0.00917809	1.44782	0.0440549
CRBLM	DRN	0.231884	non-neuron	gene	HinBr	HinBr	MidDen	MidBr			0.0764918	-0.0314103	0.151314	0.104319	gene	neuron	Hindbrain	CRBLM	CRBLM_BB5_neuron				Embryonic.GABAergic.Neuron	Skene	neuron	MidDen	0.0100536	1.60621	0.0469169
NAC	DRN	0.2352	non-neuron	gene	BasGan	BasGan	MidDen	MidBr			0.073253	0.0581928	0.0282758	-0.029564	gene	non-neuron	Forebrain	PVC	PVC_BB4_non-neuron				Serotonergic.Neuron	Skene	neuron	Midbrain	0.0106226	1.96513	0.0482138
DS	DRN	0.120859	non-neuron	gene	BasGan	BasGan	MidDen	MidBr			0.0601291	-0.080926	-0.000710178	-0.060451	gene	neuron	Forebrain	PVC	PVC_BB4_neuron				pyramidal.CA1	Skene	neuron	BasalGanglia	0.0197569	1.37238	0.0809552
GP	DRN	0.015095	non-neuron	gene	BasGan	BasGan	MidDen	MidBr			0.0674224	0.0575989	-0.0195089	-0.0352117	gene	non-neuron	Forebrain	PSC	PSC_BB6_non-neuron				Striatal.Interneuron	Skene	neuron	MidDen	0.0220258	1.38901	0.0881033
MDT	DRN	0.00147591	non-neuron	gene	MidDen	Dien	MidDen	MidBr			0.0571527	-0.078861	-0.0204211	-0.0423571	gene	neuron	Forebrain	PSC	PSC_BB6_neuron				Dopaminergic.Neuroblast	Skene	neuron	MidDen	0.0293435	1.44906	0.109549
ARC	DRN	0.0898933	non-neuron	gene	MidDen	Dien	MidDen	MidBr			0.0694954	0.0707264	0.0421467	0.0178841	gene	non-neuron	Midbrain	RMTG	RMTG_BB3_non-neuron				Striatal.Interneuron	Skene	neuron	Dien	0.0338047	1.79566	0.121346
HAB	DRN	9.61898e-07	non-neuron	gene	MidDen	Dien	MidDen	MidBr			0.0479342	-0.0571781	0.0336481	0.105253	gene	neuron	Midbrain	RMTG	RMTG_BB3_neuron				Dopaminergic.Neuroblast	Skene	neuron	Neocortex	0.0346704	1.42416	0.121346
VTA	DRN	6.21692e-06	non-neuron	gene	MidDen	MidBr	MidDen	MidBr			0.0670156	0.0379724	-0.0863436	0.0026035	gene	non-neuron	Forebrain	VLPFC	VLPFC_BB3_non-neuron				pyramidal.CA1	Skene	neuron	Midbrain	0.0444769	1.58606	0.141521
CRBLM	RMTG	0.260547	non-neuron	gene	HinBr	HinBr	MidDen	MidBr			0.0503806	-0.0776111	-0.0650313	-0.00651164	gene	neuron	Forebrain	VLPFC	VLPFC_BB3_neuron				interneurons	Skene	neuron	Limbic	0.0454887	1.3329	0.141521
NAC	RMTG	0.278965	non-neuron	gene	BasGan	BasGan	MidDen	MidBr			0.0508274	-0.0805584	-0.0671338	-0.00764589	gene	neuron	Forebrain	OFC	OFC_BB5_neuron				Hypothalamic.Glutamatergic.Neurons	Skene	neuron	Neocortex	0.0538711	1.48758	0.15604
DS	RMTG	0.116247	non-neuron	gene	BasGan	BasGan	MidDen	MidBr			0.0587785	-0.0765589	-0.00844488	-0.0548826	gene	neuron	Forebrain	PVC	PVC_BB6_neuron				Striatal.Interneuron	Skene	neuron	Forebrain	0.0550164	1.33273	0.156657
GP	RMTG	0.00936984	non-neuron	gene	BasGan	BasGan	MidDen	MidBr			0.0688928	0.0560955	-0.000926125	-0.0366491	gene	non-neuron	Forebrain	PVC	PVC_BB6_non-neuron				astrocytes_ependymal	Skene	neuron	Midbrain	0.0665726	1.65396	0.183348
MDT	RMTG	0.000197685	non-neuron	gene	MidDen	Dien	MidDen	MidBr			0.0716033	0.0673327	0.08151	0.0135513	gene	non-neuron	Midbrain	RMTG	RMTG_BB4_non-neuron				Embryonic.midbrain.nucleus.neurons	Skene	neuron	Limbic	0.0678119	1.33201	0.183749
ARC	RMTG	0.169209	non-neuron	gene	MidDen	Dien	MidDen	MidBr			0.0510716	-0.0550896	0.0479754	0.111331	gene	neuron	Midbrain	RMTG	RMTG_BB4_neuron				endothelial-mural	Skene	neuron	Midbrain	0.0756106	1.654	0.197517
HAB	RMTG	1.75767e-08	non-neuron	gene	MidDen	Dien	MidDen	MidBr			0.0697686	0.0539608	0.0148386	-0.0399698	gene	non-neuron	Forebrain	PVPC	PVPC_BB5_non-neuron				Dopaminergic.Neuroblast	Skene	neuron	BasalGanglia	0.0873744	1.31049	0.203874
VTA	RMTG	1.28476e-07	non-neuron	gene	MidDen	MidBr	MidDen	MidBr			0.0582498	-0.0745342	0.00105536	-0.0508674	gene	neuron	Forebrain	PVPC	PVPC_BB5_neuron				Embryonic.GABAergic.Neuron	Skene	neuron	BasalGanglia	0.114593	1.29385	0.254184
DRN	RMTG	1.66542e-06	non-neuron	gene	MidDen	MidBr	MidDen	MidBr			0.0676312	0.0492061	-0.0534064	-0.016761	gene	non-neuron	Forebrain	VLPFC	VLPFC_BB4_non-neuron				Serotonergic.Neuron	Skene	neuron	MidDen	0.122305	1.24764	0.266846
CRBLM	AMY	0.139482	non-neuron	gene	HinBr	HinBr	ForBr	Limbic			0.0503231	-0.0772741	-0.047167	-0.0328498	gene	neuron	Forebrain	VLPFC	VLPFC_BB4_neuron				Serotonergic.Neuron	Skene	neuron	BasalGanglia	0.165255	1.20338	0.334491
NAC	AMY	0.000781005	non-neuron	gene	BasGan	BasGan	ForBr	Limbic			0.0707263	0.0460815	0.059322	0.0205712	gene	non-neuron	Midbrain	RMTG	RMTG_BB6_non-neuron				Neuroblasts	Skene	neuron	Neocortex	0.175745	1.25403	0.347877
DS	AMY	0.000362367	non-neuron	gene	BasGan	BasGan	ForBr	Limbic			0.0527471	-0.0609227	0.0513892	0.123804	gene	neuron	Midbrain	RMTG	RMTG_BB6_neuron				Neuroblasts	Skene	neuron	MidDen	0.176009	1.25739	0.347877
GP	AMY	0.0325687	non-neuron	gene	BasGan	BasGan	ForBr	Limbic			0.0693692	0.0489963	-0.037478	-0.020406	gene	non-neuron	Forebrain	AMY	AMY_BB5_non-neuron				Neuroblasts	Skene	neuron	Limbic	0.219178	1.21678	0.422459
MDT	AMY	0.115628	non-neuron	gene	MidDen	Dien	ForBr	Limbic			0.0514165	-0.0719025	-0.0387638	0.00817258	gene	neuron	Forebrain	AMY	AMY_BB5_neuron				Neuroblasts	Skene	neuron	Dien	0.233202	1.48219	0.43531
ARC	AMY	0.00586888	non-neuron	gene	MidDen	Dien	ForBr	Limbic			0.0637396	0.0451211	-0.0610704	-0.0371043	gene	non-neuron	Forebrain	VLPFC	VLPFC_BB6_non-neuron				astrocytes_ependymal	Skene	neuron	Forebrain	0.23952	1.17845	0.442192
HAB	AMY	0.117967	non-neuron	gene	MidDen	Dien	ForBr	Limbic			0.0504665	-0.0803877	-0.0587372	-0.0274142	gene	neuron	Forebrain	VLPFC	VLPFC_BB6_neuron				Serotonergic.Neuron	Skene	neuron	Forebrain	0.265634	1.14907	0.48507
VTA	AMY	0.179498	non-neuron	gene	MidDen	MidBr	ForBr	Limbic			0.0747085	0.019889	-0.0418939	0.0944789	gene	non-neuron	Hindbrain	CRBLM	CRBLM_BB3_non-neuron				Oligodendrocytes	Skene	neuron	Neocortex	0.272661	1.11628	0.49255
DRN	AMY	0.189373	non-neuron	gene	MidDen	MidBr	ForBr	Limbic			0.0716538	-0.0310584	0.129216	0.114939	gene	neuron	Hindbrain	CRBLM	CRBLM_BB3_neuron				Embryonic.GABAergic.Neuron	Skene	neuron	Limbic	0.282774	1.14777	0.505383
RMTG	AMY	0.228181	non-neuron	gene	MidDen	MidBr	ForBr	Limbic			0.0703312	0.0587758	0.0123003	0.0375914	gene	non-neuron	Midbrain	VTA	VTA_BB4_non-neuron				Medium.Spiny.Neuron	Skene	neuron	Midbrain	0.290422	1.20553	0.513588
CRBLM	HIPP	0.150805	non-neuron	gene	HinBr	HinBr	ForBr	Limbic			0.0479709	-0.0547782	0.018513	0.148129	gene	neuron	Midbrain	VTA	VTA_BB4_neuron				Oligodendrocytes	Skene	neuron	Limbic	0.305037	1.10136	0.533814
NAC	HIPP	0.000856414	non-neuron	gene	BasGan	BasGan	ForBr	Limbic			0.0638008	0.0349146	-0.0933329	-0.0135323	gene	non-neuron	Forebrain	OFC	OFC_BB3_non-neuron				endothelial-mural	Skene	neuron	Limbic	0.312985	1.12168	0.542077
DS	HIPP	0.0010441	non-neuron	gene	BasGan	BasGan	ForBr	Limbic			0.0498543	-0.073917	-0.0595457	-0.0091483	gene	neuron	Forebrain	OFC	OFC_BB3_neuron				Dopaminergic.Neuroblast	Skene	neuron	Dien	0.328561	1.2653	0.563247
GP	HIPP	0.0407297	non-neuron	gene	BasGan	BasGan	ForBr	Limbic			0.0708436	0.029677	-0.0866939	0.0146866	gene	non-neuron	Forebrain	PSC	PSC_BB3_non-neuron				astrocytes_ependymal	Skene	neuron	Limbic	0.357767	1.09026	0.601049
MDT	HIPP	0.126956	non-neuron	gene	MidDen	Dien	ForBr	Limbic			0.0511518	-0.0773904	-0.0617165	-0.0269499	gene	neuron	Forebrain	PSC	PSC_BB3_neuron				Striatal.Interneuron	Skene	neuron	Limbic	0.37108	1.06807	0.615627
ARC	HIPP	0.000707575	non-neuron	gene	MidDen	Dien	ForBr	Limbic			0.0702698	-0.0341214	0.0989913	0.125664	gene	neuron	Hindbrain	CRBLM	CRBLM_BB4_neuron				Embryonic.GABAergic.Neuron	Skene	neuron	Dien	0.377438	1.22135	0.615627
HAB	HIPP	0.110732	non-neuron	gene	MidDen	Dien	ForBr	Limbic			0.0721562	0.0540449	0.00328454	-0.0381391	gene	non-neuron	BasalGanglia	NAC	NAC_BB5_non-neuron				Hypothalamic.Glutamatergic.Neurons	Skene	neuron	BasalGanglia	0.458195	1.05181	0.706209
VTA	HIPP	0.174517	non-neuron	gene	MidDen	MidBr	ForBr	Limbic			0.0512125	-0.0704864	0.121542	-0.0922261	gene	neuron	BasalGanglia	NAC	NAC_BB5_neuron				Striatal.Interneuron	Skene	neuron	BasalGanglia	0.503162	1.0098	0.761542
DRN	HIPP	0.166735	non-neuron	gene	MidDen	MidBr	ForBr	Limbic			0.0688848	0.0630711	0.0460039	0.0179797	gene	non-neuron	Midbrain	VTA	VTA_BB6_non-neuron				interneurons	Skene	neuron	Dien	0.513941	1.03464	0.768705
RMTG	HIPP	0.228437	non-neuron	gene	MidDen	MidBr	ForBr	Limbic			0.0475703	-0.0505303	0.0237358	0.132307	gene	neuron	Midbrain	VTA	VTA_BB6_neuron				astrocytes_ependymal	Skene	neuron	BasalGanglia	0.524063	1.00368	0.768705
AMY	HIPP	7.67745e-07	non-neuron	gene	ForBr	Limbic	ForBr	Limbic			0.0672273	0.0389417	-0.0248155	0.0840836	gene	non-neuron	Hindbrain	CRBLM	CRBLM_BB6_non-neuron				Embryonic.midbrain.nucleus.neurons	Skene	neuron	BasalGanglia	0.525404	1.00254	0.768705
CRBLM	PVC	0.0742075	non-neuron	gene	HinBr	HinBr	ForBr	NEX			0.0742518	-0.0256613	0.152934	0.093791	gene	neuron	Hindbrain	CRBLM	CRBLM_BB6_neuron				Hypothalamic.Glutamatergic.Neurons	Skene	neuron	Limbic	0.526298	1.00931	0.768705
NAC	PVC	0.0146753	non-neuron	gene	BasGan	BasGan	ForBr	NEX			0.0659328	0.0512701	-0.0587345	-0.0216877	gene	non-neuron	Forebrain	OFC	OFC_BB4_non-neuron				Hypothalamic.Glutamatergic.Neurons	Skene	neuron	Forebrain	0.535348	1.0053	0.768705
DS	PVC	0.000196266	non-neuron	gene	BasGan	BasGan	ForBr	NEX			0.048055	-0.0777455	-0.0606126	-0.0208688	gene	neuron	Forebrain	OFC	OFC_BB4_neuron				Oligodendrocytes	Skene	neuron	Dien	0.541359	1.00876	0.770748
GP	PVC	0.0039112	non-neuron	gene	BasGan	BasGan	ForBr	NEX			0.0712372	0.0533309	0.00263675	-0.000793947	gene	non-neuron	BasalGanglia	DS	DS_BB3_non-neuron				Dopaminergic.Neuroblast	Skene	neuron	Limbic	0.570586	0.980807	0.799098
MDT	PVC	0.0236435	non-neuron	gene	MidDen	Dien	ForBr	NEX			0.051041	-0.0614303	0.195121	-0.132312	gene	neuron	BasalGanglia	DS	DS_BB3_neuron				Embryonic.GABAergic.Neuron	Skene	neuron	Forebrain	0.570784	0.979938	0.799098
ARC	PVC	0.00238446	non-neuron	gene	MidDen	Dien	ForBr	NEX			0.0635991	0.048183	-0.0152977	-0.0404257	gene	non-neuron	Forebrain	OFC	OFC_BB6_non-neuron				pyramidal.SS	Skene	neuron	Dien	0.59263	0.962691	0.817564
HAB	PVC	0.0171673	non-neuron	gene	MidDen	Dien	ForBr	NEX			0.065972	0.0474868	-0.0469496	-0.0341706	gene	non-neuron	Forebrain	PVPC	PVPC_BB4_non-neuron				Embryonic.midbrain.nucleus.neurons	Skene	neuron	Forebrain	0.598574	0.96541	0.817564
VTA	PVC	0.0854679	non-neuron	gene	MidDen	MidBr	ForBr	NEX			0.0700721	0.0424646	0.00931842	0.0465334	gene	non-neuron	Midbrain	DRN	DRN_BB5_non-neuron				Neuroblasts	Skene	neuron	Forebrain	0.604688	0.958492	0.819255
DRN	PVC	0.100404	non-neuron	gene	MidDen	MidBr	ForBr	NEX			0.0523649	-0.0433289	0.0578283	0.114814	gene	neuron	Midbrain	DRN	DRN_BB5_neuron				pyramidal.SS	Skene	neuron	BasalGanglia	0.62779	0.95649	0.841048
RMTG	PVC	0.124548	non-neuron	gene	MidDen	MidBr	ForBr	NEX			0.070684	0.0227904	-0.0675382	-0.022847	gene	non-neuron	Forebrain	AMY	AMY_BB3_non-neuron				pyramidal.CA1	Skene	neuron	Neocortex	0.67777	0.938741	0.856131
AMY	PVC	3.76247e-05	non-neuron	gene	ForBr	Limbic	ForBr	NEX			0.047293	-0.0742993	-0.0790737	0.0125852	gene	neuron	Forebrain	AMY	AMY_BB3_neuron				Embryonic.midbrain.nucleus.neurons	Skene	neuron	Neocortex	0.70907	0.913318	0.888984
HIPP	PVC	0.000105405	non-neuron	gene	ForBr	Limbic	ForBr	NEX			0.0510365	-0.0736801	-0.049572	-0.00118246	gene	neuron	Forebrain	OFC	OFC_BB6_neuron				Oligodendrocytes	Skene	neuron	Forebrain	0.722362	0.907234	0.892329
CRBLM	OFC	0.179819	non-neuron	gene	HinBr	HinBr	ForBr	NEX			0.0739579	0.0656611	0.0506379	-0.0387512	gene	non-neuron	BasalGanglia	DS	DS_BB5_non-neuron				Hypothalamic.Glutamatergic.Neurons	Skene	neuron	Midbrain	0.738409	0.796052	0.905494
NAC	OFC	0.000365045	non-neuron	gene	BasGan	BasGan	ForBr	NEX			0.0695164	0.0390218	-0.0204491	0.0030128	gene	non-neuron	BasalGanglia	NAC	NAC_BB3_non-neuron				Serotonergic.Neuron	Skene	neuron	Neocortex	0.777639	0.87884	0.935752
DS	OFC	0.0392454	non-neuron	gene	BasGan	BasGan	ForBr	NEX			0.0684314	0.0484373	-0.0466268	-0.0218004	gene	non-neuron	Forebrain	AMY	AMY_BB4_non-neuron				astrocytes_ependymal	Skene	neuron	Neocortex	0.777933	0.872651	0.935752
GP	OFC	0.164936	non-neuron	gene	BasGan	BasGan	ForBr	NEX			0.049548	-0.0704308	-0.0232567	-0.00101373	gene	neuron	Forebrain	AMY	AMY_BB4_neuron				Embryonic.GABAergic.Neuron	Skene	neuron	Neocortex	0.789698	0.856233	0.935752
MDT	OFC	0.196029	non-neuron	gene	MidDen	Dien	ForBr	NEX			0.0712488	0.0512828	0.00669827	-0.0420241	gene	non-neuron	Forebrain	PVPC	PVPC_BB6_non-neuron				endothelial-mural	Skene	neuron	Dien	0.790934	0.734425	0.935752
ARC	OFC	0.0293062	non-neuron	gene	MidDen	Dien	ForBr	NEX			0.0554134	-0.0778012	-0.0276422	-0.027837	gene	neuron	Forebrain	PVPC	PVPC_BB6_neuron				endothelial-mural	Skene	neuron	MidDen	0.852092	0.815036	0.994107
HAB	OFC	0.18797	non-neuron	gene	MidDen	Dien	ForBr	NEX			0.0506984	-0.0602933	0.180661	-0.125289	gene	neuron	BasalGanglia	DS	DS_BB5_neuron				Embryonic.midbrain.nucleus.neurons	Skene	neuron	Dien	0.869573	0.63699	1
VTA	OFC	0.249385	non-neuron	gene	MidDen	MidBr	ForBr	NEX			0.0470271	-0.0600215	0.178807	-0.125534	gene	neuron	BasalGanglia	NAC	NAC_BB3_neuron				astrocytes_ependymal	Skene	neuron	MidDen	0.907637	0.77311	1
DRN	OFC	0.238489	non-neuron	gene	MidDen	MidBr	ForBr	NEX			0.0795065	0.0500191	0.0539677	-0.0227637	gene	non-neuron	Forebrain	DLPFC	DLPFC_BB5_non-neuron				interneurons	Skene	neuron	BasalGanglia	0.909603	0.801057	1
RMTG	OFC	0.288568	non-neuron	gene	MidDen	MidBr	ForBr	NEX			0.0559171	-0.0732934	-0.0301025	-0.0111161	gene	neuron	Forebrain	DLPFC	DLPFC_BB5_neuron				interneurons	Skene	neuron	MidDen	0.931487	0.775472	1
AMY	OFC	2.9494e-05	non-neuron	gene	ForBr	Limbic	ForBr	NEX			0.0705033	0.045503	0.00237891	-0.0350068	gene	non-neuron	Forebrain	AMY	AMY_BB6_non-neuron				astrocytes_ependymal	Skene	neuron	Dien	0.9346	0.502206	1
HIPP	OFC	7.34452e-05	non-neuron	gene	ForBr	Limbic	ForBr	NEX			0.0513343	-0.0667006	0.022412	-0.00197545	gene	neuron	Forebrain	AMY	AMY_BB6_neuron				Dopaminergic.Neuroblast	Skene	neuron	Forebrain	0.935276	0.713888	1
PVC	OFC	0.000107265	non-neuron	gene	ForBr	NEX	ForBr	NEX			0.053237	-0.0770359	-0.0484049	-0.0240353	gene	neuron	Forebrain	PSTC	PSTC_BB3_neuron				pyramidal.SS	Skene	neuron	Limbic	0.953406	0.739292	1
CRBLM	ITC	0.227168	non-neuron	gene	HinBr	HinBr	ForBr	NEX			0.0619482	0.0536443	-0.0761814	-0.0121014	gene	non-neuron	Forebrain	PSTC	PSTC_BB4_non-neuron				Serotonergic.Neuron	Skene	neuron	Dien	0.961798	0.445751	1
NAC	ITC	0.000640163	non-neuron	gene	BasGan	BasGan	ForBr	NEX			0.0491258	-0.0798912	-0.0691686	-0.0172314	gene	neuron	Forebrain	PSTC	PSTC_BB4_neuron				Oligodendrocytes	Skene	neuron	BasalGanglia	0.999152	0.566089	1
DS	ITC	0.0778122	non-neuron	gene	BasGan	BasGan	ForBr	NEX			0.0717789	0.0664439	0.0563722	-0.0126448	gene	non-neuron	BasalGanglia	GP	GP_BB5_non-neuron				endothelial-mural	Skene	neuron	BasalGanglia	0.999166	0.492542	1
GP	ITC	0.185799	non-neuron	gene	BasGan	BasGan	ForBr	NEX			0.0699118	0.0442173	0.0076539	0.0651678	gene	non-neuron	Midbrain	DRN	DRN_BB3_non-neuron				Medium.Spiny.Neuron	Skene	neuron	Forebrain	0.999565	0.50495	1
MDT	ITC	0.256867	non-neuron	gene	MidDen	Dien	ForBr	NEX			0.0550924	-0.0503649	0.0609507	0.125185	gene	neuron	Midbrain	DRN	DRN_BB3_neuron				Medium.Spiny.Neuron	Skene	neuron	MidDen	1	0.318451	1
ARC	ITC	0.0860849	non-neuron	gene	MidDen	Dien	ForBr	NEX			0.0654379	0.0519926	-0.037024	-0.0333626	gene	non-neuron	BasalGanglia	NAC	NAC_BB4_non-neuron				pyramidal.CA1	Skene	neuron	MidDen	1	0.281057	1
HAB	ITC	0.249516	non-neuron	gene	MidDen	Dien	ForBr	NEX			0.0471977	-0.0662002	0.116865	-0.0841661	gene	neuron	BasalGanglia	NAC	NAC_BB4_neuron				pyramidal.SS	Skene	neuron	MidDen	1	0.177205	1
VTA	ITC	0.288087	non-neuron	gene	MidDen	MidBr	ForBr	NEX			0.0523967	-0.065258	0.180598	-0.13514	gene	neuron	BasalGanglia	NAC	NAC_BB6_neuron				Oligodendrocytes	Skene	non-neuron	MidDen	4.07863651489544e-22	4.39347	6.85210934502434e-20
DRN	ITC	0.281754	non-neuron	gene	MidDen	MidBr	ForBr	NEX			0.0657778	0.0484571	-0.0412691	-0.0372389	gene	non-neuron	Forebrain	PSTC	PSTC_BB6_non-neuron				pyramidal.CA1	Skene	non-neuron	Forebrain	2.59174003080888e-15	4.26807	2.17706162587946e-13
RMTG	ITC	0.326537	non-neuron	gene	MidDen	MidBr	ForBr	NEX			0.0558131	-0.0789286	-0.022147	-0.0266075	gene	neuron	Forebrain	PSTC	PSTC_BB6_neuron				pyramidal.SS	Skene	non-neuron	Forebrain	2.43794803542745e-13	4.48024	1.36525089983937e-11
AMY	ITC	0.00693137	non-neuron	gene	ForBr	Limbic	ForBr	NEX			0.0547629	-0.0555435	0.0704949	0.111436	gene	neuron	Midbrain	HAB	HAB_BB5_neuron				Oligodendrocytes	Skene	non-neuron	Midbrain	8.36033648343319e-10	4.48715	3.51134132304194e-08
HIPP	ITC	0.0197001	non-neuron	gene	ForBr	Limbic	ForBr	NEX			0.0650352	0.051657	-0.0330547	-0.0337749	gene	non-neuron	Forebrain	PSTC	PSTC_BB5_non-neuron				interneurons	Skene	non-neuron	Forebrain	1.00269045936664e-08	3.19805	3.36903994347192e-07
PVC	ITC	0.0323362	non-neuron	gene	ForBr	NEX	ForBr	NEX			0.0552075	-0.0741855	-0.00978399	-0.0251325	gene	neuron	Forebrain	PSTC	PSTC_BB5_neuron				astrocytes_ependymal	Skene	non-neuron	Forebrain	1.00391842218759e-07	3.10304	2.81097158212525e-06
OFC	ITC	2.65954e-07	non-neuron	gene	ForBr	NEX	ForBr	NEX			0.0699064	0.0496407	0.0293708	0.0379122	gene	non-neuron	Midbrain	HAB	HAB_BB5_non-neuron				astrocytes_ependymal	Skene	non-neuron	Neocortex	1.91159839954559e-07	5.94233	4.58783615890941e-06
CRBLM	PVPC	0.122024	non-neuron	gene	HinBr	HinBr	ForBr	NEX			0.0690179	0.0515457	0.0569575	0.0497316	gene	non-neuron	Midbrain	DRN	DRN_BB4_non-neuron				astrocytes_ependymal	Skene	non-neuron	Dien	5.45365703758009e-05	3.29928	0.00111422
NAC	PVPC	0.000695562	non-neuron	gene	BasGan	BasGan	ForBr	NEX			0.0694264	0.0273866	-0.0917343	0.00335269	gene	non-neuron	Forebrain	DLPFC	DLPFC_BB3_non-neuron				Medium.Spiny.Neuron	Skene	non-neuron	Forebrain	5.9690359604579e-05	2.28359	0.00111422
DS	PVPC	0.0100921	non-neuron	gene	BasGan	BasGan	ForBr	NEX			0.0515654	-0.0753202	-0.0433174	-0.0205932	gene	neuron	Forebrain	DLPFC	DLPFC_BB3_neuron				Embryonic.GABAergic.Neuron	Skene	non-neuron	Midbrain	0.000100365	3.82462	0.00166501
GP	PVPC	0.136875	non-neuron	gene	BasGan	BasGan	ForBr	NEX			0.0657004	0.0532991	-0.0120658	-0.0375005	gene	non-neuron	BasalGanglia	DS	DS_BB4_non-neuron				pyramidal.CA1	Skene	non-neuron	Limbic	0.000115143	4.70987	0.00166501
MDT	PVPC	0.168492	non-neuron	gene	MidDen	Dien	ForBr	NEX			0.0474269	-0.0609724	0.171332	-0.127478	gene	neuron	BasalGanglia	DS	DS_BB4_neuron				Medium.Spiny.Neuron	Skene	non-neuron	BasalGanglia	0.000118929	4.28594	0.00166501
ARC	PVPC	0.0275416	non-neuron	gene	MidDen	Dien	ForBr	NEX			0.0666197	0.0528126	-0.0141907	-0.0271185	gene	non-neuron	Forebrain	HIPP	HIPP_BB5_non-neuron				Striatal.Interneuron	Skene	non-neuron	MidDen	0.000242101	2.01364	0.00290522
HAB	PVPC	0.149495	non-neuron	gene	MidDen	Dien	ForBr	NEX			0.0458738	-0.0687222	-0.0575161	0.0348503	gene	neuron	Forebrain	HIPP	HIPP_BB5_neuron				interneurons	Skene	non-neuron	Dien	0.000486586	2.79676	0.00544976
VTA	PVPC	0.239728	non-neuron	gene	MidDen	MidBr	ForBr	NEX			0.066921	0.0567048	0.0610332	0.0390789	gene	non-neuron	Midbrain	DRN	DRN_BB6_non-neuron				Hypothalamic.Glutamatergic.Neurons	Skene	non-neuron	BasalGanglia	0.00122979	5.47015	0.0121532
DRN	PVPC	0.225545	non-neuron	gene	MidDen	MidBr	ForBr	NEX			0.0562482	-0.0608698	0.0322598	0.165048	gene	neuron	Midbrain	DRN	DRN_BB6_neuron				Oligodendrocytes	Skene	non-neuron	Limbic	0.0013231	3.67245	0.0123489
RMTG	PVPC	0.259806	non-neuron	gene	MidDen	MidBr	ForBr	NEX			0.0523113	-0.0757004	-0.0315783	-0.0353451	gene	neuron	Forebrain	DLPFC	DLPFC_BB4_neuron				Neuroblasts	Skene	non-neuron	Limbic	0.00527852	4.77156	0.0422901
AMY	PVPC	1.02844e-05	non-neuron	gene	ForBr	Limbic	ForBr	NEX			0.0631933	0.0615965	-0.0341878	-0.010408	gene	non-neuron	Forebrain	DLPFC	DLPFC_BB4_non-neuron				Striatal.Interneuron	Skene	non-neuron	Forebrain	0.00528709	1.85095	0.0422901
HIPP	PVPC	0.000255798	non-neuron	gene	ForBr	Limbic	ForBr	NEX			0.0688279	0.0642282	0.0302143	-0.032693	gene	non-neuron	BasalGanglia	DS	DS_BB6_non-neuron				pyramidal.SS	Skene	non-neuron	Neocortex	0.005538	3.16491	0.0422901
PVC	PVPC	1.26576e-09	non-neuron	gene	ForBr	NEX	ForBr	NEX			0.0535414	-0.0632633	0.199836	-0.146712	gene	neuron	BasalGanglia	DS	DS_BB6_neuron				pyramidal.SS	Skene	non-neuron	Dien	0.00686799	2.40828	0.0501662
OFC	PVPC	5.86801e-09	non-neuron	gene	ForBr	NEX	ForBr	NEX			0.0733144	0.0748775	0.0680666	-0.00368961	gene	non-neuron	BasalGanglia	GP	GP_BB3_non-neuron				Dopaminergic.Neuroblast	Skene	non-neuron	Forebrain	0.00753545	1.90391	0.0506382
ITC	PVPC	1.0929e-09	non-neuron	gene	ForBr	NEX	ForBr	NEX			0.0521721	-0.0688468	0.151077	-0.0941661	gene	neuron	BasalGanglia	GP	GP_BB3_neuron				Embryonic.midbrain.nucleus.neurons	Skene	non-neuron	Forebrain	0.00753545	1.90391	0.0506382
CRBLM	VLPFC	0.155545	non-neuron	gene	HinBr	HinBr	ForBr	NEX			0.0711132	0.0755652	0.063291	-0.0199673	gene	non-neuron	BasalGanglia	GP	GP_BB4_non-neuron				Serotonergic.Neuron	Skene	non-neuron	Dien	0.00942961	2.30163	0.0586731
NAC	VLPFC	0.000402403	non-neuron	gene	BasGan	BasGan	ForBr	NEX			0.0514227	-0.0685636	0.148969	-0.0981603	gene	neuron	BasalGanglia	GP	GP_BB4_neuron				Striatal.Interneuron	Skene	non-neuron	BasalGanglia	0.0136044	2.91143	0.0788118
DS	VLPFC	0.0177028	non-neuron	gene	BasGan	BasGan	ForBr	NEX			0.0725011	0.0482517	0.0307104	0.0564584	gene	non-neuron	Midbrain	HAB	HAB_BB3_non-neuron				Serotonergic.Neuron	Skene	non-neuron	Midbrain	0.0151523	2.23186	0.0848531
GP	VLPFC	0.155588	non-neuron	gene	BasGan	BasGan	ForBr	NEX			0.0509605	-0.0583635	0.0444579	0.1276	gene	neuron	Midbrain	HAB	HAB_BB3_neuron				pyramidal.CA1	Skene	non-neuron	BasalGanglia	0.0216209	2.6378	0.11007
MDT	VLPFC	0.184393	non-neuron	gene	MidDen	Dien	ForBr	NEX			0.0681302	0.0570759	-0.0372595	0.00126028	gene	non-neuron	Forebrain	HIPP	HIPP_BB4_non-neuron				pyramidal.CA1	Skene	non-neuron	Midbrain	0.0271697	1.95902	0.13425
ARC	VLPFC	0.0234128	non-neuron	gene	MidDen	Dien	ForBr	NEX			0.0731132	0.0738289	0.125602	-0.0360154	gene	non-neuron	BasalGanglia	GP	GP_BB6_non-neuron				pyramidal.SS	Skene	non-neuron	Limbic	0.035301	2.87953	0.169445
HAB	VLPFC	0.180753	non-neuron	gene	MidDen	Dien	ForBr	NEX			0.0541288	-0.0683104	0.153954	-0.0914167	gene	neuron	BasalGanglia	GP	GP_BB6_neuron				Medium.Spiny.Neuron	Skene	non-neuron	Dien	0.0429923	1.81727	0.190071
VTA	VLPFC	0.245018	non-neuron	gene	MidDen	MidBr	ForBr	NEX			0.0468254	-0.0652886	-0.0463315	0.0236979	gene	neuron	Forebrain	HIPP	HIPP_BB4_neuron				astrocytes_ependymal	Skene	non-neuron	Limbic	0.0454589	2.67621	0.194589
DRN	VLPFC	0.23246	non-neuron	gene	MidDen	MidBr	ForBr	NEX			0.0731031	0.0381741	-0.0506671	0.000557282	gene	non-neuron	Forebrain	HIPP	HIPP_BB3_non-neuron				endothelial-mural	Skene	non-neuron	Midbrain	0.0477434	1.83802	0.194589
RMTG	VLPFC	0.282174	non-neuron	gene	MidDen	MidBr	ForBr	NEX			0.0486471	-0.066874	-0.0361217	0.00398454	gene	neuron	Forebrain	HIPP	HIPP_BB3_neuron				Embryonic.GABAergic.Neuron	Skene	non-neuron	Limbic	0.0487507	3.03404	0.194589
AMY	VLPFC	2.63284e-05	non-neuron	gene	ForBr	Limbic	ForBr	NEX			0.0657933	0.0377158	-0.0951192	0.00969469	gene	non-neuron	Forebrain	ITC	ITC_BB3_non-neuron				Dopaminergic.Neuroblast	Skene	non-neuron	Midbrain	0.0498055	1.96513	0.194589
HIPP	VLPFC	0.000141774	non-neuron	gene	ForBr	Limbic	ForBr	NEX			0.0732152	0.0581932	0.0693975	0.0274624	gene	non-neuron	Midbrain	HAB	HAB_BB4_non-neuron				Embryonic.midbrain.nucleus.neurons	Skene	non-neuron	Midbrain	0.0498055	1.96513	0.194589
PVC	VLPFC	1.47307e-06	non-neuron	gene	ForBr	NEX	ForBr	NEX			0.0510951	-0.0519843	0.0636282	0.12652	gene	neuron	Midbrain	HAB	HAB_BB4_neuron				Hypothalamic.Glutamatergic.Neurons	Skene	non-neuron	Forebrain	0.0788291	1.69872	0.289921
OFC	VLPFC	4.88475e-09	non-neuron	gene	ForBr	NEX	ForBr	NEX			0.0724388	0.0487878	-0.0191507	-0.00622127	gene	non-neuron	Forebrain	ACC	ACC_BB5_non-neuron				pyramidal.CA1	Skene	non-neuron	Dien	0.079383	1.67041	0.289921
ITC	VLPFC	1.24726e-07	non-neuron	gene	ForBr	NEX	ForBr	NEX			0.0515257	-0.0750624	-0.0378455	-0.00207652	gene	neuron	Forebrain	ACC	ACC_BB5_neuron				Embryonic.GABAergic.Neuron	Skene	non-neuron	MidDen	0.0889324	1.45931	0.317886
PVPC	VLPFC	7.66259e-09	non-neuron	gene	ForBr	NEX	ForBr	NEX			0.0658145	0.0507457	-0.0640045	-0.0202757	gene	non-neuron	Forebrain	ITC	ITC_BB4_non-neuron				interneurons	Skene	non-neuron	Neocortex	0.0948425	1.97016	0.32265
CRBLM	PSC	0.105452	non-neuron	gene	HinBr	HinBr	ForBr	NEX			0.0498007	-0.0789536	-0.0643875	-0.0157321	gene	neuron	Forebrain	ITC	ITC_BB4_neuron				Serotonergic.Neuron	Skene	non-neuron	Forebrain	0.0958934	1.44547	0.32265
NAC	PSC	0.000326574	non-neuron	gene	BasGan	BasGan	ForBr	NEX			0.0539394	-0.0489485	0.0958292	0.110133	gene	neuron	Midbrain	HAB	HAB_BB6_neuron				Embryonic.midbrain.nucleus.neurons	Skene	non-neuron	Limbic	0.0960269	2.37808	0.32265
DS	PSC	0.000234472	non-neuron	gene	BasGan	BasGan	ForBr	NEX			0.0680247	0.0560417	-0.010491	-0.0048438	gene	non-neuron	Forebrain	HIPP	HIPP_BB6_non-neuron				Dopaminergic.Neuroblast	Skene	non-neuron	Neocortex	0.114915	2.00251	0.363505
GP	PSC	0.0775303	non-neuron	gene	BasGan	BasGan	ForBr	NEX			0.0468796	-0.0605399	-0.0158976	0.00476166	gene	neuron	Forebrain	HIPP	HIPP_BB6_neuron				endothelial-mural	Skene	non-neuron	Neocortex	0.119326	1.84037	0.363505
MDT	PSC	0.114517	non-neuron	gene	MidDen	Dien	ForBr	NEX			0.0613737	0.0554629	-0.035861	-0.0300402	gene	non-neuron	Forebrain	ITC	ITC_BB6_non-neuron				Hypothalamic.Glutamatergic.Neurons	Skene	non-neuron	MidDen	0.121168	1.47882	0.363505
ARC	PSC	0.00238419	non-neuron	gene	MidDen	Dien	ForBr	NEX			0.0546393	-0.0730623	-0.00387111	-0.0305352	gene	neuron	Forebrain	ITC	ITC_BB6_neuron				interneurons	Skene	non-neuron	Midbrain	0.129543	1.5871	0.375227
HAB	PSC	0.0958792	non-neuron	gene	MidDen	Dien	ForBr	NEX			0.0693006	0.0488603	-0.016704	0.0249762	gene	non-neuron	Midbrain	ARC	ARC_BB5_non-neuron				endothelial-mural	Skene	non-neuron	BasalGanglia	0.133852	1.90031	0.381138
VTA	PSC	0.14383	non-neuron	gene	MidDen	MidBr	ForBr	NEX			0.050703	-0.0621984	0.0310064	0.107137	gene	neuron	Midbrain	ARC	ARC_BB5_neuron				Striatal.Interneuron	Skene	non-neuron	Dien	0.167465	1.48795	0.459035
DRN	PSC	0.146911	non-neuron	gene	MidDen	MidBr	ForBr	NEX			0.0706866	0.0432881	-0.047922	-0.018176	gene	non-neuron	Forebrain	INS	INS_BB5_non-neuron				pyramidal.CA1	Skene	non-neuron	MidDen	0.173546	1.23844	0.459982
RMTG	PSC	0.200071	non-neuron	gene	MidDen	MidBr	ForBr	NEX			0.0523655	-0.0782551	-0.0545017	-0.00836647	gene	neuron	Forebrain	INS	INS_BB5_neuron				Medium.Spiny.Neuron	Skene	non-neuron	MidDen	0.186743	1.22492	0.475346
AMY	PSC	3.85254e-06	non-neuron	gene	ForBr	Limbic	ForBr	NEX			0.074031	0.0412326	-0.0393569	-0.0159193	gene	non-neuron	Forebrain	OFC	OFC_BB5_non-neuron				Neuroblasts	Skene	non-neuron	Midbrain	0.194143	1.66713	0.482829
HIPP	PSC	4.99127e-06	non-neuron	gene	ForBr	Limbic	ForBr	NEX			0.0699921	0.0300732	-0.0884749	0.0134894	gene	non-neuron	Forebrain	ACC	ACC_BB3_non-neuron				pyramidal.SS	Skene	non-neuron	MidDen	0.195431	1.25124	0.482829
PVC	PSC	4.45479e-09	non-neuron	gene	ForBr	NEX	ForBr	NEX			0.0511159	-0.0746959	-0.0773097	0.00595085	gene	neuron	Forebrain	ACC	ACC_BB3_neuron				Embryonic.midbrain.nucleus.neurons	Skene	non-neuron	MidDen	0.206275	1.24645	0.496228
OFC	PSC	5.70219e-08	non-neuron	gene	ForBr	NEX	ForBr	NEX			0.072621	0.046438	0.062783	0.00854472	gene	non-neuron	Midbrain	MDT	MDT_BB5_non-neuron				Oligodendrocytes	Skene	non-neuron	BasalGanglia	0.206762	1.62121	0.496228
ITC	PSC	3.14622e-08	non-neuron	gene	ForBr	NEX	ForBr	NEX			0.0514136	-0.0526812	0.0463371	0.157894	gene	neuron	Midbrain	MDT	MDT_BB5_neuron				interneurons	Skene	non-neuron	MidDen	0.21754	1.21022	0.507593
PVPC	PSC	2.3783e-07	non-neuron	gene	ForBr	NEX	ForBr	NEX			0.0743778	0.0556153	-0.0153614	-0.0149401	gene	non-neuron	Forebrain	ACC	ACC_BB4_non-neuron				Striatal.Interneuron	Skene	non-neuron	Midbrain	0.227437	1.39957	0.516343
VLPFC	PSC	5.25119e-09	non-neuron	gene	ForBr	NEX	ForBr	NEX			0.0557044	-0.0762487	-0.00567781	-0.0256744	gene	neuron	Forebrain	ACC	ACC_BB4_neuron				Embryonic.midbrain.nucleus.neurons	Skene	non-neuron	Dien	0.243703	1.40723	0.531371
CRBLM	PAC	0.152504	non-neuron	gene	HinBr	HinBr	ForBr	NEX			0.0464779	-0.0698599	-0.0184004	-0.0559069	gene	neuron	Forebrain	EC	EC_BB5_neuron				interneurons	Skene	non-neuron	BasalGanglia	0.246708	1.60898	0.531371
NAC	PAC	0.00122033	non-neuron	gene	BasGan	BasGan	ForBr	NEX			0.0644259	0.0460703	-0.0648702	0.0146956	gene	non-neuron	Midbrain	ARC	ARC_BB4_non-neuron				Dopaminergic.Neuroblast	Skene	non-neuron	Limbic	0.250774	1.76001	0.533292
DS	PAC	0.00213212	non-neuron	gene	BasGan	BasGan	ForBr	NEX			0.0449715	-0.0560535	0.0170047	0.0908793	gene	neuron	Midbrain	ARC	ARC_BB4_neuron				pyramidal.CA1	Skene	non-neuron	Neocortex	0.261957	1.47413	0.540055
GP	PAC	0.111948	non-neuron	gene	BasGan	BasGan	ForBr	NEX			0.0718828	0.0475349	0.0193311	-0.0431401	gene	non-neuron	Forebrain	ACC	ACC_BB6_non-neuron				Hypothalamic.Glutamatergic.Neurons	Skene	non-neuron	Limbic	0.263598	2.03975	0.540055
MDT	PAC	0.139155	non-neuron	gene	MidDen	Dien	ForBr	NEX			0.0554004	-0.0670631	0.013673	0.006516	gene	neuron	Forebrain	ACC	ACC_BB6_neuron				Medium.Spiny.Neuron	Skene	non-neuron	Midbrain	0.317768	1.2549	0.643194
ARC	PAC	0.0187962	non-neuron	gene	MidDen	Dien	ForBr	NEX			0.0523288	-0.0773467	-0.0536259	-0.0289793	gene	neuron	Forebrain	PAC	PAC_BB5_neuron				Neuroblasts	Skene	non-neuron	MidDen	0.327213	1.18609	0.654426
HAB	PAC	0.143242	non-neuron	gene	MidDen	Dien	ForBr	NEX			0.0702588	0.0438876	-0.058939	-0.0167054	gene	non-neuron	Forebrain	PAC	PAC_BB5_non-neuron				Serotonergic.Neuron	Skene	non-neuron	MidDen	0.336077	1.12956	0.664246
VTA	PAC	0.191723	non-neuron	gene	MidDen	MidBr	ForBr	NEX			0.0684635	0.0289118	-0.0973897	0.00989582	gene	non-neuron	Forebrain	INS	INS_BB3_non-neuron				Embryonic.midbrain.nucleus.neurons	Skene	non-neuron	BasalGanglia	0.342049	1.46682	0.665706
DRN	PAC	0.199378	non-neuron	gene	MidDen	MidBr	ForBr	NEX			0.0514604	-0.0745588	-0.0523766	-0.0209515	gene	neuron	Forebrain	INS	INS_BB3_neuron				pyramidal.SS	Skene	non-neuron	Midbrain	0.378944	1.21775	0.707361
RMTG	PAC	0.247752	non-neuron	gene	MidDen	MidBr	ForBr	NEX			0.0680596	0.0548301	-0.0363783	-0.0250859	gene	non-neuron	Forebrain	INS	INS_BB4_non-neuron				Neuroblasts	Skene	non-neuron	BasalGanglia	0.386843	1.51335	0.71209
AMY	PAC	7.08439e-06	non-neuron	gene	ForBr	Limbic	ForBr	NEX			0.0507622	-0.0781326	-0.0313215	-0.0268129	gene	neuron	Forebrain	INS	INS_BB4_neuron				endothelial-mural	Skene	non-neuron	Limbic	0.394193	1.33906	0.71209
HIPP	PAC	3.34804e-05	non-neuron	gene	ForBr	Limbic	ForBr	NEX			0.0611453	0.0529401	-0.0369431	-0.00292753	gene	non-neuron	Midbrain	ARC	ARC_BB6_non-neuron				astrocytes_ependymal	Skene	non-neuron	BasalGanglia	0.409593	1.30483	0.732039
PVC	PAC	2.28239e-07	non-neuron	gene	ForBr	NEX	ForBr	NEX			0.0481785	-0.0628803	0.0236466	0.0590165	gene	neuron	Midbrain	ARC	ARC_BB6_neuron				endothelial-mural	Skene	non-neuron	MidDen	0.498871	1.0195	0.855208
OFC	PAC	6.57045e-08	non-neuron	gene	ForBr	NEX	ForBr	NEX			0.0751282	0.0570844	0.0533103	-0.0295292	gene	non-neuron	Forebrain	PMC	PMC_BB5_non-neuron				Neuroblasts	Skene	non-neuron	Forebrain	0.504055	1.04724	0.855367
ITC	PAC	1.14997e-08	non-neuron	gene	ForBr	NEX	ForBr	NEX			0.0567787	-0.0748635	-0.0154359	-0.0266249	gene	neuron	Forebrain	PMC	PMC_BB5_neuron				Hypothalamic.Glutamatergic.Neurons	Skene	non-neuron	Midbrain	0.519955	1.09798	0.864876
PVPC	PAC	1.06588e-08	non-neuron	gene	ForBr	NEX	ForBr	NEX			0.0730177	0.0541416	0.0298621	0.0561839	gene	non-neuron	Midbrain	MDT	MDT_BB3_non-neuron				Hypothalamic.Glutamatergic.Neurons	Skene	non-neuron	Dien	0.561644	1.03034	0.907271
VLPFC	PAC	6.47885e-09	non-neuron	gene	ForBr	NEX	ForBr	NEX			0.0386109	-0.047706	-0.00285748	0.161905	gene	neuron	Midbrain	MDT	MDT_BB3_neuron				Embryonic.GABAergic.Neuron	Skene	non-neuron	Dien	0.571439	0.99888	0.914302
PSC	PAC	1.20357e-08	non-neuron	gene	ForBr	NEX	ForBr	NEX			0.0680697	0.0580742	-0.00583314	0.0290865	gene	non-neuron	Midbrain	MDT	MDT_BB4_non-neuron				Embryonic.GABAergic.Neuron	Skene	non-neuron	Neocortex	0.605431	0.985071	0.940955
CRBLM	PSTC	0.198581	non-neuron	gene	HinBr	HinBr	ForBr	NEX			0.0475781	-0.0516125	0.0405654	0.166613	gene	neuron	Midbrain	MDT	MDT_BB4_neuron				Neuroblasts	Skene	non-neuron	Dien	0.63915	0.915087	0.950241
NAC	PSTC	0.00103093	non-neuron	gene	BasGan	BasGan	ForBr	NEX			0.0739314	0.0515677	-0.00564068	0.00810941	gene	non-neuron	Forebrain	OFC	OFC_BB1_non-neuron				endothelial-mural	Skene	non-neuron	Dien	0.650601	0.905214	0.956604
DS	PSTC	0.014419	non-neuron	gene	BasGan	BasGan	ForBr	NEX			0.0490691	-0.0819259	-0.0518624	-0.0381122	gene	neuron	Forebrain	OFC	OFC_BB1_neuron				Medium.Spiny.Neuron	Skene	non-neuron	Neocortex	0.678847	0.859581	0.957653
GP	PSTC	0.154917	non-neuron	gene	BasGan	BasGan	ForBr	NEX			0.069667	0.0500564	-0.00977295	-0.00518371	gene	non-neuron	Forebrain	PSTC	PSTC_BB1_non-neuron				Medium.Spiny.Neuron	Skene	non-neuron	Limbic	0.684038	0.848492	0.957653
MDT	PSTC	0.200692	non-neuron	gene	MidDen	Dien	ForBr	NEX			0.0495762	-0.0792053	-0.0259817	-0.053545	gene	neuron	Forebrain	PSTC	PSTC_BB1_neuron				Embryonic.midbrain.nucleus.neurons	Skene	non-neuron	Neocortex	0.730159	0.774779	1
ARC	PSTC	0.0618715	non-neuron	gene	MidDen	Dien	ForBr	NEX			0.0675993	0.0411544	-0.0752166	0.0119699	gene	non-neuron	Forebrain	INS	INS_BB1_non-neuron				Oligodendrocytes	Skene	non-neuron	Neocortex	0.751338	0.763783	1
HAB	PSTC	0.189974	non-neuron	gene	MidDen	Dien	ForBr	NEX			0.0443797	-0.0785156	-0.0798902	-0.0256294	gene	neuron	Forebrain	INS	INS_BB1_neuron				Serotonergic.Neuron	Skene	non-neuron	Neocortex	0.772102	0.710228	1
VTA	PSTC	0.264649	non-neuron	gene	MidDen	MidBr	ForBr	NEX			0.0708217	0.0445229	0.00092916	0.0106403	gene	non-neuron	Forebrain	HIPP	HIPP_BB1_non-neuron				Hypothalamic.Glutamatergic.Neurons	Skene	non-neuron	Neocortex	0.775662	0.67176	1
DRN	PSTC	0.262045	non-neuron	gene	MidDen	MidBr	ForBr	NEX			0.0469188	-0.0670415	-0.0124035	-0.00786171	gene	neuron	Forebrain	HIPP	HIPP_BB1_neuron				Embryonic.GABAergic.Neuron	Skene	non-neuron	BasalGanglia	0.808871	0.605762	1
RMTG	PSTC	0.294962	non-neuron	gene	MidDen	MidBr	ForBr	NEX			0.0726251	0.043956	-0.0374448	0.00114158	gene	non-neuron	Forebrain	ACC	ACC_BB1_non-neuron				Dopaminergic.Neuroblast	Skene	non-neuron	MidDen	0.837583	0.786433	1
AMY	PSTC	2.72905e-05	non-neuron	gene	ForBr	Limbic	ForBr	NEX			0.0499135	-0.0816009	-0.0585805	-0.041635	gene	neuron	Forebrain	ACC	ACC_BB1_neuron				Embryonic.GABAergic.Neuron	Skene	non-neuron	Forebrain	0.83876	0.727835	1
HIPP	PSTC	0.00344106	non-neuron	gene	ForBr	Limbic	ForBr	NEX			0.0706386	0.0432166	-0.0387986	0.00868888	gene	non-neuron	Forebrain	EC	EC_BB1_non-neuron				Serotonergic.Neuron	Skene	non-neuron	Limbic	0.851829	0.524057	1
PVC	PSTC	0.000151061	non-neuron	gene	ForBr	NEX	ForBr	NEX			0.0487222	-0.075388	-0.020546	-0.0501743	gene	neuron	Forebrain	EC	EC_BB1_neuron				endothelial-mural	Skene	non-neuron	Forebrain	0.857503	0.758028	1
OFC	PSTC	1.35165e-08	non-neuron	gene	ForBr	NEX	ForBr	NEX			0.0722515	0.0373379	-0.0213143	-0.0086348	gene	non-neuron	Forebrain	PSC	PSC_BB1_non-neuron				Dopaminergic.Neuroblast	Skene	non-neuron	BasalGanglia	0.876836	0.47726	1
ITC	PSTC	1.64771e-09	non-neuron	gene	ForBr	NEX	ForBr	NEX			0.0528992	-0.0827077	-0.0288463	-0.0724331	gene	neuron	Forebrain	PSC	PSC_BB1_neuron				interneurons	Skene	non-neuron	Limbic	0.882837	0.466007	1
PVPC	PSTC	1.24785e-08	non-neuron	gene	ForBr	NEX	ForBr	NEX			0.0564294	-0.0839798	-0.0113362	-0.074155	gene	neuron	Forebrain	PVPC	PVPC_BB1_neuron				Dopaminergic.Neuroblast	Skene	non-neuron	Dien	0.885847	0.581994	1
VLPFC	PSTC	7.94875e-09	non-neuron	gene	ForBr	NEX	ForBr	NEX			0.078751	0.0409753	0.0488722	0.0946172	gene	non-neuron	Midbrain	VTA	VTA_BB1_non-neuron				pyramidal.SS	Skene	non-neuron	BasalGanglia	0.887814	0.45665	1
PSC	PSTC	2.36241e-10	non-neuron	gene	ForBr	NEX	ForBr	NEX			0.0748557	0.0615498	0.0913625	0.0450294	gene	non-neuron	Midbrain	RMTG	RMTG_BB1_non-neuron				Striatal.Interneuron	Skene	non-neuron	Neocortex	0.958494	0.312492	1
PAC	PSTC	1.27761e-07	non-neuron	gene	ForBr	NEX	ForBr	NEX			0.0495475	-0.05615	0.0285539	0.135404	gene	neuron	Midbrain	RMTG	RMTG_BB1_neuron				astrocytes_ependymal	Skene	non-neuron	Midbrain	0.971792	0.364784	1
CRBLM	DLPFC	0.105988	non-neuron	gene	HinBr	HinBr	ForBr	NEX			0.0727334	0.0581023	0.0342441	0.0118413	gene	non-neuron	Forebrain	AMY	AMY_BB1_non-neuron				Oligodendrocytes	Skene	non-neuron	Dien	0.984336	0.378251	1
NAC	DLPFC	0.000919263	non-neuron	gene	BasGan	BasGan	ForBr	NEX			0.0456874	-0.0588308	0.0208385	-0.0252942	gene	neuron	Forebrain	AMY	AMY_BB1_neuron				astrocytes_ependymal	Skene	non-neuron	MidDen	0.999988	0.233194	1
DS	DLPFC	0.000152992	non-neuron	gene	BasGan	BasGan	ForBr	NEX			0.0710509	-0.0365504	0.0197668	0.141723	gene	neuron	Hindbrain	CRBLM	CRBLM_BB1_neuron				Oligodendrocytes	Skene	non-neuron	Forebrain	0.999999	0.153243	1
GP	DLPFC	0.0631255	non-neuron	gene	BasGan	BasGan	ForBr	NEX			0.071553	0.0343889	-0.02557	0.0703887	gene	non-neuron	Midbrain	HAB	HAB_BB1_non-neuron				Neuroblasts	Skene	non-neuron	Neocortex	1	0	1
MDT	DLPFC	0.144834	non-neuron	gene	MidDen	Dien	ForBr	NEX			0.0737664	0.0423273	-0.0117068	-0.00036045	gene	non-neuron	Forebrain	VLPFC	VLPFC_BB1_non-neuron				Serotonergic.Neuron	Skene	non-neuron	BasalGanglia	1	0	1
ARC	DLPFC	0.0134946	non-neuron	gene	MidDen	Dien	ForBr	NEX			0.047237	-0.0777829	-0.0457563	-0.0510031	gene	neuron	Forebrain	VLPFC	VLPFC_BB1_neuron				Striatal.Interneuron	Skene	non-neuron	Limbic	1	0	1
HAB	DLPFC	0.120077	non-neuron	gene	MidDen	Dien	ForBr	NEX			0.0730709	0.0585426	0.0305401	0.0270125	gene	non-neuron	Midbrain	ARC	ARC_BB1_non-neuron				HipEx	Corces	neuron	Forebrain	6.14709674971853e-174	6.14522	1e-100
VTA	DLPFC	0.156092	non-neuron	gene	MidDen	MidBr	ForBr	NEX			0.0719853	0.0394257	-0.0162362	-0.00983928	gene	non-neuron	Forebrain	DLPFC	DLPFC_BB1_non-neuron				HipEx	Corces	neuron	Limbic	5.04954100291705e-298	13.7108	1e-100
DRN	DLPFC	0.185432	non-neuron	gene	MidDen	MidBr	ForBr	NEX			0.0484504	-0.0832487	-0.0552997	-0.0274168	gene	neuron	Forebrain	DLPFC	DLPFC_BB1_neuron				IsoEx	Corces	neuron	Forebrain	0	78.241	1e-100
RMTG	DLPFC	0.21946	non-neuron	gene	MidDen	MidBr	ForBr	NEX			0.0661035	0.0371824	-0.0485354	0.00790087	gene	non-neuron	Forebrain	PMC	PMC_BB1_non-neuron				IsoEx	Corces	neuron	Neocortex	0	21.6965	1e-100
AMY	DLPFC	4.45749e-05	non-neuron	gene	ForBr	Limbic	ForBr	NEX			0.0450913	-0.0755331	-0.0549981	-0.0403561	gene	neuron	Forebrain	PMC	PMC_BB1_neuron				NigralNeu	Corces	neuron	MidDen	4.53174700652101e-150	7.43729	1e-100
HIPP	DLPFC	0.000225822	non-neuron	gene	ForBr	Limbic	ForBr	NEX			0.0720184	0.0471773	-0.00412238	-0.0112993	gene	non-neuron	Forebrain	ITC	ITC_BB1_non-neuron				StrIn	Corces	neuron	BasalGanglia	0	1147.41	1e-100
PVC	DLPFC	2.65097e-08	non-neuron	gene	ForBr	NEX	ForBr	NEX			0.0492667	-0.081841	-0.0477748	-0.0391514	gene	neuron	Forebrain	ITC	ITC_BB1_neuron				IsoIn	Corces	neuron	Forebrain	1.05466705347784e-45	3.36141	8.22640301712719e-44
OFC	DLPFC	1.48017e-08	non-neuron	gene	ForBr	NEX	ForBr	NEX			0.0722608	0.0513187	-0.0150987	0.0165787	gene	non-neuron	Forebrain	PVC	PVC_BB1_non-neuron				IsoIn	Corces	neuron	MidDen	3.37376368147537e-21	2.83102	2.59779803473603e-19
ITC	DLPFC	2.62893e-08	non-neuron	gene	ForBr	NEX	ForBr	NEX			0.048738	-0.0766884	-0.0503322	-0.0461184	gene	neuron	Forebrain	PVC	PVC_BB1_neuron				NigralAstro	Corces	non-neuron	MidDen	3.36341727539786e-13	2.90339	8.07220146095487e-12
PVPC	DLPFC	5.45823e-07	non-neuron	gene	ForBr	NEX	ForBr	NEX			0.072298	0.0567548	-0.00423993	0.00776648	gene	non-neuron	BasalGanglia	DS	DS_BB1_non-neuron				NigralNeu	Corces	neuron	Dien	3.80502420455643e-12	8.16458	2.85376815341732e-10
VLPFC	DLPFC	2.47841e-09	non-neuron	gene	ForBr	NEX	ForBr	NEX			0.0454659	-0.0663859	0.149368	-0.121993	gene	neuron	BasalGanglia	DS	DS_BB1_neuron				NigralNeu	Corces	neuron	Limbic	5.72977986069466e-11	2.0716	4.24003709691405e-09
PSC	DLPFC	7.21996e-09	non-neuron	gene	ForBr	NEX	ForBr	NEX			0.050543	-0.0776464	-0.0483128	-0.0233841	gene	neuron	Forebrain	PAC	PAC_BB1_neuron				NigralAstro	Corces	non-neuron	Midbrain	2.0660057988407e-07	5.60953	4.75181333733362e-06
PAC	DLPFC	1.14292e-08	non-neuron	gene	ForBr	NEX	ForBr	NEX			0.0646524	0.0515321	-0.0130515	-0.0337672	gene	non-neuron	Forebrain	HIPP	HIPP_BB2_non-neuron				ODC	Corces	non-neuron	Midbrain	0.00153067	3.01783	0.0336748
PSTC	DLPFC	3.63478e-09	non-neuron	gene	ForBr	NEX	ForBr	NEX			0.0432146	-0.0726458	-0.0467436	0.0223177	gene	neuron	Forebrain	HIPP	HIPP_BB2_neuron				ODC	Corces	non-neuron	MidDen	0.0024857	1.56133	0.0521996
CRBLM	PMC	0.0656798	non-neuron	gene	HinBr	HinBr	ForBr	NEX			0.0689389	0.0658926	0.0468827	-0.00253401	gene	non-neuron	Midbrain	ARC	ARC_BB2_non-neuron				OPCs	Corces	neuron	MidDen	0.0036529	1.32619	0.266661
NAC	PMC	0.000689697	non-neuron	gene	BasGan	BasGan	ForBr	NEX			0.0466186	-0.0590393	0.0290445	0.131847	gene	neuron	Midbrain	ARC	ARC_BB2_neuron				OPCs	Corces	neuron	Dien	0.00480459	2.91686	0.345931
DS	PMC	8.17951e-05	non-neuron	gene	BasGan	BasGan	ForBr	NEX			0.057091	0.0477812	-0.016509	-0.0182912	gene	non-neuron	Forebrain	PVPC	PVPC_BB2_non-neuron				IsoIn	Corces	neuron	Dien	0.0113628	3.29328	0.795395
GP	PMC	0.0381411	non-neuron	gene	BasGan	BasGan	ForBr	NEX			0.0494858	-0.0785078	-0.0349439	-0.0291997	gene	neuron	Forebrain	PVPC	PVPC_BB2_neuron				HipEx	Corces	non-neuron	MidDen	1	0	1
MDT	PMC	0.0763356	non-neuron	gene	MidDen	Dien	ForBr	NEX			0.0700035	0.0530773	0.0069468	-0.0348196	gene	non-neuron	Forebrain	AMY	AMY_BB2_non-neuron				HipEx	Corces	non-neuron	Midbrain	1	0	1
ARC	PMC	0.00259612	non-neuron	gene	MidDen	Dien	ForBr	NEX			0.044355	-0.068281	-0.0188738	0.00798791	gene	neuron	Forebrain	AMY	AMY_BB2_neuron				IsoEx	Corces	non-neuron	MidDen	1	0	1
HAB	PMC	0.0537098	non-neuron	gene	MidDen	Dien	ForBr	NEX			0.0702804	0.0613064	-0.00328441	-0.0411566	gene	non-neuron	Forebrain	VLPFC	VLPFC_BB2_non-neuron				IsoEx	Corces	non-neuron	Midbrain	0.981844	0.248786	1
VTA	PMC	0.138053	non-neuron	gene	MidDen	MidBr	ForBr	NEX			0.0507869	-0.081052	-0.0397205	-0.0361662	gene	neuron	Forebrain	VLPFC	VLPFC_BB2_neuron				IsoIn	Corces	non-neuron	MidDen	1	0	1
DRN	PMC	0.142845	non-neuron	gene	MidDen	MidBr	ForBr	NEX			0.0632442	0.0579683	0.00279028	-0.00635109	gene	non-neuron	Midbrain	HAB	HAB_BB2_non-neuron				IsoIn	Corces	non-neuron	Midbrain	0.759573	0.702319	1
RMTG	PMC	0.169882	non-neuron	gene	MidDen	MidBr	ForBr	NEX			0.0475265	-0.051339	0.026927	0.145454	gene	neuron	Midbrain	HAB	HAB_BB2_neuron				NigralNeu	Corces	non-neuron	MidDen	0.999962	0.232262	1
AMY	PMC	1.2229e-06	non-neuron	gene	ForBr	Limbic	ForBr	NEX			0.0634273	0.066598	0.00850481	-0.0445931	gene	non-neuron	Forebrain	EC	EC_BB2_non-neuron				NigralNeu	Corces	non-neuron	Midbrain	1	0	1
HIPP	PMC	4.25483e-06	non-neuron	gene	ForBr	Limbic	ForBr	NEX			0.0455513	-0.0739931	-0.0594157	-0.00213302	gene	neuron	Forebrain	EC	EC_BB2_neuron				OPCs	Corces	non-neuron	MidDen	0.752241	0.869402	1
PVC	PMC	1.56195e-08	non-neuron	gene	ForBr	NEX	ForBr	NEX			0.0682697	0.0555469	0.0208546	-0.0578185	gene	non-neuron	BasalGanglia	NAC	NAC_BB2_non-neuron				OPCs	Corces	non-neuron	Midbrain	0.695373	0.827999	1
OFC	PMC	1.34028e-06	non-neuron	gene	ForBr	NEX	ForBr	NEX			0.0508315	-0.0699086	0.168729	-0.131195	gene	neuron	BasalGanglia	NAC	NAC_BB2_neuron				StrIn	Corces	non-neuron	MidDen	1	0.0269879	1
ITC	PMC	8.54817e-08	non-neuron	gene	ForBr	NEX	ForBr	NEX			0.0645101	0.0615611	-0.00925658	-0.0525849	gene	non-neuron	Forebrain	INS	INS_BB2_non-neuron				StrIn	Corces	non-neuron	Midbrain	1	0	1
PVPC	PMC	6.41823e-09	non-neuron	gene	ForBr	NEX	ForBr	NEX			0.0469971	-0.0722597	-0.0633077	0.00427896	gene	neuron	Forebrain	INS	INS_BB2_neuron				HipEx	Corces	neuron	BasalGanglia	1	0.0116948	1
VLPFC	PMC	8.31286e-09	non-neuron	gene	ForBr	NEX	ForBr	NEX			0.0683996	0.0620093	0.000632205	-0.0470564	gene	non-neuron	Forebrain	OFC	OFC_BB2_non-neuron				HipEx	Corces	neuron	MidDen	1	0.314832	1
PSC	PMC	1.55268e-09	non-neuron	gene	ForBr	NEX	ForBr	NEX			0.0492274	-0.0795744	-0.058509	-0.0122588	gene	neuron	Forebrain	OFC	OFC_BB2_neuron				HipEx	Corces	neuron	Midbrain	0.053604	2.10791	1
PAC	PMC	1.11781e-07	non-neuron	gene	ForBr	NEX	ForBr	NEX			0.0689913	0.054958	-0.030673	-0.0295361	gene	non-neuron	Forebrain	DLPFC	DLPFC_BB2_non-neuron				HipEx	Corces	neuron	Neocortex	1	0.436127	1
PSTC	PMC	2.39092e-09	non-neuron	gene	ForBr	NEX	ForBr	NEX			0.0515607	-0.0816653	-0.0422254	-0.0391274	gene	neuron	Forebrain	DLPFC	DLPFC_BB2_neuron				HipEx	Corces	neuron	Dien	0.779656	0.698362	1
DLPFC	PMC	2.43009e-09	non-neuron	gene	ForBr	NEX	ForBr	NEX			0.0698139	0.0671701	0.110574	2.30602e-05	gene	non-neuron	Midbrain	MDT	MDT_BB2_non-neuron				IsoEx	Corces	neuron	BasalGanglia	1	0.00962639	1
CRBLM	EC	0.200331	non-neuron	gene	HinBr	HinBr	ForBr	NEX			0.0496206	-0.0470558	0.0506818	0.15982	gene	neuron	Midbrain	MDT	MDT_BB2_neuron				IsoEx	Corces	neuron	MidDen	1	0.0194957	1
NAC	EC	6.35062e-05	non-neuron	gene	BasGan	BasGan	ForBr	NEX			0.067265	0.0571452	-0.0111217	-0.0534799	gene	non-neuron	Forebrain	PSTC	PSTC_BB2_non-neuron				IsoEx	Corces	neuron	Limbic	1	0.016744	1
DS	EC	0.0164941	non-neuron	gene	BasGan	BasGan	ForBr	NEX			0.0513598	-0.0808959	-0.0451661	-0.0286251	gene	neuron	Forebrain	PSTC	PSTC_BB2_neuron				IsoEx	Corces	neuron	Midbrain	0.997767	0.16317	1
GP	EC	0.148809	non-neuron	gene	BasGan	BasGan	ForBr	NEX			0.0652476	0.0583364	0.0114302	-0.0485109	gene	non-neuron	BasalGanglia	GP	GP_BB2_non-neuron				IsoEx	Corces	neuron	Dien	0.890799	0.576782	1
MDT	EC	0.207904	non-neuron	gene	MidDen	Dien	ForBr	NEX			0.0501816	-0.0670014	0.169679	-0.122975	gene	neuron	BasalGanglia	GP	GP_BB2_neuron				IsoIn	Corces	neuron	BasalGanglia	1	0.0834172	1
ARC	EC	0.031952	non-neuron	gene	MidDen	Dien	ForBr	NEX			0.0657145	0.0571747	-0.0193476	-0.0403222	gene	non-neuron	Forebrain	PSC	PSC_BB2_non-neuron				IsoIn	Corces	neuron	Limbic	0.326338	1.08405	1
HAB	EC	0.192818	non-neuron	gene	MidDen	Dien	ForBr	NEX			0.0518529	-0.0802063	-0.0328741	-0.0385482	gene	neuron	Forebrain	PSC	PSC_BB2_neuron				IsoIn	Corces	neuron	Midbrain	1	0	1
VTA	EC	0.244242	non-neuron	gene	MidDen	MidBr	ForBr	NEX			0.0690572	0.0478806	-0.0356769	-0.0536339	gene	non-neuron	Forebrain	ITC	ITC_BB2_non-neuron				IsoIn	Corces	neuron	Neocortex	0.0993174	1.18486	1
DRN	EC	0.240751	non-neuron	gene	MidDen	MidBr	ForBr	NEX			0.0515525	-0.0817475	-0.0440599	-0.0284298	gene	neuron	Forebrain	ITC	ITC_BB2_neuron				NigralAstro	Corces	neuron	Forebrain	1	0.131198	1
RMTG	EC	0.285537	non-neuron	gene	MidDen	MidBr	ForBr	NEX			0.0645836	0.0475305	-0.0270733	-0.0180412	gene	non-neuron	Forebrain	PAC	PAC_BB2_non-neuron				NigralAstro	Corces	neuron	BasalGanglia	1	0.0780092	1
AMY	EC	6.99452e-08	non-neuron	gene	ForBr	Limbic	ForBr	NEX			0.0516915	-0.0784635	-0.0335143	-0.0303715	gene	neuron	Forebrain	PAC	PAC_BB2_neuron				NigralAstro	Corces	neuron	MidDen	0.540167	0.99339	1
HIPP	EC	2.18987e-06	non-neuron	gene	ForBr	Limbic	ForBr	NEX			0.0697098	0.0511035	0.0160371	-0.033539	gene	non-neuron	Forebrain	PVC	PVC_BB2_non-neuron				NigralAstro	Corces	neuron	Limbic	1	0.459849	1
PVC	EC	0.0129421	non-neuron	gene	ForBr	NEX	ForBr	NEX			0.0518253	-0.0789273	-0.0270406	-0.0395278	gene	neuron	Forebrain	PVC	PVC_BB2_neuron				NigralAstro	Corces	neuron	Midbrain	0.924194	0.471641	1
OFC	EC	6.70391e-07	non-neuron	gene	ForBr	NEX	ForBr	NEX			0.0686745	0.0717405	0.0837012	-0.0111964	gene	non-neuron	Midbrain	VTA	VTA_BB2_non-neuron				NigralAstro	Corces	neuron	Neocortex	1	0.121878	1
ITC	EC	8.9258e-08	non-neuron	gene	ForBr	NEX	ForBr	NEX			0.0446031	-0.0487328	-0.00517761	0.156566	gene	neuron	Midbrain	VTA	VTA_BB2_neuron				NigralAstro	Corces	neuron	Dien	0.0724004	1.96068	1
PVPC	EC	2.26411e-07	non-neuron	gene	ForBr	NEX	ForBr	NEX			0.0733457	0.0533751	0.0309512	0.0431776	gene	non-neuron	Hindbrain	CRBLM	CRBLM_BB2_non-neuron				NigralNeu	Corces	neuron	Forebrain	1	0.050102	1
VLPFC	EC	1.18403e-06	non-neuron	gene	ForBr	NEX	ForBr	NEX			0.0687332	-0.0264107	0.109218	0.115748	gene	neuron	Hindbrain	CRBLM	CRBLM_BB2_neuron				NigralNeu	Corces	neuron	BasalGanglia	0.826564	0.93326	1
PSC	EC	8.5845e-09	non-neuron	gene	ForBr	NEX	ForBr	NEX			0.0697825	0.0630855	0.0412435	-0.0511145	gene	non-neuron	BasalGanglia	DS	DS_BB2_non-neuron				NigralNeu	Corces	neuron	Midbrain	0.951385	0.330295	1
PAC	EC	1.85151e-07	non-neuron	gene	ForBr	NEX	ForBr	NEX			0.0522455	-0.0667123	0.174859	-0.129077	gene	neuron	BasalGanglia	DS	DS_BB2_neuron				NigralNeu	Corces	neuron	Neocortex	1	0.150055	1
PSTC	EC	8.85546e-09	non-neuron	gene	ForBr	NEX	ForBr	NEX			0.0666717	0.0485839	0.0168705	0.0457589	gene	non-neuron	Midbrain	DRN	DRN_BB2_non-neuron				ODC	Corces	neuron	Forebrain	1	0.0531359	1
DLPFC	EC	2.49958e-06	non-neuron	gene	ForBr	NEX	ForBr	NEX			0.0483944	-0.0588889	-0.0237901	0.161412	gene	neuron	Midbrain	DRN	DRN_BB2_neuron				ODC	Corces	neuron	BasalGanglia	1	0.0523085	1
PMC	EC	4.28141e-08	non-neuron	gene	ForBr	NEX	ForBr	NEX			0.0639263	0.0675106	0.03599	0.00737619	gene	non-neuron	Midbrain	RMTG	RMTG_BB2_non-neuron				ODC	Corces	neuron	MidDen	1	0.270641	1
CRBLM	ACC	0.10639	non-neuron	gene	HinBr	HinBr	ForBr	NEX			0.077766	0.053337	0.0207979	-0.0214894	gene	non-neuron	Forebrain	PSC	PSC_BB5_non-neuron				ODC	Corces	neuron	Limbic	1	0.481988	1
NAC	ACC	0.000466367	non-neuron	gene	BasGan	BasGan	ForBr	NEX			0.0583532	-0.0772346	-0.0212202	-0.0350123	gene	neuron	Forebrain	PSC	PSC_BB5_neuron				ODC	Corces	neuron	Midbrain	1	0	1
DS	ACC	0.000107268	non-neuron	gene	BasGan	BasGan	ForBr	NEX			0.0622189	0.0603101	-0.0578233	0.0142489	gene	non-neuron	Forebrain	EC	EC_BB3_non-neuron				ODC	Corces	neuron	Neocortex	1	0.0562599	1
GP	ACC	0.0293169	non-neuron	gene	BasGan	BasGan	ForBr	NEX			0.0445398	-0.0667024	-0.0563101	0.0121035	gene	neuron	Forebrain	EC	EC_BB3_neuron				ODC	Corces	neuron	Dien	0.861572	0.61875	1
MDT	ACC	0.0882747	non-neuron	gene	MidDen	Dien	ForBr	NEX			0.0625011	0.0467782	-0.067047	-0.0338499	gene	non-neuron	Forebrain	INS	INS_BB6_non-neuron				OPCs	Corces	neuron	Forebrain	1	0.0983337	1
ARC	ACC	0.00215723	non-neuron	gene	MidDen	Dien	ForBr	NEX			0.050401	-0.0769072	-0.0670992	-0.00248523	gene	neuron	Forebrain	INS	INS_BB6_neuron				OPCs	Corces	neuron	BasalGanglia	1	0.065003	1
HAB	ACC	0.0706963	non-neuron	gene	MidDen	Dien	ForBr	NEX			0.0543245	-0.0788292	-0.0549493	-0.0198296	gene	neuron	Forebrain	ITC	ITC_BB5_neuron				OPCs	Corces	neuron	Limbic	1	0.413217	1
VTA	ACC	0.125498	non-neuron	gene	MidDen	MidBr	ForBr	NEX			0.0700896	0.0458962	-0.0455677	-0.0192774	gene	non-neuron	Forebrain	ITC	ITC_BB5_non-neuron				OPCs	Corces	neuron	Midbrain	0.882212	0.54265	1
DRN	ACC	0.130986	non-neuron	gene	MidDen	MidBr	ForBr	NEX			0.0710286	0.0441277	-0.0472316	-0.00621813	gene	non-neuron	Forebrain	PVPC	PVPC_BB3_non-neuron				OPCs	Corces	neuron	Neocortex	1	0.0961308	1
RMTG	ACC	0.176762	non-neuron	gene	MidDen	MidBr	ForBr	NEX			0.0515725	-0.0784771	-0.0515683	-0.0226269	gene	neuron	Forebrain	PVPC	PVPC_BB3_neuron				StrIn	Corces	neuron	Forebrain	1	0	1
AMY	ACC	1.12518e-06	non-neuron	gene	ForBr	Limbic	ForBr	NEX			0.0697032	0.0521965	-0.0373991	-0.0273192	gene	non-neuron	Forebrain	DLPFC	DLPFC_BB6_non-neuron				StrIn	Corces	neuron	MidDen	1	0	1
HIPP	ACC	4.5515e-07	non-neuron	gene	ForBr	Limbic	ForBr	NEX			0.0554006	-0.0787485	-0.033602	-0.0354271	gene	neuron	Forebrain	DLPFC	DLPFC_BB6_neuron				StrIn	Corces	neuron	Limbic	1	0.558226	1
PVC	ACC	1.44183e-08	non-neuron	gene	ForBr	NEX	ForBr	NEX			0.0769399	0.0261135	-0.02662	0.0156361	OCR	non-neuron	Forebrain	PVC	PVC_BB5_non-neuron				StrIn	Corces	neuron	Midbrain	1	0	1
OFC	ACC	3.13235e-09	non-neuron	gene	ForBr	NEX	ForBr	NEX			0.0421422	-0.0606089	-0.10193	-0.0174448	OCR	neuron	Forebrain	PVC	PVC_BB5_neuron				StrIn	Corces	neuron	Neocortex	1	0.0445771	1
ITC	ACC	3.25067e-07	non-neuron	gene	ForBr	NEX	ForBr	NEX			0.0827478	0.0689731	-0.0148254	-0.0304044	OCR	non-neuron	Forebrain	EC	EC_BB4_non-neuron				StrIn	Corces	neuron	Dien	0.973519	0.362419	1
PVPC	ACC	2.00489e-09	non-neuron	gene	ForBr	NEX	ForBr	NEX			0.0646749	-0.0610396	0.00639357	-0.0156165	OCR	neuron	Forebrain	EC	EC_BB4_neuron
VLPFC	ACC	6.91107e-09	non-neuron	gene	ForBr	NEX	ForBr	NEX			0.0820717	0.054605	0.051138	0.013974	OCR	non-neuron	Midbrain	MDT	MDT_BB6_non-neuron
PSC	ACC	2.52025e-09	non-neuron	gene	ForBr	NEX	ForBr	NEX			0.0662009	-0.0684799	0.0667304	0.196866	OCR	neuron	Midbrain	MDT	MDT_BB6_neuron
PAC	ACC	1.38898e-08	non-neuron	gene	ForBr	NEX	ForBr	NEX			0.0814974	0.0539554	0.0312027	-0.00137449	OCR	non-neuron	Forebrain	PAC	PAC_BB4_non-neuron
PSTC	ACC	1.23355e-10	non-neuron	gene	ForBr	NEX	ForBr	NEX			0.048369	-0.0616669	-0.059817	-0.052118	OCR	neuron	Forebrain	PAC	PAC_BB4_neuron
DLPFC	ACC	3.93338e-08	non-neuron	gene	ForBr	NEX	ForBr	NEX			0.0765978	0.0445983	-0.0202918	-0.0143166	OCR	non-neuron	Forebrain	EC	EC_BB6_non-neuron
PMC	ACC	9.24167e-09	non-neuron	gene	ForBr	NEX	ForBr	NEX			0.0601654	-0.0821107	-0.0353499	-0.0255775	OCR	neuron	Forebrain	EC	EC_BB6_neuron
EC	ACC	2.42695e-07	non-neuron	gene	ForBr	NEX	ForBr	NEX			0.0860884	0.0550865	0.0446024	0.0508779	OCR	non-neuron	Midbrain	RMTG	RMTG_BB5_non-neuron
CRBLM	INS	0.209036	non-neuron	gene	HinBr	HinBr	ForBr	NEX			0.0457385	-0.056418	0.00688223	0.212024	OCR	neuron	Midbrain	RMTG	RMTG_BB5_neuron
NAC	INS	0.000195365	non-neuron	gene	BasGan	BasGan	ForBr	NEX			0.0811065	0.0647995	-0.0324227	-0.0223175	OCR	non-neuron	Forebrain	PMC	PMC_BB4_non-neuron
DS	INS	0.0319238	non-neuron	gene	BasGan	BasGan	ForBr	NEX			0.0543164	-0.110349	-0.0903669	-0.0483009	OCR	neuron	Forebrain	PMC	PMC_BB4_neuron
GP	INS	0.160154	non-neuron	gene	BasGan	BasGan	ForBr	NEX			0.0355956	-0.0444492	-0.142263	-0.0235435	OCR	neuron	Forebrain	PAC	PAC_BB6_neuron
MDT	INS	0.219781	non-neuron	gene	MidDen	Dien	ForBr	NEX			0.0887161	0.07718	0.00685085	-0.00146667	OCR	non-neuron	Forebrain	VLPFC	VLPFC_BB5_non-neuron
ARC	INS	0.033394	non-neuron	gene	MidDen	Dien	ForBr	NEX			0.0478763	-0.0590729	-0.0532641	-0.0134966	OCR	neuron	Forebrain	VLPFC	VLPFC_BB5_neuron
HAB	INS	0.205783	non-neuron	gene	MidDen	Dien	ForBr	NEX			0.0833691	0.0423166	-0.0286509	0.00498467	OCR	non-neuron	Forebrain	PMC	PMC_BB6_non-neuron
VTA	INS	0.252717	non-neuron	gene	MidDen	MidBr	ForBr	NEX			0.0540548	-0.0971374	-0.0419938	-0.0306577	OCR	neuron	Forebrain	PMC	PMC_BB6_neuron
DRN	INS	0.245954	non-neuron	gene	MidDen	MidBr	ForBr	NEX			0.0824308	0.0510836	0.0494371	0.0424263	OCR	non-neuron	Midbrain	VTA	VTA_BB5_non-neuron
RMTG	INS	0.298038	non-neuron	gene	MidDen	MidBr	ForBr	NEX			0.0618747	-0.0433848	0.0830773	0.119274	OCR	neuron	Midbrain	VTA	VTA_BB5_neuron
AMY	INS	9.01799e-06	non-neuron	gene	ForBr	Limbic	ForBr	NEX			0.0746157	-0.0103108	-0.0480533	0.0831817	OCR	non-neuron	Hindbrain	CRBLM	CRBLM_BB5_non-neuron
HIPP	INS	0.000431389	non-neuron	gene	ForBr	Limbic	ForBr	NEX			0.0405463	-0.0684643	-0.0391527	0.264806	OCR	neuron	Hindbrain	CRBLM	CRBLM_BB5_neuron
PVC	INS	0.00448691	non-neuron	gene	ForBr	NEX	ForBr	NEX			0.0848555	0.0403263	0.0682458	0.0213451	OCR	non-neuron	Forebrain	PVC	PVC_BB4_non-neuron
OFC	INS	5.17776e-08	non-neuron	gene	ForBr	NEX	ForBr	NEX			0.0514703	-0.0837764	-0.0653559	-0.0371088	OCR	neuron	Forebrain	PVC	PVC_BB4_neuron
ITC	INS	4.63265e-10	non-neuron	gene	ForBr	NEX	ForBr	NEX			0.0802169	0.0283169	-0.0449031	-0.0139975	OCR	non-neuron	Forebrain	PSC	PSC_BB6_non-neuron
PVPC	INS	1.69563e-07	non-neuron	gene	ForBr	NEX	ForBr	NEX			0.0844979	0.040767	-0.00631192	0.0238533	OCR	non-neuron	Forebrain	OFC	OFC_BB5_non-neuron
VLPFC	INS	4.80503e-08	non-neuron	gene	ForBr	NEX	ForBr	NEX			0.0463225	-0.069461	-0.0662354	-0.0011943	OCR	neuron	Forebrain	OFC	OFC_BB5_neuron
PSC	INS	2.39496e-10	non-neuron	gene	ForBr	NEX	ForBr	NEX			0.0841566	0.041491	0.0235878	0.0069031	OCR	non-neuron	Forebrain	PVC	PVC_BB6_non-neuron
PAC	INS	1.56635e-08	non-neuron	gene	ForBr	NEX	ForBr	NEX			0.0573298	-0.0757573	-0.0587727	-0.00407688	OCR	neuron	Forebrain	PVC	PVC_BB6_neuron
PSTC	INS	2.16785e-09	non-neuron	gene	ForBr	NEX	ForBr	NEX			0.0806621	0.0548696	0.00012798	0.0248493	OCR	non-neuron	Midbrain	RMTG	RMTG_BB4_non-neuron
DLPFC	INS	1.4577e-08	non-neuron	gene	ForBr	NEX	ForBr	NEX			0.076867	0.0191469	0.0256817	0.0122788	OCR	non-neuron	Forebrain	PVPC	PVPC_BB5_non-neuron
PMC	INS	3.14675e-07	non-neuron	gene	ForBr	NEX	ForBr	NEX			0.0426164	-0.0943248	-0.125908	-0.0473323	OCR	neuron	Forebrain	PVPC	PVPC_BB5_neuron
EC	INS	3.84694e-08	non-neuron	gene	ForBr	NEX	ForBr	NEX			0.0815737	0.0595054	0.0429945	-0.01003	OCR	non-neuron	Forebrain	VLPFC	VLPFC_BB4_non-neuron
ACC	INS	3.96184e-09	non-neuron	gene	ForBr	NEX	ForBr	NEX			0.0589402	-0.0724994	-0.0425057	-0.0205847	OCR	neuron	Forebrain	VLPFC	VLPFC_BB4_neuron
CRBLM	NAC	0.646852	neuron	gene	HinBr	HinBr	BasGan	BasGan			0.0799389	0.0424508	0.0585231	0.0233907	OCR	non-neuron	Midbrain	RMTG	RMTG_BB6_non-neuron
CRBLM	DS	0.654222	neuron	gene	HinBr	HinBr	BasGan	BasGan			0.0643632	-0.0625435	0.0596085	0.0884279	OCR	neuron	Midbrain	RMTG	RMTG_BB6_neuron
NAC	DS	0.0204292	neuron	gene	BasGan	BasGan	BasGan	BasGan			0.0775315	0.045707	-0.0408862	-0.0225954	OCR	non-neuron	Forebrain	VLPFC	VLPFC_BB6_non-neuron
CRBLM	GP	0.622161	neuron	gene	HinBr	HinBr	BasGan	BasGan			0.0550791	-0.0868012	-0.0447214	-0.0343114	OCR	neuron	Forebrain	VLPFC	VLPFC_BB6_neuron
NAC	GP	0.0834363	neuron	gene	BasGan	BasGan	BasGan	BasGan			0.0611721	-0.00425775	-0.146045	0.00454267	OCR	non-neuron	Hindbrain	CRBLM	CRBLM_BB3_non-neuron
DS	GP	7.44532e-05	neuron	gene	BasGan	BasGan	BasGan	BasGan			0.0420841	-0.0660847	-0.0910064	0.134091	OCR	neuron	Hindbrain	CRBLM	CRBLM_BB3_neuron
CRBLM	MDT	0.590608	neuron	gene	HinBr	HinBr	MidDen	Dien			0.0567289	-0.0747527	0.0681252	0.271952	OCR	neuron	Midbrain	VTA	VTA_BB4_neuron
NAC	MDT	0.476038	neuron	gene	BasGan	BasGan	MidDen	Dien			0.0771929	0.00773925	-0.00381996	0.0286356	OCR	non-neuron	Hindbrain	CRBLM	CRBLM_BB4_non-neuron
DS	MDT	0.493139	neuron	gene	BasGan	BasGan	MidDen	Dien			0.0815481	0.0461784	-0.072847	-0.0187474	OCR	non-neuron	BasalGanglia	NAC	NAC_BB5_non-neuron
GP	MDT	0.435823	neuron	gene	BasGan	BasGan	MidDen	Dien			0.051064	-0.0957588	0.105656	-0.0531266	OCR	neuron	BasalGanglia	NAC	NAC_BB5_neuron
CRBLM	ARC	0.619583	neuron	gene	HinBr	HinBr	MidDen	Dien			0.0883535	0.0244975	0.0769798	0.052161	OCR	non-neuron	Midbrain	VTA	VTA_BB6_non-neuron
NAC	ARC	0.451948	neuron	gene	BasGan	BasGan	MidDen	Dien			0.0741871	0.023848	-0.119349	0.0693351	OCR	non-neuron	Hindbrain	CRBLM	CRBLM_BB6_non-neuron
DS	ARC	0.488164	neuron	gene	BasGan	BasGan	MidDen	Dien			0.046884	-0.0707969	-0.0363286	0.229049	OCR	neuron	Hindbrain	CRBLM	CRBLM_BB6_neuron
GP	ARC	0.427356	neuron	gene	BasGan	BasGan	MidDen	Dien			0.0823106	0.0452616	0.00150496	-0.00808597	OCR	non-neuron	Forebrain	OFC	OFC_BB4_non-neuron
MDT	ARC	0.298891	neuron	gene	MidDen	Dien	MidDen	Dien			0.0525989	-0.0811558	-0.0746563	-0.0400991	OCR	neuron	Forebrain	OFC	OFC_BB4_neuron
CRBLM	HAB	0.601274	neuron	gene	HinBr	HinBr	MidDen	Dien			0.0798891	0.0334245	-0.0938344	-0.042935	OCR	non-neuron	Forebrain	OFC	OFC_BB6_non-neuron
NAC	HAB	0.504328	neuron	gene	BasGan	BasGan	MidDen	Dien			0.0601705	-0.107738	-0.0552692	-0.0434523	OCR	neuron	Forebrain	OFC	OFC_BB6_neuron
DS	HAB	0.524892	neuron	gene	BasGan	BasGan	MidDen	Dien			0.0840386	0.0385129	-0.00888439	-0.00898239	OCR	non-neuron	Forebrain	PVPC	PVPC_BB4_non-neuron
GP	HAB	0.458854	neuron	gene	BasGan	BasGan	MidDen	Dien			0.0645364	-0.0760405	0.0101117	-0.0377254	OCR	neuron	Forebrain	PVPC	PVPC_BB4_neuron
MDT	HAB	0.166464	neuron	gene	MidDen	Dien	MidDen	Dien			0.0826831	0.0572302	0.0696533	0.0120524	OCR	non-neuron	Midbrain	DRN	DRN_BB5_non-neuron
ARC	HAB	0.230708	neuron	gene	MidDen	Dien	MidDen	Dien			0.0426567	-0.0859203	-0.0418173	0.177732	OCR	neuron	Midbrain	DRN	DRN_BB5_neuron
CRBLM	VTA	0.589372	neuron	gene	HinBr	HinBr	MidDen	MidBr			0.0819891	0.0611671	0.00470058	-0.00868333	OCR	non-neuron	BasalGanglia	DS	DS_BB5_non-neuron
NAC	VTA	0.481053	neuron	gene	BasGan	BasGan	MidDen	MidBr			0.0626211	-0.0735157	0.149096	-0.079647	OCR	neuron	BasalGanglia	DS	DS_BB5_neuron
DS	VTA	0.508609	neuron	gene	BasGan	BasGan	MidDen	MidBr			0.0742315	0.0284056	-0.0278441	-0.0309355	OCR	non-neuron	Forebrain	AMY	AMY_BB4_non-neuron
GP	VTA	0.446314	neuron	gene	BasGan	BasGan	MidDen	MidBr			0.0477951	-0.0572589	-0.0668471	-0.0460809	OCR	neuron	Forebrain	AMY	AMY_BB4_neuron
MDT	VTA	0.207522	neuron	gene	MidDen	Dien	MidDen	MidBr			0.0772689	0.0360439	0.0137467	-0.0133139	OCR	non-neuron	Forebrain	PVPC	PVPC_BB6_non-neuron
ARC	VTA	0.0759681	neuron	gene	MidDen	Dien	MidDen	MidBr			0.0536811	-0.0807029	-0.0673212	-0.0270491	OCR	neuron	Forebrain	PVPC	PVPC_BB6_neuron
HAB	VTA	0.00434873	neuron	gene	MidDen	Dien	MidDen	MidBr			0.080185	0.0644534	0.0329996	-0.00948079	OCR	non-neuron	Forebrain	DLPFC	DLPFC_BB5_non-neuron
CRBLM	DRN	0.554503	neuron	gene	HinBr	HinBr	MidDen	MidBr			0.0607267	-0.110111	-0.0233415	-0.0463788	OCR	neuron	Forebrain	DLPFC	DLPFC_BB5_neuron
NAC	DRN	0.472125	neuron	gene	BasGan	BasGan	MidDen	MidBr			0.0798449	0.0537445	-0.0196076	-0.0188666	OCR	non-neuron	Forebrain	AMY	AMY_BB6_non-neuron
DS	DRN	0.500072	neuron	gene	BasGan	BasGan	MidDen	MidBr			0.0551564	-0.0631752	0.000272303	0.00171481	OCR	neuron	Forebrain	AMY	AMY_BB6_neuron
GP	DRN	0.439337	neuron	gene	BasGan	BasGan	MidDen	MidBr			0.0787711	0.0804257	-0.0393262	-0.0656169	OCR	non-neuron	Forebrain	PSTC	PSTC_BB4_non-neuron
MDT	DRN	0.239548	neuron	gene	MidDen	Dien	MidDen	MidBr			0.0629504	-0.0768521	-0.0124435	-0.0386722	OCR	neuron	Forebrain	PSTC	PSTC_BB4_neuron
ARC	DRN	0.109436	neuron	gene	MidDen	Dien	MidDen	MidBr			0.0844674	0.0623632	-0.0218155	0.0118664	OCR	non-neuron	BasalGanglia	GP	GP_BB5_non-neuron
HAB	DRN	0.0941183	neuron	gene	MidDen	Dien	MidDen	MidBr			0.0802827	0.056233	-0.0839271	-0.0507324	OCR	non-neuron	BasalGanglia	NAC	NAC_BB4_non-neuron
VTA	DRN	0.0115363	neuron	gene	MidDen	MidBr	MidDen	MidBr			0.0540782	-0.0842172	0.12529	-0.108554	OCR	neuron	BasalGanglia	NAC	NAC_BB4_neuron
CRBLM	RMTG	0.604609	neuron	gene	HinBr	HinBr	MidDen	MidBr			0.0505139	-0.0592841	0.238708	-0.120572	OCR	neuron	BasalGanglia	NAC	NAC_BB6_neuron
NAC	RMTG	0.495632	neuron	gene	BasGan	BasGan	MidDen	MidBr			0.0847789	0.0345408	0.000826772	-0.0435401	OCR	non-neuron	Forebrain	PSTC	PSTC_BB6_non-neuron
DS	RMTG	0.514809	neuron	gene	BasGan	BasGan	MidDen	MidBr			0.0589602	-0.0630186	0.00485518	-0.0270025	OCR	neuron	Forebrain	PSTC	PSTC_BB6_neuron
GP	RMTG	0.443322	neuron	gene	BasGan	BasGan	MidDen	MidBr			0.0891942	0.0394869	0.0656368	0.055388	OCR	non-neuron	Midbrain	HAB	HAB_BB5_non-neuron
MDT	RMTG	0.244777	neuron	gene	MidDen	Dien	MidDen	MidBr			0.0836106	0.0317803	0.0214051	0.00126772	OCR	non-neuron	Forebrain	PSTC	PSTC_BB5_non-neuron
ARC	RMTG	0.144144	neuron	gene	MidDen	Dien	MidDen	MidBr			0.0574392	-0.0799829	-0.017754	-0.03051	OCR	neuron	Forebrain	PSTC	PSTC_BB5_neuron
HAB	RMTG	0.0679296	neuron	gene	MidDen	Dien	MidDen	MidBr			0.0808206	0.00906601	0.10075	0.0474665	OCR	non-neuron	Midbrain	DRN	DRN_BB4_non-neuron
VTA	RMTG	0.0306407	neuron	gene	MidDen	MidBr	MidDen	MidBr			0.0686177	0.0531375	-0.110501	-0.0648897	OCR	non-neuron	BasalGanglia	DS	DS_BB4_non-neuron
DRN	RMTG	0.0455364	neuron	gene	MidDen	MidBr	MidDen	MidBr			0.0519497	-0.0929725	0.209684	-0.143349	OCR	neuron	BasalGanglia	DS	DS_BB4_neuron
CRBLM	AMY	0.624584	neuron	gene	HinBr	HinBr	ForBr	Limbic			0.0579598	-0.0605512	-0.0469415	-0.0201235	OCR	neuron	Forebrain	HIPP	HIPP_BB5_neuron
NAC	AMY	0.405305	neuron	gene	BasGan	BasGan	ForBr	Limbic			0.083863	0.031948	-0.00546892	0.0228147	OCR	non-neuron	Midbrain	DRN	DRN_BB6_non-neuron
DS	AMY	0.464638	neuron	gene	BasGan	BasGan	ForBr	Limbic			0.0631148	-0.0684304	0.00889781	0.0673505	OCR	neuron	Midbrain	DRN	DRN_BB6_neuron
GP	AMY	0.40134	neuron	gene	BasGan	BasGan	ForBr	Limbic			0.083989	0.0312363	0.0588377	0.0114594	OCR	non-neuron	Forebrain	DLPFC	DLPFC_BB4_non-neuron
MDT	AMY	0.358996	neuron	gene	MidDen	Dien	ForBr	Limbic			0.0622989	-0.049914	0.00591761	-0.0205185	OCR	neuron	Forebrain	DLPFC	DLPFC_BB4_neuron
ARC	AMY	0.271373	neuron	gene	MidDen	Dien	ForBr	Limbic			0.0760165	0.0151213	-0.106533	-0.0327817	OCR	non-neuron	BasalGanglia	DS	DS_BB6_non-neuron
HAB	AMY	0.34532	neuron	gene	MidDen	Dien	ForBr	Limbic			0.058556	-0.110396	0.271313	-0.168023	OCR	neuron	BasalGanglia	DS	DS_BB6_neuron
VTA	AMY	0.280837	neuron	gene	MidDen	MidBr	ForBr	Limbic			0.0828245	0.0648229	0.0474489	0.010348	OCR	non-neuron	BasalGanglia	GP	GP_BB4_non-neuron
DRN	AMY	0.287054	neuron	gene	MidDen	MidBr	ForBr	Limbic			0.0771606	0.0386301	0.0106634	-0.00215847	OCR	non-neuron	Midbrain	HAB	HAB_BB4_non-neuron
RMTG	AMY	0.360283	neuron	gene	MidDen	MidBr	ForBr	Limbic			0.0884469	0.0917207	-0.0694233	-0.00763639	OCR	non-neuron	BasalGanglia	GP	GP_BB6_non-neuron
CRBLM	HIPP	0.635781	neuron	gene	HinBr	HinBr	ForBr	Limbic			0.0843929	0.0691241	0.0487305	0.0299678	OCR	non-neuron	Forebrain	HIPP	HIPP_BB4_non-neuron
NAC	HIPP	0.408424	neuron	gene	BasGan	BasGan	ForBr	Limbic			0.0525015	-0.0531053	0.000881355	-0.0305425	OCR	neuron	Forebrain	ACC	ACC_BB5_neuron
DS	HIPP	0.466528	neuron	gene	BasGan	BasGan	ForBr	Limbic			0.0871198	0.0573395	0.00270751	0.0393305	OCR	non-neuron	Midbrain	HAB	HAB_BB6_non-neuron
GP	HIPP	0.414459	neuron	gene	BasGan	BasGan	ForBr	Limbic			0.0562569	-0.0552273	0.050065	0.192361	OCR	neuron	Midbrain	HAB	HAB_BB6_neuron
MDT	HIPP	0.397526	neuron	gene	MidDen	Dien	ForBr	Limbic			0.0788955	0.0447421	-0.0374867	-0.0751359	OCR	non-neuron	Forebrain	ITC	ITC_BB4_non-neuron
ARC	HIPP	0.342855	neuron	gene	MidDen	Dien	ForBr	Limbic			0.0465223	-0.091444	-0.121152	-0.0603839	OCR	neuron	Forebrain	ITC	ITC_BB4_neuron
HAB	HIPP	0.408092	neuron	gene	MidDen	Dien	ForBr	Limbic			0.0751878	0.0476185	-0.00159777	-0.00536939	OCR	non-neuron	Forebrain	HIPP	HIPP_BB6_non-neuron
VTA	HIPP	0.354264	neuron	gene	MidDen	MidBr	ForBr	Limbic			0.0628108	-0.098241	-0.0150613	-0.0134288	OCR	neuron	Forebrain	HIPP	HIPP_BB6_neuron
DRN	HIPP	0.357099	neuron	gene	MidDen	MidBr	ForBr	Limbic			0.0784239	0.0376068	-0.0223133	-0.0274449	OCR	non-neuron	Forebrain	ITC	ITC_BB6_non-neuron
RMTG	HIPP	0.424253	neuron	gene	MidDen	MidBr	ForBr	Limbic			0.0597635	-0.0784373	-0.0324423	-0.0317034	OCR	neuron	Forebrain	ITC	ITC_BB6_neuron
AMY	HIPP	0.00209084	neuron	gene	ForBr	Limbic	ForBr	Limbic			0.0819511	0.0172932	0.00618658	0.0296281	OCR	non-neuron	Midbrain	ARC	ARC_BB5_non-neuron
CRBLM	PVC	0.600458	neuron	gene	HinBr	HinBr	ForBr	NEX			0.0526341	-0.0403211	0.0304414	0.0788533	OCR	neuron	Midbrain	ARC	ARC_BB5_neuron
NAC	PVC	0.489563	neuron	gene	BasGan	BasGan	ForBr	NEX			0.0720582	0.0290367	-0.124674	-0.0453543	OCR	non-neuron	Forebrain	INS	INS_BB5_non-neuron
DS	PVC	0.502566	neuron	gene	BasGan	BasGan	ForBr	NEX			0.0530337	-0.102411	-0.0479218	-0.0561734	OCR	neuron	Forebrain	INS	INS_BB5_neuron
GP	PVC	0.438538	neuron	gene	BasGan	BasGan	ForBr	NEX			0.0798771	0.002389	-0.00532961	-0.000677695	OCR	non-neuron	Forebrain	ACC	ACC_BB3_non-neuron
MDT	PVC	0.373681	neuron	gene	MidDen	Dien	ForBr	NEX			0.0580576	-0.0934521	0.103346	-0.00391072	OCR	neuron	Forebrain	ACC	ACC_BB3_neuron
ARC	PVC	0.378796	neuron	gene	MidDen	Dien	ForBr	NEX			0.084501	0.0620893	0.0271037	0.0269513	OCR	non-neuron	Midbrain	MDT	MDT_BB5_non-neuron
HAB	PVC	0.357183	neuron	gene	MidDen	Dien	ForBr	NEX			0.0595773	-0.0553178	0.0296436	0.153002	OCR	neuron	Midbrain	MDT	MDT_BB5_neuron
VTA	PVC	0.339154	neuron	gene	MidDen	MidBr	ForBr	NEX			0.0842857	0.0513346	0.026556	0.0126471	OCR	non-neuron	Forebrain	ACC	ACC_BB4_non-neuron
DRN	PVC	0.322372	neuron	gene	MidDen	MidBr	ForBr	NEX			0.0575114	-0.0783877	-0.0243352	-0.0177339	OCR	neuron	Forebrain	ACC	ACC_BB4_neuron
RMTG	PVC	0.388747	neuron	gene	MidDen	MidBr	ForBr	NEX			0.0817351	0.0209276	-0.0175858	0.011861	OCR	non-neuron	Forebrain	EC	EC_BB5_non-neuron
AMY	PVC	0.264937	neuron	gene	ForBr	Limbic	ForBr	NEX			0.0580046	-0.0650671	-0.0451233	-0.00898729	OCR	neuron	Forebrain	EC	EC_BB5_neuron
HIPP	PVC	0.31486	neuron	gene	ForBr	Limbic	ForBr	NEX			0.0785399	0.0319883	-0.0855397	-0.0506508	OCR	non-neuron	Midbrain	ARC	ARC_BB4_non-neuron
CRBLM	OFC	0.630678	neuron	gene	HinBr	HinBr	ForBr	NEX			0.0501721	-0.0633828	0.0168862	0.14512	OCR	neuron	Midbrain	ARC	ARC_BB4_neuron
NAC	OFC	0.457584	neuron	gene	BasGan	BasGan	ForBr	NEX			0.0817643	0.0254704	-0.0706721	-0.0446733	OCR	non-neuron	Forebrain	ACC	ACC_BB6_non-neuron
DS	OFC	0.487558	neuron	gene	BasGan	BasGan	ForBr	NEX			0.0669448	-0.104946	0.00327362	-0.0386032	OCR	neuron	Forebrain	ACC	ACC_BB6_neuron
GP	OFC	0.425443	neuron	gene	BasGan	BasGan	ForBr	NEX			0.086939	0.0530827	0.0173933	0.00378712	OCR	non-neuron	Forebrain	PAC	PAC_BB5_non-neuron
MDT	OFC	0.353431	neuron	gene	MidDen	Dien	ForBr	NEX			0.0543176	-0.0654469	-0.0335142	-0.016811	OCR	neuron	Forebrain	PAC	PAC_BB5_neuron
ARC	OFC	0.315237	neuron	gene	MidDen	Dien	ForBr	NEX			0.0827538	0.0714023	-0.00574122	-0.0446025	OCR	non-neuron	Forebrain	INS	INS_BB4_non-neuron
HAB	OFC	0.372574	neuron	gene	MidDen	Dien	ForBr	NEX			0.063648	-0.0856121	-0.0192963	-0.0340403	OCR	neuron	Forebrain	INS	INS_BB4_neuron
VTA	OFC	0.304467	neuron	gene	MidDen	MidBr	ForBr	NEX			0.0838292	0.0536404	-0.00158552	-0.00179242	OCR	non-neuron	Midbrain	ARC	ARC_BB6_non-neuron
DRN	OFC	0.31035	neuron	gene	MidDen	MidBr	ForBr	NEX			0.0664586	-0.0656762	0.0680343	0.0362011	OCR	neuron	Midbrain	ARC	ARC_BB6_neuron
RMTG	OFC	0.376061	neuron	gene	MidDen	MidBr	ForBr	NEX			0.0845808	0.0430865	0.0531193	0.0253654	OCR	non-neuron	Forebrain	PMC	PMC_BB5_non-neuron
AMY	OFC	0.103787	neuron	gene	ForBr	Limbic	ForBr	NEX			0.0590927	-0.046808	0.0311665	-0.0153481	OCR	neuron	Forebrain	PMC	PMC_BB5_neuron
HIPP	OFC	0.209725	neuron	gene	ForBr	Limbic	ForBr	NEX			0.078254	0.0310926	-0.00779922	-0.0264061	OCR	non-neuron	BasalGanglia	NAC	NAC_BB6_non-neuron
PVC	OFC	0.118641	neuron	gene	ForBr	NEX	ForBr	NEX			0.0867514	0.0137727	0.0667441	0.0140089	OCR	non-neuron	Midbrain	MDT	MDT_BB4_non-neuron
CRBLM	ITC	0.625858	neuron	gene	HinBr	HinBr	ForBr	NEX			0.0495784	-0.0964567	-0.0169356	0.247185	OCR	neuron	Midbrain	MDT	MDT_BB4_neuron
NAC	ITC	0.432928	neuron	gene	BasGan	BasGan	ForBr	NEX			0.0875346	0.0630516	-0.00394248	0.0015839	OCR	non-neuron	Forebrain	OFC	OFC_BB1_non-neuron
DS	ITC	0.468499	neuron	gene	BasGan	BasGan	ForBr	NEX			0.0602001	-0.0730231	0.0599196	-0.00321585	OCR	neuron	Forebrain	OFC	OFC_BB1_neuron
GP	ITC	0.400566	neuron	gene	BasGan	BasGan	ForBr	NEX			0.0832207	0.0579191	0.0157566	-0.00668761	OCR	non-neuron	Forebrain	PSTC	PSTC_BB1_non-neuron
MDT	ITC	0.347891	neuron	gene	MidDen	Dien	ForBr	NEX			0.0465601	-0.0723366	-0.0934829	-0.0351838	OCR	neuron	Forebrain	PSTC	PSTC_BB1_neuron
ARC	ITC	0.323162	neuron	gene	MidDen	Dien	ForBr	NEX			0.0876698	0.0464768	-0.0175823	0.00437819	OCR	non-neuron	Forebrain	INS	INS_BB1_non-neuron
HAB	ITC	0.369268	neuron	gene	MidDen	Dien	ForBr	NEX			0.0434426	-0.0967286	-0.123606	-0.0307797	OCR	neuron	Forebrain	INS	INS_BB1_neuron
VTA	ITC	0.30968	neuron	gene	MidDen	MidBr	ForBr	NEX			0.0832801	0.0405615	0.0259226	0.0206255	OCR	non-neuron	Forebrain	HIPP	HIPP_BB1_non-neuron
DRN	ITC	0.307409	neuron	gene	MidDen	MidBr	ForBr	NEX			0.0589576	-0.101222	-0.0257653	-0.00151809	OCR	neuron	Forebrain	HIPP	HIPP_BB1_neuron
RMTG	ITC	0.370925	neuron	gene	MidDen	MidBr	ForBr	NEX			0.0858561	0.0437712	0.0282684	0.00918846	OCR	non-neuron	Forebrain	ACC	ACC_BB1_non-neuron
AMY	ITC	0.0758099	neuron	gene	ForBr	Limbic	ForBr	NEX			0.0553244	-0.0754193	-0.041538	-0.0328907	OCR	neuron	Forebrain	ACC	ACC_BB1_neuron
HIPP	ITC	0.191232	neuron	gene	ForBr	Limbic	ForBr	NEX			0.0844772	0.0576689	-0.000442483	-0.00914991	OCR	non-neuron	Forebrain	EC	EC_BB1_non-neuron
PVC	ITC	0.0654901	neuron	gene	ForBr	NEX	ForBr	NEX			0.0535545	-0.0661527	-0.00413859	0.000661412	OCR	neuron	Forebrain	EC	EC_BB1_neuron
OFC	ITC	6.34381e-09	neuron	gene	ForBr	NEX	ForBr	NEX			0.0819279	0.0302393	0.0052625	0.014271	OCR	non-neuron	Forebrain	PSC	PSC_BB1_non-neuron
CRBLM	PVPC	0.613404	neuron	gene	HinBr	HinBr	ForBr	NEX			0.0469393	-0.100075	0.0108391	0.0124322	OCR	neuron	Forebrain	PSC	PSC_BB1_neuron
NAC	PVPC	0.456715	neuron	gene	BasGan	BasGan	ForBr	NEX			0.0818207	0.0500543	-0.0118037	0.0608849	OCR	non-neuron	Midbrain	RMTG	RMTG_BB1_non-neuron
DS	PVPC	0.467949	neuron	gene	BasGan	BasGan	ForBr	NEX			0.0626053	-0.0423858	0.0857202	0.114224	OCR	neuron	Midbrain	RMTG	RMTG_BB1_neuron
GP	PVPC	0.397875	neuron	gene	BasGan	BasGan	ForBr	NEX			0.0499533	-0.0903209	-0.0632874	-0.00985976	OCR	neuron	Forebrain	AMY	AMY_BB1_neuron
MDT	PVPC	0.359364	neuron	gene	MidDen	Dien	ForBr	NEX			0.0858365	0.0477608	-0.00102616	0.0150168	OCR	non-neuron	Forebrain	VLPFC	VLPFC_BB1_non-neuron
ARC	PVPC	0.338642	neuron	gene	MidDen	Dien	ForBr	NEX			0.0452657	-0.0741343	-0.0671109	-0.010395	OCR	neuron	Forebrain	VLPFC	VLPFC_BB1_neuron
HAB	PVPC	0.359603	neuron	gene	MidDen	Dien	ForBr	NEX			0.0858039	0.0544355	0.0232754	0.00572816	OCR	non-neuron	Forebrain	DLPFC	DLPFC_BB1_non-neuron
VTA	PVPC	0.3165	neuron	gene	MidDen	MidBr	ForBr	NEX			0.0564822	-0.0670804	0.0166084	-0.000994801	OCR	neuron	Forebrain	DLPFC	DLPFC_BB1_neuron
DRN	PVPC	0.299441	neuron	gene	MidDen	MidBr	ForBr	NEX			0.0855963	0.0468397	0.0127031	0.0173011	OCR	non-neuron	Forebrain	PMC	PMC_BB1_non-neuron
RMTG	PVPC	0.345636	neuron	gene	MidDen	MidBr	ForBr	NEX			0.0537486	-0.0776107	0.0258857	0.000737151	OCR	neuron	Forebrain	ITC	ITC_BB1_neuron
AMY	PVPC	0.18116	neuron	gene	ForBr	Limbic	ForBr	NEX			0.0828291	0.0410354	-0.0275433	-0.00621751	OCR	non-neuron	Forebrain	PVC	PVC_BB1_non-neuron
HIPP	PVPC	0.274175	neuron	gene	ForBr	Limbic	ForBr	NEX			0.0509552	-0.0835112	-0.076377	-0.0240981	OCR	neuron	Forebrain	PVC	PVC_BB1_neuron
PVC	PVPC	0.00210718	neuron	gene	ForBr	NEX	ForBr	NEX			0.0788353	0.0154741	0.00122594	-0.0110826	OCR	non-neuron	Forebrain	PAC	PAC_BB1_non-neuron
OFC	PVPC	1.66759e-08	neuron	gene	ForBr	NEX	ForBr	NEX			0.0447644	-0.0458649	-0.0731472	-0.00160126	OCR	neuron	Forebrain	PAC	PAC_BB1_neuron
ITC	PVPC	1.46973e-09	neuron	gene	ForBr	NEX	ForBr	NEX			0.059805	-0.0975554	-0.0068192	-0.0178933	OCR	neuron	Forebrain	HIPP	HIPP_BB2_neuron
CRBLM	VLPFC	0.626178	neuron	gene	HinBr	HinBr	ForBr	NEX			0.0847101	0.10641	0.0555145	-0.0005625	OCR	non-neuron	Midbrain	ARC	ARC_BB2_non-neuron
NAC	VLPFC	0.449416	neuron	gene	BasGan	BasGan	ForBr	NEX			0.0631931	-0.047455	0.0901493	0.0987249	OCR	neuron	Midbrain	ARC	ARC_BB2_neuron
DS	VLPFC	0.479244	neuron	gene	BasGan	BasGan	ForBr	NEX			0.0688053	0.0455856	-0.130204	-0.0332856	OCR	non-neuron	Forebrain	PVPC	PVPC_BB2_non-neuron
GP	VLPFC	0.42016	neuron	gene	BasGan	BasGan	ForBr	NEX			0.0472363	-0.105791	-0.0902454	-0.0341938	OCR	neuron	Forebrain	PVPC	PVPC_BB2_neuron
MDT	VLPFC	0.338289	neuron	gene	MidDen	Dien	ForBr	NEX			0.0769415	0.0748242	0.0436069	-0.0410466	OCR	non-neuron	Forebrain	AMY	AMY_BB2_non-neuron
ARC	VLPFC	0.316965	neuron	gene	MidDen	Dien	ForBr	NEX			0.0659492	-0.106242	0.0361751	0.00607249	OCR	neuron	Forebrain	AMY	AMY_BB2_neuron
HAB	VLPFC	0.347874	neuron	gene	MidDen	Dien	ForBr	NEX			0.0849055	0.0961043	0.0304475	-0.02593	OCR	non-neuron	Forebrain	VLPFC	VLPFC_BB2_non-neuron
VTA	VLPFC	0.296984	neuron	gene	MidDen	MidBr	ForBr	NEX			0.0586748	-0.105769	-0.0334401	-0.0331376	OCR	neuron	Forebrain	VLPFC	VLPFC_BB2_neuron
DRN	VLPFC	0.297025	neuron	gene	MidDen	MidBr	ForBr	NEX			0.0787173	0.0875546	0.00928445	-0.0306975	OCR	non-neuron	Midbrain	HAB	HAB_BB2_non-neuron
RMTG	VLPFC	0.355239	neuron	gene	MidDen	MidBr	ForBr	NEX			0.0674275	-0.0524783	0.0751755	0.101559	OCR	neuron	Midbrain	HAB	HAB_BB2_neuron
AMY	VLPFC	0.111399	neuron	gene	ForBr	Limbic	ForBr	NEX			0.0822008	0.0852096	-0.0462762	-0.0296191	OCR	non-neuron	Forebrain	EC	EC_BB2_non-neuron
HIPP	VLPFC	0.209201	neuron	gene	ForBr	Limbic	ForBr	NEX			0.0490563	-0.0961614	-0.0872389	-0.0330777	OCR	neuron	Forebrain	EC	EC_BB2_neuron
PVC	VLPFC	0.0365334	neuron	gene	ForBr	NEX	ForBr	NEX			0.0803335	0.107295	-0.0533244	-0.0598877	OCR	non-neuron	BasalGanglia	NAC	NAC_BB2_non-neuron
OFC	VLPFC	8.66297e-09	neuron	gene	ForBr	NEX	ForBr	NEX			0.0622858	-0.0818383	0.289207	-0.123688	OCR	neuron	BasalGanglia	NAC	NAC_BB2_neuron
ITC	VLPFC	4.05204e-09	neuron	gene	ForBr	NEX	ForBr	NEX			0.0768528	0.0637438	0.0140713	-0.052024	OCR	non-neuron	Forebrain	INS	INS_BB2_non-neuron
PVPC	VLPFC	7.69025e-11	neuron	gene	ForBr	NEX	ForBr	NEX			0.0490444	-0.104871	-0.122165	-0.0528342	OCR	neuron	Forebrain	INS	INS_BB2_neuron
CRBLM	PSC	0.606863	neuron	gene	HinBr	HinBr	ForBr	NEX			0.0841328	0.120061	-0.0385278	-0.0548776	OCR	non-neuron	Forebrain	OFC	OFC_BB2_non-neuron
NAC	PSC	0.459333	neuron	gene	BasGan	BasGan	ForBr	NEX			0.0610718	-0.122485	-0.0467395	-0.0722129	OCR	neuron	Forebrain	OFC	OFC_BB2_neuron
DS	PSC	0.481789	neuron	gene	BasGan	BasGan	ForBr	NEX			0.0802383	0.0549322	-0.0301673	-0.0185969	OCR	non-neuron	Forebrain	DLPFC	DLPFC_BB2_non-neuron
GP	PSC	0.40986	neuron	gene	BasGan	BasGan	ForBr	NEX			0.0577615	-0.113777	-0.0454967	-0.0362642	OCR	neuron	Forebrain	DLPFC	DLPFC_BB2_neuron
MDT	PSC	0.352745	neuron	gene	MidDen	Dien	ForBr	NEX			0.0829305	0.0587319	0.0544491	0.0348605	OCR	non-neuron	Midbrain	MDT	MDT_BB2_non-neuron
ARC	PSC	0.337374	neuron	gene	MidDen	Dien	ForBr	NEX			0.0682962	-0.060072	0.10456	0.268666	OCR	neuron	Midbrain	MDT	MDT_BB2_neuron
HAB	PSC	0.350215	neuron	gene	MidDen	Dien	ForBr	NEX			0.0818305	0.0760978	0.0264264	-0.0332277	OCR	non-neuron	Forebrain	PSTC	PSTC_BB2_non-neuron
VTA	PSC	0.304818	neuron	gene	MidDen	MidBr	ForBr	NEX			0.0680557	-0.108322	0.0314025	-0.0645477	OCR	neuron	Forebrain	PSTC	PSTC_BB2_neuron
DRN	PSC	0.297225	neuron	gene	MidDen	MidBr	ForBr	NEX			0.0796025	0.101016	-0.0531028	-0.0735079	OCR	non-neuron	BasalGanglia	GP	GP_BB2_non-neuron
RMTG	PSC	0.360313	neuron	gene	MidDen	MidBr	ForBr	NEX			0.052075	-0.128115	0.233547	-0.196869	OCR	neuron	BasalGanglia	GP	GP_BB2_neuron
AMY	PSC	0.173953	neuron	gene	ForBr	Limbic	ForBr	NEX			0.0839689	0.0847011	-0.0131471	-0.0207302	OCR	non-neuron	Forebrain	PSC	PSC_BB2_non-neuron
HIPP	PSC	0.248386	neuron	gene	ForBr	Limbic	ForBr	NEX			0.0552243	-0.107314	-0.0576219	-0.0570542	OCR	neuron	Forebrain	PSC	PSC_BB2_neuron
PVC	PSC	1.17063e-06	neuron	gene	ForBr	NEX	ForBr	NEX			0.0846857	0.0765569	0.0182685	-0.00325122	OCR	non-neuron	Forebrain	ITC	ITC_BB2_non-neuron
OFC	PSC	3.0962e-08	neuron	gene	ForBr	NEX	ForBr	NEX			0.0629927	-0.108554	0.00546215	-0.0158188	OCR	neuron	Forebrain	ITC	ITC_BB2_neuron
ITC	PSC	1.07607e-08	neuron	gene	ForBr	NEX	ForBr	NEX			0.0807041	0.0577335	0.0646329	-0.00661706	OCR	non-neuron	Forebrain	PAC	PAC_BB2_non-neuron
PVPC	PSC	4.99375e-10	neuron	gene	ForBr	NEX	ForBr	NEX			0.0840799	0.073195	0.031078	-0.00283555	OCR	non-neuron	Forebrain	PVC	PVC_BB2_non-neuron
VLPFC	PSC	2.62385e-07	neuron	gene	ForBr	NEX	ForBr	NEX			0.0540203	-0.133654	-0.128353	-0.0614419	OCR	neuron	Forebrain	PVC	PVC_BB2_neuron
CRBLM	PAC	0.619399	neuron	gene	HinBr	HinBr	ForBr	NEX			0.0817244	0.0745552	-0.0140293	0.0221063	OCR	non-neuron	Midbrain	VTA	VTA_BB2_non-neuron
NAC	PAC	0.451433	neuron	gene	BasGan	BasGan	ForBr	NEX			0.0809867	0.0499457	-0.0332115	0.0454642	OCR	non-neuron	Hindbrain	CRBLM	CRBLM_BB2_non-neuron
DS	PAC	0.475243	neuron	gene	BasGan	BasGan	ForBr	NEX			0.054631	-0.0955812	-0.0303279	0.211015	OCR	neuron	Hindbrain	CRBLM	CRBLM_BB2_neuron
GP	PAC	0.408106	neuron	gene	BasGan	BasGan	ForBr	NEX			0.0836195	0.0688416	0.0603472	-0.00480473	OCR	non-neuron	BasalGanglia	DS	DS_BB2_non-neuron
MDT	PAC	0.345815	neuron	gene	MidDen	Dien	ForBr	NEX			0.0516067	-0.117325	0.18716	-0.150555	OCR	neuron	BasalGanglia	DS	DS_BB2_neuron
ARC	PAC	0.337023	neuron	gene	MidDen	Dien	ForBr	NEX			0.0807385	0.0607143	0.042913	0.0323143	OCR	non-neuron	Midbrain	DRN	DRN_BB2_non-neuron
HAB	PAC	0.356842	neuron	gene	MidDen	Dien	ForBr	NEX			0.0856585	0.125191	-0.03078	-0.0139576	OCR	non-neuron	Midbrain	RMTG	RMTG_BB2_non-neuron
VTA	PAC	0.311065	neuron	gene	MidDen	MidBr	ForBr	NEX			0.0844879	0.0342487	0.0171942	0.0213097	OCR	non-neuron	Forebrain	PSC	PSC_BB5_non-neuron
DRN	PAC	0.295946	neuron	gene	MidDen	MidBr	ForBr	NEX			0.051464	-0.0943113	-0.0746733	-0.0129341	OCR	neuron	Forebrain	PSC	PSC_BB5_neuron
RMTG	PAC	0.355755	neuron	gene	MidDen	MidBr	ForBr	NEX			0.0551652	-0.0825619	0.0187378	-0.0011542	OCR	neuron	Forebrain	EC	EC_BB3_neuron
AMY	PAC	0.15551	neuron	gene	ForBr	Limbic	ForBr	NEX			0.073615	0.0541012	-0.161643	-0.0701826	OCR	non-neuron	Forebrain	INS	INS_BB6_non-neuron
HIPP	PAC	0.241152	neuron	gene	ForBr	Limbic	ForBr	NEX			0.063936	-0.108896	0.0165592	-0.0651458	OCR	neuron	Forebrain	ITC	ITC_BB5_neuron
PVC	PAC	0.000712299	neuron	gene	ForBr	NEX	ForBr	NEX			0.0778565	0.0149712	0.0532533	-0.0221506	OCR	non-neuron	Forebrain	DLPFC	DLPFC_BB6_non-neuron
OFC	PAC	9.79726e-08	neuron	gene	ForBr	NEX	ForBr	NEX			0.0653628	-0.0694409	0.0561016	-0.0383145	OCR	neuron	Forebrain	DLPFC	DLPFC_BB6_neuron
ITC	PAC	1.27691e-08	neuron	gene	ForBr	NEX	ForBr	NEX
PVPC	PAC	3.73864e-09	neuron	gene	ForBr	NEX	ForBr	NEX
VLPFC	PAC	7.05233e-10	neuron	gene	ForBr	NEX	ForBr	NEX
PSC	PAC	1.95062e-08	neuron	gene	ForBr	NEX	ForBr	NEX
CRBLM	PSTC	0.63132	neuron	gene	HinBr	HinBr	ForBr	NEX
NAC	PSTC	0.446533	neuron	gene	BasGan	BasGan	ForBr	NEX
DS	PSTC	0.475052	neuron	gene	BasGan	BasGan	ForBr	NEX
GP	PSTC	0.403536	neuron	gene	BasGan	BasGan	ForBr	NEX
MDT	PSTC	0.348853	neuron	gene	MidDen	Dien	ForBr	NEX
ARC	PSTC	0.321137	neuron	gene	MidDen	Dien	ForBr	NEX
HAB	PSTC	0.360897	neuron	gene	MidDen	Dien	ForBr	NEX
VTA	PSTC	0.311001	neuron	gene	MidDen	MidBr	ForBr	NEX
DRN	PSTC	0.297074	neuron	gene	MidDen	MidBr	ForBr	NEX
RMTG	PSTC	0.358	neuron	gene	MidDen	MidBr	ForBr	NEX
AMY	PSTC	0.11259	neuron	gene	ForBr	Limbic	ForBr	NEX
HIPP	PSTC	0.228868	neuron	gene	ForBr	Limbic	ForBr	NEX
PVC	PSTC	0.0472337	neuron	gene	ForBr	NEX	ForBr	NEX
OFC	PSTC	1.34112e-08	neuron	gene	ForBr	NEX	ForBr	NEX
ITC	PSTC	7.31052e-09	neuron	gene	ForBr	NEX	ForBr	NEX
PVPC	PSTC	3.48638e-09	neuron	gene	ForBr	NEX	ForBr	NEX
VLPFC	PSTC	9.2259e-09	neuron	gene	ForBr	NEX	ForBr	NEX
PSC	PSTC	6.71719e-10	neuron	gene	ForBr	NEX	ForBr	NEX
PAC	PSTC	1.19548e-10	neuron	gene	ForBr	NEX	ForBr	NEX
CRBLM	DLPFC	0.620543	neuron	gene	HinBr	HinBr	ForBr	NEX
NAC	DLPFC	0.451244	neuron	gene	BasGan	BasGan	ForBr	NEX
DS	DLPFC	0.464605	neuron	gene	BasGan	BasGan	ForBr	NEX
GP	DLPFC	0.397701	neuron	gene	BasGan	BasGan	ForBr	NEX
MDT	DLPFC	0.33749	neuron	gene	MidDen	Dien	ForBr	NEX
ARC	DLPFC	0.32291	neuron	gene	MidDen	Dien	ForBr	NEX
HAB	DLPFC	0.349815	neuron	gene	MidDen	Dien	ForBr	NEX
VTA	DLPFC	0.302489	neuron	gene	MidDen	MidBr	ForBr	NEX
DRN	DLPFC	0.285384	neuron	gene	MidDen	MidBr	ForBr	NEX
RMTG	DLPFC	0.336263	neuron	gene	MidDen	MidBr	ForBr	NEX
AMY	DLPFC	0.151939	neuron	gene	ForBr	Limbic	ForBr	NEX
HIPP	DLPFC	0.257213	neuron	gene	ForBr	Limbic	ForBr	NEX
PVC	DLPFC	0.0484977	neuron	gene	ForBr	NEX	ForBr	NEX
OFC	DLPFC	1.00466e-07	neuron	gene	ForBr	NEX	ForBr	NEX
ITC	DLPFC	1.66657e-09	neuron	gene	ForBr	NEX	ForBr	NEX
PVPC	DLPFC	3.50477e-09	neuron	gene	ForBr	NEX	ForBr	NEX
VLPFC	DLPFC	1.16915e-09	neuron	gene	ForBr	NEX	ForBr	NEX
PSC	DLPFC	9.28774e-08	neuron	gene	ForBr	NEX	ForBr	NEX
PAC	DLPFC	4.47775e-09	neuron	gene	ForBr	NEX	ForBr	NEX
PSTC	DLPFC	8.76741e-09	neuron	gene	ForBr	NEX	ForBr	NEX
CRBLM	PMC	0.60226	neuron	gene	HinBr	HinBr	ForBr	NEX
NAC	PMC	0.416808	neuron	gene	BasGan	BasGan	ForBr	NEX
DS	PMC	0.448669	neuron	gene	BasGan	BasGan	ForBr	NEX
GP	PMC	0.380889	neuron	gene	BasGan	BasGan	ForBr	NEX
MDT	PMC	0.320153	neuron	gene	MidDen	Dien	ForBr	NEX
ARC	PMC	0.303292	neuron	gene	MidDen	Dien	ForBr	NEX
HAB	PMC	0.342227	neuron	gene	MidDen	Dien	ForBr	NEX
VTA	PMC	0.296081	neuron	gene	MidDen	MidBr	ForBr	NEX
DRN	PMC	0.274587	neuron	gene	MidDen	MidBr	ForBr	NEX
RMTG	PMC	0.33259	neuron	gene	MidDen	MidBr	ForBr	NEX
AMY	PMC	0.133821	neuron	gene	ForBr	Limbic	ForBr	NEX
HIPP	PMC	0.209449	neuron	gene	ForBr	Limbic	ForBr	NEX
PVC	PMC	0.00237624	neuron	gene	ForBr	NEX	ForBr	NEX
OFC	PMC	6.93323e-09	neuron	gene	ForBr	NEX	ForBr	NEX
ITC	PMC	2.64118e-08	neuron	gene	ForBr	NEX	ForBr	NEX
PVPC	PMC	1.19922e-08	neuron	gene	ForBr	NEX	ForBr	NEX
VLPFC	PMC	1.3781e-09	neuron	gene	ForBr	NEX	ForBr	NEX
PSC	PMC	8.00896e-09	neuron	gene	ForBr	NEX	ForBr	NEX
PAC	PMC	4.27596e-09	neuron	gene	ForBr	NEX	ForBr	NEX
PSTC	PMC	6.48084e-09	neuron	gene	ForBr	NEX	ForBr	NEX
DLPFC	PMC	1.26252e-10	neuron	gene	ForBr	NEX	ForBr	NEX
CRBLM	EC	0.627596	neuron	gene	HinBr	HinBr	ForBr	NEX
NAC	EC	0.428589	neuron	gene	BasGan	BasGan	ForBr	NEX
DS	EC	0.457059	neuron	gene	BasGan	BasGan	ForBr	NEX
GP	EC	0.395292	neuron	gene	BasGan	BasGan	ForBr	NEX
MDT	EC	0.353187	neuron	gene	MidDen	Dien	ForBr	NEX
ARC	EC	0.299899	neuron	gene	MidDen	Dien	ForBr	NEX
HAB	EC	0.391322	neuron	gene	MidDen	Dien	ForBr	NEX
VTA	EC	0.304502	neuron	gene	MidDen	MidBr	ForBr	NEX
DRN	EC	0.314604	neuron	gene	MidDen	MidBr	ForBr	NEX
RMTG	EC	0.371197	neuron	gene	MidDen	MidBr	ForBr	NEX
AMY	EC	0.0297658	neuron	gene	ForBr	Limbic	ForBr	NEX
HIPP	EC	0.173999	neuron	gene	ForBr	Limbic	ForBr	NEX
PVC	EC	0.226168	neuron	gene	ForBr	NEX	ForBr	NEX
OFC	EC	1.63341e-05	neuron	gene	ForBr	NEX	ForBr	NEX
ITC	EC	7.04674e-06	neuron	gene	ForBr	NEX	ForBr	NEX
PVPC	EC	0.0577278	neuron	gene	ForBr	NEX	ForBr	NEX
VLPFC	EC	0.00103674	neuron	gene	ForBr	NEX	ForBr	NEX
PSC	EC	0.0659654	neuron	gene	ForBr	NEX	ForBr	NEX
PAC	EC	0.0369866	neuron	gene	ForBr	NEX	ForBr	NEX
PSTC	EC	0.000231639	neuron	gene	ForBr	NEX	ForBr	NEX
DLPFC	EC	0.00256062	neuron	gene	ForBr	NEX	ForBr	NEX
PMC	EC	0.0029828	neuron	gene	ForBr	NEX	ForBr	NEX
CRBLM	ACC	0.603184	neuron	gene	HinBr	HinBr	ForBr	NEX
NAC	ACC	0.447551	neuron	gene	BasGan	BasGan	ForBr	NEX
DS	ACC	0.468958	neuron	gene	BasGan	BasGan	ForBr	NEX
GP	ACC	0.40263	neuron	gene	BasGan	BasGan	ForBr	NEX
MDT	ACC	0.318132	neuron	gene	MidDen	Dien	ForBr	NEX
ARC	ACC	0.264491	neuron	gene	MidDen	Dien	ForBr	NEX
HAB	ACC	0.287975	neuron	gene	MidDen	Dien	ForBr	NEX
VTA	ACC	0.237761	neuron	gene	MidDen	MidBr	ForBr	NEX
DRN	ACC	0.229238	neuron	gene	MidDen	MidBr	ForBr	NEX
RMTG	ACC	0.279227	neuron	gene	MidDen	MidBr	ForBr	NEX
AMY	ACC	0.0622867	neuron	gene	ForBr	Limbic	ForBr	NEX
HIPP	ACC	0.21093	neuron	gene	ForBr	Limbic	ForBr	NEX
PVC	ACC	0.115657	neuron	gene	ForBr	NEX	ForBr	NEX
OFC	ACC	2.34117e-08	neuron	gene	ForBr	NEX	ForBr	NEX
ITC	ACC	9.17612e-06	neuron	gene	ForBr	NEX	ForBr	NEX
PVPC	ACC	5.20218e-05	neuron	gene	ForBr	NEX	ForBr	NEX
VLPFC	ACC	4.08152e-07	neuron	gene	ForBr	NEX	ForBr	NEX
PSC	ACC	0.000593893	neuron	gene	ForBr	NEX	ForBr	NEX
PAC	ACC	6.89451e-05	neuron	gene	ForBr	NEX	ForBr	NEX
PSTC	ACC	2.0136e-06	neuron	gene	ForBr	NEX	ForBr	NEX
DLPFC	ACC	6.24931e-07	neuron	gene	ForBr	NEX	ForBr	NEX
PMC	ACC	7.80966e-08	neuron	gene	ForBr	NEX	ForBr	NEX
EC	ACC	1.35699e-06	neuron	gene	ForBr	NEX	ForBr	NEX
CRBLM	INS	0.628117	neuron	gene	HinBr	HinBr	ForBr	NEX
NAC	INS	0.42884	neuron	gene	BasGan	BasGan	ForBr	NEX
DS	INS	0.47735	neuron	gene	BasGan	BasGan	ForBr	NEX
GP	INS	0.41216	neuron	gene	BasGan	BasGan	ForBr	NEX
MDT	INS	0.357455	neuron	gene	MidDen	Dien	ForBr	NEX
ARC	INS	0.316282	neuron	gene	MidDen	Dien	ForBr	NEX
HAB	INS	0.36349	neuron	gene	MidDen	Dien	ForBr	NEX
VTA	INS	0.307606	neuron	gene	MidDen	MidBr	ForBr	NEX
DRN	INS	0.314386	neuron	gene	MidDen	MidBr	ForBr	NEX
RMTG	INS	0.372003	neuron	gene	MidDen	MidBr	ForBr	NEX
AMY	INS	0.0383275	neuron	gene	ForBr	Limbic	ForBr	NEX
HIPP	INS	0.161409	neuron	gene	ForBr	Limbic	ForBr	NEX
PVC	INS	0.124405	neuron	gene	ForBr	NEX	ForBr	NEX
OFC	INS	2.78191e-08	neuron	gene	ForBr	NEX	ForBr	NEX
ITC	INS	1.44495e-08	neuron	gene	ForBr	NEX	ForBr	NEX
PVPC	INS	1.4229e-06	neuron	gene	ForBr	NEX	ForBr	NEX
VLPFC	INS	3.40674e-09	neuron	gene	ForBr	NEX	ForBr	NEX
PSC	INS	1.06232e-05	neuron	gene	ForBr	NEX	ForBr	NEX
PAC	INS	2.21779e-07	neuron	gene	ForBr	NEX	ForBr	NEX
PSTC	INS	9.94187e-10	neuron	gene	ForBr	NEX	ForBr	NEX
DLPFC	INS	1.92911e-08	neuron	gene	ForBr	NEX	ForBr	NEX
PMC	INS	1.95599e-08	neuron	gene	ForBr	NEX	ForBr	NEX
EC	INS	1.23302e-07	neuron	gene	ForBr	NEX	ForBr	NEX
ACC	INS	2.78732e-08	neuron	gene	ForBr	NEX	ForBr	NEX
NAC	CRBLM	0.126593	non-neuron	atac	BasGan	BasGan	HinBr	HinBr
DS	CRBLM	0.168687	non-neuron	atac	BasGan	BasGan	HinBr	HinBr
GP	CRBLM	0.305397	non-neuron	atac	BasGan	BasGan	HinBr	HinBr
MDT	CRBLM	0.36343	non-neuron	atac	MidDen	Dien	HinBr	HinBr
ARC	CRBLM	0.256603	non-neuron	atac	MidDen	Dien	HinBr	HinBr
HAB	CRBLM	0.266075	non-neuron	atac	MidDen	Dien	HinBr	HinBr
VTA	CRBLM	0.314909	non-neuron	atac	MidDen	MidBr	HinBr	HinBr
DRN	CRBLM	0.301628	non-neuron	atac	MidDen	MidBr	HinBr	HinBr
RMTG	CRBLM	0.313863	non-neuron	atac	MidDen	MidBr	HinBr	HinBr
AMY	CRBLM	0.155854	non-neuron	atac	ForBr	Limbic	HinBr	HinBr
HIPP	CRBLM	0.242316	non-neuron	atac	ForBr	Limbic	HinBr	HinBr
PVC	CRBLM	0.221863	non-neuron	atac	ForBr	NEX	HinBr	HinBr
OFC	CRBLM	0.21486	non-neuron	atac	ForBr	NEX	HinBr	HinBr
ITC	CRBLM	0.211054	non-neuron	atac	ForBr	NEX	HinBr	HinBr
PVPC	CRBLM	0.107451	non-neuron	atac	ForBr	NEX	HinBr	HinBr
VLPFC	CRBLM	0.23972	non-neuron	atac	ForBr	NEX	HinBr	HinBr
PSC	CRBLM	0.17358	non-neuron	atac	ForBr	NEX	HinBr	HinBr
PAC	CRBLM	0.244503	non-neuron	atac	ForBr	NEX	HinBr	HinBr
PSTC	CRBLM	0.262118	non-neuron	atac	ForBr	NEX	HinBr	HinBr
DLPFC	CRBLM	0.232083	non-neuron	atac	ForBr	NEX	HinBr	HinBr
PMC	CRBLM	0.203051	non-neuron	atac	ForBr	NEX	HinBr	HinBr
EC	CRBLM	0.198064	non-neuron	atac	ForBr	NEX	HinBr	HinBr
ACC	CRBLM	0.196009	non-neuron	atac	ForBr	NEX	HinBr	HinBr
INS	CRBLM	0.190088	non-neuron	atac	ForBr	NEX	HinBr	HinBr
DS	NAC	4.56849e-09	non-neuron	atac	BasGan	BasGan	BasGan	BasGan
GP	NAC	0.118477	non-neuron	atac	BasGan	BasGan	BasGan	BasGan
MDT	NAC	0.209986	non-neuron	atac	MidDen	Dien	BasGan	BasGan
ARC	NAC	0.000361345	non-neuron	atac	MidDen	Dien	BasGan	BasGan
HAB	NAC	0.0149881	non-neuron	atac	MidDen	Dien	BasGan	BasGan
VTA	NAC	0.158994	non-neuron	atac	MidDen	MidBr	BasGan	BasGan
DRN	NAC	0.124413	non-neuron	atac	MidDen	MidBr	BasGan	BasGan
RMTG	NAC	0.123323	non-neuron	atac	MidDen	MidBr	BasGan	BasGan
AMY	NAC	1.54731e-09	non-neuron	atac	ForBr	Limbic	BasGan	BasGan
HIPP	NAC	0.034905	non-neuron	atac	ForBr	Limbic	BasGan	BasGan
PVC	NAC	0.0117268	non-neuron	atac	ForBr	NEX	BasGan	BasGan
OFC	NAC	4.58581e-08	non-neuron	atac	ForBr	NEX	BasGan	BasGan
ITC	NAC	4.88642e-07	non-neuron	atac	ForBr	NEX	BasGan	BasGan
PVPC	NAC	3.33228e-09	non-neuron	atac	ForBr	NEX	BasGan	BasGan
VLPFC	NAC	4.13628e-06	non-neuron	atac	ForBr	NEX	BasGan	BasGan
PSC	NAC	1.12438e-08	non-neuron	atac	ForBr	NEX	BasGan	BasGan
PAC	NAC	0.00954982	non-neuron	atac	ForBr	NEX	BasGan	BasGan
PSTC	NAC	0.000367367	non-neuron	atac	ForBr	NEX	BasGan	BasGan
DLPFC	NAC	1.5069e-08	non-neuron	atac	ForBr	NEX	BasGan	BasGan
PMC	NAC	3.72396e-08	non-neuron	atac	ForBr	NEX	BasGan	BasGan
EC	NAC	5.20125e-09	non-neuron	atac	ForBr	NEX	BasGan	BasGan
ACC	NAC	7.84219e-08	non-neuron	atac	ForBr	NEX	BasGan	BasGan
INS	NAC	6.34862e-08	non-neuron	atac	ForBr	NEX	BasGan	BasGan
GP	DS	0.0152176	non-neuron	atac	BasGan	BasGan	BasGan	BasGan
MDT	DS	0.166224	non-neuron	atac	MidDen	Dien	BasGan	BasGan
ARC	DS	0.0923308	non-neuron	atac	MidDen	Dien	BasGan	BasGan
HAB	DS	0.0301345	non-neuron	atac	MidDen	Dien	BasGan	BasGan
VTA	DS	0.113369	non-neuron	atac	MidDen	MidBr	BasGan	BasGan
DRN	DS	0.123343	non-neuron	atac	MidDen	MidBr	BasGan	BasGan
RMTG	DS	0.0702764	non-neuron	atac	MidDen	MidBr	BasGan	BasGan
AMY	DS	1.69791e-08	non-neuron	atac	ForBr	Limbic	BasGan	BasGan
HIPP	DS	1.08924e-08	non-neuron	atac	ForBr	Limbic	BasGan	BasGan
PVC	DS	1.99781e-08	non-neuron	atac	ForBr	NEX	BasGan	BasGan
OFC	DS	1.30219e-06	non-neuron	atac	ForBr	NEX	BasGan	BasGan
ITC	DS	1.15876e-08	non-neuron	atac	ForBr	NEX	BasGan	BasGan
PVPC	DS	3.05581e-08	non-neuron	atac	ForBr	NEX	BasGan	BasGan
VLPFC	DS	0.00125851	non-neuron	atac	ForBr	NEX	BasGan	BasGan
PSC	DS	9.61255e-09	non-neuron	atac	ForBr	NEX	BasGan	BasGan
PAC	DS	2.14486e-07	non-neuron	atac	ForBr	NEX	BasGan	BasGan
PSTC	DS	0.0883969	non-neuron	atac	ForBr	NEX	BasGan	BasGan
DLPFC	DS	0.053201	non-neuron	atac	ForBr	NEX	BasGan	BasGan
PMC	DS	1.60578e-08	non-neuron	atac	ForBr	NEX	BasGan	BasGan
EC	DS	1.39531e-08	non-neuron	atac	ForBr	NEX	BasGan	BasGan
ACC	DS	0.00486856	non-neuron	atac	ForBr	NEX	BasGan	BasGan
INS	DS	0.00825924	non-neuron	atac	ForBr	NEX	BasGan	BasGan
MDT	GP	2.70871e-06	non-neuron	atac	MidDen	Dien	BasGan	BasGan
ARC	GP	0.0784331	non-neuron	atac	MidDen	Dien	BasGan	BasGan
HAB	GP	9.29671e-08	non-neuron	atac	MidDen	Dien	BasGan	BasGan
VTA	GP	0.00430642	non-neuron	atac	MidDen	MidBr	BasGan	BasGan
DRN	GP	0.0145789	non-neuron	atac	MidDen	MidBr	BasGan	BasGan
RMTG	GP	5.60134e-07	non-neuron	atac	MidDen	MidBr	BasGan	BasGan
AMY	GP	0.0823395	non-neuron	atac	ForBr	Limbic	BasGan	BasGan
HIPP	GP	3.55513e-10	non-neuron	atac	ForBr	Limbic	BasGan	BasGan
PVC	GP	6.31985e-09	non-neuron	atac	ForBr	NEX	BasGan	BasGan
OFC	GP	0.0520889	non-neuron	atac	ForBr	NEX	BasGan	BasGan
ITC	GP	0.0309851	non-neuron	atac	ForBr	NEX	BasGan	BasGan
PVPC	GP	0.141945	non-neuron	atac	ForBr	NEX	BasGan	BasGan
VLPFC	GP	0.0251481	non-neuron	atac	ForBr	NEX	BasGan	BasGan
PSC	GP	0.0421049	non-neuron	atac	ForBr	NEX	BasGan	BasGan
PAC	GP	1.55614e-09	non-neuron	atac	ForBr	NEX	BasGan	BasGan
PSTC	GP	0.0741915	non-neuron	atac	ForBr	NEX	BasGan	BasGan
DLPFC	GP	0.0998676	non-neuron	atac	ForBr	NEX	BasGan	BasGan
PMC	GP	0.00628087	non-neuron	atac	ForBr	NEX	BasGan	BasGan
EC	GP	0.0350784	non-neuron	atac	ForBr	NEX	BasGan	BasGan
ACC	GP	0.0671199	non-neuron	atac	ForBr	NEX	BasGan	BasGan
INS	GP	0.208605	non-neuron	atac	ForBr	NEX	BasGan	BasGan
ARC	MDT	0.147323	non-neuron	atac	MidDen	Dien	MidDen	Dien
HAB	MDT	0.013227	non-neuron	atac	MidDen	Dien	MidDen	Dien
VTA	MDT	1.49389e-07	non-neuron	atac	MidDen	MidBr	MidDen	Dien
DRN	MDT	3.57991e-08	non-neuron	atac	MidDen	MidBr	MidDen	Dien
RMTG	MDT	6.52157e-09	non-neuron	atac	MidDen	MidBr	MidDen	Dien
AMY	MDT	0.148226	non-neuron	atac	ForBr	Limbic	MidDen	Dien
HIPP	MDT	4.54618e-10	non-neuron	atac	ForBr	Limbic	MidDen	Dien
PVC	MDT	0.0461452	non-neuron	atac	ForBr	NEX	MidDen	Dien
OFC	MDT	0.149269	non-neuron	atac	ForBr	NEX	MidDen	Dien
ITC	MDT	0.0656598	non-neuron	atac	ForBr	NEX	MidDen	Dien
PVPC	MDT	0.266567	non-neuron	atac	ForBr	NEX	MidDen	Dien
VLPFC	MDT	0.0547211	non-neuron	atac	ForBr	NEX	MidDen	Dien
PSC	MDT	0.150249	non-neuron	atac	ForBr	NEX	MidDen	Dien
PAC	MDT	1.76055e-05	non-neuron	atac	ForBr	NEX	MidDen	Dien
PSTC	MDT	0.107245	non-neuron	atac	ForBr	NEX	MidDen	Dien
DLPFC	MDT	0.157625	non-neuron	atac	ForBr	NEX	MidDen	Dien
PMC	MDT	0.111267	non-neuron	atac	ForBr	NEX	MidDen	Dien
EC	MDT	0.139851	non-neuron	atac	ForBr	NEX	MidDen	Dien
ACC	MDT	0.127013	non-neuron	atac	ForBr	NEX	MidDen	Dien
INS	MDT	0.297528	non-neuron	atac	ForBr	NEX	MidDen	Dien
HAB	ARC	3.37719e-06	non-neuron	atac	MidDen	Dien	MidDen	Dien
VTA	ARC	0.182988	non-neuron	atac	MidDen	MidBr	MidDen	Dien
DRN	ARC	0.0915046	non-neuron	atac	MidDen	MidBr	MidDen	Dien
RMTG	ARC	0.066791	non-neuron	atac	MidDen	MidBr	MidDen	Dien
AMY	ARC	0.00664536	non-neuron	atac	ForBr	Limbic	MidDen	Dien
HIPP	ARC	0.0308488	non-neuron	atac	ForBr	Limbic	MidDen	Dien
PVC	ARC	0.108504	non-neuron	atac	ForBr	NEX	MidDen	Dien
OFC	ARC	0.000718074	non-neuron	atac	ForBr	NEX	MidDen	Dien
ITC	ARC	0.0342724	non-neuron	atac	ForBr	NEX	MidDen	Dien
PVPC	ARC	0.121653	non-neuron	atac	ForBr	NEX	MidDen	Dien
VLPFC	ARC	0.0156717	non-neuron	atac	ForBr	NEX	MidDen	Dien
PSC	ARC	0.0364576	non-neuron	atac	ForBr	NEX	MidDen	Dien
PAC	ARC	0.0501438	non-neuron	atac	ForBr	NEX	MidDen	Dien
PSTC	ARC	0.011282	non-neuron	atac	ForBr	NEX	MidDen	Dien
DLPFC	ARC	0.00781716	non-neuron	atac	ForBr	NEX	MidDen	Dien
PMC	ARC	0.0515773	non-neuron	atac	ForBr	NEX	MidDen	Dien
EC	ARC	0.0225919	non-neuron	atac	ForBr	NEX	MidDen	Dien
ACC	ARC	1.34867e-05	non-neuron	atac	ForBr	NEX	MidDen	Dien
INS	ARC	0.0685916	non-neuron	atac	ForBr	NEX	MidDen	Dien
VTA	HAB	0.00996206	non-neuron	atac	MidDen	MidBr	MidDen	Dien
DRN	HAB	2.48128e-09	non-neuron	atac	MidDen	MidBr	MidDen	Dien
RMTG	HAB	9.7819e-11	non-neuron	atac	MidDen	MidBr	MidDen	Dien
AMY	HAB	4.03748e-09	non-neuron	atac	ForBr	Limbic	MidDen	Dien
HIPP	HAB	2.10276e-08	non-neuron	atac	ForBr	Limbic	MidDen	Dien
PVC	HAB	5.69402e-08	non-neuron	atac	ForBr	NEX	MidDen	Dien
OFC	HAB	0.0172731	non-neuron	atac	ForBr	NEX	MidDen	Dien
ITC	HAB	0.021675	non-neuron	atac	ForBr	NEX	MidDen	Dien
PVPC	HAB	0.100942	non-neuron	atac	ForBr	NEX	MidDen	Dien
VLPFC	HAB	7.06385e-08	non-neuron	atac	ForBr	NEX	MidDen	Dien
PSC	HAB	0.0252331	non-neuron	atac	ForBr	NEX	MidDen	Dien
PAC	HAB	1.41656e-09	non-neuron	atac	ForBr	NEX	MidDen	Dien
PSTC	HAB	6.13769e-05	non-neuron	atac	ForBr	NEX	MidDen	Dien
DLPFC	HAB	0.000408758	non-neuron	atac	ForBr	NEX	MidDen	Dien
PMC	HAB	0.00611922	non-neuron	atac	ForBr	NEX	MidDen	Dien
EC	HAB	0.00808042	non-neuron	atac	ForBr	NEX	MidDen	Dien
ACC	HAB	7.63026e-06	non-neuron	atac	ForBr	NEX	MidDen	Dien
INS	HAB	0.16084	non-neuron	atac	ForBr	NEX	MidDen	Dien
DRN	VTA	3.54159e-10	non-neuron	atac	MidDen	MidBr	MidDen	MidBr
RMTG	VTA	2.98255e-08	non-neuron	atac	MidDen	MidBr	MidDen	MidBr
AMY	VTA	0.12995	non-neuron	atac	ForBr	Limbic	MidDen	MidBr
HIPP	VTA	1.31543e-10	non-neuron	atac	ForBr	Limbic	MidDen	MidBr
PVC	VTA	0.00791599	non-neuron	atac	ForBr	NEX	MidDen	MidBr
OFC	VTA	0.14635	non-neuron	atac	ForBr	NEX	MidDen	MidBr
ITC	VTA	0.0940561	non-neuron	atac	ForBr	NEX	MidDen	MidBr
PVPC	VTA	0.181537	non-neuron	atac	ForBr	NEX	MidDen	MidBr
VLPFC	VTA	0.0713119	non-neuron	atac	ForBr	NEX	MidDen	MidBr
PSC	VTA	0.123414	non-neuron	atac	ForBr	NEX	MidDen	MidBr
PAC	VTA	0.0111453	non-neuron	atac	ForBr	NEX	MidDen	MidBr
PSTC	VTA	0.123866	non-neuron	atac	ForBr	NEX	MidDen	MidBr
DLPFC	VTA	0.135847	non-neuron	atac	ForBr	NEX	MidDen	MidBr
PMC	VTA	0.0721354	non-neuron	atac	ForBr	NEX	MidDen	MidBr
EC	VTA	0.118185	non-neuron	atac	ForBr	NEX	MidDen	MidBr
ACC	VTA	0.104555	non-neuron	atac	ForBr	NEX	MidDen	MidBr
INS	VTA	0.263354	non-neuron	atac	ForBr	NEX	MidDen	MidBr
RMTG	DRN	2.22567e-10	non-neuron	atac	MidDen	MidBr	MidDen	MidBr
AMY	DRN	0.0732738	non-neuron	atac	ForBr	Limbic	MidDen	MidBr
HIPP	DRN	6.72448e-09	non-neuron	atac	ForBr	Limbic	MidDen	MidBr
PVC	DRN	0.0281715	non-neuron	atac	ForBr	NEX	MidDen	MidBr
OFC	DRN	0.105625	non-neuron	atac	ForBr	NEX	MidDen	MidBr
ITC	DRN	0.0368268	non-neuron	atac	ForBr	NEX	MidDen	MidBr
PVPC	DRN	0.18918	non-neuron	atac	ForBr	NEX	MidDen	MidBr
VLPFC	DRN	0.0287463	non-neuron	atac	ForBr	NEX	MidDen	MidBr
PSC	DRN	0.0988834	non-neuron	atac	ForBr	NEX	MidDen	MidBr
PAC	DRN	1.81719e-05	non-neuron	atac	ForBr	NEX	MidDen	MidBr
PSTC	DRN	0.042608	non-neuron	atac	ForBr	NEX	MidDen	MidBr
DLPFC	DRN	0.0776754	non-neuron	atac	ForBr	NEX	MidDen	MidBr
PMC	DRN	0.0645252	non-neuron	atac	ForBr	NEX	MidDen	MidBr
EC	DRN	0.0821054	non-neuron	atac	ForBr	NEX	MidDen	MidBr
ACC	DRN	0.0551762	non-neuron	atac	ForBr	NEX	MidDen	MidBr
INS	DRN	0.231449	non-neuron	atac	ForBr	NEX	MidDen	MidBr
AMY	RMTG	0.0788494	non-neuron	atac	ForBr	Limbic	MidDen	MidBr
HIPP	RMTG	3.68531e-10	non-neuron	atac	ForBr	Limbic	MidDen	MidBr
PVC	RMTG	7.64618e-07	non-neuron	atac	ForBr	NEX	MidDen	MidBr
OFC	RMTG	0.0770915	non-neuron	atac	ForBr	NEX	MidDen	MidBr
ITC	RMTG	0.0482015	non-neuron	atac	ForBr	NEX	MidDen	MidBr
PVPC	RMTG	0.157382	non-neuron	atac	ForBr	NEX	MidDen	MidBr
VLPFC	RMTG	0.0273508	non-neuron	atac	ForBr	NEX	MidDen	MidBr
PSC	RMTG	0.065105	non-neuron	atac	ForBr	NEX	MidDen	MidBr
PAC	RMTG	1.87912e-06	non-neuron	atac	ForBr	NEX	MidDen	MidBr
PSTC	RMTG	0.0693064	non-neuron	atac	ForBr	NEX	MidDen	MidBr
DLPFC	RMTG	0.0831126	non-neuron	atac	ForBr	NEX	MidDen	MidBr
PMC	RMTG	0.0236847	non-neuron	atac	ForBr	NEX	MidDen	MidBr
EC	RMTG	0.0549039	non-neuron	atac	ForBr	NEX	MidDen	MidBr
ACC	RMTG	0.0545406	non-neuron	atac	ForBr	NEX	MidDen	MidBr
INS	RMTG	0.221674	non-neuron	atac	ForBr	NEX	MidDen	MidBr
HIPP	AMY	0.00656116	non-neuron	atac	ForBr	Limbic	ForBr	Limbic
PVC	AMY	4.50683e-06	non-neuron	atac	ForBr	NEX	ForBr	Limbic
OFC	AMY	1.60334e-06	non-neuron	atac	ForBr	NEX	ForBr	Limbic
ITC	AMY	5.86871e-09	non-neuron	atac	ForBr	NEX	ForBr	Limbic
PVPC	AMY	1.58729e-11	non-neuron	atac	ForBr	NEX	ForBr	Limbic
VLPFC	AMY	9.03106e-09	non-neuron	atac	ForBr	NEX	ForBr	Limbic
PSC	AMY	2.82264e-10	non-neuron	atac	ForBr	NEX	ForBr	Limbic
PAC	AMY	1.00736e-08	non-neuron	atac	ForBr	NEX	ForBr	Limbic
PSTC	AMY	1.71036e-06	non-neuron	atac	ForBr	NEX	ForBr	Limbic
DLPFC	AMY	7.14134e-07	non-neuron	atac	ForBr	NEX	ForBr	Limbic
PMC	AMY	7.38892e-09	non-neuron	atac	ForBr	NEX	ForBr	Limbic
EC	AMY	1.89168e-09	non-neuron	atac	ForBr	NEX	ForBr	Limbic
ACC	AMY	1.97967e-09	non-neuron	atac	ForBr	NEX	ForBr	Limbic
INS	AMY	3.74742e-08	non-neuron	atac	ForBr	NEX	ForBr	Limbic
PVC	HIPP	3.38156e-10	non-neuron	atac	ForBr	NEX	ForBr	Limbic
OFC	HIPP	0.0013039	non-neuron	atac	ForBr	NEX	ForBr	Limbic
ITC	HIPP	1.41232e-07	non-neuron	atac	ForBr	NEX	ForBr	Limbic
PVPC	HIPP	0.0791723	non-neuron	atac	ForBr	NEX	ForBr	Limbic
VLPFC	HIPP	6.22171e-11	non-neuron	atac	ForBr	NEX	ForBr	Limbic
PSC	HIPP	8.01465e-08	non-neuron	atac	ForBr	NEX	ForBr	Limbic
PAC	HIPP	5.45208e-12	non-neuron	atac	ForBr	NEX	ForBr	Limbic
PSTC	HIPP	0.0102162	non-neuron	atac	ForBr	NEX	ForBr	Limbic
DLPFC	HIPP	0.0213619	non-neuron	atac	ForBr	NEX	ForBr	Limbic
PMC	HIPP	3.21088e-10	non-neuron	atac	ForBr	NEX	ForBr	Limbic
EC	HIPP	1.25571e-07	non-neuron	atac	ForBr	NEX	ForBr	Limbic
ACC	HIPP	1.82202e-09	non-neuron	atac	ForBr	NEX	ForBr	Limbic
INS	HIPP	0.109937	non-neuron	atac	ForBr	NEX	ForBr	Limbic
OFC	PVC	4.20621e-09	non-neuron	atac	ForBr	NEX	ForBr	NEX
ITC	PVC	3.95801e-10	non-neuron	atac	ForBr	NEX	ForBr	NEX
PVPC	PVC	0.00798708	non-neuron	atac	ForBr	NEX	ForBr	NEX
VLPFC	PVC	1.29811e-08	non-neuron	atac	ForBr	NEX	ForBr	NEX
PSC	PVC	1.49087e-08	non-neuron	atac	ForBr	NEX	ForBr	NEX
PAC	PVC	2.1429e-09	non-neuron	atac	ForBr	NEX	ForBr	NEX
PSTC	PVC	0.0494778	non-neuron	atac	ForBr	NEX	ForBr	NEX
DLPFC	PVC	0.0425889	non-neuron	atac	ForBr	NEX	ForBr	NEX
PMC	PVC	1.08061e-09	non-neuron	atac	ForBr	NEX	ForBr	NEX
EC	PVC	7.70552e-10	non-neuron	atac	ForBr	NEX	ForBr	NEX
ACC	PVC	1.15977e-05	non-neuron	atac	ForBr	NEX	ForBr	NEX
INS	PVC	0.0859226	non-neuron	atac	ForBr	NEX	ForBr	NEX
ITC	OFC	1.14632e-09	non-neuron	atac	ForBr	NEX	ForBr	NEX
PVPC	OFC	3.21499e-08	non-neuron	atac	ForBr	NEX	ForBr	NEX
VLPFC	OFC	8.98726e-11	non-neuron	atac	ForBr	NEX	ForBr	NEX
PSC	OFC	1.23182e-10	non-neuron	atac	ForBr	NEX	ForBr	NEX
PAC	OFC	7.66209e-07	non-neuron	atac	ForBr	NEX	ForBr	NEX
PSTC	OFC	3.15479e-08	non-neuron	atac	ForBr	NEX	ForBr	NEX
DLPFC	OFC	9.52511e-09	non-neuron	atac	ForBr	NEX	ForBr	NEX
PMC	OFC	6.03786e-08	non-neuron	atac	ForBr	NEX	ForBr	NEX
EC	OFC	2.63715e-09	non-neuron	atac	ForBr	NEX	ForBr	NEX
ACC	OFC	1.95952e-09	non-neuron	atac	ForBr	NEX	ForBr	NEX
INS	OFC	1.36734e-08	non-neuron	atac	ForBr	NEX	ForBr	NEX
PVPC	ITC	0.00786767	non-neuron	atac	ForBr	NEX	ForBr	NEX
VLPFC	ITC	1.10373e-11	non-neuron	atac	ForBr	NEX	ForBr	NEX
PSC	ITC	1.94073e-08	non-neuron	atac	ForBr	NEX	ForBr	NEX
PAC	ITC	1.72373e-09	non-neuron	atac	ForBr	NEX	ForBr	NEX
PSTC	ITC	5.2616e-09	non-neuron	atac	ForBr	NEX	ForBr	NEX
DLPFC	ITC	9.61096e-08	non-neuron	atac	ForBr	NEX	ForBr	NEX
PMC	ITC	4.23515e-09	non-neuron	atac	ForBr	NEX	ForBr	NEX
EC	ITC	1.21608e-10	non-neuron	atac	ForBr	NEX	ForBr	NEX
ACC	ITC	9.55416e-10	non-neuron	atac	ForBr	NEX	ForBr	NEX
INS	ITC	4.46745e-07	non-neuron	atac	ForBr	NEX	ForBr	NEX
VLPFC	PVPC	0.050407	non-neuron	atac	ForBr	NEX	ForBr	NEX
PSC	PVPC	1.95078e-09	non-neuron	atac	ForBr	NEX	ForBr	NEX
PAC	PVPC	0.0640424	non-neuron	atac	ForBr	NEX	ForBr	NEX
PSTC	PVPC	0.109393	non-neuron	atac	ForBr	NEX	ForBr	NEX
DLPFC	PVPC	0.0519321	non-neuron	atac	ForBr	NEX	ForBr	NEX
PMC	PVPC	6.48095e-10	non-neuron	atac	ForBr	NEX	ForBr	NEX
EC	PVPC	1.72849e-09	non-neuron	atac	ForBr	NEX	ForBr	NEX
ACC	PVPC	0.0180378	non-neuron	atac	ForBr	NEX	ForBr	NEX
INS	PVPC	1.0568e-09	non-neuron	atac	ForBr	NEX	ForBr	NEX
PSC	VLPFC	2.3092e-08	non-neuron	atac	ForBr	NEX	ForBr	NEX
PAC	VLPFC	4.09237e-09	non-neuron	atac	ForBr	NEX	ForBr	NEX
PSTC	VLPFC	6.83182e-10	non-neuron	atac	ForBr	NEX	ForBr	NEX
DLPFC	VLPFC	9.30684e-11	non-neuron	atac	ForBr	NEX	ForBr	NEX
PMC	VLPFC	4.98934e-10	non-neuron	atac	ForBr	NEX	ForBr	NEX
EC	VLPFC	3.44082e-10	non-neuron	atac	ForBr	NEX	ForBr	NEX
ACC	VLPFC	1.81344e-09	non-neuron	atac	ForBr	NEX	ForBr	NEX
INS	VLPFC	0.0722642	non-neuron	atac	ForBr	NEX	ForBr	NEX
PAC	PSC	1.77219e-09	non-neuron	atac	ForBr	NEX	ForBr	NEX
PSTC	PSC	0.0318029	non-neuron	atac	ForBr	NEX	ForBr	NEX
DLPFC	PSC	1.82842e-09	non-neuron	atac	ForBr	NEX	ForBr	NEX
PMC	PSC	2.52995e-10	non-neuron	atac	ForBr	NEX	ForBr	NEX
EC	PSC	1.01278e-11	non-neuron	atac	ForBr	NEX	ForBr	NEX
ACC	PSC	3.72591e-12	non-neuron	atac	ForBr	NEX	ForBr	NEX
INS	PSC	3.56489e-11	non-neuron	atac	ForBr	NEX	ForBr	NEX
PSTC	PAC	2.38434e-10	non-neuron	atac	ForBr	NEX	ForBr	NEX
DLPFC	PAC	1.50739e-10	non-neuron	atac	ForBr	NEX	ForBr	NEX
PMC	PAC	9.74873e-10	non-neuron	atac	ForBr	NEX	ForBr	NEX
EC	PAC	4.93173e-10	non-neuron	atac	ForBr	NEX	ForBr	NEX
ACC	PAC	1.86019e-09	non-neuron	atac	ForBr	NEX	ForBr	NEX
INS	PAC	0.110485	non-neuron	atac	ForBr	NEX	ForBr	NEX
DLPFC	PSTC	4.86536e-10	non-neuron	atac	ForBr	NEX	ForBr	NEX
PMC	PSTC	0.0308924	non-neuron	atac	ForBr	NEX	ForBr	NEX
EC	PSTC	0.0292251	non-neuron	atac	ForBr	NEX	ForBr	NEX
ACC	PSTC	9.44212e-10	non-neuron	atac	ForBr	NEX	ForBr	NEX
INS	PSTC	0.119634	non-neuron	atac	ForBr	NEX	ForBr	NEX
PMC	DLPFC	2.28294e-08	non-neuron	atac	ForBr	NEX	ForBr	NEX
EC	DLPFC	0.00403667	non-neuron	atac	ForBr	NEX	ForBr	NEX
ACC	DLPFC	8.01159e-10	non-neuron	atac	ForBr	NEX	ForBr	NEX
INS	DLPFC	0.0593312	non-neuron	atac	ForBr	NEX	ForBr	NEX
EC	PMC	1.77136e-12	non-neuron	atac	ForBr	NEX	ForBr	NEX
ACC	PMC	8.02029e-09	non-neuron	atac	ForBr	NEX	ForBr	NEX
INS	PMC	0.000213097	non-neuron	atac	ForBr	NEX	ForBr	NEX
ACC	EC	1.62668e-06	non-neuron	atac	ForBr	NEX	ForBr	NEX
INS	EC	5.63095e-09	non-neuron	atac	ForBr	NEX	ForBr	NEX
INS	ACC	0.0296174	non-neuron	atac	ForBr	NEX	ForBr	NEX
NAC	CRBLM	0.612638	neuron	atac	BasGan	BasGan	HinBr	HinBr
DS	CRBLM	0.629632	neuron	atac	BasGan	BasGan	HinBr	HinBr
GP	CRBLM	0.540541	neuron	atac	BasGan	BasGan	HinBr	HinBr
MDT	CRBLM	0.608273	neuron	atac	MidDen	Dien	HinBr	HinBr
ARC	CRBLM	0.584008	neuron	atac	MidDen	Dien	HinBr	HinBr
HAB	CRBLM	0.542346	neuron	atac	MidDen	Dien	HinBr	HinBr
VTA	CRBLM	0.582149	neuron	atac	MidDen	MidBr	HinBr	HinBr
DRN	CRBLM	0.484575	neuron	atac	MidDen	MidBr	HinBr	HinBr
RMTG	CRBLM	0.571126	neuron	atac	MidDen	MidBr	HinBr	HinBr
AMY	CRBLM	0.579786	neuron	atac	ForBr	Limbic	HinBr	HinBr
HIPP	CRBLM	0.583975	neuron	atac	ForBr	Limbic	HinBr	HinBr
PVC	CRBLM	0.580374	neuron	atac	ForBr	NEX	HinBr	HinBr
OFC	CRBLM	0.61455	neuron	atac	ForBr	NEX	HinBr	HinBr
ITC	CRBLM	0.621922	neuron	atac	ForBr	NEX	HinBr	HinBr
PVPC	CRBLM	0.59082	neuron	atac	ForBr	NEX	HinBr	HinBr
VLPFC	CRBLM	0.582821	neuron	atac	ForBr	NEX	HinBr	HinBr
PSC	CRBLM	0.540979	neuron	atac	ForBr	NEX	HinBr	HinBr
PAC	CRBLM	0.535435	neuron	atac	ForBr	NEX	HinBr	HinBr
PSTC	CRBLM	0.65166	neuron	atac	ForBr	NEX	HinBr	HinBr
DLPFC	CRBLM	0.612248	neuron	atac	ForBr	NEX	HinBr	HinBr
PMC	CRBLM	0.588917	neuron	atac	ForBr	NEX	HinBr	HinBr
EC	CRBLM	0.611716	neuron	atac	ForBr	NEX	HinBr	HinBr
ACC	CRBLM	0.60691	neuron	atac	ForBr	NEX	HinBr	HinBr
INS	CRBLM	0.607261	neuron	atac	ForBr	NEX	HinBr	HinBr
DS	NAC	0.0928184	neuron	atac	BasGan	BasGan	BasGan	BasGan
GP	NAC	0.218655	neuron	atac	BasGan	BasGan	BasGan	BasGan
MDT	NAC	0.456489	neuron	atac	MidDen	Dien	BasGan	BasGan
ARC	NAC	0.392073	neuron	atac	MidDen	Dien	BasGan	BasGan
HAB	NAC	0.366822	neuron	atac	MidDen	Dien	BasGan	BasGan
VTA	NAC	0.396648	neuron	atac	MidDen	MidBr	BasGan	BasGan
DRN	NAC	0.458052	neuron	atac	MidDen	MidBr	BasGan	BasGan
RMTG	NAC	0.400851	neuron	atac	MidDen	MidBr	BasGan	BasGan
AMY	NAC	0.356607	neuron	atac	ForBr	Limbic	BasGan	BasGan
HIPP	NAC	0.419823	neuron	atac	ForBr	Limbic	BasGan	BasGan
PVC	NAC	0.465111	neuron	atac	ForBr	NEX	BasGan	BasGan
OFC	NAC	0.47281	neuron	atac	ForBr	NEX	BasGan	BasGan
ITC	NAC	0.451215	neuron	atac	ForBr	NEX	BasGan	BasGan
PVPC	NAC	0.453468	neuron	atac	ForBr	NEX	BasGan	BasGan
VLPFC	NAC	0.437132	neuron	atac	ForBr	NEX	BasGan	BasGan
PSC	NAC	0.426641	neuron	atac	ForBr	NEX	BasGan	BasGan
PAC	NAC	0.383079	neuron	atac	ForBr	NEX	BasGan	BasGan
PSTC	NAC	0.464996	neuron	atac	ForBr	NEX	BasGan	BasGan
DLPFC	NAC	0.437219	neuron	atac	ForBr	NEX	BasGan	BasGan
PMC	NAC	0.436153	neuron	atac	ForBr	NEX	BasGan	BasGan
EC	NAC	0.432027	neuron	atac	ForBr	NEX	BasGan	BasGan
ACC	NAC	0.435642	neuron	atac	ForBr	NEX	BasGan	BasGan
INS	NAC	0.487431	neuron	atac	ForBr	NEX	BasGan	BasGan
GP	DS	0.109472	neuron	atac	BasGan	BasGan	BasGan	BasGan
MDT	DS	0.479327	neuron	atac	MidDen	Dien	BasGan	BasGan
ARC	DS	0.451108	neuron	atac	MidDen	Dien	BasGan	BasGan
HAB	DS	0.410005	neuron	atac	MidDen	Dien	BasGan	BasGan
VTA	DS	0.432938	neuron	atac	MidDen	MidBr	BasGan	BasGan
DRN	DS	0.477923	neuron	atac	MidDen	MidBr	BasGan	BasGan
RMTG	DS	0.450716	neuron	atac	MidDen	MidBr	BasGan	BasGan
AMY	DS	0.428037	neuron	atac	ForBr	Limbic	BasGan	BasGan
HIPP	DS	0.45409	neuron	atac	ForBr	Limbic	BasGan	BasGan
PVC	DS	0.494199	neuron	atac	ForBr	NEX	BasGan	BasGan
OFC	DS	0.498818	neuron	atac	ForBr	NEX	BasGan	BasGan
ITC	DS	0.487656	neuron	atac	ForBr	NEX	BasGan	BasGan
PVPC	DS	0.475898	neuron	atac	ForBr	NEX	BasGan	BasGan
VLPFC	DS	0.471601	neuron	atac	ForBr	NEX	BasGan	BasGan
PSC	DS	0.465446	neuron	atac	ForBr	NEX	BasGan	BasGan
PAC	DS	0.427295	neuron	atac	ForBr	NEX	BasGan	BasGan
PSTC	DS	0.487487	neuron	atac	ForBr	NEX	BasGan	BasGan
DLPFC	DS	0.478848	neuron	atac	ForBr	NEX	BasGan	BasGan
PMC	DS	0.461811	neuron	atac	ForBr	NEX	BasGan	BasGan
EC	DS	0.477596	neuron	atac	ForBr	NEX	BasGan	BasGan
ACC	DS	0.485518	neuron	atac	ForBr	NEX	BasGan	BasGan
INS	DS	0.508794	neuron	atac	ForBr	NEX	BasGan	BasGan
MDT	GP	0.447651	neuron	atac	MidDen	Dien	BasGan	BasGan
ARC	GP	0.433592	neuron	atac	MidDen	Dien	BasGan	BasGan
HAB	GP	0.415719	neuron	atac	MidDen	Dien	BasGan	BasGan
VTA	GP	0.429235	neuron	atac	MidDen	MidBr	BasGan	BasGan
DRN	GP	0.436763	neuron	atac	MidDen	MidBr	BasGan	BasGan
RMTG	GP	0.433075	neuron	atac	MidDen	MidBr	BasGan	BasGan
AMY	GP	0.406543	neuron	atac	ForBr	Limbic	BasGan	BasGan
HIPP	GP	0.403265	neuron	atac	ForBr	Limbic	BasGan	BasGan
PVC	GP	0.42691	neuron	atac	ForBr	NEX	BasGan	BasGan
OFC	GP	0.429729	neuron	atac	ForBr	NEX	BasGan	BasGan
ITC	GP	0.422626	neuron	atac	ForBr	NEX	BasGan	BasGan
PVPC	GP	0.416713	neuron	atac	ForBr	NEX	BasGan	BasGan
VLPFC	GP	0.417466	neuron	atac	ForBr	NEX	BasGan	BasGan
PSC	GP	0.419681	neuron	atac	ForBr	NEX	BasGan	BasGan
PAC	GP	0.4012	neuron	atac	ForBr	NEX	BasGan	BasGan
PSTC	GP	0.424526	neuron	atac	ForBr	NEX	BasGan	BasGan
DLPFC	GP	0.424129	neuron	atac	ForBr	NEX	BasGan	BasGan
PMC	GP	0.408857	neuron	atac	ForBr	NEX	BasGan	BasGan
EC	GP	0.420224	neuron	atac	ForBr	NEX	BasGan	BasGan
ACC	GP	0.432096	neuron	atac	ForBr	NEX	BasGan	BasGan
INS	GP	0.427166	neuron	atac	ForBr	NEX	BasGan	BasGan
ARC	MDT	0.22577	neuron	atac	MidDen	Dien	MidDen	Dien
HAB	MDT	0.103396	neuron	atac	MidDen	Dien	MidDen	Dien
VTA	MDT	0.119448	neuron	atac	MidDen	MidBr	MidDen	Dien
DRN	MDT	0.277238	neuron	atac	MidDen	MidBr	MidDen	Dien
RMTG	MDT	0.147019	neuron	atac	MidDen	MidBr	MidDen	Dien
AMY	MDT	0.349993	neuron	atac	ForBr	Limbic	MidDen	Dien
HIPP	MDT	0.358138	neuron	atac	ForBr	Limbic	MidDen	Dien
PVC	MDT	0.443681	neuron	atac	ForBr	NEX	MidDen	Dien
OFC	MDT	0.391296	neuron	atac	ForBr	NEX	MidDen	Dien
ITC	MDT	0.404147	neuron	atac	ForBr	NEX	MidDen	Dien
PVPC	MDT	0.421248	neuron	atac	ForBr	NEX	MidDen	Dien
VLPFC	MDT	0.366858	neuron	atac	ForBr	NEX	MidDen	Dien
PSC	MDT	0.351176	neuron	atac	ForBr	NEX	MidDen	Dien
PAC	MDT	0.345524	neuron	atac	ForBr	NEX	MidDen	Dien
PSTC	MDT	0.393612	neuron	atac	ForBr	NEX	MidDen	Dien
DLPFC	MDT	0.362685	neuron	atac	ForBr	NEX	MidDen	Dien
PMC	MDT	0.363451	neuron	atac	ForBr	NEX	MidDen	Dien
EC	MDT	0.352725	neuron	atac	ForBr	NEX	MidDen	Dien
ACC	MDT	0.339766	neuron	atac	ForBr	NEX	MidDen	Dien
INS	MDT	0.424417	neuron	atac	ForBr	NEX	MidDen	Dien
HAB	ARC	2.44506e-06	neuron	atac	MidDen	Dien	MidDen	Dien
VTA	ARC	0.111733	neuron	atac	MidDen	MidBr	MidDen	Dien
DRN	ARC	0.215299	neuron	atac	MidDen	MidBr	MidDen	Dien
RMTG	ARC	1.34556e-05	neuron	atac	MidDen	MidBr	MidDen	Dien
AMY	ARC	0.208975	neuron	atac	ForBr	Limbic	MidDen	Dien
HIPP	ARC	0.262278	neuron	atac	ForBr	Limbic	MidDen	Dien
PVC	ARC	0.394981	neuron	atac	ForBr	NEX	MidDen	Dien
OFC	ARC	0.338547	neuron	atac	ForBr	NEX	MidDen	Dien
ITC	ARC	0.349913	neuron	atac	ForBr	NEX	MidDen	Dien
PVPC	ARC	0.372167	neuron	atac	ForBr	NEX	MidDen	Dien
VLPFC	ARC	0.289265	neuron	atac	ForBr	NEX	MidDen	Dien
PSC	ARC	0.2669	neuron	atac	ForBr	NEX	MidDen	Dien
PAC	ARC	0.234147	neuron	atac	ForBr	NEX	MidDen	Dien
PSTC	ARC	0.350219	neuron	atac	ForBr	NEX	MidDen	Dien
DLPFC	ARC	0.275674	neuron	atac	ForBr	NEX	MidDen	Dien
PMC	ARC	0.309037	neuron	atac	ForBr	NEX	MidDen	Dien
EC	ARC	0.230256	neuron	atac	ForBr	NEX	MidDen	Dien
ACC	ARC	0.221879	neuron	atac	ForBr	NEX	MidDen	Dien
INS	ARC	0.391726	neuron	atac	ForBr	NEX	MidDen	Dien
VTA	HAB	1.28198e-08	neuron	atac	MidDen	MidBr	MidDen	Dien
DRN	HAB	0.182724	neuron	atac	MidDen	MidBr	MidDen	Dien
RMTG	HAB	2.33926e-11	neuron	atac	MidDen	MidBr	MidDen	Dien
AMY	HAB	0.218634	neuron	atac	ForBr	Limbic	MidDen	Dien
HIPP	HAB	0.252038	neuron	atac	ForBr	Limbic	MidDen	Dien
PVC	HAB	0.362914	neuron	atac	ForBr	NEX	MidDen	Dien
OFC	HAB	0.303002	neuron	atac	ForBr	NEX	MidDen	Dien
ITC	HAB	0.319886	neuron	atac	ForBr	NEX	MidDen	Dien
PVPC	HAB	0.349864	neuron	atac	ForBr	NEX	MidDen	Dien
VLPFC	HAB	0.278543	neuron	atac	ForBr	NEX	MidDen	Dien
PSC	HAB	0.252484	neuron	atac	ForBr	NEX	MidDen	Dien
PAC	HAB	0.247372	neuron	atac	ForBr	NEX	MidDen	Dien
PSTC	HAB	0.302031	neuron	atac	ForBr	NEX	MidDen	Dien
DLPFC	HAB	0.259164	neuron	atac	ForBr	NEX	MidDen	Dien
PMC	HAB	0.293839	neuron	atac	ForBr	NEX	MidDen	Dien
EC	HAB	0.231208	neuron	atac	ForBr	NEX	MidDen	Dien
ACC	HAB	0.205737	neuron	atac	ForBr	NEX	MidDen	Dien
INS	HAB	0.353248	neuron	atac	ForBr	NEX	MidDen	Dien
DRN	VTA	0.275602	neuron	atac	MidDen	MidBr	MidDen	MidBr
RMTG	VTA	0.0279283	neuron	atac	MidDen	MidBr	MidDen	MidBr
AMY	VTA	0.291799	neuron	atac	ForBr	Limbic	MidDen	MidBr
HIPP	VTA	0.315849	neuron	atac	ForBr	Limbic	MidDen	MidBr
PVC	VTA	0.412489	neuron	atac	ForBr	NEX	MidDen	MidBr
OFC	VTA	0.353433	neuron	atac	ForBr	NEX	MidDen	MidBr
ITC	VTA	0.366611	neuron	atac	ForBr	NEX	MidDen	MidBr
PVPC	VTA	0.399511	neuron	atac	ForBr	NEX	MidDen	MidBr
VLPFC	VTA	0.335263	neuron	atac	ForBr	NEX	MidDen	MidBr
PSC	VTA	0.311061	neuron	atac	ForBr	NEX	MidDen	MidBr
PAC	VTA	0.315746	neuron	atac	ForBr	NEX	MidDen	MidBr
PSTC	VTA	0.343629	neuron	atac	ForBr	NEX	MidDen	MidBr
DLPFC	VTA	0.307796	neuron	atac	ForBr	NEX	MidDen	MidBr
PMC	VTA	0.337108	neuron	atac	ForBr	NEX	MidDen	MidBr
EC	VTA	0.307939	neuron	atac	ForBr	NEX	MidDen	MidBr
ACC	VTA	0.267436	neuron	atac	ForBr	NEX	MidDen	MidBr
INS	VTA	0.395609	neuron	atac	ForBr	NEX	MidDen	MidBr
RMTG	DRN	0.187458	neuron	atac	MidDen	MidBr	MidDen	MidBr
AMY	DRN	0.291657	neuron	atac	ForBr	Limbic	MidDen	MidBr
HIPP	DRN	0.240429	neuron	atac	ForBr	Limbic	MidDen	MidBr
PVC	DRN	0.321007	neuron	atac	ForBr	NEX	MidDen	MidBr
OFC	DRN	0.285366	neuron	atac	ForBr	NEX	MidDen	MidBr
ITC	DRN	0.323758	neuron	atac	ForBr	NEX	MidDen	MidBr
PVPC	DRN	0.312486	neuron	atac	ForBr	NEX	MidDen	MidBr
VLPFC	DRN	0.25442	neuron	atac	ForBr	NEX	MidDen	MidBr
PSC	DRN	0.224806	neuron	atac	ForBr	NEX	MidDen	MidBr
PAC	DRN	0.233311	neuron	atac	ForBr	NEX	MidDen	MidBr
PSTC	DRN	0.317939	neuron	atac	ForBr	NEX	MidDen	MidBr
DLPFC	DRN	0.274674	neuron	atac	ForBr	NEX	MidDen	MidBr
PMC	DRN	0.252293	neuron	atac	ForBr	NEX	MidDen	MidBr
EC	DRN	0.25368	neuron	atac	ForBr	NEX	MidDen	MidBr
ACC	DRN	0.253223	neuron	atac	ForBr	NEX	MidDen	MidBr
INS	DRN	0.317136	neuron	atac	ForBr	NEX	MidDen	MidBr
AMY	RMTG	0.202498	neuron	atac	ForBr	Limbic	MidDen	MidBr
HIPP	RMTG	0.248501	neuron	atac	ForBr	Limbic	MidDen	MidBr
PVC	RMTG	0.369646	neuron	atac	ForBr	NEX	MidDen	MidBr
OFC	RMTG	0.303449	neuron	atac	ForBr	NEX	MidDen	MidBr
ITC	RMTG	0.320404	neuron	atac	ForBr	NEX	MidDen	MidBr
PVPC	RMTG	0.342945	neuron	atac	ForBr	NEX	MidDen	MidBr
VLPFC	RMTG	0.272464	neuron	atac	ForBr	NEX	MidDen	MidBr
PSC	RMTG	0.256283	neuron	atac	ForBr	NEX	MidDen	MidBr
PAC	RMTG	0.225585	neuron	atac	ForBr	NEX	MidDen	MidBr
PSTC	RMTG	0.296163	neuron	atac	ForBr	NEX	MidDen	MidBr
DLPFC	RMTG	0.246291	neuron	atac	ForBr	NEX	MidDen	MidBr
PMC	RMTG	0.281118	neuron	atac	ForBr	NEX	MidDen	MidBr
EC	RMTG	0.216125	neuron	atac	ForBr	NEX	MidDen	MidBr
ACC	RMTG	0.198025	neuron	atac	ForBr	NEX	MidDen	MidBr
INS	RMTG	0.36119	neuron	atac	ForBr	NEX	MidDen	MidBr
HIPP	AMY	0.0718438	neuron	atac	ForBr	Limbic	ForBr	Limbic
PVC	AMY	0.252087	neuron	atac	ForBr	NEX	ForBr	Limbic
OFC	AMY	0.181369	neuron	atac	ForBr	NEX	ForBr	Limbic
ITC	AMY	0.166208	neuron	atac	ForBr	NEX	ForBr	Limbic
PVPC	AMY	0.208952	neuron	atac	ForBr	NEX	ForBr	Limbic
VLPFC	AMY	0.147487	neuron	atac	ForBr	NEX	ForBr	Limbic
PSC	AMY	0.139172	neuron	atac	ForBr	NEX	ForBr	Limbic
PAC	AMY	0.0974411	neuron	atac	ForBr	NEX	ForBr	Limbic
PSTC	AMY	0.187306	neuron	atac	ForBr	NEX	ForBr	Limbic
DLPFC	AMY	0.152915	neuron	atac	ForBr	NEX	ForBr	Limbic
PMC	AMY	0.1831	neuron	atac	ForBr	NEX	ForBr	Limbic
EC	AMY	0.0286701	neuron	atac	ForBr	NEX	ForBr	Limbic
ACC	AMY	0.0989826	neuron	atac	ForBr	NEX	ForBr	Limbic
INS	AMY	0.216574	neuron	atac	ForBr	NEX	ForBr	Limbic
PVC	HIPP	0.223363	neuron	atac	ForBr	NEX	ForBr	Limbic
OFC	HIPP	0.120031	neuron	atac	ForBr	NEX	ForBr	Limbic
ITC	HIPP	0.146608	neuron	atac	ForBr	NEX	ForBr	Limbic
PVPC	HIPP	0.165803	neuron	atac	ForBr	NEX	ForBr	Limbic
VLPFC	HIPP	0.112125	neuron	atac	ForBr	NEX	ForBr	Limbic
PSC	HIPP	0.094403	neuron	atac	ForBr	NEX	ForBr	Limbic
PAC	HIPP	0.0920913	neuron	atac	ForBr	NEX	ForBr	Limbic
PSTC	HIPP	0.142743	neuron	atac	ForBr	NEX	ForBr	Limbic
DLPFC	HIPP	0.133883	neuron	atac	ForBr	NEX	ForBr	Limbic
PMC	HIPP	0.0996482	neuron	atac	ForBr	NEX	ForBr	Limbic
EC	HIPP	0.0266994	neuron	atac	ForBr	NEX	ForBr	Limbic
ACC	HIPP	0.0996586	neuron	atac	ForBr	NEX	ForBr	Limbic
INS	HIPP	0.144874	neuron	atac	ForBr	NEX	ForBr	Limbic
OFC	PVC	0.0796636	neuron	atac	ForBr	NEX	ForBr	NEX
ITC	PVC	0.089316	neuron	atac	ForBr	NEX	ForBr	NEX
PVPC	PVC	6.34279e-10	neuron	atac	ForBr	NEX	ForBr	NEX
VLPFC	PVC	0.0127247	neuron	atac	ForBr	NEX	ForBr	NEX
PSC	PVC	1.74092e-10	neuron	atac	ForBr	NEX	ForBr	NEX
PAC	PVC	0.0152991	neuron	atac	ForBr	NEX	ForBr	NEX
PSTC	PVC	0.167017	neuron	atac	ForBr	NEX	ForBr	NEX
DLPFC	PVC	0.116907	neuron	atac	ForBr	NEX	ForBr	NEX
PMC	PVC	0.0733551	neuron	atac	ForBr	NEX	ForBr	NEX
EC	PVC	0.194902	neuron	atac	ForBr	NEX	ForBr	NEX
ACC	PVC	0.19299	neuron	atac	ForBr	NEX	ForBr	NEX
INS	PVC	0.0603563	neuron	atac	ForBr	NEX	ForBr	NEX
ITC	OFC	5.298e-11	neuron	atac	ForBr	NEX	ForBr	NEX
PVPC	OFC	5.78742e-10	neuron	atac	ForBr	NEX	ForBr	NEX
VLPFC	OFC	5.36409e-10	neuron	atac	ForBr	NEX	ForBr	NEX
PSC	OFC	6.81462e-10	neuron	atac	ForBr	NEX	ForBr	NEX
PAC	OFC	3.54719e-10	neuron	atac	ForBr	NEX	ForBr	NEX
PSTC	OFC	2.33326e-11	neuron	atac	ForBr	NEX	ForBr	NEX
DLPFC	OFC	4.54238e-11	neuron	atac	ForBr	NEX	ForBr	NEX
PMC	OFC	9.36331e-11	neuron	atac	ForBr	NEX	ForBr	NEX
EC	OFC	0.0040332	neuron	atac	ForBr	NEX	ForBr	NEX
ACC	OFC	2.42778e-11	neuron	atac	ForBr	NEX	ForBr	NEX
INS	OFC	4.09295e-12	neuron	atac	ForBr	NEX	ForBr	NEX
PVPC	ITC	3.84803e-13	neuron	atac	ForBr	NEX	ForBr	NEX
VLPFC	ITC	7.81142e-09	neuron	atac	ForBr	NEX	ForBr	NEX
PSC	ITC	1.55543e-09	neuron	atac	ForBr	NEX	ForBr	NEX
PAC	ITC	0.00131303	neuron	atac	ForBr	NEX	ForBr	NEX
PSTC	ITC	1.32728e-09	neuron	atac	ForBr	NEX	ForBr	NEX
DLPFC	ITC	5.30698e-12	neuron	atac	ForBr	NEX	ForBr	NEX
PMC	ITC	4.66116e-09	neuron	atac	ForBr	NEX	ForBr	NEX
EC	ITC	0.0321743	neuron	atac	ForBr	NEX	ForBr	NEX
ACC	ITC	0.00431557	neuron	atac	ForBr	NEX	ForBr	NEX
INS	ITC	2.5826e-10	neuron	atac	ForBr	NEX	ForBr	NEX
VLPFC	PVPC	1.69463e-11	neuron	atac	ForBr	NEX	ForBr	NEX
PSC	PVPC	1.93168e-11	neuron	atac	ForBr	NEX	ForBr	NEX
PAC	PVPC	4.3839e-11	neuron	atac	ForBr	NEX	ForBr	NEX
PSTC	PVPC	0.0313636	neuron	atac	ForBr	NEX	ForBr	NEX
DLPFC	PVPC	0.0288576	neuron	atac	ForBr	NEX	ForBr	NEX
PMC	PVPC	5.35713e-08	neuron	atac	ForBr	NEX	ForBr	NEX
EC	PVPC	0.0969039	neuron	atac	ForBr	NEX	ForBr	NEX
ACC	PVPC	0.0994484	neuron	atac	ForBr	NEX	ForBr	NEX
INS	PVPC	2.67516e-09	neuron	atac	ForBr	NEX	ForBr	NEX
PSC	VLPFC	6.24529e-11	neuron	atac	ForBr	NEX	ForBr	NEX
PAC	VLPFC	2.32545e-09	neuron	atac	ForBr	NEX	ForBr	NEX
PSTC	VLPFC	3.01351e-10	neuron	atac	ForBr	NEX	ForBr	NEX
DLPFC	VLPFC	1.31389e-08	neuron	atac	ForBr	NEX	ForBr	NEX
PMC	VLPFC	5.17495e-10	neuron	atac	ForBr	NEX	ForBr	NEX
EC	VLPFC	3.68879e-07	neuron	atac	ForBr	NEX	ForBr	NEX
ACC	VLPFC	0.00960769	neuron	atac	ForBr	NEX	ForBr	NEX
INS	VLPFC	5.17902e-10	neuron	atac	ForBr	NEX	ForBr	NEX
PAC	PSC	3.10918e-09	neuron	atac	ForBr	NEX	ForBr	NEX
PSTC	PSC	1.37611e-11	neuron	atac	ForBr	NEX	ForBr	NEX
DLPFC	PSC	1.42308e-12	neuron	atac	ForBr	NEX	ForBr	NEX
PMC	PSC	6.5639e-10	neuron	atac	ForBr	NEX	ForBr	NEX
EC	PSC	0.0219781	neuron	atac	ForBr	NEX	ForBr	NEX
ACC	PSC	0.0177956	neuron	atac	ForBr	NEX	ForBr	NEX
INS	PSC	2.34909e-09	neuron	atac	ForBr	NEX	ForBr	NEX
PSTC	PAC	0.0526794	neuron	atac	ForBr	NEX	ForBr	NEX
DLPFC	PAC	0.00250877	neuron	atac	ForBr	NEX	ForBr	NEX
PMC	PAC	0.00845186	neuron	atac	ForBr	NEX	ForBr	NEX
EC	PAC	3.73055e-09	neuron	atac	ForBr	NEX	ForBr	NEX
ACC	PAC	0.0307422	neuron	atac	ForBr	NEX	ForBr	NEX
INS	PAC	0.01703	neuron	atac	ForBr	NEX	ForBr	NEX
DLPFC	PSTC	2.29254e-11	neuron	atac	ForBr	NEX	ForBr	NEX
PMC	PSTC	1.38304e-08	neuron	atac	ForBr	NEX	ForBr	NEX
EC	PSTC	0.0255599	neuron	atac	ForBr	NEX	ForBr	NEX
ACC	PSTC	1.03782e-09	neuron	atac	ForBr	NEX	ForBr	NEX
INS	PSTC	9.70333e-07	neuron	atac	ForBr	NEX	ForBr	NEX
PMC	DLPFC	2.37453e-08	neuron	atac	ForBr	NEX	ForBr	NEX
EC	DLPFC	0.0141996	neuron	atac	ForBr	NEX	ForBr	NEX
ACC	DLPFC	2.21291e-11	neuron	atac	ForBr	NEX	ForBr	NEX
INS	DLPFC	0.0584492	neuron	atac	ForBr	NEX	ForBr	NEX
EC	PMC	0.0169133	neuron	atac	ForBr	NEX	ForBr	NEX
ACC	PMC	1.2371e-09	neuron	atac	ForBr	NEX	ForBr	NEX
INS	PMC	2.18667e-09	neuron	atac	ForBr	NEX	ForBr	NEX
ACC	EC	4.17249e-10	neuron	atac	ForBr	NEX	ForBr	NEX
INS	EC	0.079515	neuron	atac	ForBr	NEX	ForBr	NEX
INS	ACC	0.103296	neuron	atac	ForBr	NEX	ForBr	NEX
