# Supplementary material for: A multi-regional human brain atlas of chromatin accessibility and gene expression facilitates promoter-isoform resolution genetic fine-mapping
Source: Nat Commun. 2024 Nov 22;15:10113. doi: 10.1038/s41467-024-54448-y (PMC11584674; doi:10.1038/s41467-024-54448-y)
Supplement: Supplementary file 17 — SourceData_Figure2 [file 41467_2024_54448_MOESM17_ESM.xlsx]

## Sheet: Figure 2
2b									# source data for Figure 2a can be found at Supplementary Table 6
Ref	group	cell	brain region	broad brain region	pval	OR	FDR
Hypothalamic.GABAergic.Neurons	Skene	neuron	ARC	Dien	2.53699348691474e-15	4.8297	6.08878436859537e-13
Medium.Spiny.Neuron	Skene	neuron	MDT	Dien	5.27300899853821e-11	2.88241	6.32761079824585e-09
Dopaminergic.Neuroblast	Skene	neuron	VTA	Midbrain	8.53782147093462e-10	15.7709	6.83025717674769e-08
pyramidal.SS	Skene	neuron	DRN	Midbrain	1.47163457111354e-09	6.48487	8.82980742668122e-08
Hypothalamic.Dopaminergic.Neurons	Skene	neuron	ARC	Dien	4.25508967264726e-09	3.08884	2.04244304287068e-07
pyramidal.CA1	Skene	neuron	HIPP	Limbic	1.16120915592449e-08	9.23958	4.64483662369794e-07
pyramidal.SS	Skene	neuron	PVC	Neocortex	3.99329208566408e-08	2.90533	1.19798762569922e-06
Serotonergic.Neuron	Skene	neuron	ARC	Dien	3.51621355215347e-07	2.47888	9.37656947240927e-06
Serotonergic.Neuron	Skene	neuron	NAC	BasalGanglia	1.99158520663323e-06	3.95529	4.77980449591975e-05
Dopaminergic.Adult	Skene	neuron	VTA	Midbrain	2.79217049591291e-06	8.73864	6.09200835471908e-05
interneurons	Skene	neuron	MDT	Dien	0.000359636	1.87853	0.00616519
Oligodendrocytes	Skene	neuron	DRN	Midbrain	0.000386271	3.46475	0.00618034
Dopaminergic.Neuroblast	Skene	neuron	HAB	Dien	0.000787955	2.68374	0.0118193
pyramidal.CA1	Skene	neuron	DRN	Midbrain	0.00103999	3.0722	0.0146821
pyramidal.CA1	Skene	neuron	MDT	Dien	0.0011635	1.71911	0.0155133
Hypothalamic.Dopaminergic.Neurons	Skene	neuron	VTA	Midbrain	0.0013335	6.67998	0.0162226
Medium.Spiny.Neuron	Skene	neuron	ARC	Dien	0.00166031	1.67438	0.0177252
interneurons	Skene	neuron	HAB	Dien	0.00169866	2.26907	0.0177252
Vascular.Leptomeningeal.Cells	Skene	neuron	HIPP	Limbic	0.0022873	4.8089	0.0211135
Medium.Spiny.Neuron	Skene	neuron	PVC	Neocortex	0.00262589	1.79464	0.0233412
pyramidal.SS	Skene	neuron	MDT	Dien	0.00401034	1.6907	0.0343744
Dopaminergic.Adult	Skene	neuron	ARC	Dien	0.00482671	1.61239	0.0373681
interneurons	Skene	neuron	ARC	Dien	0.00482671	1.61239	0.0373681
Oligodendrocyte.Precursor	Skene	neuron	EC	Neocortex	0.00586	2.45541	0.04395
pyramidal.CA1	Skene	neuron	NAC	BasalGanglia	0.00701253	2.15737	0.0498854
pyramidal.CA1	Skene	neuron	ARC	Dien	0.00878595	1.51541	0.0602465
pyramidal.CA1	Skene	neuron	PVC	Neocortex	0.0110875	1.61758	0.0700261
Serotonergic.Neuron	Skene	neuron	EC	Neocortex	0.0141282	2.36124	0.0783254
Dopaminergic.Neuroblast	Skene	neuron	EC	Neocortex	0.0144547	2.48643	0.0783254
Hypothalamic.Dopaminergic.Neurons	Skene	neuron	GP	BasalGanglia	0.0186011	3.01167	0.0911077
Vascular.Leptomeningeal.Cells	Skene	neuron	DRN	Midbrain	0.0195072	2.49917	0.0936347
pyramidal.SS	Skene	neuron	VTA	Midbrain	0.0255443	3.77916	0.120208
Oligodendrocyte.Precursor	Skene	neuron	DRN	Midbrain	0.0276647	2.32939	0.127683
Dopaminergic.Adult	Skene	neuron	MDT	Dien	0.0301939	1.45679	0.136727
Hypothalamic.GABAergic.Neurons	Skene	neuron	VTA	Midbrain	0.0316058	4.58068	0.14047
pyramidal.CA1	Skene	neuron	EC	Neocortex	0.0406416	1.89004	0.171123
Medium.Spiny.Neuron	Skene	neuron	DRN	Midbrain	0.0453835	2.09854	0.181534
Dopaminergic.Neuroblast	Skene	neuron	DRN	Midbrain	0.0495261	2.35893	0.194718
Hypothalamic.GABAergic.Neurons	Skene	neuron	DRN	Midbrain	0.0605342	2.4609	0.227003
Dopaminergic.Adult	Skene	neuron	HAB	Dien	0.0670646	1.61361	0.243081
pyramidal.SS	Skene	neuron	GP	BasalGanglia	0.06786	2.16579	0.243081
Vascular.Leptomeningeal.Cells	Skene	neuron	PVC	Neocortex	0.0781283	1.42236	0.271751
Oligodendrocyte.Precursor	Skene	neuron	MDT	Dien	0.0801106	1.34103	0.274665
Dopaminergic.Adult	Skene	neuron	GP	BasalGanglia	0.0865466	2.02297	0.289573
Dopaminergic.Neuroblast	Skene	neuron	ARC	Dien	0.0883747	1.36729	0.289573
Oligodendrocytes	Skene	neuron	MDT	Dien	0.0889476	1.31909	0.289573
Dopaminergic.Neuroblast	Skene	neuron	HIPP	Limbic	0.0901537	2.92509	0.289573
Vascular.Leptomeningeal.Cells	Skene	neuron	VTA	Midbrain	0.0964293	2.84238	0.300559
Medium.Spiny.Neuron	Skene	neuron	HAB	Dien	0.109609	1.48038	0.33726
Oligodendrocyte.Precursor	Skene	neuron	VTA	Midbrain	0.111909	2.65408	0.337735
Vascular.Leptomeningeal.Cells	Skene	neuron	EC	Neocortex	0.112578	1.69927	0.337735
Medium.Spiny.Neuron	Skene	neuron	GP	BasalGanglia	0.114819	1.86215	0.340206
Vascular.Leptomeningeal.Cells	Skene	neuron	MDT	Dien	0.120639	1.29462	0.353091
pyramidal.SS	Skene	neuron	NAC	BasalGanglia	0.147725	1.5365	0.404776
Hypothalamic.GABAergic.Neurons	Skene	neuron	HAB	Dien	0.148418	1.58848	0.404776
pyramidal.CA1	Skene	neuron	HAB	Dien	0.151007	1.39228	0.40721
interneurons	Skene	neuron	EC	Neocortex	0.15901	1.55133	0.417033
Dopaminergic.Adult	Skene	neuron	DRN	Midbrain	0.159863	1.67939	0.417033
Hypothalamic.Dopaminergic.Neurons	Skene	neuron	HAB	Dien	0.162931	1.50287	0.420467
Hypothalamic.GABAergic.Neurons	Skene	neuron	NAC	BasalGanglia	0.165822	1.66496	0.423375
Oligodendrocytes	Skene	neuron	EC	Neocortex	0.174167	1.51254	0.44
pyramidal.SS	Skene	neuron	ARC	Dien	0.177603	1.21764	0.444006
Dopaminergic.Adult	Skene	neuron	HIPP	Limbic	0.181332	2.09486	0.444077
interneurons	Skene	neuron	GP	BasalGanglia	0.191692	1.66875	0.458302
Vascular.Leptomeningeal.Cells	Skene	neuron	ARC	Dien	0.197653	1.203	0.458302
Oligodendrocyte.Precursor	Skene	neuron	ARC	Dien	0.198962	1.19458	0.458302
Oligodendrocytes	Skene	neuron	HAB	Dien	0.211399	1.32911	0.469775
Serotonergic.Neuron	Skene	neuron	VTA	Midbrain	0.266672	2.02448	0.566384
Hypothalamic.Dopaminergic.Neurons	Skene	neuron	NAC	BasalGanglia	0.274756	1.39128	0.578434
Hypothalamic.Dopaminergic.Neurons	Skene	neuron	EC	Neocortex	0.29365	1.40586	0.607551
pyramidal.SS	Skene	neuron	HAB	Dien	0.333931	1.20179	0.656914
Serotonergic.Neuron	Skene	neuron	DRN	Midbrain	0.371913	1.309	0.702827
Dopaminergic.Neuroblast	Skene	neuron	GP	BasalGanglia	0.380727	1.37019	0.713863
Oligodendrocytes	Skene	neuron	PVC	Neocortex	0.422531	1.07007	0.774869
Oligodendrocyte.Precursor	Skene	neuron	HIPP	Limbic	0.422949	1.4028	0.774869
Dopaminergic.Adult	Skene	neuron	EC	Neocortex	0.432431	1.14494	0.783104
Dopaminergic.Adult	Skene	neuron	NAC	BasalGanglia	0.459399	1.09838	0.817273
pyramidal.CA1	Skene	neuron	GP	BasalGanglia	0.465258	1.14803	0.821043
Medium.Spiny.Neuron	Skene	neuron	HIPP	Limbic	0.47337	1.26752	0.823253
Serotonergic.Neuron	Skene	neuron	GP	BasalGanglia	0.478826	1.16767	0.82675
interneurons	Skene	neuron	DRN	Midbrain	0.497955	1.09896	0.847583
Hypothalamic.GABAergic.Neurons	Skene	neuron	GP	BasalGanglia	0.529466	1.13665	0.865269
interneurons	Skene	neuron	PVC	Neocortex	0.573405	0.977001	0.897968
Oligodendrocyte.Precursor	Skene	neuron	GP	BasalGanglia	0.579341	1.00125	0.897968
Hypothalamic.Dopaminergic.Neurons	Skene	neuron	HIPP	Limbic	0.636802	0.996015	0.939457
Oligodendrocyte.Precursor	Skene	neuron	HAB	Dien	0.659897	0.903027	0.949822
Medium.Spiny.Neuron	Skene	neuron	EC	Neocortex	0.67901	0.871567	0.949822
Dopaminergic.Neuroblast	Skene	neuron	NAC	BasalGanglia	0.684822	0.85877	0.949822
Dopaminergic.Neuroblast	Skene	neuron	PVC	Neocortex	0.68768	0.893047	0.949822
interneurons	Skene	neuron	VTA	Midbrain	0.700125	0.836247	0.949822
Oligodendrocytes	Skene	neuron	VTA	Midbrain	0.708832	0.816028	0.949822
Serotonergic.Neuron	Skene	neuron	HIPP	Limbic	0.713896	0.804027	0.949822
Vascular.Leptomeningeal.Cells	Skene	neuron	HAB	Dien	0.722868	0.841593	0.949822
Dopaminergic.Neuroblast	Skene	neuron	MDT	Dien	0.726722	0.878972	0.949822
Medium.Spiny.Neuron	Skene	neuron	VTA	Midbrain	0.728724	0.771219	0.949822
Hypothalamic.GABAergic.Neurons	Skene	neuron	PVC	Neocortex	0.74543	0.833936	0.949822
pyramidal.CA1	Skene	neuron	VTA	Midbrain	0.74876	0.72784	0.949822
pyramidal.SS	Skene	neuron	HIPP	Limbic	0.750685	0.723425	0.949822
interneurons	Skene	neuron	NAC	BasalGanglia	0.771652	0.772898	0.949822
interneurons	Skene	neuron	HIPP	Limbic	0.773119	0.676884	0.949822
Vascular.Leptomeningeal.Cells	Skene	neuron	GP	BasalGanglia	0.773956	0.70741	0.949822
Serotonergic.Neuron	Skene	neuron	HAB	Dien	0.775957	0.780998	0.949822
Serotonergic.Neuron	Skene	neuron	MDT	Dien	0.79977	0.835976	0.964546
Hypothalamic.GABAergic.Neurons	Skene	neuron	EC	Neocortex	0.812589	0.64894	0.970255
Hypothalamic.Dopaminergic.Neurons	Skene	neuron	MDT	Dien	0.875587	0.75139	0.999465
Oligodendrocyte.Precursor	Skene	neuron	NAC	BasalGanglia	0.877744	0.626325	0.999465
Dopaminergic.Adult	Skene	neuron	PVC	Neocortex	0.888856	0.741346	0.999465
Oligodendrocytes	Skene	neuron	NAC	BasalGanglia	0.897563	0.598675	0.999465
Hypothalamic.GABAergic.Neurons	Skene	neuron	MDT	Dien	0.907042	0.694158	0.999465
Serotonergic.Neuron	Skene	neuron	PVC	Neocortex	0.916463	0.68603	0.999465
Medium.Spiny.Neuron	Skene	neuron	NAC	BasalGanglia	0.91957	0.565343	0.999465
Oligodendrocyte.Precursor	Skene	neuron	PVC	Neocortex	0.920729	0.698901	0.999465
Hypothalamic.Dopaminergic.Neurons	Skene	neuron	DRN	Midbrain	0.920745	0.393295	0.999465
Vascular.Leptomeningeal.Cells	Skene	neuron	NAC	BasalGanglia	0.936351	0.499316	0.999465
Hypothalamic.Dopaminergic.Neurons	Skene	neuron	PVC	Neocortex	0.942412	0.611443	0.999465
Oligodendrocytes	Skene	neuron	ARC	Dien	0.950035	0.716799	0.999465
Oligodendrocytes	Skene	neuron	GP	BasalGanglia	0.958344	0.312842	0.999465
pyramidal.SS	Skene	neuron	EC	Neocortex	0.960196	0.395268	0.999465
Hypothalamic.GABAergic.Neurons	Skene	neuron	HIPP	Limbic	1	0	1
Oligodendrocytes	Skene	neuron	HIPP	Limbic	1	0	1
Cell Projection Organization (GO)	pathway	neuron	ARC	Dien	4.83943039960956e-14	1.98302	3.39728014052591e-09
Synapse (GO)	pathway	neuron	MDT	Dien	2.48387178395634e-13	2.08509	6.25864660237413e-09
Cholesterol Biosynthesis (Re)	pathway	neuron	HAB	Dien	2.67463530015988e-13	36.4033	6.25864660237413e-09
Generic Transcription Pathway (Re)	pathway	neuron	EC	Neocortex	1.13646177495141e-08	3.92638	4.43220092231052e-05
Pos. Reg. of Stem Cell Proliferation (GO)	pathway	neuron	VTA	Midbrain	1.34815948384721e-08	30.5868	4.9810945140039e-05
Gluconeogenesis (Re)	pathway	neuron	PVC	Neocortex	3.74924114512859e-06	8.08261	0.00506148
GABA B Receptor Activation (Re)	pathway	neuron	GP	BasalGanglia	6.49314797898353e-06	15.7582	0.00719115
Synapse (GO)	pathway	neuron	HAB	Dien	9.30381671303347e-06	1.99878	0.00854045
Synapse (GO)	pathway	neuron	GP	BasalGanglia	1.06254197139855e-05	2.84843	0.00927345
Synapse (GO)	pathway	neuron	VTA	Midbrain	3.48913264043178e-05	4.1312	0.0202427
Sensory Organ Morphogenesis (GO)	pathway	neuron	DRN	Midbrain	9.76137605587917e-05	4.06466	0.0362565
G Protein Coupled Receptor Signaling Pathway Coupled to Cyclic Nucleotide Second Messenger (GO)	pathway	neuron	NAC	BasalGanglia	0.000106346	3.80518	0.0378961
Epidermal Cell Differentiation (GO)	pathway	neuron	HIPP	Limbic	0.000230718	10.0148	0.0560429
G Protein Coupled Receptor Signaling Pathway Coupled to Cyclic Nucleotide Second Messenger (GO)	pathway	neuron	GP	BasalGanglia	0.000463115	4.81195	0.0840473
Cell Projection Organization (GO)	pathway	neuron	MDT	Dien	0.00165709	1.35863	0.163611
G Protein Coupled Receptor Signaling Pathway Coupled to Cyclic Nucleotide Second Messenger (GO)	pathway	neuron	ARC	Dien	0.00217295	1.93368	0.190151
Synapse (GO)	pathway	neuron	PVC	Neocortex	0.00385907	1.4091	0.258539
Sensory Organ Morphogenesis (GO)	pathway	neuron	VTA	Midbrain	0.00404357	5.11679	0.263809
GABA B Receptor Activation (Re)	pathway	neuron	ARC	Dien	0.012475	2.68365	0.446036
Cell Projection Organization (GO)	pathway	neuron	DRN	Midbrain	0.0133933	1.72968	0.463097
GABA B Receptor Activation (Re)	pathway	neuron	MDT	Dien	0.0158932	2.68286	0.505563
Cell Projection Organization (GO)	pathway	neuron	GP	BasalGanglia	0.0260093	1.70109	0.634417
Pos. Reg. of Stem Cell Proliferation (GO)	pathway	neuron	GP	BasalGanglia	0.037868	4.28756	0.746095
Cell Projection Organization (GO)	pathway	neuron	VTA	Midbrain	0.0384211	2.1054	0.752977
Synapse (GO)	pathway	neuron	ARC	Dien	0.0436417	1.20584	0.786664
Sensory Organ Morphogenesis (GO)	pathway	neuron	ARC	Dien	0.0475179	1.40872	0.813689
Sensory Organ Morphogenesis (GO)	pathway	neuron	GP	BasalGanglia	0.0540816	2.30302	0.846469
Pos. Reg. of Stem Cell Proliferation (GO)	pathway	neuron	HAB	Dien	0.0657137	2.44875	0.900293
Sensory Organ Morphogenesis (GO)	pathway	neuron	MDT	Dien	0.0837749	1.35505	0.95998
G Protein Coupled Receptor Signaling Pathway Coupled to Cyclic Nucleotide Second Messenger (GO)	pathway	neuron	MDT	Dien	0.0931616	1.42617	0.992354
Generic Transcription Pathway (Re)	pathway	neuron	VTA	Midbrain	0.111348	2.26063	1
Epidermal Cell Differentiation (GO)	pathway	neuron	EC	Neocortex	0.13922	2.07058	1
Sensory Organ Morphogenesis (GO)	pathway	neuron	HIPP	Limbic	0.140234	2.37993	1
Generic Transcription Pathway (Re)	pathway	neuron	MDT	Dien	0.152001	1.19499	1
G Protein Coupled Receptor Signaling Pathway Coupled to Cyclic Nucleotide Second Messenger (GO)	pathway	neuron	VTA	Midbrain	0.157036	2.91292	1
Epidermal Cell Differentiation (GO)	pathway	neuron	DRN	Midbrain	0.160537	2.23169	1
Synapse (GO)	pathway	neuron	DRN	Midbrain	0.162508	1.34226	1
G Protein Coupled Receptor Signaling Pathway Coupled to Cyclic Nucleotide Second Messenger (GO)	pathway	neuron	DRN	Midbrain	0.171116	1.8933	1
Sensory Organ Morphogenesis (GO)	pathway	neuron	HAB	Dien	0.171972	1.41849	1
Pos. Reg. of Stem Cell Proliferation (GO)	pathway	neuron	MDT	Dien	0.180963	1.5028	1
Generic Transcription Pathway (Re)	pathway	neuron	HIPP	Limbic	0.189634	1.8159	1
Cell Projection Organization (GO)	pathway	neuron	HIPP	Limbic	0.201043	1.4633	1
G Protein Coupled Receptor Signaling Pathway Coupled to Cyclic Nucleotide Second Messenger (GO)	pathway	neuron	HIPP	Limbic	0.215662	2.352	1
Pos. Reg. of Stem Cell Proliferation (GO)	pathway	neuron	DRN	Midbrain	0.222035	2.31973	1
Synapse (GO)	pathway	neuron	NAC	BasalGanglia	0.235832	1.18681	1
Epidermal Cell Differentiation (GO)	pathway	neuron	HAB	Dien	0.253224	1.5063	1
GABA B Receptor Activation (Re)	pathway	neuron	NAC	BasalGanglia	0.262115	2.0835	1
Cell Projection Organization (GO)	pathway	neuron	NAC	BasalGanglia	0.262882	1.15449	1
Gluconeogenesis (Re)	pathway	neuron	HAB	Dien	0.29811	1.90999	1
Epidermal Cell Differentiation (GO)	pathway	neuron	ARC	Dien	0.340894	1.17837	1
Epidermal Cell Differentiation (GO)	pathway	neuron	VTA	Midbrain	0.36482	2.24772	1
Synapse (GO)	pathway	neuron	HIPP	Limbic	0.365644	1.24191	1
G Protein Coupled Receptor Signaling Pathway Coupled to Cyclic Nucleotide Second Messenger (GO)	pathway	neuron	EC	Neocortex	0.380455	1.29427	1
Epidermal Cell Differentiation (GO)	pathway	neuron	PVC	Neocortex	0.394784	1.16771	1
Synapse (GO)	pathway	neuron	EC	Neocortex	0.39922	1.08625	1
GABA B Receptor Activation (Re)	pathway	neuron	HAB	Dien	0.409808	1.46352	1
GABA B Receptor Activation (Re)	pathway	neuron	DRN	Midbrain	0.43616	1.79073	1
Pos. Reg. of Stem Cell Proliferation (GO)	pathway	neuron	ARC	Dien	0.443011	1.12161	1
Sensory Organ Morphogenesis (GO)	pathway	neuron	PVC	Neocortex	0.458868	1.05247	1
Cell Projection Organization (GO)	pathway	neuron	EC	Neocortex	0.46305	1.04109	1
Pos. Reg. of Stem Cell Proliferation (GO)	pathway	neuron	NAC	BasalGanglia	0.463215	1.30053	1
Cholesterol Biosynthesis (Re)	pathway	neuron	MDT	Dien	0.513149	1.13928	1
Gluconeogenesis (Re)	pathway	neuron	NAC	BasalGanglia	0.546131	1.29981	1
GABA B Receptor Activation (Re)	pathway	neuron	EC	Neocortex	0.56414	1.22907	1
Generic Transcription Pathway (Re)	pathway	neuron	ARC	Dien	0.591081	0.973188	1
G Protein Coupled Receptor Signaling Pathway Coupled to Cyclic Nucleotide Second Messenger (GO)	pathway	neuron	PVC	Neocortex	0.657681	0.91067	1
Sensory Organ Morphogenesis (GO)	pathway	neuron	NAC	BasalGanglia	0.671816	0.87933	1
Sensory Organ Morphogenesis (GO)	pathway	neuron	EC	Neocortex	0.688715	0.854073	1
Epidermal Cell Differentiation (GO)	pathway	neuron	GP	BasalGanglia	0.689337	0.86185	1
Gluconeogenesis (Re)	pathway	neuron	ARC	Dien	0.725104	0.802361	1
Cell Projection Organization (GO)	pathway	neuron	PVC	Neocortex	0.740058	0.925151	1
GABA B Receptor Activation (Re)	pathway	neuron	PVC	Neocortex	0.792555	0.680028	1
Epidermal Cell Differentiation (GO)	pathway	neuron	MDT	Dien	0.794885	0.780065	1
Cell Projection Organization (GO)	pathway	neuron	HAB	Dien	0.813853	0.857245	1
Generic Transcription Pathway (Re)	pathway	neuron	DRN	Midbrain	0.817264	0.703215	1
Pos. Reg. of Stem Cell Proliferation (GO)	pathway	neuron	PVC	Neocortex	0.835524	0.650726	1
Generic Transcription Pathway (Re)	pathway	neuron	GP	BasalGanglia	0.853133	0.628988	1
G Protein Coupled Receptor Signaling Pathway Coupled to Cyclic Nucleotide Second Messenger (GO)	pathway	neuron	HAB	Dien	0.905936	0.550582	1
Epidermal Cell Differentiation (GO)	pathway	neuron	NAC	BasalGanglia	0.915379	0.403517	1
Generic Transcription Pathway (Re)	pathway	neuron	PVC	Neocortex	0.915935	0.756847	1
Generic Transcription Pathway (Re)	pathway	neuron	NAC	BasalGanglia	0.932427	0.595746	1
Gluconeogenesis (Re)	pathway	neuron	MDT	Dien	0.967194	0.284367	1
Generic Transcription Pathway (Re)	pathway	neuron	HAB	Dien	0.99999	0.136311	1
Gluconeogenesis (Re)	pathway	neuron	EC	Neocortex	1	0	1
Gluconeogenesis (Re)	pathway	neuron	VTA	Midbrain	1	0	1
Gluconeogenesis (Re)	pathway	neuron	DRN	Midbrain	1	0	1
Gluconeogenesis (Re)	pathway	neuron	HIPP	Limbic	1	0	1
Gluconeogenesis (Re)	pathway	neuron	GP	BasalGanglia	1	0	1
GABA B Receptor Activation (Re)	pathway	neuron	VTA	Midbrain	1	0	1
GABA B Receptor Activation (Re)	pathway	neuron	HIPP	Limbic	1	0	1
Cholesterol Biosynthesis (Re)	pathway	neuron	PVC	Neocortex	1	0	1
Cholesterol Biosynthesis (Re)	pathway	neuron	EC	Neocortex	1	0	1
Cholesterol Biosynthesis (Re)	pathway	neuron	VTA	Midbrain	1	0	1
Cholesterol Biosynthesis (Re)	pathway	neuron	NAC	BasalGanglia	1	0	1
Cholesterol Biosynthesis (Re)	pathway	neuron	DRN	Midbrain	1	0	1
Cholesterol Biosynthesis (Re)	pathway	neuron	HIPP	Limbic	1	0	1
Cholesterol Biosynthesis (Re)	pathway	neuron	GP	BasalGanglia	1	0	1
Cholesterol Biosynthesis (Re)	pathway	neuron	ARC	Dien	1	0	1
Pos. Reg. of Stem Cell Proliferation (GO)	pathway	neuron	EC	Neocortex	1	0	1
Pos. Reg. of Stem Cell Proliferation (GO)	pathway	neuron	HIPP	Limbic	1	0	1
StrIn	Corces	neuron	GP	BasalGanglia	0	10.1664	1e-100
HipEx	Corces	neuron	HIPP	Limbic	3.71216474280782e-54	17.8828	3.52655650566743e-52
NigralNeu	Corces	neuron	VTA	Midbrain	2.03588522439453e-52	5.97972	1.91373211093086e-50
NigralNeu	Corces	neuron	ARC	Dien	1.62015728543851e-28	7.66919	1.50674627545781e-26
IsoEx	Corces	neuron	PVC	Neocortex	1.87096472677678e-17	3.0921	1.72128754863464e-15
NigralNeu	Corces	neuron	MDT	Dien	4.84249934785304e-17	2.39613	4.40667440654626e-15
IsoIn	Corces	neuron	VTA	Midbrain	6.06196681707e-08	2.59378	5.455770135363e-06
IsoIn	Corces	neuron	MDT	Dien	1.44941607544028e-05	1.76385	0.00128998
NigralNeu	Corces	neuron	NAC	BasalGanglia	2.30771537373818e-05	2.93944	0.00203079
HipEx	Corces	neuron	DRN	Midbrain	0.00107651	1.44578	0.0936567
HipEx	Corces	neuron	PVC	Neocortex	0.997921	0.386976	1
HipEx	Corces	neuron	MDT	Dien	1	0.258504	1
HipEx	Corces	neuron	VTA	Midbrain	0.999989	0.321394	1
HipEx	Corces	neuron	NAC	BasalGanglia	0.908577	0.612589	1
HipEx	Corces	neuron	GP	BasalGanglia	1	0.0256732	1
HipEx	Corces	neuron	ARC	Dien	0.990625	0.352293	1
IsoEx	Corces	neuron	MDT	Dien	1	0.374649	1
IsoEx	Corces	neuron	VTA	Midbrain	1	0.117136	1
IsoEx	Corces	neuron	NAC	BasalGanglia	0.999754	0.26862	1
IsoEx	Corces	neuron	DRN	Midbrain	0.93422	0.859768	1
IsoEx	Corces	neuron	HIPP	Limbic	0.994993	0.268231	1
IsoEx	Corces	neuron	GP	BasalGanglia	1	0.0353158	1
IsoEx	Corces	neuron	ARC	Dien	1	0	1
IsoIn	Corces	neuron	PVC	Neocortex	0.930656	0.602008	1
IsoIn	Corces	neuron	NAC	BasalGanglia	0.769473	0.760398	1
IsoIn	Corces	neuron	DRN	Midbrain	0.968623	0.723025	1
IsoIn	Corces	neuron	HIPP	Limbic	0.92889	0.377971	1
IsoIn	Corces	neuron	GP	BasalGanglia	1	0.222175	1
IsoIn	Corces	neuron	ARC	Dien	0.18409	1.47374	1
NigralNeu	Corces	neuron	PVC	Neocortex	0.999986	0.142834	1
NigralNeu	Corces	neuron	DRN	Midbrain	0.996548	0.65975	1
NigralNeu	Corces	neuron	HIPP	Limbic	0.881857	0.543231	1
NigralNeu	Corces	neuron	GP	BasalGanglia	0.427405	1.02952	1
StrIn	Corces	neuron	PVC	Neocortex	1	0.13344	1
StrIn	Corces	neuron	MDT	Dien	1	0.330299	1
StrIn	Corces	neuron	VTA	Midbrain	1	0.315697	1
StrIn	Corces	neuron	NAC	BasalGanglia	0.999997	0.126582	1
StrIn	Corces	neuron	DRN	Midbrain	1	0.0561291	1
StrIn	Corces	neuron	HIPP	Limbic	1	0	1
StrIn	Corces	neuron	ARC	Dien	1	0.0607818	1
