# Supplementary material for: A multi-regional human brain atlas of chromatin accessibility and gene expression facilitates promoter-isoform resolution genetic fine-mapping
Source: Nat Commun. 2024 Nov 22;15:10113. doi: 10.1038/s41467-024-54448-y (PMC11584674; doi:10.1038/s41467-024-54448-y)
Supplement: Supplementary file 18 — SourceData_Figure3 [file 41467_2024_54448_MOESM18_ESM.xlsx]

## Sheet: Figure 3
3b																3c									3d										3e
seqnames	start	end	OCR_logFC	OCR_t	OCR_P	OCR_FDR	gene_logFC	gene/isoform_t	gene/isoform_P	gene/isoform_FDR	gene/isoform_ID	contrast				promoter-isoform				promoter (OCR)					Brain region	pval	beta	SE	Ref	traits_group	FDR	group			Brain region	OR	FDR	Ref	group	P
chr6	165985506	165987328	2.68295	12.6433	3.97748629260457e-19	2.22356050244767e-17	3.5528	8.00539	2.33728880820349e-12	4.51924002946302e-11	ENST00000647768	ForeBr vs BasGan				promoter-isoform	brain region	CPM	group	promoter (OCR)	brain region	CPM			Midbrain	0.01015	0.12692	0.054682	ADHD	neuropsychiatric and behavioral	0.070035	isoform			Forebrain	2.7582	4.29064313678442e-23	pLI0.9	RareEtc	9.53476252618761e-25
chr11	123356954	123358878	-1.36306	-11.1617	7.68161657465523e-17	2.4332124592457e-15	-2.01018	-5.48376	3.35836008681324e-07	2.7823234891413e-06	ENST00000638157	ForeBr vs BasGan				ENST00000615680	Forebrain	439.007	long	chr13:35855318-35855966	Forebrain	6.81506			BasalGanglia	0.20102	0.046865	0.055925	ADHD	neuropsychiatric and behavioral	0.3312	isoform			BasalGanglia	2.92028	1.89497124558914e-16	pLI0.9	RareEtc	8.42209442484064e-18
chr3	63442963	63443610	-1.85631	-11.1228	8.94109818801759e-17	2.78903377670455e-15	-2.04368	-6.65808	1.65913005470531e-09	2.05502148360033e-08	ENST00000467934	ForeBr vs BasGan				ENST00000360631	Forebrain	346.676	long	chr13:36130026-36132312	Forebrain	45.2872			Forebrain	0.55199	-0.0055784	0.042686	ADHD	neuropsychiatric and behavioral	0.653668	isoform			Midbrain	2.80172	2.96933345911722e-14	pLI0.9	RareEtc	1.97955563941148e-15
chr17	39152411	39152750	-2.06331	-10.437	1.31814501079473e-15	3.15936908832939e-14	-1.21439	-2.87179	0.004993	0.0148261	ENST00000444911	ForeBr vs BasGan				ENST00000615680	Forebrain	183.297	long	chr13:35855318-35855966	Forebrain	5.90607			Midbrain	0.24107	0.035414	0.050384	Amyotrophic lateral sclerosis	neurological	0.363135	isoform			BasalGanglia	3.92985	2.47874092191332e-13	SFARI Rare	RareEtc	2.20332526392295e-14
chr3	184338439	184339278	-0.93824	-9.78012	2.75911562630424e-14	4.90211944461745e-13	-1.2408	-4.21262	5.75502184505304e-05	0.000293739	ENST00000453072	ForeBr vs BasGan				ENST00000360631	Forebrain	394.513	long	chr13:36130026-36132312	Forebrain	21.6556			BasalGanglia	0.4172	0.010577	0.050594	Amyotrophic lateral sclerosis	neurological	0.51405	isoform			BasalGanglia	3.68838	7.2932490495383e-13	SFARI	RareEtc	8.10361005504256e-14
chr10	80407823	80409197	-1.04567	-9.4364	7.69034296528509e-14	1.24363016512636e-12	0.429497	2.46515	0.0154689	0.0385259	ENST00000615554	ForeBr vs BasGan				ENST00000615680	Forebrain	175.813	long	chr13:35855318-35855966	Midbrain	5.44096			Forebrain	0.44797	0.004948	0.037831	Amyotrophic lateral sclerosis	neurological	0.542279	isoform			Forebrain	2.79436	1.74531258906419e-10	SFARI Rare	RareEtc	2.32708345208559e-11
chr12	110346008	110346292	-1.8044	-8.99334	5.2387928074783e-13	7.10619126224367e-12	-1.10488	-2.80614	0.00606504	0.0175228	ENST00000553144	ForeBr vs BasGan				ENST00000360631	Forebrain	215.872	long	chr13:36130026-36132312	Midbrain	25.3911			Midbrain	0.01246	0.10991	0.049004	Alzheimer's Disease	neurological	0.0781582	isoform			Forebrain	2.49698	9.06281140227913e-09	SFARI	RareEtc	1.40977066257675e-09
chr11	83681996	83682869	-1.605	-8.85026	8.89524828144747e-13	1.14954236068127e-11	-2.13659	-9.2656	5.47299428176993e-15	1.68223976572339e-13	ENST00000426717	ForeBr vs BasGan				ENST00000615680	Midbrain	41.2942	long	chr13:35855318-35855966	Forebrain	8.19049			BasalGanglia	0.044145	0.083961	0.049256	Alzheimer's Disease	neurological	0.14123	isoform			Midbrain	3.19493	1.29652265365044e-08	SFARI Rare	RareEtc	2.30492916204523e-09
chr1	39408436	39409716	-0.971331	-8.4293	5.34916122670595e-12	5.86769786905493e-11	-3.47457	-14.7092	1.19091801152897e-26	1.48983843242274e-24	ENST00000530275	ForeBr vs BasGan				ENST00000360631	Midbrain	90.8471	long	chr13:36130026-36132312	Forebrain	36.0824			Forebrain	0.63936	-0.013318	0.037331	Alzheimer's Disease	neurological	0.700251	isoform			Midbrain	2.86302	1.73863385623102e-07	SFARI	RareEtc	3.86363079162449e-08
chr2	40511826	40512710	2.2636	8.3224	8.24786162605557e-12	8.71318993845919e-11	2.87323	7.30221	8.06894280483658e-11	1.25706693011838e-09	ENST00000403092	ForeBr vs BasGan				ENST00000615680	Forebrain	187.047	long	chr13:35855318-35855966	Forebrain	10.2361			Midbrain	0.086929	0.071772	0.052775	Autism	neuropsychiatric and behavioral	0.214218	isoform			BasalGanglia	3.4527	0.000553076	SCHEMA P0.01	RareEtc	0.000224869
chr2	241035308	241036492	-1.30937	-8.29078	8.54295009813622e-12	8.99479341696349e-11	-1.30529	-3.25481	0.00157476	0.00542259	ENST00000493358	ForeBr vs BasGan				ENST00000360631	Forebrain	342.919	long	chr13:36130026-36132312	Forebrain	21.1701			BasalGanglia	0.26199	0.034275	0.053787	Autism	neuropsychiatric and behavioral	0.384624	isoform			Midbrain	2.2036	0.05166	SCHEMA P0.01	RareEtc	0.0356291
chr3	180601438	180602816	-0.933885	-8.31416	8.79811147456937e-12	9.24152611274465e-11	-1.04465	-2.62063	0.0102196	0.0271784	ENST00000492617	ForeBr vs BasGan				ENST00000615680	Forebrain	136.707	long	chr13:35855318-35855966	Midbrain	5.27302			Forebrain	0.2935	0.021981	0.040466	Autism	neuropsychiatric and behavioral	0.393486	isoform			Forebrain	1.53133	0.171643	SCHEMA P0.01	RareEtc	0.1335
chr14	69191264	69192179	-0.829762	-8.02176	3.01145509652033e-11	2.84939127868043e-10	1.014	2.73196	0.00745634	0.0208724	ENST00000409018	ForeBr vs BasGan				ENST00000360631	Forebrain	395.881	long	chr13:36130026-36132312	Midbrain	29.8255			Forebrain	0.0049226	0.12725	0.049291	BD & SCZ shared	neuropsychiatric and behavioral	0.0566099	isoform			Limbic_NEC	4.36196	8.30079882605796e-08	SFARI Rare	RareEtc	1.72359260288784e-09
chr3	10707112	10707834	-1.15989	-7.95744	3.23817305833117e-11	3.04303012143265e-10	-0.489645	-4.57261	1.395354832873e-05	8.30047026117037e-05	ENST00000646379	ForeBr vs BasGan				ENST00000615680	Midbrain	36.0221	long	chr13:35855318-35855966	Forebrain	8.94009			BasalGanglia	0.0069184	0.16485	0.066965	BD & SCZ shared	neuropsychiatric and behavioral	0.0595639	isoform			Limbic_NEC	3.94626	2.86320115116163e-07	SFARI	RareEtc	1.34212553960701e-08
chr15	34428355	34428644	2.20319	7.99895	3.55531907535618e-11	3.31490901914405e-10	-0.621523	-5.91058	5.22040866842022e-08	4.98529102610206e-07	ENST00000565885	ForeBr vs BasGan				ENST00000360631	Midbrain	144.088	long	chr13:36130026-36132312	Forebrain	38.4093			Midbrain	0.055612	0.10325	0.06482	BD & SCZ shared	neuropsychiatric and behavioral	0.157651	isoform			Limbic_NEC	2.26506	0.000128858	pLI0.9	RareEtc	8.05361562156189e-06
chr11	1408643	1409916	-1.15114	-7.91004	4.24532041984885e-11	3.90148495475326e-10	-1.61986	-7.73574	1.16012004838261e-11	2.04409884581218e-10	ENST00000524702	ForeBr vs BasGan				ENST00000615680	Forebrain	284.564	long	chr13:35855318-35855966	Forebrain	3.65544			Forebrain	0.039401	0.082164	0.046742	Bipolar Disorder	neuropsychiatric and behavioral	0.14123	isoform			ARC_Dien	2.02526	0.00574642	pLI0.9	RareEtc	0.00116724
chr12	56188678	56190622	-0.790545	-7.65422	1.2869536395328e-10	1.07500617718724e-09	0.301862	2.44486	0.0163233	0.0403088	ENST00000550164	ForeBr vs BasGan				ENST00000360631	Forebrain	460.626	long	chr13:36130026-36132312	Forebrain	12.1848			BasalGanglia	0.048129	0.10355	0.062255	Bipolar Disorder	neuropsychiatric and behavioral	0.144387	isoform			ARC_Dien	2.47079	0.0145736	SFARI	RareEtc	0.00369013
chr13	35855318	35855966	-1.22561	-7.62778	1.50498768791771e-10	1.2414257737271e-09	-1.45855	-10.7422	3.5802325927907e-18	1.68256815808206e-16	ENST00000615680	ForeBr vs BasGan				ENST00000615680	Forebrain	167.723	long	chr13:35855318-35855966	Forebrain	3.07476			Midbrain	0.12708	0.071198	0.062434	Bipolar Disorder	neuropsychiatric and behavioral	0.24357	isoform			ARC_Dien	2.49723	0.0159522	SFARI Rare	RareEtc	0.00448657
chr12	110345324	110345739	-1.57499	-7.57358	1.53477129768528e-10	1.26407916156422e-09	-1.10488	-2.80614	0.00606504	0.0175228	ENST00000553144	ForeBr vs BasGan				ENST00000360631	Forebrain	302.452	long	chr13:36130026-36132312	Forebrain	32.1825			BasalGanglia	0.0071981	0.14561	0.059492	BMI	non-brain related	0.0595639	isoform			ARC_Dien	2.20947	0.290227	SCHEMA P0.01	RareEtc	0.163253
chr1	24415232	24416359	-0.917603	-7.60932	1.65007256432067e-10	1.3505045444045e-09	0.570599	2.79753	0.00618865	0.0178305	ENST00000374399	ForeBr vs BasGan				ENST00000615680	Forebrain	197.34	long	chr13:35855318-35855966	Forebrain	10.5626			Midbrain	0.064885	0.091154	0.060164	BMI	non-brain related	0.172195	isoform			Limbic_NEC	1.52496	0.446975	SCHEMA P0.01	RareEtc	0.321263
chr3	37860313	37863348	-0.612608	-7.58763	1.67260337952366e-10	1.36698422225229e-09	0.681903	2.41945	0.0174168	0.0425554	ENST00000438136	ForeBr vs BasGan				ENST00000360631	Forebrain	328.9	long	chr13:36130026-36132312	Forebrain	30.7052			Forebrain	0.56998	-0.0083206	0.047191	BMI	non-brain related	0.653668	isoform			BasalGanglia	3.58435	2.01848833025982e-06	Synapse (GO)	pathway	9.50189865018982e-11
chr7	37197139	37197547	1.944	7.42009	3.27379694393463e-10	2.52777119683763e-09	2.16601	6.07643	2.37703991593735e-08	2.39546852218456e-07	ENST00000472359	ForeBr vs BasGan				ENST00000615680	Forebrain	469.904	long	chr13:35855318-35855966	Midbrain	6.37915			Forebrain	0.042331	0.075668	0.043881	Coronary Artery Disease	non-brain related	0.14123	isoform			BasalGanglia	4.67969	5.822690565866e-06	Postsynapse (GO)	pathway	5.48198518652356e-10
chr5	108747658	108748237	-1.12545	-7.23008	7.09464963159365e-10	5.13726950705034e-09	-2.5995	-8.11951	1.33040747405593e-12	2.72396031103759e-11	ENST00000509035	ForeBr vs BasGan				ENST00000360631	Forebrain	362.971	long	chr13:36130026-36132312	Midbrain	21.2638			Midbrain	0.13104	0.065468	0.058373	Coronary Artery Disease	non-brain related	0.244372	isoform			BasalGanglia	3.61915	1.61577995031703e-05	Synapse Part (GO)	pathway	2.28185277547949e-09
chr1	235882731	235884032	1.67045	7.23653	7.10553498430713e-10	5.14457390654078e-09	2.09331	5.01667	2.3158569401366e-06	1.63772585195641e-05	ENST00000489585	ForeBr vs BasGan				ENST00000615680	Forebrain	233.881	long	chr13:35855318-35855966	Forebrain	10.3361			BasalGanglia	0.56704	-0.0097419	0.057697	Coronary Artery Disease	non-brain related	0.653668	isoform			Forebrain	3.39996	7.60617271679823e-05	Postsynapse (GO)	pathway	1.43222194921588e-08
chr5	59767842	59768968	-0.972621	-7.00744	1.65685907746347e-09	1.11910599640894e-08	-3.19587	-10.7674	3.52606164548698e-18	1.67087239337281e-16	ENST00000507116	ForeBr vs BasGan				ENST00000360631	Forebrain	304.346	long	chr13:36130026-36132312	Forebrain	41.0985			Forebrain	0.14835	0.046474	0.044532	Crohn's Disease	non-brain related	0.269372	isoform			Forebrain	2.78021	9.03330480956744e-05	Synapse Part (GO)	pathway	2.12618387458632e-08
chr2	53859231	53860457	-0.789636	-6.9843	2.02686396220809e-09	1.34539867142731e-08	1.28145	2.95595	0.00392005	0.012055	ENST00000406625	ForeBr vs BasGan				ENST00000615680	Midbrain	68.5971	long	chr13:35855318-35855966	Forebrain	3.57518			Midbrain	0.24209	0.041179	0.058861	Crohn's Disease	non-brain related	0.363135	isoform			Midbrain	3.3935	0.000233873	Synapse Part (GO)	pathway	6.60565839097774e-08
chr12	123532961	123534595	-0.691231	-6.83531	3.19141789483269e-09	2.03754068212933e-08	0.418828	2.74673	0.00718893	0.020269	ENST00000376874	ForeBr vs BasGan				ENST00000360631	Midbrain	168.174	long	chr13:36130026-36132312	Forebrain	18.3634			BasalGanglia	0.81466	-0.051815	0.05788	Crohn's Disease	non-brain related	0.838978	isoform			Forebrain	2.48899	0.000242408	Synapse (GO)	pathway	8.95650926667941e-08
chr22	38793399	38794494	-1.02649	-6.60871	8.16295969745972e-09	4.808235451455e-08	-0.821553	-2.5439	0.0125087	0.0322315	ENST00000216068	ForeBr vs BasGan				ENST00000615680	Forebrain	191.37	long	chr13:35855318-35855966	Forebrain	10.0304			Midbrain	0.034302	0.13009	0.071433	Type 2 Diabetes	non-brain related	0.14123	isoform			Midbrain	4.50373	0.000319203	Guanyl Nucleotide Exchange Factor Activity (GO)	pathway	1.3523631122319e-07
chr3	44584399	44585567	0.876488	6.57673	1.02197502197698e-08	5.90979422333704e-08	1.42308	3.93638	0.00015388	0.000706434	ENST00000412641	ForeBr vs BasGan				ENST00000360631	Forebrain	247.38	long	chr13:36130026-36132312	Forebrain	28.1737			BasalGanglia	0.10076	0.088187	0.069042	Type 2 Diabetes	non-brain related	0.219592	isoform			Midbrain	2.90309	0.00117983	Synapse (GO)	pathway	6.66478950984019e-07
chr2	80305297	80305575	-1.06279	-6.55539	1.04575828860988e-08	6.0352393789572e-08	-1.73834	-8.68977	9.28825161426658e-14	2.27835348420539e-12	ENST00000541047	ForeBr vs BasGan				ENST00000615680	Forebrain	181.155	long	chr13:35855318-35855966	Forebrain	7.48328			Forebrain	0.18933	0.047922	0.054432	Type 2 Diabetes	non-brain related	0.326594	isoform			Midbrain	27.5604	0.00446786	Reg. of ARF Protein Signal Transduction (GO)	pathway	4.416747989012e-06
chr22	28442118	28443309	-0.734178	-6.52223	1.1804183681793e-08	6.74658699082997e-08	1.0099	2.63276	0.00987391	0.0263973	ENST00000490475	ForeBr vs BasGan				ENST00000360631	Forebrain	243.089	long	chr13:36130026-36132312	Forebrain	48.6413			BasalGanglia	0.0015471	0.17777	0.060084	Drinks per week	neuropsychiatric and behavioral	0.0266875	isoform			Midbrain	3.38653	0.0121148	Postsynapse (GO)	pathway	1.31167651780526e-05
chr4	185656562	185657954	1.11452	6.48059	1.39969326895336e-08	7.88883611175613e-08	1.74289	4.09125	8.94672203254314e-05	0.000437372	ENST00000418609	ForeBr vs BasGan				ENST00000615680	Midbrain	66.6956	long	chr13:35855318-35855966	Forebrain	5.77132			Midbrain	0.2378	0.044306	0.062105	Drinks per week	neuropsychiatric and behavioral	0.363135	isoform			Forebrain	2.83475	0.0192653	Guanyl Nucleotide Exchange Factor Activity (GO)	pathway	2.72070540210937e-05
chr7	64882133	64883702	1.11588	6.50563	1.43454471346869e-08	8.06761824440205e-08	1.87373	5.0191	2.41363560260774e-06	1.70110317682382e-05	ENST00000527278	ForeBr vs BasGan				ENST00000360631	Midbrain	135.244	long	chr13:36130026-36132312	Forebrain	21.0653			Forebrain	0.27236	0.027741	0.0458	Drinks per week	neuropsychiatric and behavioral	0.386773	isoform			Midbrain	3.90462	0.0796822	Reg. of RAS Protein Signal Transduction (GO)	pathway	0.000244911
chr5	147055851	147056566	1.19431	6.3893	1.99648940741667e-08	1.09283661442129e-07	2.0581	5.51334	2.92255274086047e-07	2.45212171617468e-06	ENST00000394414	ForeBr vs BasGan				ENST00000615680	Forebrain	93.5643	long	chr13:35855318-35855966	Midbrain	5.7212			BasalGanglia	0.081737	0.11053	0.079314	Height	non-brain related	0.208883	isoform			Forebrain	11.1259	0.173788	Reg. of ARF Protein Signal Transduction (GO)	pathway	0.000998076
chr7	134779070	134780785	-0.979255	-6.34432	2.38568603384663e-08	1.28629290762388e-07	-1.18968	-3.97949	0.000134454	0.000627153	ENST00000422748	ForeBr vs BasGan				ENST00000360631	Forebrain	287.498	long	chr13:36130026-36132312	Midbrain	16.9477			Forebrain	0.12451	0.07193	0.062397	Height	non-brain related	0.24357	isoform			Forebrain	2.77876	0.179592	Reg. of RAS Protein Signal Transduction (GO)	pathway	0.00106694
chr2	225040826	225043153	-0.900599	-6.28707	2.98830067487343e-08	1.58095618419314e-07	-0.801586	-4.3406	3.56301454607617e-05	0.000191056	ENST00000258390	ForeBr vs BasGan				ENST00000615680	Forebrain	137.92	long	chr13:35855318-35855966	Forebrain	9.97985			Midbrain	0.3253	0.036461	0.080497	Height	non-brain related	0.423504	isoform			BasalGanglia	7.95995	0.748716	Reg. of ARF Protein Signal Transduction (GO)	pathway	0.031897
chr9	134642177	134642417	-1.68519	-6.27169	3.12217390061832e-08	1.64499104106291e-07	-2.10928	-5.69381	1.27336254903493e-07	1.13865371611344e-06	ENST00000371817	ForeBr vs BasGan				ENST00000360631	Forebrain	413.759	long	chr13:36130026-36132312	Forebrain	28.7925			Forebrain	0.0077692	0.11087	0.045817	Inflammatory Bowel Disease	non-brain related	0.0595639	isoform			BasalGanglia	1.73524	1	Guanyl Nucleotide Exchange Factor Activity (GO)	pathway	0.0870949
chr2	10811896	10813366	-0.636099	-6.28148	3.24188443577357e-08	1.70252390049975e-07	1.31256	4.8635	4.34733124484729e-06	2.88668332659446e-05	ENST00000272227	ForeBr vs BasGan				ENST00000615680	Forebrain	552.24	long	chr13:35855318-35855966	Midbrain	7.90334			Midbrain	0.05712	0.097674	0.061838	Inflammatory Bowel Disease	non-brain related	0.157651	isoform			BasalGanglia	1.55701	1	Reg. of RAS Protein Signal Transduction (GO)	pathway	0.228398
chr13	112894043	112894485	-1.57022	-6.20394	4.40294506507239e-08	2.2563998959696e-07	-1.95071	-4.94335	3.26942328392013e-06	2.234999195729e-05	ENST00000375608	ForeBr vs BasGan				ENST00000360631	Forebrain	422.176	long	chr13:36130026-36132312	Midbrain	34.3301			BasalGanglia	0.35854	0.021834	0.060252	Inflammatory Bowel Disease	non-brain related	0.458134	isoform			Limbic_NEC	4.23042	0.000362438	Synapse Part (GO)	pathway	5.08114362412666e-07
chr12	66804509	66805055	1.32817	6.1904	4.57573809192286e-08	2.337764643169e-07	2.6519	6.66409	1.64753366336924e-09	2.04268048847862e-08	ENST00000540433	ForeBr vs BasGan				ENST00000615680	Midbrain	227.907	long	chr13:35855318-35855966	BasalGanglia	17.3044			Midbrain	0.043881	0.096844	0.056719	Insomnia	neuropsychiatric and behavioral	0.14123	isoform			Limbic_NEC	3.77365	0.000541221	Synapse (GO)	pathway	9.44438569612927e-07
chr20	61599116	61600470	1.46159	6.1903	4.69503487077294e-08	2.39395634673965e-07	2.03289	5.23546	9.25464376239473e-07	7.12903900662303e-06	ENST00000543233	ForeBr vs BasGan				ENST00000360631	Midbrain	236.348	long	chr13:36130026-36132312	BasalGanglia	21.4771			Forebrain	0.095772	0.055476	0.042475	Insomnia	neuropsychiatric and behavioral	0.219592	isoform			Limbic_NEC	4.5693	0.00243265	Postsynapse (GO)	pathway	8.83655823901775e-06
chr3	63278066	63279883	1.00446	6.12081	6.3734777203952e-08	3.16795523683465e-07	2.47957	6.9098	5.53358942480237e-10	7.39585509661085e-09	ENST00000478300	ForeBr vs BasGan				ENST00000615680	Forebrain	124.915	long	chr13:35855318-35855966	Forebrain	7.73779			BasalGanglia	0.12593	0.062322	0.054387	Insomnia	neuropsychiatric and behavioral	0.24357	isoform			ARC_Dien	37.083	0.0168321	Reg. of ARF Protein Signal Transduction (GO)	pathway	0.000136125
chr16	352236	353543	-1.0186	-5.96282	1.11929842409251e-07	5.30159178267098e-07	-0.658121	-3.75399	0.000298424	0.00125531	ENST00000262320	ForeBr vs BasGan				ENST00000360631	Forebrain	518.636	long	chr13:36130026-36132312	Forebrain	34.5064			BasalGanglia	0.028225	0.11022	0.057776	Depression	neuropsychiatric and behavioral	0.14123	isoform			ARC_Dien	6.85711	0.0168321	Reg. of RAS Protein Signal Transduction (GO)	pathway	0.000136551
chr2	42493522	42495284	-0.782025	-5.95741	1.14103706430062e-07	5.39581297934534e-07	-1.25263	-5.91817	4.93964115933944e-08	4.73887353553194e-07	ENST00000405592	ForeBr vs BasGan				ENST00000615680	Forebrain	156.48	long	chr13:35855318-35855966	Forebrain	12.4437			Midbrain	0.12281	0.067091	0.057782	Depression	neuropsychiatric and behavioral	0.24357	isoform			ARC_Dien	2.78599	0.135524	Synapse (GO)	pathway	0.00265449
chr19	53537303	53539008	-1.19472	-5.9435	1.15982728792045e-07	5.47850775559702e-07	-1.18911	-2.88302	0.00483187	0.0144024	ENST00000504033	ForeBr vs BasGan				ENST00000360631	Forebrain	495.129	long	chr13:36130026-36132312	Forebrain	34.8578			Forebrain	0.21485	0.035221	0.044598	Depression	neuropsychiatric and behavioral	0.344759	isoform			ARC_Dien	2.83383	0.192078	Synapse Part (GO)	pathway	0.00490455
chr16	1772662	1772885	-1.55504	-5.95437	1.17452535972189e-07	5.54189545195924e-07	0.65132	2.39085	0.0187708	0.0454202	ENST00000568449	ForeBr vs BasGan				ENST00000615680	Midbrain	33.0461	long	chr13:35855318-35855966	Forebrain	6.97431			Forebrain	0.043984	0.080673	0.047279	Multiple Sclerosis	neurological	0.14123	isoform			Limbic_NEC	15.6498	0.275274	Reg. of ARF Protein Signal Transduction (GO)	pathway	0.00932285
chr7	105521277	105522890	0.609842	5.90617	1.46921740053185e-07	6.80526416176848e-07	-0.417896	-2.42168	0.0173443	0.0424275	ENST00000481939	ForeBr vs BasGan				ENST00000360631	Midbrain	277.587	long	chr13:36130026-36132312	Forebrain	22.5136			Midbrain	0.094	0.083943	0.063758	Multiple Sclerosis	neurological	0.219592	isoform			ARC_Dien	2.938	0.524851	Guanyl Nucleotide Exchange Factor Activity (GO)	pathway	0.0333826
chr10	73358091	73359068	-0.699171	-5.87941	1.49916277329186e-07	6.93251128283163e-07	-0.760156	-2.34678	0.0209281	0.04967	ENST00000310715	ForeBr vs BasGan				ENST00000615680	Forebrain	64.4288	long	chr13:35855318-35855966	Midbrain	6.54981			BasalGanglia	0.28027	0.036821	0.06326	Multiple Sclerosis	neurological	0.386773	isoform			ARC_Dien	2.623	0.525479	Postsynapse (GO)	pathway	0.033533
chr1	45012597	45012991	-1.07779	-5.86572	1.57892292579792e-07	7.27152884324838e-07	1.15693	3.40934	0.000953105	0.00349248	ENST00000651476	ForeBr vs BasGan				ENST00000360631	Forebrain	393.936	long	chr13:36130026-36132312	Midbrain	32.4006			BasalGanglia	0.0013007	0.18396	0.061079	Neuroticism	neuropsychiatric and behavioral	0.0266875	isoform			Limbic_NEC	2.44527	0.597997	Guanyl Nucleotide Exchange Factor Activity (GO)	pathway	0.0432782
chr17	75515297	75516684	-0.794735	-5.86701	1.62748298835159e-07	7.4756290465808e-07	0.864645	2.82862	0.00568639	0.016555	ENST00000583454	ForeBr vs BasGan				ENST00000615680	Forebrain	263.512	long	chr13:35855318-35855966	BasalGanglia	9.53736			Forebrain	0.2016	0.03993	0.047767	Neuroticism	neuropsychiatric and behavioral	0.3312	isoform			Limbic_NEC	2.5558	0.770709	Reg. of RAS Protein Signal Transduction (GO)	pathway	0.079127
chr1	33255417	33256918	-0.738046	-5.83982	1.75104836208883e-07	7.99296229567542e-07	0.781085	3.34126	0.00119399	0.00425914	ENST00000539719	ForeBr vs BasGan				ENST00000360631	Forebrain	356.939	long	chr13:36130026-36132312	BasalGanglia	21.1556			Midbrain	0.62608	-0.020414	0.063497	Neuroticism	neuropsychiatric and behavioral	0.696766	isoform
chr8	104703326	104704637	-0.926431	-5.73571	2.6397370276267e-07	1.165613516912e-06	-2.14456	-6.49698	3.56191836964764e-09	4.16444848638243e-08	ENST00000518180	ForeBr vs BasGan				ENST00000615680	Midbrain	94.7378	long	chr13:35855318-35855966	Forebrain	11.3172			Midbrain	0.68549	-0.025567	0.052921	Parkinson Disease	neurological	0.73519	isoform
chr1	40257338	40258620	-0.787434	-5.71442	2.96748446724236e-07	1.29645683231522e-06	-0.377308	-3.10397	0.00250903	0.00814002	ENST00000479131	ForeBr vs BasGan				ENST00000360631	Midbrain	180.704	long	chr13:36130026-36132312	Forebrain	34.7125			Forebrain	0.69257	-0.020013	0.039775	Parkinson Disease	neurological	0.73519	isoform
chr5	167284548	167285194	1.23657	5.67377	3.43401776278821e-07	1.48244337310336e-06	-0.396125	-2.41536	0.0175538	0.0428401	ENST00000518659	ForeBr vs BasGan				ENST00000615680	Forebrain	42.1669	long	chr13:35855318-35855966	Forebrain	10.2636			BasalGanglia	0.8683	-0.057795	0.051675	Parkinson Disease	neurological	0.881069	isoform
chr14	55350435	55350796	1.19068	5.62998	4.10914224554264e-07	1.74859802451127e-06	-0.936143	-2.49682	0.0141816	0.0357903	ENST00000555280	ForeBr vs BasGan				ENST00000360631	Forebrain	547.03	long	chr13:36130026-36132312	Forebrain	35.8134			Forebrain	0.27482	0.026376	0.044083	Rheumatoid Arthritis	non-brain related	0.386773	isoform
chr7	148339196	148340026	-0.832042	-5.58261	5.32378566377716e-07	2.21751768148352e-06	-1.34799	-4.88696	4.1076666448795e-06	2.74796308702901e-05	ENST00000463592	ForeBr vs BasGan				ENST00000615680	Forebrain	233.391	long	chr13:35855318-35855966	Forebrain	9.3839			BasalGanglia	0.29654	0.030387	0.056863	Rheumatoid Arthritis	non-brain related	0.393486	isoform
chr3	47281654	47283509	-0.628	-5.43914	8.7944368624485e-07	3.51400647562905e-06	0.715599	3.02848	0.00318341	0.0100213	ENST00000433449	ForeBr vs BasGan				ENST00000360631	Forebrain	390.081	long	chr13:36130026-36132312	Forebrain	43.7308			Midbrain	0.94897	-0.09377	0.057352	Rheumatoid Arthritis	non-brain related	0.94897	isoform
chrX	153829312	153830451	-0.597191	-5.40824	9.77176008787839e-07	3.86986954012302e-06	-1.70814	-4.65741	1.02138936299452e-05	6.25738537270393e-05	ENST00000475140	ForeBr vs BasGan				ENST00000615680	BasalGanglia	420.679	long	chr13:35855318-35855966	Forebrain	13.1624			Forebrain	5.8087e-05	0.18239	0.047312	Ever smoker	neuropsychiatric and behavioral	0.002004	isoform
chr12	112380870	112382977	-0.536264	-5.39314	1.04684563640372e-06	4.12370115672056e-06	-0.227161	-2.86915	0.00507374	0.0150231	ENST00000550722	ForeBr vs BasGan				ENST00000360631	BasalGanglia	93.4842	long	chr13:36130026-36132312	Forebrain	20.8718			Midbrain	0.029509	0.12118	0.064177	Ever smoker	neuropsychiatric and behavioral	0.14123	isoform
chr22	29766354	29767708	-0.706859	-5.35095	1.18042922162236e-06	4.60285195445632e-06	0.982271	2.74207	0.00727483	0.0204743	ENST00000344318	ForeBr vs BasGan				ENST00000615680	Midbrain	41.8197	long	chr13:35855318-35855966	Forebrain	6.30197			BasalGanglia	0.031074	0.11586	0.062109	Ever smoker	neuropsychiatric and behavioral	0.14123	isoform
chr2	99335814	99338062	-0.554757	-5.37006	1.18469739080251e-06	4.61806723999836e-06	-0.557349	-2.55907	0.0120347	0.0311383	ENST00000264255	ForeBr vs BasGan				ENST00000360631	Midbrain	88.8668	long	chr13:36130026-36132312	Forebrain	29.1133			BasalGanglia	0.1758	0.046847	0.05029	Ischemic stroke	neurological	0.311031	isoform
chr22	23856664	23858758	-0.693695	-5.32765	1.30495095354692e-06	5.0431070496356e-06	0.933151	3.03657	0.00309013	0.0097694	ENST00000345044	ForeBr vs BasGan				ENST00000615680	Forebrain	175.988	long	chr13:35855318-35855966	BasalGanglia	30.1615			Midbrain	0.57788	-0.010142	0.051618	Ischemic stroke	neurological	0.653668	isoform
chr3	52896841	52898118	-0.698838	-5.32129	1.37289648446604e-06	5.28447068998677e-06	-0.422715	-3.04009	0.00302613	0.00960103	ENST00000504329	ForeBr vs BasGan				ENST00000360631	Forebrain	327.42	long	chr13:36130026-36132312	BasalGanglia	28.5694			Forebrain	0.79069	-0.032588	0.040291	Ischemic stroke	neurological	0.82663	isoform
chr19	47778077	47779522	-0.966546	-5.29869	1.46928638759017e-06	5.62297728252355e-06	0.939091	4.40744	2.73160113879973e-05	0.000150605	ENST00000509570	ForeBr vs BasGan				ENST00000615680	BasalGanglia	266.144	long	chr13:35855318-35855966	BasalGanglia	19.6135			Forebrain	2.9633e-05	0.21356	0.053166	Schizophrenia	neuropsychiatric and behavioral	0.002004	isoform
chr3	53045031	53047039	-0.664949	-5.28745	1.54607245985303e-06	5.89378029611117e-06	-1.05801	-2.46386	0.0154963	0.0385788	ENST00000483069	ForeBr vs BasGan				ENST00000360631	BasalGanglia	116.438	long	chr13:36130026-36132312	BasalGanglia	21.8993			BasalGanglia	0.0021011	0.19881	0.069439	Schizophrenia	neuropsychiatric and behavioral	0.0289952	isoform
chr2	99140845	99142076	-0.523782	-5.30007	1.55377295482739e-06	5.92068675201097e-06	1.16904	2.66184	0.0091173	0.024752	ENST00000355053	ForeBr vs BasGan				ENST00000615680	Midbrain	17.7376	long	chr13:35855318-35855966	Forebrain	10.3996			Midbrain	0.035573	0.12815	0.071007	Schizophrenia	neuropsychiatric and behavioral	0.14123	isoform
chr19	7394494	7395761	-1.06382	-5.26215	1.66010183113387e-06	6.29058206324067e-06	0.778134	4.80305	6.03025127157979e-06	3.87858320860993e-05	ENST00000319670	ForeBr vs BasGan				ENST00000360631	Midbrain	127.12	long	chr13:36130026-36132312	Forebrain	26.5544			Forebrain	0.04503	0.072449	0.042738	Ulcerative Colitis	non-brain related	0.14123	isoform
chr1	203795308	203796567	-0.590543	-5.18498	2.32757486189384e-06	8.57637232762314e-06	0.496861	2.35669	0.0204078	0.0486473	ENST00000466470	ForeBr vs BasGan				ENST00000615680	Forebrain	104.877	long	chr13:35855318-35855966	Forebrain	5.44111			Midbrain	0.10184	0.073538	0.057849	Ulcerative Colitis	non-brain related	0.219592	isoform
chr5	142769487	142771748	-0.512426	-5.13748	2.79024033956871e-06	1.01279224781252e-05	-1.38897	-6.09067	2.37823493569403e-08	2.39546852218456e-07	ENST00000642734	ForeBr vs BasGan				ENST00000360631	Forebrain	285.498	long	chr13:36130026-36132312	Forebrain	28.2491			BasalGanglia	0.38334	0.016699	0.05628	Ulcerative Colitis	non-brain related	0.480917	isoform
chr5	95283727	95285673	0.840695	5.10649	3.17989537303891e-06	1.14193108052075e-05	3.45387	8.69724	9.59721479904276e-14	2.34557152869819e-12	ENST00000515393	ForeBr vs BasGan				ENST00000615680	Forebrain	105.741	long	chr13:35855318-35855966	BasalGanglia	25.6096			Midbrain	0.0092758	0.046623	0.0198	ADHD	neuropsychiatric and behavioral	0.064003	DEG
chr12	64780230	64781711	0.938804	5.04077	3.85030519407375e-06	1.36016080378898e-05	2.59182	5.73592	1.05716064945579e-07	9.55569344269647e-07	ENST00000544190	ForeBr vs BasGan				ENST00000360631	Forebrain	339.485	long	chr13:36130026-36132312	BasalGanglia	26.1204			Forebrain	0.076208	0.031049	0.021696	ADHD	neuropsychiatric and behavioral	0.246537	DEG
chrX	155026580	155027615	0.665919	5.02886	4.09509082258261e-06	1.43975790195893e-05	0.826033	2.69204	0.00833954	0.0229948	ENST00000369498	ForeBr vs BasGan				ENST00000615680	Forebrain	191.951	long	chr13:35855318-35855966	Forebrain	3.94995			BasalGanglia	0.34186	0.0077659	0.019062	ADHD	neuropsychiatric and behavioral	0.50188	DEG
chr2	231463681	231465530	-0.429703	-4.96209	5.45425400373474e-06	1.87312611633025e-05	-0.721394	-2.34543	0.0210726	0.0499467	ENST00000454824	ForeBr vs BasGan				ENST00000360631	Forebrain	357.426	long	chr13:36130026-36132312	Forebrain	17.0835			Midbrain	0.22202	0.01405	0.018356	Amyotrophic lateral sclerosis	neurological	0.403142	DEG
chr2	231463681	231465530	-0.429703	-4.96209	5.45425400373474e-06	1.87312611633025e-05	0.346189	3.65534	0.00041967	0.00170015	ENST00000322723	ForeBr vs BasGan				ENST00000615680	Forebrain	257.872	long	chr13:35855318-35855966	Midbrain	7.58086			Forebrain	0.27011	0.012396	0.020238	Amyotrophic lateral sclerosis	neurological	0.453009	DEG
chr1	33349104	33350672	-0.476669	-4.92161	6.19077160878307e-06	2.10465158236661e-05	0.817143	3.52234	0.000648767	0.00247971	ENST00000485928	ForeBr vs BasGan				ENST00000360631	Forebrain	327.107	long	chr13:36130026-36132312	Midbrain	24.3671			BasalGanglia	0.67579	-0.0079991	0.017544	Amyotrophic lateral sclerosis	neurological	0.777158	DEG
chr3	10707984	10708815	-0.787934	-4.90237	6.48013885112791e-06	2.19375305033332e-05	-0.489645	-4.57261	1.395354832873e-05	8.30047026117037e-05	ENST00000646379	ForeBr vs BasGan				ENST00000615680	BasalGanglia	510.627	long	chr13:35855318-35855966	Forebrain	5.41918			Forebrain	0.072459	0.028302	0.019414	Alzheimer's Disease	neurological	0.246537	DEG
chr7	101817627	101817843	-0.930441	-4.86609	7.4056975950039e-06	2.47602862672262e-05	2.05304	4.15064	7.02591281524534e-05	0.000351436	ENST00000292535	ForeBr vs BasGan				ENST00000360631	BasalGanglia	187.153	long	chr13:36130026-36132312	Forebrain	21.4642			BasalGanglia	0.31314	0.0082214	0.016883	Alzheimer's Disease	neurological	0.46971	DEG
chr19	45496385	45497376	-0.882278	-4.78752	1.01759788076895e-05	3.31484539434295e-05	1.13988	3.40052	0.00097105	0.00355096	ENST00000245923	ForeBr vs BasGan				ENST00000615680	BasalGanglia	416.809	long	chr13:35855318-35855966	BasalGanglia	27.3598			Midbrain	0.50688	-0.00030829	0.017872	Alzheimer's Disease	neurological	0.624549	DEG
chr6	38639169	38640705	-0.464355	-4.7892	1.02401341362217e-05	3.33433915783914e-05	-0.54297	-5.15084	1.40607091660139e-06	1.04267618059771e-05	ENST00000481247	ForeBr vs BasGan				ENST00000360631	BasalGanglia	103.341	long	chr13:36130026-36132312	BasalGanglia	23.9998			Forebrain	0.17337	0.019896	0.021144	Autism	neuropsychiatric and behavioral	0.352196	DEG
chr13	52599376	52600667	1.01297	4.77833	1.06284529853992e-05	3.44962677956092e-05	1.15708	3.40269	0.000976728	0.00356859	ENST00000613769	ForeBr vs BasGan				ENST00000615680	Forebrain	175.925	long	chr13:35855318-35855966	Forebrain	4.51872			Midbrain	0.19938	0.016355	0.019382	Autism	neuropsychiatric and behavioral	0.374745	DEG
chr17	5191267	5192353	-0.802595	-4.73914	1.18839953997723e-05	3.82070515871703e-05	0.663737	3.86367	0.000203037	0.000899732	ENST00000575779	ForeBr vs BasGan				ENST00000360631	Forebrain	379.999	long	chr13:36130026-36132312	Forebrain	17.2533			BasalGanglia	0.40213	0.0045591	0.018395	Autism	neuropsychiatric and behavioral	0.554939	DEG
chr1	148951589	148953287	0.668925	4.74041	1.26108257732873e-05	4.03554170538944e-05	-0.450849	-4.04313	0.000106526	0.00051216	ENST00000479408	ForeBr vs BasGan				ENST00000615680	Forebrain	166.205	long	chr13:35855318-35855966	Midbrain	6.09332			BasalGanglia	0.0001055	0.082464	0.022249	BD & SCZ shared	neuropsychiatric and behavioral	0.00534612	DEG
chr12	53500516	53501763	-0.569024	-4.72474	1.30480779515075e-05	4.16373422337369e-05	0.726531	2.77831	0.00653821	0.0187134	ENST00000550147	ForeBr vs BasGan				ENST00000360631	Forebrain	274.239	long	chr13:36130026-36132312	Midbrain	30.4666			Forebrain	0.017965	0.052736	0.025137	BD & SCZ shared	neuropsychiatric and behavioral	0.100836	DEG
chr9	127877004	127878669	-0.545865	-4.71364	1.33019968033985e-05	4.23714512866594e-05	1.36439	5.87456	6.15215854730398e-08	5.79544453514855e-07	ENST00000644144	ForeBr vs BasGan				ENST00000615680	Forebrain	69.9473	long	chr13:35855318-35855966	Forebrain	9.71333			Midbrain	0.37817	0.0072699	0.023429	BD & SCZ shared	neuropsychiatric and behavioral	0.532525	DEG
chr1	16351895	16353096	-0.661366	-4.69209	1.44060595286917e-05	4.5588942858854e-05	0.530684	3.05824	0.00289082	0.00921615	ENST00000375592	ForeBr vs BasGan				ENST00000360631	Forebrain	493.746	long	chr13:36130026-36132312	Forebrain	44.6954			BasalGanglia	0.0015461	0.061953	0.020938	Bipolar Disorder	neuropsychiatric and behavioral	0.0266702	DEG
chr7	87151777	87153361	0.731721	4.68162	1.49394500416395e-05	4.71405729684835e-05	-0.669124	-3.56844	0.000563667	0.00220084	ENST00000331242	ForeBr vs BasGan				ENST00000615680	Forebrain	81.1145	long	chr13:35855318-35855966	Forebrain	11.0251			Forebrain	0.26245	0.01528	0.024033	Bipolar Disorder	neuropsychiatric and behavioral	0.452726	DEG
chr3	9951547	9952706	-0.548919	-4.67571	1.54688800053937e-05	4.86516576537092e-05	1.07373	3.29106	0.00139851	0.00489243	ENST00000295984	ForeBr vs BasGan				ENST00000360631	Forebrain	380.788	long	chr13:36130026-36132312	Forebrain	21.215			Midbrain	0.36794	0.0075483	0.022378	Bipolar Disorder	neuropsychiatric and behavioral	0.528914	DEG
chr9	137045585	137046850	-0.762014	-4.65921	1.59395409786919e-05	5.00203542151673e-05	0.367181	3.11973	0.00239529	0.00782173	ENST00000371601	ForeBr vs BasGan				ENST00000615680	Midbrain	20.6952	long	chr13:35855318-35855966	Forebrain	6.94227			Forebrain	0.0036815	0.062858	0.023451	BMI	non-brain related	0.0387041	DEG
chr5	177005767	177007249	-0.558968	-4.54537	2.47453422381936e-05	7.47651186377282e-05	1.27152	3.43518	0.000874581	0.00323698	ENST00000377227	ForeBr vs BasGan				ENST00000360631	Midbrain	53.4627	long	chr13:36130026-36132312	Forebrain	28.7608			BasalGanglia	0.14071	0.022764	0.021133	BMI	non-brain related	0.323633	DEG
chr4	84809893	84810271	1.12241	4.51913	2.6506334398989e-05	7.96329739222697e-05	-1.66932	-6.07024	2.58023005682772e-08	2.58850665684962e-07	ENST00000505923	ForeBr vs BasGan				ENST00000615680	BasalGanglia	392.816	long	chr13:35855318-35855966	Midbrain	5.57557			Midbrain	0.20095	0.018484	0.022051	BMI	non-brain related	0.374745	DEG
chr22	25447640	25448588	-0.669217	-4.49796	2.88105398027324e-05	8.59307193172919e-05	0.54501	2.83487	0.00560179	0.0163582	ENST00000382734	ForeBr vs BasGan				ENST00000360631	BasalGanglia	129.77	long	chr13:36130026-36132312	Midbrain	26.391			BasalGanglia	0.013971	0.043599	0.019833	Coronary Artery Disease	non-brain related	0.0876363	DEG
chr19	5292775	5294171	-0.689836	-4.50782	2.90259344658823e-05	8.65251382081887e-05	-0.966442	-5.07048	1.9329648164652e-06	1.39293720357026e-05	ENST00000591760	ForeBr vs BasGan				ENST00000615680	BasalGanglia	384.104	long	chr13:35855318-35855966	Forebrain	5.34174			Midbrain	0.12165	0.0246	0.021083	Coronary Artery Disease	non-brain related	0.29978	DEG
chr6	72216303	72217084	0.827161	4.48297	3.04696735087012e-05	9.04784096176565e-05	1.26972	3.42448	0.000907129	0.00334459	ENST00000425662	ForeBr vs BasGan				ENST00000360631	BasalGanglia	137.18	long	chr13:36130026-36132312	Forebrain	35.2367			Forebrain	0.52354	-0.0013512	0.022881	Coronary Artery Disease	non-brain related	0.633759	DEG
chr1	11653322	11655569	-0.624234	-4.44466	3.49097969265742e-05	0.000102466	0.915092	2.80473	0.00606223	0.0175187	ENST00000251546	ForeBr vs BasGan				ENST00000615680	Forebrain	226.848	long	chr13:35855318-35855966	Forebrain	4.48937			Midbrain	0.039054	0.03672	0.020841	Crohn's Disease	non-brain related	0.158513	DEG
chr17	31391505	31393298	-0.550144	-4.43042	3.67806462863483e-05	0.000107483	-0.229899	-2.70009	0.00819974	0.0226543	ENST00000621161	ForeBr vs BasGan				ENST00000360631	Forebrain	384.141	long	chr13:36130026-36132312	Forebrain	16.1617			BasalGanglia	0.27863	0.011801	0.020106	Crohn's Disease	non-brain related	0.453009	DEG
chr7	141074124	141074512	-0.635402	-4.42933	3.72971866290426e-05	0.000108888	-0.283108	-2.35811	0.0203869	0.0486074	ENST00000565468	ForeBr vs BasGan				ENST00000615680	Midbrain	15.384	long	chr13:35855318-35855966	Midbrain	6.88861			Forebrain	0.8621	-0.024634	0.022604	Crohn's Disease	non-brain related	0.941048	DEG
chr17	81702455	81703912	-0.813981	-4.40614	3.95510970153627e-05	0.000114887	0.688487	2.79353	0.00629923	0.0181199	ENST00000333676	ForeBr vs BasGan				ENST00000360631	Midbrain	139.738	long	chr13:36130026-36132312	Midbrain	28.6142			Midbrain	0.0033707	0.066648	0.024596	Type 2 Diabetes	non-brain related	0.0387041	DEG
chr12	54279359	54281341	-0.53016	-4.40307	4.14378534263498e-05	0.000119884	-0.480529	-5.10471	1.70037723701583e-06	1.2381675922624e-05	ENST00000209875	ForeBr vs BasGan				ENST00000615680	Forebrain	107.652	long	chr13:35855318-35855966	Forebrain	9.41512			BasalGanglia	0.093228	0.031278	0.023674	Type 2 Diabetes	non-brain related	0.257309	DEG
chr15	77070346	77071634	-0.334568	-4.33603	5.07364076643139e-05	0.000144254	0.871261	3.62858	0.000455492	0.00183104	ENST00000267970	ForeBr vs BasGan				ENST00000360631	Forebrain	366.959	long	chr13:36130026-36132312	Forebrain	28.6512			Forebrain	0.30232	0.014042	0.027122	Type 2 Diabetes	non-brain related	0.465014	DEG
chr19	37370400	37371600	-0.746033	-4.31764	5.47340276620917e-05	0.000154613	-0.609603	-3.05163	0.00292185	0.00930322	ENST00000589615	ForeBr vs BasGan				ENST00000615680	Forebrain	144.457	long	chr13:35855318-35855966	Forebrain	4.96222			Midbrain	0.0039265	0.057172	0.021504	Drinks per week	neuropsychiatric and behavioral	0.0387041	DEG
chr9	129625979	129627402	-0.614309	-4.29239	5.91588761526345e-05	0.000166034	0.89364	3.20946	0.00180646	0.00609954	ENST00000611055	ForeBr vs BasGan				ENST00000360631	Forebrain	354.083	long	chr13:36130026-36132312	Forebrain	20.9516			BasalGanglia	0.10291	0.025891	0.020465	Drinks per week	neuropsychiatric and behavioral	0.273107	DEG
chr7	151876957	151878012	-0.526875	-4.2744	6.31703559980922e-05	0.000176332	0.662443	2.7607	0.00690743	0.0196391	ENST00000287878	ForeBr vs BasGan				ENST00000615680	BasalGanglia	314.775	long	chr13:35855318-35855966	Midbrain	14.5799			Forebrain	0.13658	0.025888	0.023624	Drinks per week	neuropsychiatric and behavioral	0.323633	DEG
chr17	79183265	79184492	-0.702245	-4.27748	6.35708485081559e-05	0.000177334	-2.13875	-8.27744	6.08568887746866e-13	1.2969670844486e-11	ENST00000580508	ForeBr vs BasGan				ENST00000360631	BasalGanglia	119.104	long	chr13:36130026-36132312	Midbrain	36.4497			Midbrain	0.030585	0.055077	0.029415	Height	non-brain related	0.15074	DEG
chr12	127145596	127146834	-0.586822	-4.27182	6.37471548420673e-05	0.000177785	-0.943311	-2.60367	0.0106802	0.0281461	ENST00000535022	ForeBr vs BasGan				ENST00000615680	Forebrain	90.0775	long	chr13:35855318-35855966	Forebrain	13.7041			Forebrain	0.17865	0.028676	0.03115	Height	non-brain related	0.352196	DEG
chr16	81095724	81097091	0.512185	4.25589	6.77692250306304e-05	0.000188037	0.665813	3.07346	0.00275347	0.00883001	ENST00000638948	ForeBr vs BasGan				ENST00000360631	Forebrain	328.282	long	chr13:36130026-36132312	Forebrain	30.1742			BasalGanglia	0.28231	0.016194	0.028114	Height	non-brain related	0.453009	DEG
chr13	110614966	110616617	-0.437118	-4.25025	6.9032887850062e-05	0.000191218	1.186	2.77949	0.00654833	0.0187298	ENST00000309957	ForeBr vs BasGan				ENST00000615680	Midbrain	172.176	long	chr13:35855318-35855966	Forebrain	7.48113			BasalGanglia	0.065553	0.030852	0.020434	Inflammatory Bowel Disease	non-brain related	0.238061	DEG
chr16	66844023	66844560	0.842524	4.25481	6.91501350313725e-05	0.000191516	1.64316	4.24339	5.08153952133687e-05	0.000262361	ENST00000338437	ForeBr vs BasGan				ENST00000360631	Midbrain	226.424	long	chr13:36130026-36132312	Forebrain	28.0849			Midbrain	0.30327	0.011094	0.021541	Inflammatory Bowel Disease	non-brain related	0.465014	DEG
chr17	39200152	39200780	-0.820992	-4.24044	7.21239377684106e-05	0.000199053	0.546367	2.76576	0.00682544	0.0194369	ENST00000225430	ForeBr vs BasGan				ENST00000615680	Forebrain	122.35	long	chr13:35855318-35855966	Forebrain	5.68277			Forebrain	0.92741	-0.033787	0.023192	Inflammatory Bowel Disease	non-brain related	0.941048	DEG
chr19	9768153	9769149	-0.712571	-4.23874	7.26951778952126e-05	0.000200498	-0.888806	-3.1575	0.00212544	0.00703793	ENST00000589453	ForeBr vs BasGan				ENST00000360631	Forebrain	468.51	long	chr13:36130026-36132312	Forebrain	24.9168			Midbrain	0.42725	0.0036081	0.019677	Insomnia	neuropsychiatric and behavioral	0.558965	DEG
chr11	131370870	131371232	-0.906768	-4.23389	7.31443988746841e-05	0.000201649	-0.676137	-3.72787	0.000326074	0.0013575	ENST00000374791	ForeBr vs BasGan				ENST00000615680	BasalGanglia	406.584	long	chr13:35855318-35855966	Midbrain	5.59308			BasalGanglia	0.42935	0.0033824	0.018999	Insomnia	neuropsychiatric and behavioral	0.558965	DEG
chr19	49866921	49867720	-0.928944	-4.22337	7.53454973633267e-05	0.00020715	-1.29434	-3.19269	0.0019082	0.00639646	ENST00000636214	ForeBr vs BasGan				ENST00000360631	BasalGanglia	175.52	long	chr13:36130026-36132312	Midbrain	20.3287			Forebrain	0.82444	-0.020271	0.021739	Insomnia	neuropsychiatric and behavioral	0.917522	DEG
chr3	9362685	9363702	-0.567945	-4.21733	7.81507730386865e-05	0.00021413	-1.0798	-2.65137	0.00938234	0.025339	ENST00000490889	ForeBr vs BasGan				ENST00000615680	BasalGanglia	449.456	long	chr13:35855318-35855966	Forebrain	5.03772			Forebrain	0.018998	0.047916	0.023091	Depression	neuropsychiatric and behavioral	0.100836	DEG
chr18	6414415	6415442	-0.666515	-4.19601	8.4133695292078e-05	0.000229036	0.947827	2.49125	0.0144414	0.0363578	ENST00000581231	ForeBr vs BasGan				ENST00000360631	BasalGanglia	239.844	long	chr13:36130026-36132312	Forebrain	19.1086			BasalGanglia	0.085752	0.02741	0.020045	Depression	neuropsychiatric and behavioral	0.246537	DEG
chr3	159068997	159070320	-0.574615	-4.17853	8.87303509499317e-05	0.000240582	-0.609971	-2.60595	0.0106152	0.0279984	ENST00000640015	ForeBr vs BasGan				ENST00000615680	BasalGanglia	510.767	long	chr13:35855318-35855966	Midbrain	8.68619			Midbrain	0.44636	0.0028905	0.021432	Depression	neuropsychiatric and behavioral	0.570349	DEG
chr9	134641505	134641805	-0.939783	-4.15595	9.52489497187474e-05	0.000256742	-2.10928	-5.69381	1.27336254903493e-07	1.13865371611344e-06	ENST00000371817	ForeBr vs BasGan				ENST00000360631	BasalGanglia	207.268	long	chr13:36130026-36132312	Midbrain	50.3288			Midbrain	0.0082507	0.054998	0.022936	Multiple Sclerosis	neurological	0.0632554	DEG
chr2	80304150	80305064	-0.586414	-4.16265	9.56063810018973e-05	0.000257608	-1.73834	-8.68977	9.28825161426658e-14	2.27835348420539e-12	ENST00000541047	ForeBr vs BasGan				ENST00000615680	Midbrain	30.9059	long	chr13:35855318-35855966	Forebrain	5.23902			BasalGanglia	0.53461	-0.0018761	0.021596	Multiple Sclerosis	neurological	0.636002	DEG
chr9	125142815	125144092	-0.473979	-4.16125	9.95674912663945e-05	0.00026743	-0.212443	-2.41115	0.0178075	0.0433999	ENST00000336505	ForeBr vs BasGan				ENST00000360631	Midbrain	164.832	long	chr13:36130026-36132312	Forebrain	17.8454			Forebrain	0.90345	-0.032488	0.024961	Multiple Sclerosis	neurological	0.941048	DEG
chr16	69329630	69331158	-0.450956	-4.14833	9.96030329461424e-05	0.000267507	0.756606	2.64885	0.00944531	0.0254657	ENST00000288022	ForeBr vs BasGan				ENST00000615680	BasalGanglia	392.307	long	chr13:35855318-35855966	Forebrain	6.04233			BasalGanglia	0.0060009	0.053113	0.02114	Neuroticism	neuropsychiatric and behavioral	0.0517578	DEG
chr5	139293391	139294862	-0.472008	-4.12441	0.000109824	0.000292584	0.634617	3.80141	0.000253549	0.00108962	ENST00000394805	ForeBr vs BasGan				ENST00000360631	BasalGanglia	256.909	long	chr13:36130026-36132312	Forebrain	35.4483			Forebrain	0.035338	0.04378	0.024219	Neuroticism	neuropsychiatric and behavioral	0.158513	DEG
chr18	34708990	34710796	-0.705146	-4.11042	0.00011365	0.000301938	-2.06925	-6.26484	1.05418549682958e-08	1.12332713503731e-07	ENST00000348997	ForeBr vs BasGan				ENST00000615680	Forebrain	176.231	long	chr13:35855318-35855966	Forebrain	5.46576			Midbrain	0.16567	0.021311	0.021938	Neuroticism	neuropsychiatric and behavioral	0.352196	DEG
chr5	44808445	44809997	-0.599069	-4.10513	0.000115723	0.000306936	-0.264281	-2.56652	0.0118284	0.0306934	ENST00000507110	ForeBr vs BasGan				ENST00000360631	Forebrain	270.705	long	chr13:36130026-36132312	Forebrain	33.0271			Midbrain	0.084054	0.026365	0.019128	Parkinson Disease	neurological	0.246537	DEG
chr10	18400105	18400699	0.717194	4.09737	0.000117514	0.000311277	3.2392	9.69552	6.79668296597862e-16	2.38169478723789e-14	ENST00000377315	ForeBr vs BasGan				ENST00000615680	Forebrain	197.38	long	chr13:35855318-35855966	Forebrain	7.15109			Forebrain	0.42632	0.0038436	0.020692	Parkinson Disease	neurological	0.558965	DEG
chr22	37952575	37954322	-0.561582	-4.09224	0.000120268	0.000318081	0.333461	2.66012	0.00915385	0.0248351	ENST00000460648	ForeBr vs BasGan				ENST00000360631	Forebrain	265.229	long	chr13:36130026-36132312	Forebrain	26.0968			BasalGanglia	0.87975	-0.021612	0.018412	Parkinson Disease	neurological	0.941048	DEG
chr17	10025931	10026961	-0.65592	-4.08697	0.000123632	0.000326118	0.616339	4.24582	5.01998876506738e-05	0.000259633	ENST00000437099	ForeBr vs BasGan				ENST00000615680	Midbrain	25.0384	long	chr13:35855318-35855966	Forebrain	5.36812			Midbrain	0.24006	0.014509	0.020548	Rheumatoid Arthritis	non-brain related	0.424722	DEG
chr3	183824646	183826134	-0.451813	-4.08303	0.000124644	0.000328518	0.829146	2.81674	0.00590349	0.0170955	ENST00000318631	ForeBr vs BasGan				ENST00000360631	Midbrain	102.24	long	chr13:36130026-36132312	Forebrain	33.2525			BasalGanglia	0.63909	-0.0069684	0.019573	Rheumatoid Arthritis	non-brain related	0.74741	DEG
chr4	151408417	151409900	-0.597779	-4.05053	0.000138978	0.000363026	-0.923326	-2.37372	0.0196053	0.0471206	ENST00000435205	ForeBr vs BasGan				ENST00000615680	Forebrain	175.566	long	chr13:35855318-35855966	Forebrain	4.89291			Forebrain	0.92611	-0.032287	0.022305	Rheumatoid Arthritis	non-brain related	0.941048	DEG
chr2	148020047	148021967	-0.461773	-4.05024	0.000138997	0.000363069	0.973657	2.55296	0.0122539	0.0316465	ENST00000488372	ForeBr vs BasGan				ENST00000360631	Forebrain	378.142	long	chr13:36130026-36132312	Forebrain	17.3698			Forebrain	0.037574	0.043447	0.024413	Ever smoker	neuropsychiatric and behavioral	0.158513	DEG
chr3	69738878	69739976	0.586234	4.0623	0.000139639	0.000364599	1.51279	3.73548	0.000319707	0.00133407	ENST00000352241	ForeBr vs BasGan				ENST00000615680	Forebrain	120.415	long	chr13:35855318-35855966	Forebrain	3.22165			BasalGanglia	0.058847	0.033091	0.02115	Ever smoker	neuropsychiatric and behavioral	0.22558	DEG
chr1	202341635	202342607	-0.503748	-4.03462	0.000149258	0.000387369	-1.02114	-2.73697	0.00737045	0.0206783	ENST00000646651	ForeBr vs BasGan				ENST00000360631	Forebrain	303.547	long	chr13:36130026-36132312	Forebrain	25.3705			Midbrain	0.15421	0.022641	0.022229	Ever smoker	neuropsychiatric and behavioral	0.343242	DEG
chr19	10420080	10420820	-0.915308	-3.97558	0.000181073	0.000461914	-0.904853	-3.1189	0.00239854	0.00782622	ENST00000380702	ForeBr vs BasGan				ENST00000615680	Midbrain	28.9603	long	chr13:35855318-35855966	Midbrain	5.80935			Forebrain	0.083235	0.027284	0.019718	Ischemic stroke	neurological	0.246537	DEG
chr9	128091040	128091613	-0.687274	-3.92105	0.000215687	0.000542117	0.482214	2.41082	0.0178185	0.0434183	ENST00000373066	ForeBr vs BasGan				ENST00000360631	Midbrain	366.831	long	chr13:36130026-36132312	Midbrain	19.3645			Midbrain	0.75572	-0.013008	0.018781	Ischemic stroke	neurological	0.854831	DEG
chr10	100518797	100520452	0.526906	3.8704	0.000257465	0.000637884	2.46142	6.3018	8.9796455845856e-09	9.68408329854879e-08	ENST00000479697	ForeBr vs BasGan				ENST00000615680	Forebrain	439.332	long	chr13:35855318-35855966	Forebrain	4.42561			BasalGanglia	0.95792	-0.030931	0.017908	Ischemic stroke	neurological	0.95792	DEG
chr19	37691819	37692564	-0.820321	-3.86114	0.000262748	0.000649858	-0.57886	-2.85942	0.00521147	0.0153727	ENST00000587199	ForeBr vs BasGan				ENST00000360631	Forebrain	280.582	long	chr13:36130026-36132312	Forebrain	21.5457			BasalGanglia	0.00015496	0.086293	0.023919	Schizophrenia	neuropsychiatric and behavioral	0.00534612	DEG
chr11	66637897	66639242	-0.607739	-3.84597	0.000275376	0.000678389	-0.284196	-2.38912	0.0188587	0.0455889	ENST00000310092	ForeBr vs BasGan				ENST00000615680	Forebrain	149.858	long	chr13:35855318-35855966	Forebrain	5.34798			Forebrain	0.0010397	0.083909	0.02725	Schizophrenia	neuropsychiatric and behavioral	0.0239131	DEG
chr20	33444372	33444645	-0.849968	-3.82847	0.000289327	0.000709677	0.447379	2.47933	0.0149035	0.0373709	ENST00000217381	ForeBr vs BasGan				ENST00000360631	Forebrain	299.716	long	chr13:36130026-36132312	Forebrain	28.1985			Midbrain	0.11981	0.029569	0.025144	Schizophrenia	neuropsychiatric and behavioral	0.29978	DEG
chr12	82357842	82359619	-0.540906	-3.81911	0.00030279	0.000739885	-1.19612	-3.39807	0.000989623	0.00360833	ENST00000548569	ForeBr vs BasGan				ENST00000615680	Midbrain	76.2766	long	chr13:35855318-35855966	Forebrain	4.98275			BasalGanglia	0.17399	0.018238	0.019432	Ulcerative Colitis	non-brain related	0.352196	DEG
chr2	98607632	98609292	-0.493099	-3.80676	0.0003191	0.000776138	0.498275	2.80098	0.00618677	0.0178305	ENST00000328709	ForeBr vs BasGan				ENST00000360631	Midbrain	191.539	long	chr13:36130026-36132312	Forebrain	18.9728			Midbrain	0.50378	-0.00019112	0.020185	Ulcerative Colitis	non-brain related	0.624549	DEG
chr2	240560131	240561533	-0.530902	-3.78976	0.00033232	0.000805343	0.729192	2.6897	0.00842853	0.0232146	ENST00000403283	ForeBr vs BasGan				ENST00000615680	Forebrain	143.95	long	chr13:35855318-35855966	Forebrain	5.22029			Forebrain	0.90668	-0.028906	0.021888	Ulcerative Colitis	non-brain related	0.941048	DEG
chr3	195355675	195356988	0.656293	3.77534	0.000348862	0.000841889	1.28529	2.77005	0.00672654	0.0191814	ENST00000423531	ForeBr vs BasGan				ENST00000360631	Forebrain	484.798	long	chr13:36130026-36132312	Forebrain	16.7484			ARC_Dien	0.0014331	0.051909	0.017406	ADHD	neuropsychiatric and behavioral	0.0118156	DEG
chr2	229921102	229923268	-0.469184	-3.74865	0.000384087	0.000919663	-0.94214	-4.11532	8.21600674162062e-05	0.000404814	ENST00000430954	ForeBr vs BasGan				ENST00000615680	Forebrain	96.8429	long	chr13:35855318-35855966	Forebrain	6.64641			Limbic_NEC	0.072271	0.022174	0.015196	ADHD	neuropsychiatric and behavioral	0.162169	DEG
chr3	195895030	195897391	-0.323367	-3.74024	0.000393943	0.000941296	1.0881	3.66562	0.000398956	0.00162837	ENST00000381916	ForeBr vs BasGan				ENST00000360631	Forebrain	323.543	long	chr13:36130026-36132312	Forebrain	35.3309			Limbic_NEC	0.22812	0.063827	0.085667	ADHD	neuropsychiatric and behavioral	0.349784	isoform
chr17	7204287	7205596	0.772426	3.73444	0.000394501	0.000942553	2.07205	6.36755	6.74100320601744e-09	7.44964223562528e-08	ENST00000649520	ForeBr vs BasGan				ENST00000615680	Midbrain	11.4639	long	chr13:35855318-35855966	Forebrain	3.26143			ARC_Dien	0.46834	0.0078305	0.098564	ADHD	neuropsychiatric and behavioral	0.565059	isoform
chr19	45862346	45863523	-0.758299	-3.72134	0.000413037	0.000982493	0.517145	2.43182	0.0168781	0.0414823	ENST00000593504	ForeBr vs BasGan				ENST00000360631	Midbrain	206.35	long	chr13:36130026-36132312	Forebrain	16.5789			Limbic_NEC	0.036221	0.025018	0.013926	Amyotrophic lateral sclerosis	neurological	0.102747	DEG
chr5	65562663	65563984	-0.456791	-3.70726	0.000435435	0.00103108	-0.457521	-2.83237	0.00563043	0.0164073	ENST00000508982	ForeBr vs BasGan				ENST00000615680	Forebrain	170.848	long	chr13:35855318-35855966	Forebrain	5.66145			ARC_Dien	0.12014	0.018999	0.016178	Amyotrophic lateral sclerosis	neurological	0.24414	DEG
chr20	25389692	25391277	0.401076	3.69246	0.000452721	0.00106806	0.402921	3.78398	0.000268605	0.00114486	ENST00000376542	ForeBr vs BasGan				ENST00000360631	Forebrain	489.341	long	chr13:36130026-36132312	Forebrain	25.2366			Limbic_NEC	0.28208	0.045202	0.078381	Amyotrophic lateral sclerosis	neurological	0.409041	isoform
chr12	6873180	6874047	0.44951	3.68974	0.000461897	0.00108776	0.872826	2.73419	0.00744605	0.020853	ENST00000433346	ForeBr vs BasGan				ENST00000615680	Forebrain	49.57	long	chr13:35855318-35855966	Midbrain	5.30371			ARC_Dien	0.96084	-0.15349	0.08718	Amyotrophic lateral sclerosis	neurological	0.96089	isoform
chr19	17266804	17267793	-0.858478	-3.68099	0.000470664	0.00110663	0.357635	2.64411	0.00957217	0.0257246	ENST00000447614	ForeBr vs BasGan				ENST00000360631	Forebrain	378.535	long	chr13:36130026-36132312	Midbrain	16.2533			ARC_Dien	0.056339	0.13629	0.085916	Alzheimer's Disease	neurological	0.1364	isoform
chr13	51803096	51805181	-0.427155	-3.68226	0.00047271	0.00111095	1.12502	2.93311	0.00419995	0.0127714	ENST00000650833	ForeBr vs BasGan				ENST00000615680	Midbrain	174.461	long	chr13:35855318-35855966	Forebrain	7.09274			Limbic_NEC	0.067057	0.11408	0.076147	Alzheimer's Disease	neurological	0.154231	isoform
chr19	6216719	6217588	-0.830336	-3.65501	0.000511807	0.00119508	-1.57229	-4.16627	6.73942773240274e-05	0.000338324	ENST00000585588	ForeBr vs BasGan				ENST00000360631	Midbrain	228.544	long	chr13:36130026-36132312	Forebrain	34.4392			Limbic_NEC	0.1933	0.011777	0.013602	Alzheimer's Disease	neurological	0.323338	DEG
chr14	70359125	70360339	-0.420602	-3.64178	0.00053845	0.00125157	0.938121	3.37085	0.0010836	0.00390997	ENST00000389912	ForeBr vs BasGan				ENST00000615680	Forebrain	84.2283	long	chr13:35855318-35855966	Forebrain	7.17677			ARC_Dien	0.82255	-0.014517	0.015692	Alzheimer's Disease	neurological	0.869823	DEG
chr19	50568304	50568568	-0.890225	-3.63856	0.000538865	0.00125246	0.644031	2.91091	0.0045126	0.0136063	ENST00000389201	ForeBr vs BasGan				ENST00000360631	Forebrain	436.005	long	chr13:36130026-36132312	Forebrain	26.1605			Limbic_NEC	0.029177	0.16128	0.085188	Autism	neuropsychiatric and behavioral	0.0894761	isoform
chr17	42997862	42999053	-0.640463	-3.63646	0.000546656	0.0012688	-0.845836	-2.64557	0.00952971	0.0256325	ENST00000589037	ForeBr vs BasGan				ENST00000615680	Forebrain	282.306	long	chr13:35855318-35855966	Forebrain	6.2738			Limbic_NEC	0.036855	0.026195	0.014646	Autism	neuropsychiatric and behavioral	0.102747	DEG
chr10	63268751	63269509	-0.643462	-3.6288	0.000558778	0.00129418	-1.64826	-4.61754	1.23145981015239e-05	7.38875886091436e-05	ENST00000402544	ForeBr vs BasGan				ENST00000360631	Forebrain	414.049	long	chr13:36130026-36132312	Forebrain	27.6047			ARC_Dien	0.063009	0.14343	0.093743	Autism	neuropsychiatric and behavioral	0.148637	isoform
chr12	65169070	65170953	-0.485611	-3.62453	0.000564863	0.00130718	0.687087	2.38852	0.0188123	0.0454942	ENST00000541171	ForeBr vs BasGan				ENST00000615680	Forebrain	78.0265	long	chr13:35855318-35855966	Midbrain	5.45504			ARC_Dien	0.15949	0.016987	0.017044	Autism	neuropsychiatric and behavioral	0.293462	DEG
chr2	3518306	3520074	-0.388119	-3.62249	0.00058197	0.00134307	0.780669	2.72143	0.00774099	0.0215495	ENST00000327435	ForeBr vs BasGan				ENST00000360631	Forebrain	348.118	long	chr13:36130026-36132312	Midbrain	15.8537			Limbic_NEC	5.8525e-05	0.068546	0.017789	BD & SCZ shared	neuropsychiatric and behavioral	0.00134607	DEG
chr17	39636745	39637655	-0.533498	-3.61326	0.000587488	0.00135477	1.88434	9.0979	1.30758221813775e-14	3.73466976002358e-13	ENST00000578232	ForeBr vs BasGan				ENST00000615680	Forebrain	237.117	long	chr13:35855318-35855966	Forebrain	6.26258			ARC_Dien	0.0020696	0.058458	0.020384	BD & SCZ shared	neuropsychiatric and behavioral	0.0126935	DEG
chr22	30802236	30803878	0.525343	3.60662	0.000603253	0.00138825	3.19749	7.97079	3.47524752009074e-12	6.51804294997529e-11	ENST00000424224	ForeBr vs BasGan				ENST00000360631	Forebrain	378.258	long	chr13:36130026-36132312	Forebrain	31.0239			Limbic_NEC	0.0033542	0.26961	0.099438	BD & SCZ shared	neuropsychiatric and behavioral	0.0192866	isoform
chr12	49188279	49189439	-0.598618	-3.59656	0.000627382	0.00143872	0.710115	3.27404	0.00147024	0.00511191	ENST00000301071	ForeBr vs BasGan				ENST00000615680	Midbrain	194.929	long	chr13:35855318-35855966	BasalGanglia	12.6917			ARC_Dien	0.47293	0.0082596	0.12165	BD & SCZ shared	neuropsychiatric and behavioral	0.565059	isoform
chr5	177132483	177134467	-0.405628	-3.58151	0.00066358	0.00151499	1.41363	3.79554	0.000253952	0.00109067	ENST00000512992	ForeBr vs BasGan				ENST00000360631	Midbrain	239.14	long	chr13:36130026-36132312	BasalGanglia	17.1449			Limbic_NEC	0.00043492	0.32065	0.096285	Bipolar Disorder	neuropsychiatric and behavioral	0.00444585	isoform
chr5	177132483	177134467	-0.405628	-3.58151	0.00066358	0.00151499	-0.369526	-3.3052	0.00133264	0.00468166	ENST00000602285	ForeBr vs BasGan				ENST00000615680	Forebrain	237.28	long	chr13:35855318-35855966	Forebrain	6.83165			Limbic_NEC	0.017477	0.035856	0.017001	Bipolar Disorder	neuropsychiatric and behavioral	0.0636817	DEG
chr11	120512042	120512344	1.4376	3.57044	0.000680267	0.00154956	2.13031	6.3959	5.82675748505469e-09	6.51409616961879e-08	ENST00000527524	ForeBr vs BasGan				ENST00000360631	Forebrain	338.343	long	chr13:36130026-36132312	Forebrain	39.6105			ARC_Dien	0.087965	0.026578	0.019637	Bipolar Disorder	neuropsychiatric and behavioral	0.192685	DEG
chr1	4655101	4655463	-0.652133	-3.54774	0.000721004	0.00163335	0.456571	2.71812	0.00775226	0.0215705	ENST00000378190	ForeBr vs BasGan				ENST00000615680	Midbrain	0	long	chr13:35855318-35855966	Forebrain	7.41072			ARC_Dien	0.60904	-0.03018	0.10903	Bipolar Disorder	neuropsychiatric and behavioral	0.691749	isoform
chr12	66803763	66804375	0.748481	3.55126	0.000721015	0.00163336	2.6519	6.66409	1.64753366336924e-09	2.04268048847862e-08	ENST00000540433	ForeBr vs BasGan				ENST00000360631	Midbrain	142	long	chr13:36130026-36132312	Forebrain	39.3764			ARC_Dien	0.0045703	0.049546	0.019004	BMI	non-brain related	0.0237161	DEG
chr11	12007259	12009964	-0.436194	-3.54138	0.000739595	0.0016717	1.24826	3.23701	0.00166075	0.00567651	ENST00000525493	ForeBr vs BasGan				ENST00000615680	Midbrain	33.6399	long	chr13:35855318-35855966	Forebrain	6.52489			Limbic_NEC	0.015758	0.035528	0.016519	BMI	non-brain related	0.0623492	DEG
chr2	70086197	70088556	-0.374362	-3.51684	0.000814416	0.00182531	1.69352	4.16819	6.58142674898611e-05	0.000331189	ENST00000629836	ForeBr vs BasGan				ENST00000360631	Midbrain	172.685	long	chr13:36130026-36132312	Forebrain	32.0313			ARC_Dien	0.023482	0.22003	0.11075	BMI	non-brain related	0.0744946	isoform
chr16	4537410	4539133	-0.547748	-3.47721	0.00090313	0.00200637	1.39778	3.66791	0.000401958	0.00163671	ENST00000563332	ForeBr vs BasGan				ENST00000615680	Forebrain	109.855	long	chr13:35855318-35855966	Midbrain	7.54501			Limbic_NEC	0.20225	0.078591	0.094275	BMI	non-brain related	0.332268	isoform
chr8	32645870	32647373	0.623753	3.47056	0.000922423	0.00204576	1.61368	3.97184	0.000135395	0.000631071	ENST00000651333	ForeBr vs BasGan				ENST00000360631	Forebrain	363.52	long	chr13:36130026-36132312	Midbrain	22.3748			ARC_Dien	0.1295	0.020714	0.018351	Coronary Artery Disease	non-brain related	0.253489	DEG
chr9	128455635	128457226	-0.446588	-3.4428	0.00101311	0.00222825	-1.19225	-2.91022	0.00447268	0.0135022	ENST00000497812	ForeBr vs BasGan				ENST00000615680	Forebrain	69.7102	long	chr13:35855318-35855966	Forebrain	5.53426			ARC_Dien	0.1581	0.10329	0.10305	Coronary Artery Disease	non-brain related	0.293462	isoform
chr17	59706960	59708348	-0.449469	-3.41377	0.00111407	0.00242906	1.13776	3.04049	0.00305	0.00966696	ENST00000587935	ForeBr vs BasGan				ENST00000360631	Forebrain	407.934	long	chr13:36130026-36132312	Forebrain	24.6828			Limbic_NEC	0.27983	0.052245	0.089558	Coronary Artery Disease	non-brain related	0.409041	isoform
chr5	140345781	140347006	-0.409779	-3.40218	0.00116063	0.00252131	-0.898296	-2.66367	0.0090536	0.0245951	ENST00000230990	ForeBr vs BasGan				ENST00000615680	Forebrain	66.0116	long	chr13:35855318-35855966	BasalGanglia	19.4983			Limbic_NEC	0.33736	0.0066851	0.015928	Coronary Artery Disease	non-brain related	0.443387	DEG
chr4	82043875	82045031	0.697429	3.38165	0.00122629	0.00265142	1.8305	3.87825	0.00019285	0.000860396	ENST00000638048	ForeBr vs BasGan				ENST00000360631	Forebrain	425.775	long	chr13:36130026-36132312	BasalGanglia	35.0442			ARC_Dien	0.17088	0.099503	0.10466	Crohn's Disease	non-brain related	0.304042	isoform
chr4	84965512	84967353	-0.426381	-3.36636	0.00128569	0.00276792	-0.229977	-2.71464	0.00788519	0.0218916	ENST00000295888	ForeBr vs BasGan				ENST00000615680	Forebrain	95.4755	long	chr13:35855318-35855966	Forebrain	7.84191			Limbic_NEC	0.28988	0.0088826	0.016041	Crohn's Disease	non-brain related	0.410292	DEG
chr6	46325183	46326373	-0.474688	-3.34434	0.00136543	0.00292469	1.51912	5.0314	2.31146373534131e-06	1.63554362721266e-05	ENST00000330430	ForeBr vs BasGan				ENST00000360631	Forebrain	317.56	long	chr13:36130026-36132312	Forebrain	35.504			ARC_Dien	0.30025	0.0096002	0.018332	Crohn's Disease	non-brain related	0.41853	DEG
chr19	13747363	13748271	-0.635573	-3.33175	0.0014258	0.00304266	-0.39137	-2.49285	0.0143934	0.0362514	ENST00000593174	ForeBr vs BasGan				ENST00000615680	Forebrain	146.351	long	chr13:35855318-35855966	Forebrain	5.81658			Limbic_NEC	0.70243	-0.047467	0.08932	Crohn's Disease	non-brain related	0.760277	isoform
chr9	111524682	111526463	-0.398083	-3.31179	0.00151828	0.00322383	0.471026	2.81346	0.00594481	0.0172112	ENST00000358151	ForeBr vs BasGan				ENST00000360631	Forebrain	255.45	long	chr13:36130026-36132312	Forebrain	25.6153			ARC_Dien	0.0010012	0.067286	0.021773	Type 2 Diabetes	non-brain related	0.00921104	DEG
chr12	99983301	99985640	-0.388979	-3.31028	0.00154727	0.00327972	0.475887	3.5279	0.000646875	0.00247323	ENST00000547776	ForeBr vs BasGan				ENST00000615680	Forebrain	56.6044	long	chr13:35855318-35855966	Forebrain	9.57633			Limbic_NEC	0.0079527	0.045418	0.018835	Type 2 Diabetes	non-brain related	0.0332567	DEG
chr8	22048826	22049180	0.61285	3.28967	0.00162823	0.00343549	1.48452	5.69138	1.41003432141911e-07	1.25191833647644e-06	ENST00000522148	ForeBr vs BasGan				ENST00000360631	Forebrain	415.099	long	chr13:36130026-36132312	Forebrain	48.1809			Limbic_NEC	0.017997	0.23833	0.11364	Type 2 Diabetes	non-brain related	0.0636817	isoform
chr8	38104592	38106237	0.364645	3.26332	0.00176872	0.00370435	-1.34389	-3.57266	0.000552814	0.00216793	ENST00000428278	ForeBr vs BasGan				ENST00000615680	Forebrain	92.8346	long	chr13:35855318-35855966	BasalGanglia	16.7608			ARC_Dien	0.1798	0.11436	0.12483	Type 2 Diabetes	non-brain related	0.312106	isoform
chr6	25278449	25279665	0.404757	3.23549	0.00193517	0.00402028	0.685239	3.82663	0.000231423	0.00100769	ENST00000329474	ForeBr vs BasGan				ENST00000360631	Forebrain	367.302	long	chr13:36130026-36132312	BasalGanglia	33.3496			ARC_Dien	0.001646	0.055933	0.019028	Drinks per week	neuropsychiatric and behavioral	0.0118156	DEG
chr6	31776679	31777536	-0.49953	-3.22703	0.00195338	0.00405516	-1.02926	-2.79476	0.00627896	0.0180782	ENST00000375688	ForeBr vs BasGan				ENST00000615680	Forebrain	57.9571	long	chr13:35855318-35855966	Forebrain	6.41098			Limbic_NEC	0.020219	0.033631	0.01641	Drinks per week	neuropsychiatric and behavioral	0.0664339	DEG
chr16	53207781	53208734	0.589375	3.22112	0.00198582	0.00411534	0.597257	3.1624	0.00210434	0.00697173	ENST00000565803	ForeBr vs BasGan				ENST00000360631	Forebrain	351.054	long	chr13:36130026-36132312	Forebrain	27.1061			ARC_Dien	0.30489	0.054848	0.10746	Drinks per week	neuropsychiatric and behavioral	0.418655	isoform
chr22	40950578	40952192	-0.474187	-3.20304	0.00210853	0.00434612	1.35296	3.79803	0.000256222	0.00109847	ENST00000476110	ForeBr vs BasGan				ENST00000615680	Midbrain	397.227	long	chr13:35855318-35855966	Forebrain	4.7661			Limbic_NEC	0.43969	0.013702	0.090294	Drinks per week	neuropsychiatric and behavioral	0.544701	isoform
chr6	46490406	46492435	-0.44271	-3.2015	0.00211865	0.00436521	-1.04375	-8.32418	4.82579156827544e-13	1.04628513897965e-11	ENST00000371374	ForeBr vs BasGan				ENST00000360631	Midbrain	284.29	long	chr13:36130026-36132312	Forebrain	23.3288			ARC_Dien	0.0052545	0.064847	0.025341	Height	non-brain related	0.0241707	DEG
chr16	6482845	6484199	-0.425	-3.20288	0.00212223	0.00437174	1.17485	5.1079	1.68240657658127e-06	1.22650968957061e-05	ENST00000535565	ForeBr vs BasGan				ENST00000615680	Forebrain	162.344	long	chr13:35855318-35855966	Forebrain	7.95632			Limbic_NEC	0.034725	0.039941	0.021998	Height	non-brain related	0.102747	DEG
chr16	6482845	6484199	-0.425	-3.20288	0.00212223	0.00437174	1.33449	7.10688	2.17674119410096e-10	3.11924769051581e-09	ENST00000551752	ForeBr vs BasGan				ENST00000360631	Forebrain	312.662	long	chr13:36130026-36132312	Forebrain	36.0504			Limbic_NEC	0.17185	0.11889	0.12555	Height	non-brain related	0.304042	isoform
chr4	182143770	182145738	-0.509825	-3.18178	0.00223631	0.00458579	1.17834	3.43442	0.000880725	0.00325684	ENST00000512480	ForeBr vs BasGan				ENST00000615680	Forebrain	64.4577	long	chr13:35855318-35855966	Forebrain	6.32807			ARC_Dien	0.34908	0.057774	0.14898	Height	non-brain related	0.449842	isoform
chr2	219441662	219442265	-0.378703	-3.17489	0.00227831	0.00466426	0.640858	3.42062	0.00090911	0.00334893	ENST00000403148	ForeBr vs BasGan				ENST00000360631	Forebrain	373.176	long	chr13:36130026-36132312	Forebrain	25.5999			ARC_Dien	0.10783	0.13535	0.10931	Inflammatory Bowel Disease	non-brain related	0.230706	isoform
chr3	177196372	177198124	-0.528396	-3.17675	0.00228076	0.00466889	-0.871747	-2.36379	0.0200418	0.0479301	ENST00000430069	ForeBr vs BasGan				ENST00000615680	Forebrain	69.562	long						Limbic_NEC	0.22781	0.012243	0.016409	Inflammatory Bowel Disease	non-brain related	0.349784	DEG
chr16	67246694	67247093	-0.647846	-3.16641	0.00233999	0.00477862	1.47579	2.95794	0.00390292	0.0120053	ENST00000258201	ForeBr vs BasGan				ENST00000360631	Forebrain	319.078	long						ARC_Dien	0.44405	0.0026406	0.018764	Inflammatory Bowel Disease	non-brain related	0.544701	DEG
chr2	79512098	79513780	-0.388777	-3.14631	0.00249667	0.00507002	-0.259037	-3.10062	0.00253799	0.00821905	ENST00000496558	ForeBr vs BasGan				ENST00000615680	Forebrain	56.3472	long						Limbic_NEC	0.67267	-0.042126	0.094176	Inflammatory Bowel Disease	non-brain related	0.736734	isoform
chrX	63784053	63785769	0.459649	3.14771	0.00256364	0.00519392	0.801397	3.23652	0.00164615	0.00563457	ENST00000374878	ForeBr vs BasGan				ENST00000360631	Forebrain	236.122	long						ARC_Dien	0.0057922	0.24751	0.098027	Insomnia	neuropsychiatric and behavioral	0.0253754	isoform
chr19	3270259	3271447	-0.57762	-3.11286	0.00275854	0.00555223	1.01815	2.5567	0.0121377	0.0313788	ENST00000586050	ForeBr vs BasGan				ENST00000615680	Forebrain	51.6708	long						ARC_Dien	0.039483	0.030887	0.017581	Insomnia	neuropsychiatric and behavioral	0.106836	DEG
chrX	64975450	64977169	0.481954	3.07342	0.00308299	0.00614483	1.0589	2.79265	0.00631589	0.0181548	ENST00000447788	ForeBr vs BasGan				ENST00000360631	Forebrain	299.334	long						Limbic_NEC	0.055716	0.13574	0.085269	Insomnia	neuropsychiatric and behavioral	0.1364	isoform
chr8	144508383	144510044	-0.468976	-3.03402	0.00350132	0.0069009	1.00548	2.56687	0.01179	0.0306002	ENST00000301327	ForeBr vs BasGan				ENST00000615680	Forebrain	58.4685	long						Limbic_NEC	0.23409	0.011094	0.015292	Insomnia	neuropsychiatric and behavioral	0.353054	DEG
chr22	30822293	30822950	-0.534032	-3.01432	0.00367091	0.00720141	1.38283	3.72708	0.000322606	0.00134527	ENST00000437268	ForeBr vs BasGan				ENST00000360631	Forebrain	345.242	long						ARC_Dien	0.004738	0.048117	0.018544	Depression	neuropsychiatric and behavioral	0.0237161	DEG
chr17	81682972	81684166	-0.564081	-3.01126	0.00368452	0.00722539	1.04836	2.5123	0.0136673	0.0347305	ENST00000571518	ForeBr vs BasGan				ENST00000615680	BasalGanglia	300.018	long						Limbic_NEC	0.0048979	0.041506	0.016067	Depression	neuropsychiatric and behavioral	0.0237161	DEG
chr21	44349925	44351150	-0.387118	-2.99078	0.00391252	0.00763049	0.989017	5.27668	8.28189879260972e-07	6.43119515180308e-06	ENST00000300482	ForeBr vs BasGan				ENST00000360631	BasalGanglia	164.526	long						ARC_Dien	0.048233	0.16521	0.099387	Depression	neuropsychiatric and behavioral	0.123262	isoform
chr22	28443543	28443823	-0.654124	-2.98545	0.00396912	0.0077303	1.0099	2.63276	0.00987391	0.0263973	ENST00000490475	ForeBr vs BasGan				ENST00000615680	Forebrain	39.3449	long						Limbic_NEC	0.28455	0.05154	0.090516	Depression	neuropsychiatric and behavioral	0.409041	isoform
chr9	34048310	34049713	-0.357917	-2.9573	0.00432959	0.00836436	0.763016	2.47438	0.0150475	0.0376489	ENST00000379238	ForeBr vs BasGan				ENST00000360631	Forebrain	457.643	long						Limbic_NEC	0.12207	0.11548	0.099144	Multiple Sclerosis	neurological	0.24414	isoform
chr8	94436333	94437806	-0.449422	-2.95914	0.00433397	0.00837169	-0.892198	-3.005	0.00341118	0.0106339	ENST00000517506	ForeBr vs BasGan				ENST00000615680	Forebrain	196.714	long						ARC_Dien	0.19021	0.10006	0.11408	Multiple Sclerosis	neurological	0.323338	isoform
chr12	122774012	122774916	-0.417643	-2.95048	0.00443708	0.00855107	2.19333	4.7462	7.17418528398811e-06	4.54195637159368e-05	ENST00000253079	ForeBr vs BasGan				ENST00000360631	Forebrain	266.516	long						ARC_Dien	0.57622	-0.0038222	0.019882	Multiple Sclerosis	neurological	0.671041	DEG
chr1	109089953	109091520	-0.33455	-2.9207	0.00479346	0.00917407	0.649788	2.37669	0.0194794	0.0468809	ENST00000338272	ForeBr vs BasGan				ENST00000615680	Midbrain	164.086	long						Limbic_NEC	0.75567	-0.012079	0.017443	Multiple Sclerosis	neurological	0.808391	DEG
chr19	40777206	40779053	-0.627683	-2.90888	0.00494901	0.00944433	1.51669	4.30299	3.96205253966687e-05	0.000210022	ENST00000594800	ForeBr vs BasGan				ENST00000360631	Midbrain	172.956	long						Limbic_NEC	1.1918e-05	0.40234	0.095186	Neuroticism	neuropsychiatric and behavioral	0.000537495	isoform
chr5	177552923	177554995	-0.385456	-2.90119	0.00505999	0.0096377	0.44695	2.61422	0.0103913	0.0275296	ENST00000514747	ForeBr vs BasGan				ENST00000615680	Forebrain	67.484	long						ARC_Dien	0.00010391	0.072607	0.019569	Neuroticism	neuropsychiatric and behavioral	0.00191194	DEG
chr19	2095975	2097326	-0.586315	-2.86378	0.0056272	0.0106112	0.944386	2.4174	0.0175281	0.0427858	ENST00000357066	ForeBr vs BasGan				ENST00000360631	Forebrain	330.263	long						Limbic_NEC	0.00017846	0.060703	0.016999	Neuroticism	neuropsychiatric and behavioral	0.00234547	DEG
chr6	166757560	166758370	0.498954	2.85886	0.00570768	0.0107478	1.92413	4.523	1.76677357072943e-05	0.000102897	ENST00000507371	ForeBr vs BasGan				ENST00000615680	Forebrain	87.5803	long						ARC_Dien	0.019876	0.22454	0.10919	Neuroticism	neuropsychiatric and behavioral	0.0664339	isoform
chr11	131370386	131370712	-0.555589	-2.80671	0.00658686	0.0122413	-0.676137	-3.72787	0.000326074	0.0013575	ENST00000374791	ForeBr vs BasGan				ENST00000360631	Forebrain	281.899	long						Limbic_NEC	0.0019921	0.23561	0.081813	Parkinson Disease	neurological	0.0126935	isoform
chr17	63445492	63446952	-0.310072	-2.80369	0.00666973	0.01238	-1.09556	-2.61664	0.010295	0.0273441	ENST00000584031	ForeBr vs BasGan				ENST00000615680	Forebrain	172.643	long						ARC_Dien	0.11294	0.020329	0.016786	Parkinson Disease	neurological	0.236147	DEG
chr6	166341990	166343232	0.390688	2.80102	0.00670086	0.0124331	0.878596	2.7407	0.00733184	0.020593	ENST00000361731	ForeBr vs BasGan				ENST00000360631	Forebrain	271.113	long						ARC_Dien	0.1541	0.095191	0.093413	Parkinson Disease	neurological	0.293462	isoform
chr2	174395317	174396488	-0.299876	-2.79387	0.00683973	0.0126668	-0.378937	-2.37062	0.0197586	0.0473682	ENST00000342016	ForeBr vs BasGan				ENST00000615680	Midbrain	18.6751	long						Limbic_NEC	0.96089	-0.025676	0.014578	Parkinson Disease	neurological	0.96089	DEG
chr10	43436233	43437642	0.434559	2.78519	0.00699052	0.0129218	0.472473	2.56267	0.0119483	0.0309532	ENST00000315429	ForeBr vs BasGan				ENST00000360631	Midbrain	80.9256	long						ARC_Dien	0.35694	0.0066341	0.018094	Rheumatoid Arthritis	non-brain related	0.449842	DEG
chr18	9613526	9615512	0.42922	2.78034	0.00706863	0.0130533	-1.32695	-4.02022	0.00011624	0.000552492	ENST00000580745	ForeBr vs BasGan				ENST00000615680	Forebrain	59.6502	long						ARC_Dien	0.63416	-0.035388	0.1032	Rheumatoid Arthritis	non-brain related	0.711497	isoform
chr22	39399190	39400295	-0.441786	-2.78114	0.00708758	0.013085	0.68648	2.46981	0.0152997	0.0381959	ENST00000473613	ForeBr vs BasGan				ENST00000360631	Forebrain	381.335	long						Limbic_NEC	0.86485	-0.017306	0.015698	Rheumatoid Arthritis	non-brain related	0.890396	DEG
chr1	45011731	45012448	-0.504653	-2.7771	0.00714356	0.0131773	1.15693	3.40934	0.000953105	0.00349248	ENST00000651476	ForeBr vs BasGan				ENST00000615680	BasalGanglia	537.02	long						Limbic_NEC	0.87104	-0.098145	0.086748	Rheumatoid Arthritis	non-brain related	0.890396	isoform
chr18	11688265	11690282	0.487563	2.71055	0.008559	0.0155187	1.39197	4.9862	2.75940227285039e-06	1.91459359031383e-05	ENST00000334049	ForeBr vs BasGan				ENST00000360631	BasalGanglia	127.948	long						Limbic_NEC	0.00014128	0.061514	0.016938	Ever smoker	neuropsychiatric and behavioral	0.00216629	DEG
chr20	45405761	45407691	-0.248165	-2.70517	0.0086909	0.0157351	0.799386	2.50523	0.0138688	0.0351354	ENST00000372723	ForeBr vs BasGan				ENST00000615680	Forebrain	166.487	long						ARC_Dien	0.00033316	0.066867	0.019645	Ever smoker	neuropsychiatric and behavioral	0.00383134	DEG
chr15	60591459	60593182	0.383638	2.69679	0.0088763	0.0160405	0.842298	2.62233	0.0101798	0.0270899	ENST00000449337	ForeBr vs BasGan				ENST00000360631	Forebrain	375.521	long						ARC_Dien	0.043547	0.18983	0.11095	Ever smoker	neuropsychiatric and behavioral	0.114466	isoform
chr10	10798032	10799158	0.441439	2.68438	0.0092553	0.0166569	1.72857	3.76746	0.000284219	0.00120243	ENST00000637215	ForeBr vs BasGan				ENST00000615680	Forebrain	155.068	long						Limbic_NEC	0.50229	-0.00053487	0.093232	Ever smoker	neuropsychiatric and behavioral	0.592445	isoform
chr7	151875892	151876902	0.355882	2.66973	0.00958988	0.0172071	0.662443	2.7607	0.00690743	0.0196391	ENST00000287878	ForeBr vs BasGan				ENST00000360631	Forebrain	308.978	long						Limbic_NEC	0.3197	0.0065839	0.014051	Ischemic stroke	neurological	0.432535	DEG
chr20	50957825	50958130	-0.614869	-2.63141	0.0105994	0.01884	0.606944	2.86101	0.00517203	0.0152743	ENST00000371588	ForeBr vs BasGan				ENST00000615680	Forebrain	71.2308	long						ARC_Dien	0.59763	-0.0040189	0.016256	Ischemic stroke	neurological	0.687275	DEG
chr14	100585414	100587495	0.339942	2.60257	0.0114206	0.02016	1.3998	4.17277	6.63623368579601e-05	0.000333679	ENST00000554140	ForeBr vs BasGan				ENST00000360631	Forebrain	253.953	long						Limbic_NEC	0.64849	-0.029585	0.077596	Ischemic stroke	neurological	0.718808	isoform
chr6	25279709	25280180	-0.405451	-2.56412	0.0126371	0.0220966	0.685239	3.82663	0.000231423	0.00100769	ENST00000329474	ForeBr vs BasGan				ENST00000615680	Midbrain	31.0939	long						ARC_Dien	0.83667	-0.092811	0.09462	Ischemic stroke	neurological	0.8747	isoform
chr2	3132788	3133230	0.619922	2.54734	0.0132305	0.023034	1.23685	3.10211	0.00250392	0.008126	ENST00000425776	ForeBr vs BasGan				ENST00000360631	Midbrain	141.118	long						Limbic_NEC	1.0447e-06	0.090888	0.019148	Schizophrenia	neuropsychiatric and behavioral	9.61124e-05	DEG
chr19	10452527	10454703	0.544962	2.53884	0.0135104	0.023476	2.10685	8.8137	5.49063054616036e-14	1.40179159454013e-12	ENST00000344979	ForeBr vs BasGan				ENST00000615680	Forebrain	98.3443	long						ARC_Dien	1.7527e-05	0.091186	0.02203	Schizophrenia	neuropsychiatric and behavioral	0.000537495	DEG
chr9	76691814	76692697	-0.356707	-2.51475	0.0143787	0.0248343	-0.59144	-4.03634	0.000107085	0.000514452	ENST00000376717	ForeBr vs BasGan				ENST00000360631	Forebrain	321.703	long						Limbic_NEC	0.0016696	0.32424	0.11047	Schizophrenia	neuropsychiatric and behavioral	0.0118156	isoform
chr2	165572137	165572601	0.417156	2.50495	0.0147306	0.0253855	1.34399	3.40908	0.000957847	0.00350678	ENST00000342316	ForeBr vs BasGan				ENST00000615680	BasalGanglia	434.572	long						ARC_Dien	0.016265	0.2714	0.12694	Schizophrenia	neuropsychiatric and behavioral	0.0623492	isoform
chr10	97497707	97499590	-0.236593	-2.49994	0.0150142	0.0258236	0.736473	2.45066	0.0160137	0.0396223	ENST00000370664	ForeBr vs BasGan				ENST00000360631	BasalGanglia	141.005	long						ARC_Dien	0.22014	0.013767	0.017839	Ulcerative Colitis	non-brain related	0.349784	DEG
chr8	28700845	28702472	0.280253	2.46452	0.0163877	0.0279537	-0.357573	-3.18764	0.00193897	0.00649092	ENST00000220562	ForeBr vs BasGan				ENST00000615680	Forebrain	197.857	long						ARC_Dien	0.22614	0.074338	0.098901	Ulcerative Colitis	non-brain related	0.349784	isoform
chr15	101294143	101295892	0.324973	2.43422	0.0176488	0.029892	0.671688	2.49424	0.0143317	0.0361252	ENST00000254193	ForeBr vs BasGan				ENST00000360631	Forebrain	199.592	long						Limbic_NEC	0.33331	0.038326	0.088966	Ulcerative Colitis	non-brain related	0.443387	isoform
chr3	75906058	75907204	0.38422	2.4334	0.0178253	0.0301631	1.45766	3.49347	0.000724022	0.00273476	ENST00000487694	ForeBr vs BasGan				ENST00000615680	Forebrain	140.991	long						Limbic_NEC	0.35267	0.0058526	0.015478	Ulcerative Colitis	non-brain related	0.449842	DEG
chr3	197749202	197751050	-0.247998	-2.42888	0.0179244	0.030311	1.31027	3.34342	0.00117829	0.00420619	ENST00000424384	ForeBr vs BasGan				ENST00000360631	Forebrain	289.306	long
chr14	103628565	103630112	-0.259067	-2.42255	0.0182093	0.0307428	0.426994	6.01829	3.27055094826908e-08	3.21908673193125e-07	ENST00000348520	ForeBr vs BasGan				ENST00000615680	Forebrain	175.301	long
chr22	24010855	24011965	-0.36287	-2.38919	0.0197572	0.0330934	0.740965	2.6058	0.0105798	0.0279227	ENST00000445422	ForeBr vs BasGan				ENST00000360631	Forebrain	321.256	long
chr13	75635221	75636777	-0.421428	-2.38164	0.0201284	0.033648	1.46222	3.07283	0.00275891	0.00884294	ENST00000377499	ForeBr vs BasGan				ENST00000615680	Forebrain	140.076	long
chr10	110207375	110207802	0.400041	2.37484	0.0206449	0.034433	0.963597	2.96813	0.00378541	0.0116908	ENST00000332674	ForeBr vs BasGan				ENST00000360631	Forebrain	267.972	long
chr1	14923874	14925328	-0.393959	-2.37064	0.0206864	0.0344947	1.51133	3.61476	0.000484367	0.00193592	ENST00000361144	ForeBr vs BasGan				ENST00000615680	Midbrain	81.3545	long
chr11	120511049	120511868	0.335088	2.37155	0.0207164	0.0345406	2.13031	6.3959	5.82675748505469e-09	6.51409616961879e-08	ENST00000527524	ForeBr vs BasGan				ENST00000360631	Midbrain	177.775	long
chr1	160097941	160099340	0.325093	2.3674	0.0208956	0.0348104	-1.10297	-2.73019	0.00749364	0.0209628	ENST00000614243	ForeBr vs BasGan				ENST00000615680	BasalGanglia	559.503	long
chr6	131249860	131250969	0.345485	2.35914	0.0214396	0.0356196	3.04578	7.72785	1.11846614425717e-11	1.97906809966862e-10	ENST00000342266	ForeBr vs BasGan				ENST00000360631	BasalGanglia	142.061	long
chr4	186723222	186724095	-0.454507	-2.35034	0.0217578	0.0360957	-1.79787	-4.69658	8.67069826578936e-06	5.38582101812437e-05	ENST00000441802	ForeBr vs BasGan				ENST00000615680	Midbrain	146.401	long
chr17	38704959	38705456	-0.400613	-2.34195	0.0222719	0.0368702	-0.312018	-2.61727	0.0103099	0.0273661	ENST00000620609	ForeBr vs BasGan				ENST00000360631	Midbrain	230.943	long
chr16	1611890	1612865	-0.497181	-2.34147	0.0222723	0.0368706	-0.903536	-2.80984	0.00600494	0.0173652	ENST00000397412	ForeBr vs BasGan				ENST00000615680	Forebrain	257.149	long
chr11	41459581	41460717	-0.376816	-2.34056	0.0223162	0.0369346	-1.36932	-8.85871	3.36044759943906e-14	8.869029423836e-13	ENST00000528697	ForeBr vs BasGan				ENST00000360631	Forebrain	414.146	long
chr19	40690440	40691845	-0.458711	-2.31407	0.0238009	0.0391393	0.895862	4.48021	2.08277417471778e-05	0.000118704	ENST00000252891	ForeBr vs BasGan				ENST00000615680	Forebrain	25.1402	long
chr5	139903586	139905473	0.27359	2.31095	0.0239918	0.0394207	2.46871	5.4279	4.29347136396167e-07	3.50367428331118e-06	ENST00000340391	ForeBr vs BasGan				ENST00000360631	Forebrain	523.753	long
chr6	34514457	34515585	-0.28431	-2.31076	0.0240182	0.0394595	-0.588382	-3.29633	0.00137607	0.00482068	ENST00000538621	ForeBr vs BasGan				ENST00000615680	Forebrain	142.757	long
chr17	10058940	10060453	-0.349848	-2.28603	0.0255307	0.0416883	-2.95807	-13.5073	3.4172115793846e-24	3.12038809183221e-22	ENST00000578599	ForeBr vs BasGan				ENST00000360631	Forebrain	275.998	long
chr11	123430076	123430678	-0.503589	-2.27468	0.0261813	0.0426442	-1.22122	-3.17983	0.00197675	0.00659972	ENST00000533341	ForeBr vs BasGan				ENST00000615680	Forebrain	108.995	long
chr7	1027510	1029262	-0.25801	-2.26853	0.0266132	0.0432786	0.511477	5.66583	1.55761842535604e-07	1.37127420838875e-06	ENST00000412051	ForeBr vs BasGan				ENST00000360631	Forebrain	415.999	long
chr22	29580049	29581570	-0.300103	-2.25936	0.0271912	0.0441226	0.47145	2.39381	0.0186585	0.0452098	ENST00000216121	ForeBr vs BasGan				ENST00000615680	Forebrain	118.571	long
chr19	57279595	57280856	-0.417677	-2.25654	0.0273764	0.0443962	0.834452	2.67382	0.00883162	0.0241125	ENST00000537645	ForeBr vs BasGan				ENST00000360631	Forebrain	416.316	long
chr16	81644951	81646085	-0.297261	-2.25496	0.0275547	0.0446532	-1.69059	-4.50952	1.78721701789851e-05	0.000103798	ENST00000398040	ForeBr vs BasGan				ENST00000615680	Forebrain	205.926	long
chrX	74291955	74293079	-0.295076	-2.23685	0.0287226	0.0463485	1.1559	2.857	0.00521273	0.0153728	ENST00000652527	ForeBr vs BasGan				ENST00000360631	Forebrain	414.425	long
chrX	74291955	74293079	-0.295076	-2.23685	0.0287226	0.0463485	1.57081	4.37881	2.96554288013991e-05	0.000162146	ENST00000638681	ForeBr vs BasGan
chr11	121023434	121024755	-0.286958	-2.2322	0.029001	0.0467529	0.455513	2.94088	0.0041067	0.0125519	ENST00000529397	ForeBr vs BasGan
chr11	121023434	121024755	-0.286958	-2.2322	0.029001	0.0467529	0.451925	2.87237	0.00502057	0.0148974	ENST00000644541	ForeBr vs BasGan
chr1	174158833	174160472	0.293413	2.2293	0.0292786	0.0471578	-0.307989	-3.37484	0.00106912	0.0038644	ENST00000357444	ForeBr vs BasGan
chr12	19236666	19237022	-0.407919	-2.20875	0.0307317	0.0492581	1.68694	4.29642	4.12604245374484e-05	0.000217609	ENST00000536974	ForeBr vs BasGan
chr7	5143642	5144999	0.329314	2.20894	0.0307379	0.0492661	-1.39908	-3.84026	0.000220772	0.000966021	ENST00000422060	ForeBr vs BasGan
chr16	66961032	66961548	-0.385604	-2.20273	0.031215	0.0499496	-1.22743	-2.98506	0.00358632	0.0111355	ENST00000394037	ForeBr vs BasGan
chr16	1772951	1773685	-0.444446	-2.19757	0.0314942	0.0503516	0.65132	2.39085	0.0187708	0.0454202	ENST00000568449	ForeBr vs BasGan
chr18	58043367	58046086	0.307944	2.18601	0.0324246	0.0516851	1.97933	6.74316	1.15280940394804e-09	1.46115963965451e-08	ENST00000400345	ForeBr vs BasGan
chr18	58043367	58046086	0.307944	2.18601	0.0324246	0.0516851	1.31198	3.48904	0.000729771	0.00275398	ENST00000591989	ForeBr vs BasGan
chr18	58043367	58046086	0.307944	2.18601	0.0324246	0.0516851	1.34614	3.48468	0.000741442	0.00279296	ENST00000585363	ForeBr vs BasGan
chr1	229557910	229559418	0.22365	2.1573	0.0346275	0.0548444	1.03996	2.46339	0.0155525	0.0386881	ENST00000344517	ForeBr vs BasGan
chr3	2510616	2511918	-0.309917	-2.14092	0.036001	0.0568067	-1.19551	-3.16263	0.00207615	0.00688747	ENST00000438282	ForeBr vs BasGan
chr11	84273172	84273867	0.368704	2.14093	0.0360674	0.0568984	0.991805	3.48323	0.000747935	0.00281573	ENST00000418306	ForeBr vs BasGan
chr7	101244215	101245356	-0.259986	-2.13002	0.0369135	0.0580877	0.737171	3.00167	0.00343465	0.0107017	ENST00000449367	ForeBr vs BasGan
chr16	89922466	89923947	-0.338483	-2.1283	0.0371205	0.058379	1.40751	6.11143	2.15191062811693e-08	2.1850975615051e-07	ENST00000625617	ForeBr vs BasGan
chr7	152247905	152248116	0.594754	2.09811	0.0397269	0.0620441	1.70068	4.46358	2.19898639731085e-05	0.000124533	ENST00000418673	ForeBr vs BasGan
chr7	108569157	108570747	-0.234183	-2.08951	0.0406154	0.0632906	0.620156	2.6329	0.00987525	0.0263973	ENST00000468884	ForeBr vs BasGan
chr20	64062412	64063319	-0.336804	-2.08189	0.0412487	0.0641682	0.452845	3.27589	0.0014678	0.00510485	ENST00000487164	ForeBr vs BasGan
chr3	14947063	14948862	-0.164245	-2.08246	0.0413044	0.0642444	1.26973	3.96368	0.000139453	0.000646851	ENST00000424349	ForeBr vs BasGan
chr9	127611707	127613428	-0.260051	-2.07671	0.0418127	0.0649503	-1.61314	-4.21532	5.60878743011642e-05	0.000287212	ENST00000625363	ForeBr vs BasGan
chr11	112085977	112087430	-0.253543	-2.07173	0.042308	0.0656359	0.669208	2.52672	0.0131524	0.033627	ENST00000504148	ForeBr vs BasGan
chr1	31669580	31670390	-0.366262	-2.0401	0.0453985	0.0699226	-1.13613	-4.00707	0.000120406	0.000568835	ENST00000488128	ForeBr vs BasGan
chr7	32298130	32299231	-0.391393	-2.03496	0.0459645	0.0707116	-1.15746	-3.36364	0.00110938	0.00399491	ENST00000396193	ForeBr vs BasGan
chr1	1615069	1616374	-0.344823	-2.01407	0.0480815	0.0736107	-1.3818	-4.90513	3.77260863637918e-06	2.54559514784809e-05	ENST00000520777	ForeBr vs BasGan
chr21	31343661	31344521	0.353904	1.99728	0.0499949	0.0762449	1.6188	3.43833	0.000868484	0.00321632	ENST00000455508	ForeBr vs BasGan
chr10	18400790	18401320	0.375476	1.97763	0.0522022	0.079238	3.2392	9.69552	6.79668296597862e-16	2.38169478723789e-14	ENST00000377315	ForeBr vs BasGan
chr5	176536433	176538353	-0.203881	-1.96804	0.053451	0.0809234	-0.911742	-2.59732	0.0108271	0.0284853	ENST00000274811	ForeBr vs BasGan
chr5	154756907	154757414	-0.262349	-1.95564	0.0548583	0.0828327	-0.649317	-3.10896	0.0024711	0.00803329	ENST00000524248	ForeBr vs BasGan
chr3	122992516	122994268	0.287039	1.92948	0.0579725	0.0870283	2.6185	6.79113	9.76383491393288e-10	1.25406134264169e-08	ENST00000616742	ForeBr vs BasGan
chr22	49826879	49828449	-0.365812	-1.92844	0.0581185	0.0872234	-0.235263	-2.49929	0.0141548	0.0357422	ENST00000404760	ForeBr vs BasGan
chr19	15331458	15333119	-0.336009	-1.92488	0.0586388	0.0879206	1.11537	3.2004	0.00184472	0.00621289	ENST00000594841	ForeBr vs BasGan
chr14	24231567	24233258	-0.227448	-1.91082	0.0604685	0.090361	0.483037	3.48986	0.000733582	0.00276752	ENST00000396828	ForeBr vs BasGan
chr2	237966255	237967715	-0.177171	-1.89056	0.0631036	0.093851	0.667678	2.41756	0.0175208	0.0427762	ENST00000440223	ForeBr vs BasGan
chr19	1445597	1446417	-0.359195	-1.87539	0.0651868	0.0965956	0.465558	3.59484	0.000517203	0.0020471	ENST00000587869	ForeBr vs BasGan
chr2	127105247	127107929	-0.218064	-1.86832	0.0662778	0.098051	0.27876	3.32254	0.00126957	0.00448274	ENST00000376113	ForeBr vs BasGan
chr22	33920272	33922131	0.197238	1.86532	0.0666526	0.098544	1.63161	4.1393	7.32837030024591e-05	0.00036438	ENST00000494763	ForeBr vs BasGan
chr1	150148906	150150358	0.261013	1.85341	0.0683089	0.100728	1.12917	2.56071	0.0119911	0.0310448	ENST00000369126	ForeBr vs BasGan
chr1	150148906	150150358	0.261013	1.85341	0.0683089	0.100728	0.366389	2.97684	0.00368767	0.0114133	ENST00000369124	ForeBr vs BasGan
chr19	1268854	1269885	-0.449035	-1.84975	0.068827	0.101399	0.243994	2.53528	0.0128674	0.0329927	ENST00000585630	ForeBr vs BasGan
chr19	36972478	36974187	-0.313256	-1.84856	0.0690541	0.101702	0.969232	3.21066	0.00180558	0.00609821	ENST00000586353	ForeBr vs BasGan
chr10	134563	137181	-0.215032	-1.83106	0.0717719	0.105255	-1.13906	-5.56015	2.58887424325261e-07	2.19571639207391e-06	ENST00000439456	ForeBr vs BasGan
chr10	134563	137181	-0.215032	-1.83106	0.0717719	0.105255	0.845755	3.94993	0.00015047	0.000691543	ENST00000403354	ForeBr vs BasGan
chr19	4065520	4066555	-0.349957	-1.81172	0.0745962	0.108912	0.977597	3.86252	0.000205076	0.000906539	ENST00000601588	ForeBr vs BasGan
chr15	82985613	82986664	-0.204318	-1.79105	0.0779341	0.113244	-1.32149	-4.62219	1.1635647674274e-05	7.02816004133057e-05	ENST00000560374	ForeBr vs BasGan
chr17	39152938	39153172	-0.488279	-1.75479	0.083979	0.121013	-1.21439	-2.87179	0.004993	0.0148261	ENST00000444911	ForeBr vs BasGan
chr14	55051021	55052574	-0.193472	-1.74423	0.0858984	0.123468	1.05897	2.96223	0.00384735	0.0118518	ENST00000554364	ForeBr vs BasGan
chr8	70401715	70404059	0.274459	1.72003	0.0901933	0.128898	0.609733	3.06752	0.00280175	0.00896198	ENST00000452400	ForeBr vs BasGan
chrX	102650841	102652720	0.213403	1.70982	0.0920215	0.131212	0.523184	3.15371	0.00215173	0.0071099	ENST00000652542	ForeBr vs BasGan
chr7	101817244	101817509	-0.548948	-1.70485	0.0929852	0.132423	2.05304	4.15064	7.02591281524534e-05	0.000351436	ENST00000292535	ForeBr vs BasGan
chr15	24954709	24956952	-0.219713	-1.65889	0.101955	0.143673	0.200391	2.48122	0.0148516	0.0372557	ENST00000390687	ForeBr vs BasGan
chr15	24954709	24956952	-0.219713	-1.65889	0.101955	0.143673	0.200391	2.48122	0.0148516	0.0372557	ENST00000577949	ForeBr vs BasGan
chr11	1571899	1572713	-0.199749	-1.65706	0.102426	0.144251	0.872806	4.28766	4.33268686108754e-05	0.000227643	ENST00000424148	ForeBr vs BasGan
chr10	110225651	110227639	-0.206355	-1.65326	0.103099	0.14508	0.405967	2.62939	0.00991834	0.0265012	ENST00000239007	ForeBr vs BasGan
chr6	136549253	136551111	0.231784	1.63167	0.107673	0.150721	1.65976	5.87117	6.26451965273164e-08	5.89241660568969e-07	ENST00000616617	ForeBr vs BasGan
chr7	14974607	14975397	-0.267373	-1.61709	0.110651	0.15436	1.23515	2.7044	0.00809293	0.0224033	ENST00000437998	ForeBr vs BasGan
chr15	24823192	24823787	0.302169	1.61357	0.111599	0.155509	0.768879	2.35142	0.020734	0.0493058	ENST00000400098	ForeBr vs BasGan
chr10	103854627	103856077	-0.204345	-1.61216	0.111704	0.155633	-0.592281	-3.24194	0.00164623	0.00563457	ENST00000369774	ForeBr vs BasGan
chr1	86913805	86915848	-0.229277	-1.59949	0.114523	0.159096	0.52899	2.43979	0.0165182	0.0407259	ENST00000331835	ForeBr vs BasGan
chr19	9784926	9786342	-0.335718	-1.5924	0.116117	0.161065	1.35982	3.61657	0.000482168	0.00192836	ENST00000589412	ForeBr vs BasGan
chr2	202870680	202872199	-0.189661	-1.58042	0.11904	0.164634	-0.526273	-3.63959	0.00044322	0.00178976	ENST00000392237	ForeBr vs BasGan
chr5	147055442	147055744	0.368466	1.57559	0.119924	0.165716	2.0581	5.51334	2.92255274086047e-07	2.45212171617468e-06	ENST00000394414	ForeBr vs BasGan
chr12	3076657	3078039	0.172793	1.57173	0.120912	0.166936	1.73339	4.76284	6.78723892567933e-06	4.32103607940196e-05	ENST00000537971	ForeBr vs BasGan
chr5	31854239	31855706	0.2269	1.54074	0.128234	0.175834	1.1159	2.72255	0.00767467	0.0213879	ENST00000502489	ForeBr vs BasGan
chr1	4653972	4654982	-0.250552	-1.53704	0.129065	0.176845	0.456571	2.71812	0.00775226	0.0215705	ENST00000378190	ForeBr vs BasGan
chr4	89110562	89112220	0.233063	1.511	0.135604	0.18472	-2.4421	-8.06876	1.86851685440533e-12	3.7044605148353e-11	ENST00000502459	ForeBr vs BasGan
chr7	135976663	135977979	0.186213	1.50403	0.137485	0.186958	-0.348434	-2.79409	0.00629593	0.0181187	ENST00000393085	ForeBr vs BasGan
chr9	128091673	128091938	-0.292948	-1.46934	0.146597	0.197873	0.482214	2.41082	0.0178185	0.0434183	ENST00000373066	ForeBr vs BasGan
chr18	58247087	58248255	0.216884	1.46757	0.147017	0.198381	1.84045	4.40658	2.72327488167886e-05	0.000150212	ENST00000587634	ForeBr vs BasGan
chr16	30526312	30527864	0.301373	1.46371	0.148092	0.199677	0.404796	2.81826	0.00586348	0.0169875	ENST00000380412	ForeBr vs BasGan
chr3	123026797	123028806	-0.206654	-1.45928	0.149241	0.201045	-0.946349	-3.99574	0.000125609	0.000590295	ENST00000648990	ForeBr vs BasGan
chr4	73222520	73223372	-0.229825	-1.4466	0.152869	0.205357	0.864417	3.12074	0.00238598	0.00779542	ENST00000509867	ForeBr vs BasGan
chr17	18780941	18781713	-0.232632	-1.44121	0.154252	0.207004	0.979106	3.07361	0.0027726	0.00887543	ENST00000574294	ForeBr vs BasGan
chr7	130204794	130205937	-0.153389	-1.43712	0.155511	0.208496	-0.760599	-2.76636	0.00679587	0.0193659	ENST00000397622	ForeBr vs BasGan
chr10	60572548	60573905	-0.229929	-1.42227	0.159831	0.213533	-0.764812	-4.94901	3.06257606089369e-06	2.10510035833957e-05	ENST00000503366	ForeBr vs BasGan
chr1	99969225	99970747	-0.214914	-1.42153	0.160024	0.213759	-0.483248	-2.35966	0.0203163	0.0484755	ENST00000638371	ForeBr vs BasGan
chr7	152025126	152026453	-0.16656	-1.41805	0.161109	0.215003	0.793405	3.265	0.00152056	0.0052664	ENST00000482812	ForeBr vs BasGan
chr11	1573424	1575001	-0.1751	-1.39986	0.166338	0.221067	1.24207	2.92255	0.00432922	0.0131134	ENST00000534077	ForeBr vs BasGan
chr15	66496952	66498306	0.180876	1.38164	0.171867	0.227526	0.743008	2.74529	0.00724248	0.020397	ENST00000563480	ForeBr vs BasGan
chr2	64653189	64654877	0.160132	1.35931	0.178706	0.235365	0.900335	2.88392	0.00484362	0.0144305	ENST00000313349	ForeBr vs BasGan
chr15	80403588	80405514	-0.155298	-1.35533	0.179935	0.236768	0.847831	5.45233	3.85993339373924e-07	3.16641093479855e-06	ENST00000529181	ForeBr vs BasGan
chr13	32426478	32428573	-0.134455	-1.34559	0.183093	0.240405	0.498012	3.5604	0.000580553	0.0022548	ENST00000380130	ForeBr vs BasGan
chr16	81006339	81008164	0.134084	1.33978	0.18504	0.242628	0.868462	2.46585	0.01543	0.0384444	ENST00000219400	ForeBr vs BasGan
chr7	149284815	149286026	-0.130849	-1.31904	0.192024	0.250655	1.03026	4.23531	5.2877780446017e-05	0.000272111	ENST00000426347	ForeBr vs BasGan
chr10	46597548	46598256	0.270643	1.30029	0.198222	0.257632	0.831863	2.67557	0.00877923	0.0240009	ENST00000506914	ForeBr vs BasGan
chr20	54207528	54208952	0.15938	1.27798	0.205949	0.266394	1.01778	2.3948	0.0185485	0.044978	ENST00000493356	ForeBr vs BasGan
chr21	44349509	44349796	-0.318036	-1.27672	0.206291	0.26679	0.989017	5.27668	8.28189879260972e-07	6.43119515180308e-06	ENST00000300482	ForeBr vs BasGan
chr8	144314557	144314847	-0.291778	-1.25731	0.213101	0.274422	-1.63709	-4.42473	2.48466900749667e-05	0.000138517	ENST00000620428	ForeBr vs BasGan
chr2	131492051	131493543	0.133281	1.24446	0.217847	0.279648	0.696127	3.21025	0.00181028	0.00611078	ENST00000427024	ForeBr vs BasGan
chr3	13932566	13933385	0.223549	1.2285	0.223676	0.2862	0.951051	2.54722	0.0124535	0.0321024	ENST00000611158	ForeBr vs BasGan
chr20	50958205	50959756	-0.175355	-1.22655	0.224463	0.287057	0.606944	2.86101	0.00517203	0.0152743	ENST00000371588	ForeBr vs BasGan
chr20	63519785	63521473	-0.176811	-1.20368	0.233067	0.296587	0.410941	2.36302	0.0201458	0.0481422	ENST00000464438	ForeBr vs BasGan
chr4	498699	499947	-0.179796	-1.19636	0.235975	0.299729	0.919526	2.48142	0.0148443	0.0372557	ENST00000338977	ForeBr vs BasGan
chr17	28334904	28336825	-0.158766	-1.19205	0.237591	0.301504	-0.217208	-2.53041	0.0130337	0.0333713	ENST00000588477	ForeBr vs BasGan
chr14	35291693	35293115	0.159616	1.18894	0.238756	0.302777	0.66227	2.51442	0.013558	0.0344947	ENST00000628955	ForeBr vs BasGan
chr6	12957224	12958436	0.159974	1.16596	0.247926	0.312838	1.28181	2.90179	0.00459325	0.0138162	ENST00000482982	ForeBr vs BasGan
chr13	110713476	110713875	-0.203016	-1.15676	0.25159	0.316828	1.61259	4.23985	5.10952228251886e-05	0.000263697	ENST00000333219	ForeBr vs BasGan
chr4	8158167	8160012	-0.0898567	-1.14275	0.257372	0.323099	0.401784	2.99327	0.0034853	0.0108487	ENST00000361737	ForeBr vs BasGan
chr16	58128814	58129935	-0.118719	-1.1302	0.262482	0.328584	0.784502	2.91349	0.00444489	0.0134313	ENST00000262498	ForeBr vs BasGan
chr16	66844724	66846442	0.137719	1.12164	0.266159	0.332572	1.64316	4.24339	5.08153952133687e-05	0.000262361	ENST00000338437	ForeBr vs BasGan
chr3	53254638	53256450	-0.13666	-1.12167	0.266165	0.332576	0.340677	2.69125	0.00835784	0.0230331	ENST00000462138	ForeBr vs BasGan
chr20	33443194	33444261	-0.124629	-1.11831	0.267577	0.33411	0.447379	2.47933	0.0149035	0.0373709	ENST00000217381	ForeBr vs BasGan
chr7	141072316	141073664	-0.121225	-1.10865	0.271686	0.338578	-0.283108	-2.35811	0.0203869	0.0486074	ENST00000565468	ForeBr vs BasGan
chr16	62034977	62037065	-0.155092	-1.08926	0.280195	0.347685	1.21419	2.91709	0.0043982	0.0133031	ENST00000584506	ForeBr vs BasGan
chr5	138464508	138465872	-0.171222	-1.08457	0.282195	0.349855	-0.812008	-2.6778	0.00871609	0.0238544	ENST00000239938	ForeBr vs BasGan
chr5	108748329	108749868	-0.136964	-1.08426	0.282245	0.349908	-2.5995	-8.11951	1.33040747405593e-12	2.72396031103759e-11	ENST00000509035	ForeBr vs BasGan
chr18	37485068	37486158	-0.139955	-1.06799	0.289446	0.357574	-0.750112	-2.64664	0.0095279	0.0256325	ENST00000587819	ForeBr vs BasGan
chr12	120725620	120726164	0.269776	1.04163	0.301516	0.370389	1.49826	3.70391	0.000349605	0.00144437	ENST00000539690	ForeBr vs BasGan
chr8	66432238	66432868	0.168063	1.02802	0.307701	0.376929	0.972148	2.36378	0.0200961	0.0480417	ENST00000415254	ForeBr vs BasGan
chr10	63464841	63466189	0.161408	1.02722	0.308077	0.377317	2.06008	7.38272	5.90200533874849e-11	9.38171369602841e-10	ENST00000399262	ForeBr vs BasGan
chr6	57046060	57047171	0.143199	1.01297	0.314796	0.384376	-0.513014	-2.67594	0.0087769	0.0239998	ENST00000545356	ForeBr vs BasGan
chr22	44668218	44669027	-0.155993	-0.976276	0.332601	0.403006	1.42184	3.20282	0.00184499	0.00621289	ENST00000611394	ForeBr vs BasGan
chr12	14408335	14408622	0.225917	0.971765	0.334739	0.405183	0.939806	2.47925	0.0149214	0.0374005	ENST00000541056	ForeBr vs BasGan
chr19	9791526	9792957	0.233328	0.96342	0.338914	0.409474	1.97373	5.31282	6.94582269317452e-07	5.46836009387119e-06	ENST00000592587	ForeBr vs BasGan
chr10	31318238	31320548	-0.127115	-0.954682	0.343227	0.413957	1.11489	2.44225	0.0164167	0.0405154	ENST00000558863	ForeBr vs BasGan
chr1	44631345	44633015	-0.122022	-0.95316	0.343999	0.414778	0.310344	2.65172	0.00937599	0.0253334	ENST00000335497	ForeBr vs BasGan
chr16	29804577	29806455	-0.183451	-0.948254	0.346471	0.41732	-1.01528	-2.80385	0.00610829	0.0176355	ENST00000545521	ForeBr vs BasGan
chr4	105145871	105147267	-0.155093	-0.935102	0.353193	0.424249	-0.430466	-2.73428	0.00745074	0.0208614	ENST00000513237	ForeBr vs BasGan
chr12	22543330	22545058	-0.141988	-0.934119	0.353708	0.424775	-0.294358	-2.36761	0.0199247	0.0476867	ENST00000333957	ForeBr vs BasGan
chr15	82646897	82648214	-0.105657	-0.914962	0.363578	0.434885	-1.08801	-3.03781	0.00307847	0.00973992	ENST00000615198	ForeBr vs BasGan
chr2	3132453	3132737	0.255846	0.907834	0.367288	0.438707	1.23685	3.10211	0.00250392	0.008126	ENST00000425776	ForeBr vs BasGan
chr7	2687967	2689616	0.125371	0.895037	0.374096	0.44561	2.13615	4.35661	3.29398817749564e-05	0.00017808	ENST00000407112	ForeBr vs BasGan
chr5	692472	694441	0.11382	0.85238	0.39723	0.468967	0.82457	3.85643	0.000208472	0.000917656	ENST00000360578	ForeBr vs BasGan
chr11	85132650	85133536	-0.128444	-0.84507	0.401172	0.472984	-0.819396	-2.59377	0.0109741	0.0288112	ENST00000527088	ForeBr vs BasGan
chr6	147201979	147204707	-0.110898	-0.808635	0.42172	0.493422	-1.04098	-2.51171	0.0137117	0.034815	ENST00000427394	ForeBr vs BasGan
chr16	67247102	67247852	0.105614	0.794262	0.430063	0.501721	1.47579	2.95794	0.00390292	0.0120053	ENST00000258201	ForeBr vs BasGan
chr14	32937919	32939295	0.10468	0.789366	0.432749	0.504384	-0.848896	-2.57728	0.011478	0.029927	ENST00000346562	ForeBr vs BasGan
chr8	10053931	10055707	-0.0921868	-0.749435	0.456343	0.527549	-0.474733	-3.04489	0.00301292	0.00957126	ENST00000317173	ForeBr vs BasGan
chr14	101809650	101810517	0.132254	0.736747	0.463917	0.534953	1.06103	3.82895	0.000225737	0.000985337	ENST00000350249	ForeBr vs BasGan
chr15	63047897	63049384	-0.067847	-0.72425	0.471644	0.542519	0.401834	4.51794	1.79890383267188e-05	0.00010438	ENST00000334895	ForeBr vs BasGan
chr11	75814260	75815885	-0.0740765	-0.705834	0.482776	0.553345	0.362038	2.76031	0.00692433	0.0196782	ENST00000356136	ForeBr vs BasGan
chr1	234213441	234215830	-0.0876057	-0.696251	0.488736	0.559071	1.33964	6.27142	1.04212729630441e-08	1.11237307822254e-07	ENST00000366617	ForeBr vs BasGan
chr8	22056500	22057118	-0.091937	-0.69635	0.488737	0.559071	-0.920496	-4.63746	1.11593604038431e-05	6.78345960408538e-05	ENST00000520174	ForeBr vs BasGan
chr8	737275	739440	0.110362	0.69158	0.49165	0.561855	-0.952131	-8.41072	3.70295262367162e-13	8.2134640642078e-12	ENST00000637795	ForeBr vs BasGan
chr14	32939414	32940340	0.100876	0.678995	0.499516	0.569405	-0.848896	-2.57728	0.011478	0.029927	ENST00000346562	ForeBr vs BasGan
chr15	90902220	90903703	0.0672124	0.67644	0.501237	0.571039	-1.27825	-2.92857	0.00422611	0.0128322	ENST00000558290	ForeBr vs BasGan
chr9	100426857	100428685	0.104469	0.659277	0.512027	0.581432	-1.0668	-2.69243	0.00835894	0.0230331	ENST00000622639	ForeBr vs BasGan
chr12	116910754	116911739	-0.1076	-0.644296	0.52162	0.590488	-0.455256	-3.57099	0.000557225	0.00218181	ENST00000652555	ForeBr vs BasGan
chr10	124791209	124792582	-0.0823535	-0.638178	0.5256	0.594244	-0.430748	-3.85961	0.000206703	0.000912442	ENST00000494792	ForeBr vs BasGan
chr10	114631311	114632465	-0.0942041	-0.604003	0.548093	0.615519	-0.88485	-4.0389	0.000108266	0.000519327	ENST00000651023	ForeBr vs BasGan
chr1	224433597	224435740	0.0626586	0.559694	0.577593	0.642724	-1.25289	-4.32472	3.7939485584869e-05	0.000202053	ENST00000483512	ForeBr vs BasGan
chr5	34007104	34008643	0.0974495	0.557421	0.579201	0.644179	1.04281	2.98814	0.00355884	0.0110643	ENST00000335606	ForeBr vs BasGan
chr2	209579147	209579842	0.084176	0.556641	0.579723	0.644669	-0.371628	-4.75099	7.20087886251065e-06	4.55194515260274e-05	ENST00000392193	ForeBr vs BasGan
chr7	92245205	92247121	-0.0611574	-0.551311	0.583291	0.648011	-0.361028	-2.38749	0.0189312	0.0457377	ENST00000265742	ForeBr vs BasGan
chr7	8261250	8262776	-0.0883865	-0.54695	0.586295	0.650863	-1.35196	-4.1349	7.57806357375503e-05	0.000375303	ENST00000406470	ForeBr vs BasGan
chr6	96014868	96016917	-0.0924892	-0.546128	0.586847	0.651373	-0.443349	-2.64046	0.00967253	0.0259386	ENST00000302103	ForeBr vs BasGan
chr6	131135007	131136424	-0.0835595	-0.505826	0.614679	0.676939	-0.601396	-2.43517	0.0167377	0.0411858	ENST00000431975	ForeBr vs BasGan
chr21	37266819	37268339	-0.0487862	-0.503566	0.616293	0.678407	0.837433	2.96446	0.00379893	0.01172	ENST00000399000	ForeBr vs BasGan
chr17	18225198	18226221	0.0698248	0.499234	0.619306	0.681249	0.790467	2.75381	0.00705205	0.0199505	ENST00000316843	ForeBr vs BasGan
chr13	110712119	110713393	-0.0601242	-0.498722	0.619675	0.681607	1.61259	4.23985	5.10952228251886e-05	0.000263697	ENST00000333219	ForeBr vs BasGan
chr12	6828134	6829857	-0.0457768	-0.474289	0.636886	0.6973	-0.369756	-2.92725	0.00427485	0.0129613	ENST00000290510	ForeBr vs BasGan
chr19	42396376	42397779	-0.0913722	-0.455889	0.649971	0.709207	0.912001	2.75643	0.00700773	0.0198476	ENST00000593491	ForeBr vs BasGan
chr9	2016421	2017847	0.0609113	0.444392	0.658234	0.716568	-0.498045	-2.68624	0.00851257	0.0233792	ENST00000382194	ForeBr vs BasGan
chr8	84184319	84185227	-0.0637916	-0.419666	0.676108	0.732343	1.24432	3.24896	0.00159579	0.00548593	ENST00000517638	ForeBr vs BasGan
chr12	81757737	81760168	0.0642735	0.41386	0.680376	0.736081	-0.860516	-5.67697	1.47206130129225e-07	1.30330276398114e-06	ENST00000549396	ForeBr vs BasGan
chr1	85275832	85277421	0.0534959	0.396002	0.693391	0.747513	0.99321	2.36188	0.020172	0.0481956	ENST00000648566	ForeBr vs BasGan
chr13	28819382	28821164	0.046352	0.391747	0.696532	0.750241	-0.87531	-3.01099	0.00332196	0.0104024	ENST00000612955	ForeBr vs BasGan
chr2	209661236	209661965	-0.0671544	-0.389434	0.698307	0.751747	-0.935986	-3.60413	0.000498775	0.00198342	ENST00000471619	ForeBr vs BasGan
chr8	143609040	143610138	0.0610044	0.382281	0.703492	0.756361	0.82865	2.93145	0.00422354	0.0128275	ENST00000495276	ForeBr vs BasGan
chr9	19786690	19786889	0.0892311	0.372975	0.710362	0.762342	-0.424004	-2.82682	0.00571518	0.0166191	ENST00000341998	ForeBr vs BasGan
chr2	172859776	172860350	0.0870003	0.363152	0.717652	0.768703	1.82155	4.11132	8.12860399397796e-05	0.000400823	ENST00000473003	ForeBr vs BasGan
chr6	125301021	125302590	0.0525885	0.3468	0.729845	0.779335	0.742881	3.15616	0.00213941	0.00708043	ENST00000609477	ForeBr vs BasGan
chr8	144314945	144315698	-0.0679188	-0.314035	0.754488	0.800555	-1.63709	-4.42473	2.48466900749667e-05	0.000138517	ENST00000620428	ForeBr vs BasGan
chr3	35638797	35640180	0.0431851	0.293283	0.770233	0.813974	1.72093	6.59482	2.36514830106287e-09	2.86983562039733e-08	ENST00000428373	ForeBr vs BasGan
chr8	12664788	12665982	-0.0429977	-0.290917	0.772082	0.815544	-1.15809	-4.60028	1.30095533866003e-05	7.77589645802051e-05	ENST00000635775	ForeBr vs BasGan
chr1	161044804	161046578	-0.0341111	-0.28794	0.774312	0.817377	-0.271698	-2.94725	0.00403214	0.0123542	ENST00000368021	ForeBr vs BasGan
chr19	18097477	18097937	-0.0546286	-0.281233	0.779427	0.821815	2.01795	7.61615	1.78888270639576e-11	3.07825621141829e-10	ENST00000262811	ForeBr vs BasGan
chr16	75148233	75149306	-0.0216443	-0.211715	0.832992	0.866283	0.710745	2.51213	0.0136168	0.0346231	ENST00000566105	ForeBr vs BasGan
chr10	63466245	63466524	-0.0410403	-0.187441	0.85189	0.881788	2.06008	7.38272	5.90200533874849e-11	9.38171369602841e-10	ENST00000399262	ForeBr vs BasGan
chr12	6492776	6494351	0.0193382	0.187097	0.852172	0.882038	0.462321	2.42238	0.0173104	0.04237	ENST00000229238	ForeBr vs BasGan
chr20	64063553	64063992	-0.033956	-0.171042	0.864721	0.892248	0.452845	3.27589	0.0014678	0.00510485	ENST00000487164	ForeBr vs BasGan
chr7	99465532	99466613	-0.0220592	-0.169039	0.866295	0.893627	0.671677	3.77384	0.000274045	0.0011649	ENST00000413834	ForeBr vs BasGan
chr7	99465532	99466613	-0.0220592	-0.169039	0.866295	0.893627	0.682701	4.01285	0.000118175	0.000560201	ENST00000466753	ForeBr vs BasGan
chr11	22829196	22830399	-0.0277155	-0.164237	0.870061	0.896765	-1.057	-2.66908	0.00893119	0.0243121	ENST00000525963	ForeBr vs BasGan
chr3	197183507	197184296	-0.0301517	-0.160211	0.873223	0.899322	2.61579	9.52224	1.74576397726569e-15	5.73215416157318e-14	ENST00000452595	ForeBr vs BasGan
chr7	66591452	66592668	0.0153356	0.147107	0.883507	0.90779	0.569307	3.34498	0.00117847	0.00420619	ENST00000639011	ForeBr vs BasGan
chr8	144522204	144522776	-0.0210576	-0.109189	0.913396	0.932094	-1.25598	-3.09184	0.00260524	0.0084129	ENST00000528528	ForeBr vs BasGan
chr14	75426975	75429140	-0.00799261	-0.093065	0.926136	0.942155	-1.35833	-3.45792	0.000808154	0.00301611	ENST00000435893	ForeBr vs BasGan
chr10	22320461	22322247	0.0128205	0.0853988	0.932208	0.947016	-1.57742	-4.38979	2.92470027037223e-05	0.000160123	ENST00000442508	ForeBr vs BasGan
chr12	52036822	52037251	-0.0118598	-0.0815381	0.935272	0.949374	1.11448	2.61153	0.0104706	0.0276907	ENST00000546842	ForeBr vs BasGan
chr1	13892356	13893262	-0.0125142	-0.0746539	0.940721	0.953806	0.982072	6.91559	5.47384874672128e-10	7.32383399160249e-09	ENST00000636564	ForeBr vs BasGan
chr8	24913412	24915153	-0.00695568	-0.0474797	0.962277	0.970796	-1.08298	-2.82396	0.00573601	0.0166645	ENST00000433454	ForeBr vs BasGan
chr20	63463792	63464111	0.010455	0.0468158	0.962806	0.971215	1.58632	3.6975	0.00036239	0.00149128	ENST00000637193	ForeBr vs BasGan
chr19	1523755	1524141	-0.00643712	-0.0178277	0.98583	0.988971	2.66868	5.77667	9.5843640170819e-08	8.7454700112104e-07	ENST00000454744	ForeBr vs BasGan
chr9	99221318	99222742	-0.000244435	-0.00237417	0.998113	0.998521	1.01743	3.27228	0.00148127	0.00514598	ENST00000476832	ForeBr vs BasGan
chr6	165987667	165989281	2.27284	13.2535	4.18104746786779e-20	3.0401263807698e-18	-3.27614	-26.9187	2.07028539190082e-46	3.93858293947879e-44	ENSG00000112541	ForeBr vs BasGan
chr11	123356954	123358878	-1.36306	-11.1617	7.68161657465523e-17	2.4332124592457e-15	0.271096	3.83274	0.000226094	0.000466826	ENSG00000023171	ForeBr vs BasGan
chr3	197297438	197298842	-1.34629	-10.1931	3.73848527324354e-15	8.08278163231525e-14	-0.42885	-7.61945	1.78812042152038e-11	8.71086586106054e-11	ENSG00000075711	ForeBr vs BasGan
chr2	79184846	79185470	-1.80915	-9.59723	3.97855628969875e-14	6.83755340145509e-13	0.11394	2.09953	0.0384194	0.0556759	ENSG00000066032	ForeBr vs BasGan
chr10	80407823	80409197	-1.04567	-9.4364	7.69034296528509e-14	1.24363016512636e-12	0.111097	1.1799	0.24095	0.293874	ENSG00000122378	ForeBr vs BasGan
chr3	180601438	180602816	-0.933885	-8.31416	8.79811147456937e-12	9.24152611274465e-11	0.0432715	0.872401	0.385183	0.445993	ENSG00000163728	ForeBr vs BasGan
chr1	233904321	233906178	-0.907567	-8.21565	1.25923903493612e-11	1.28343951634667e-10	-1.55875	-18.2614	7.22249984112255e-33	3.09831081419763e-31	ENSG00000183780	ForeBr vs BasGan
chr22	28678741	28680220	-1.02505	-8.04515	2.21523402443887e-11	2.15108158159233e-10	-0.11813	-1.92643	0.057003	0.0800868	ENSG00000100154	ForeBr vs BasGan
chr14	69191264	69192179	-0.829762	-8.02176	3.01145509652033e-11	2.84939127868043e-10	-0.0626805	-1.10662	0.271207	0.326033	ENSG00000081177	ForeBr vs BasGan
chr3	10707112	10707834	-1.15989	-7.95744	3.23817305833117e-11	3.04303012143265e-10	0.0568294	0.615257	0.539855	0.597325	ENSG00000157087	ForeBr vs BasGan
chr6	166906664	166907104	-1.33549	-7.8653	5.16018083659337e-11	4.66849293739951e-10	-0.545453	-7.97822	3.32752016443525e-12	1.76099385963992e-11	ENSG00000071242	ForeBr vs BasGan
chr1	33430263	33431571	-0.818881	-7.77045	7.02493335671756e-11	6.18080143668113e-10	-0.832001	-12.8051	1.34446410534897e-22	2.06560292814781e-21	ENSG00000134686	ForeBr vs BasGan
chr12	56188678	56190622	-0.790545	-7.65422	1.2869536395328e-10	1.07500617718724e-09	0.0588732	1.58345	0.116642	0.153332	ENSG00000139613	ForeBr vs BasGan
chr1	24415232	24416359	-0.917603	-7.60932	1.65007256432067e-10	1.3505045444045e-09	-0.0890083	-1.15735	0.250004	0.303479	ENSG00000001461	ForeBr vs BasGan
chr3	37860313	37863348	-0.612608	-7.58763	1.67260337952366e-10	1.36698422225229e-09	-0.192423	-2.72243	0.00770379	0.0126572	ENSG00000235257	ForeBr vs BasGan
chr5	140041735	140043997	-0.716426	-7.43011	3.00158702475534e-10	2.33504510262551e-09	-0.82993	-12.2149	2.10072862908821e-21	2.84933297874717e-20	ENSG00000158458	ForeBr vs BasGan
chr6	12716387	12716960	-1.11191	-7.38536	3.79602406052643e-10	2.89296699310492e-09	-1.92261	-31.0131	1.20904079423874e-51	4.37574986890112e-49	ENSG00000112137	ForeBr vs BasGan
chr5	108747658	108748237	-1.12545	-7.23008	7.09464963159365e-10	5.13726950705034e-09	0.125425	2.07552	0.0406026	0.0585875	ENSG00000151422	ForeBr vs BasGan
chr1	235882731	235884032	1.67045	7.23653	7.10553498430713e-10	5.14457390654078e-09	-0.20624	-3.22087	0.00174983	0.00317524	ENSG00000143669	ForeBr vs BasGan
chr2	10837447	10838242	-0.976625	-7.16557	9.21900612264408e-10	6.5348056443264e-09	-1.3831	-17.3132	2.81315095670846e-31	1.02748107897943e-29	ENSG00000143870	ForeBr vs BasGan
chr2	53859231	53860457	-0.789636	-6.9843	2.02686396220809e-09	1.34539867142731e-08	-0.0669289	-0.318401	0.750878	0.790668	ENSG00000270898	ForeBr vs BasGan
chr8	31638869	31639793	-1.0505	-6.87047	2.79573390036201e-09	1.80414344021449e-08	-0.396496	-3.04443	0.00301014	0.00527945	ENSG00000157168	ForeBr vs BasGan
chr12	123532961	123534595	-0.691231	-6.83531	3.19141789483269e-09	2.03754068212933e-08	0.0528438	0.851582	0.396531	0.457267	ENSG00000188026	ForeBr vs BasGan
chr7	37447469	37449356	-1.05365	-6.75183	4.47981245493072e-09	2.77351426798306e-08	-0.357188	-3.03945	0.00303922	0.00532576	ENSG00000155849	ForeBr vs BasGan
chr22	38793399	38794494	-1.02649	-6.60871	8.16295969745972e-09	4.808235451455e-08	-0.0445381	-0.478056	0.633675	0.685432	ENSG00000100246	ForeBr vs BasGan
chr3	44584399	44585567	0.876488	6.57673	1.02197502197698e-08	5.90979422333704e-08	0.00164028	0.0391978	0.968815	0.975054	ENSG00000186448	ForeBr vs BasGan
chr9	127578731	127579960	1.55107	6.36628	2.13278700104179e-08	1.16039319821715e-07	1.02036	23.2665	3.04458829895241e-41	3.265171706102e-39	ENSG00000136854	ForeBr vs BasGan
chr7	102363322	102364674	-0.677197	-6.29178	2.90846066920065e-08	1.5416777818768e-07	-0.179165	-3.06007	0.00287549	0.00506083	ENSG00000128563	ForeBr vs BasGan
chr2	225040826	225043153	-0.900599	-6.28707	2.98830067487343e-08	1.58095618419314e-07	0.371024	2.09695	0.0386429	0.0559738	ENSG00000135905	ForeBr vs BasGan
chr9	134642177	134642417	-1.68519	-6.27169	3.12217390061832e-08	1.64499104106291e-07	0.648246	2.93723	0.00413796	0.00709041	ENSG00000130635	ForeBr vs BasGan
chr13	112894043	112894485	-1.57022	-6.20394	4.40294506507239e-08	2.2563998959696e-07	0.303768	4.32974	3.65699851025981e-05	8.45748556104273e-05	ENSG00000126217	ForeBr vs BasGan
chr2	172735004	172736898	-0.593331	-6.10133	6.33877674842439e-08	3.15194907722605e-07	-0.0892018	-1.9061	0.0596556	0.0834331	ENSG00000091428	ForeBr vs BasGan
chr2	240998153	240998908	1.10036	5.95812	1.09435777692894e-07	5.19567920246069e-07	2.70231	14.8025	1.99521162350428e-26	4.43159795929204e-25	ENSG00000162804	ForeBr vs BasGan
chr16	352236	353543	-1.0186	-5.96282	1.11929842409251e-07	5.30159178267098e-07	0.148283	2.29214	0.0240984	0.0363202	ENSG00000103126	ForeBr vs BasGan
chr2	42493522	42495284	-0.782025	-5.95741	1.14103706430062e-07	5.39581297934534e-07	0.135331	2.84578	0.00542413	0.009127	ENSG00000057935	ForeBr vs BasGan
chr16	1772662	1772885	-1.55504	-5.95437	1.17452535972189e-07	5.54189545195924e-07	-0.257587	-2.41941	0.0174111	0.026943	ENSG00000197774	ForeBr vs BasGan
chr2	99154047	99155793	-0.695967	-5.94087	1.30272922326439e-07	6.09548580473099e-07	-0.703247	-12.4467	1.14136096548113e-21	1.59863605651704e-20	ENSG00000135951	ForeBr vs BasGan
chr15	34436316	34437425	1.02631	5.90243	1.45490005652097e-07	6.74455283851909e-07	-0.0470588	-0.923867	0.357892	0.417531	ENSG00000175265	ForeBr vs BasGan
chr7	105521277	105522890	0.609842	5.90617	1.46921740053185e-07	6.80526416176848e-07	-0.110079	-1.57108	0.119484	0.15655	ENSG00000091127	ForeBr vs BasGan
chr10	73358091	73359068	-0.699171	-5.87941	1.49916277329186e-07	6.93251128283163e-07	-0.108504	-1.46466	0.146295	0.187765	ENSG00000156042	ForeBr vs BasGan
chr1	45012597	45012991	-1.07779	-5.86572	1.57892292579792e-07	7.27152884324838e-07	-0.0405843	-0.585849	0.559365	0.615893	ENSG00000126088	ForeBr vs BasGan
chr17	75515297	75516684	-0.794735	-5.86701	1.62748298835159e-07	7.4756290465808e-07	0.0643526	0.792452	0.430012	0.490617	ENSG00000182173	ForeBr vs BasGan
chr1	33255417	33256918	-0.738046	-5.83982	1.75104836208883e-07	7.99296229567542e-07	-0.0106672	-0.159292	0.873775	0.896014	ENSG00000160094	ForeBr vs BasGan
chr1	40257338	40258620	-0.787434	-5.71442	2.96748446724236e-07	1.29645683231522e-06	-0.0542837	-0.781636	0.436336	0.496679	ENSG00000084073	ForeBr vs BasGan
chr5	167284548	167285194	1.23657	5.67377	3.43401776278821e-07	1.48244337310336e-06	0.390069	3.5275	0.000640171	0.00123988	ENSG00000145934	ForeBr vs BasGan
chr3	158961213	158962322	1.07773	5.61975	4.19767651101379e-07	1.78307507081364e-06	0.467733	3.84357	0.000217769	0.000450786	ENSG00000283154	ForeBr vs BasGan
chr19	10416218	10417149	-1.15197	-5.60076	4.88935783378687e-07	2.05071510165825e-06	0.0782709	0.912445	0.363842	0.423479	ENSG00000065989	ForeBr vs BasGan
chr3	47281654	47283509	-0.628	-5.43914	8.7944368624485e-07	3.51400647562905e-06	0.0544921	1.65558	0.1011	0.134813	ENSG00000114648	ForeBr vs BasGan
chrX	153829312	153830451	-0.597191	-5.40824	9.77176008787839e-07	3.86986954012302e-06	-0.031215	-0.405136	0.686268	0.733867	ENSG00000067840	ForeBr vs BasGan
chr22	30694228	30695207	-0.716582	-5.38419	1.03845258198613e-06	4.09360002872252e-06	-0.681679	-9.7984	3.60726275549999e-16	2.95800954141038e-15	ENSG00000184792	ForeBr vs BasGan
chr12	112380870	112382977	-0.536264	-5.39314	1.04684563640372e-06	4.12370115672056e-06	-0.0529849	-1.48869	0.13988	0.180283	ENSG00000173064	ForeBr vs BasGan
chr22	29766354	29767708	-0.706859	-5.35095	1.18042922162236e-06	4.60285195445632e-06	0.169614	1.63758	0.104818	0.139236	ENSG00000100319	ForeBr vs BasGan
chr17	7220123	7220713	-1.05805	-5.36805	1.24832580396403e-06	4.84309510388382e-06	-0.357374	-7.17231	1.57033793267148e-10	6.87392022628786e-10	ENSG00000132535	ForeBr vs BasGan
chr22	23856664	23858758	-0.693695	-5.32765	1.30495095354692e-06	5.0431070496356e-06	-0.347526	-5.1685	1.29627685052484e-06	3.58215800628804e-06	ENSG00000133460	ForeBr vs BasGan
chr3	52896841	52898118	-0.698838	-5.32129	1.37289648446604e-06	5.28447068998677e-06	-0.211774	-1.16977	0.24493	0.298196	ENSG00000248592	ForeBr vs BasGan
chr19	47778077	47779522	-0.966546	-5.29869	1.46928638759017e-06	5.62297728252355e-06	-0.0354069	-0.623312	0.534571	0.592319	ENSG00000178980	ForeBr vs BasGan
chr3	53045031	53047039	-0.664949	-5.28745	1.54607245985303e-06	5.89378029611117e-06	-0.0501387	-0.769953	0.443228	0.503528	ENSG00000163935	ForeBr vs BasGan
chr19	7394494	7395761	-1.06382	-5.26215	1.66010183113387e-06	6.29058206324067e-06	0.171018	1.37994	0.170838	0.216221	ENSG00000104880	ForeBr vs BasGan
chr1	203795308	203796567	-0.590543	-5.18498	2.32757486189384e-06	8.57637232762314e-06	-0.0222384	-0.108431	0.913882	0.929646	ENSG00000058673	ForeBr vs BasGan
chr5	142769487	142771748	-0.512426	-5.13748	2.79024033956871e-06	1.01279224781252e-05	-0.0221368	-0.350943	0.726399	0.769633	ENSG00000145819	ForeBr vs BasGan
chr5	95283727	95285673	0.840695	5.10649	3.17989537303891e-06	1.14193108052075e-05	-1.50296	-14.5533	4.84677980229213e-26	1.03958675014262e-24	ENSG00000175471	ForeBr vs BasGan
chr19	3224980	3225316	-1.14481	-5.09553	3.31979191332875e-06	1.18779094719027e-05	-0.702699	-7.78621	7.53535966753928e-12	3.83570495128954e-11	ENSG00000161082	ForeBr vs BasGan
chr12	64780230	64781711	0.938804	5.04077	3.85030519407375e-06	1.36016080378898e-05	-0.168558	-3.00221	0.00342175	0.00594513	ENSG00000111490	ForeBr vs BasGan
chr19	36915794	36916889	-1.02207	-5.00182	4.54597740498623e-06	1.58477373398344e-05	0.0065376	0.149035	0.881842	0.902594	ENSG00000198453	ForeBr vs BasGan
chr16	81444167	81445290	0.783883	4.98111	4.89371315633314e-06	1.6948300597307e-05	0.969847	14.2802	1.48844297120606e-25	3.04053737852905e-24	ENSG00000153815	ForeBr vs BasGan
chr7	101815166	101816849	-0.505144	-4.97835	4.97461689524819e-06	1.72085985926427e-05	0.00483995	0.0457101	0.963636	0.971048	ENSG00000257923	ForeBr vs BasGan
chr3	10707984	10708815	-0.787934	-4.90237	6.48013885112791e-06	2.19375305033332e-05	0.0568294	0.615257	0.539855	0.597325	ENSG00000157087	ForeBr vs BasGan
chr19	45496385	45497376	-0.882278	-4.78752	1.01759788076895e-05	3.31484539434295e-05	0.0468965	0.697511	0.487181	0.546844	ENSG00000125744	ForeBr vs BasGan
chr6	38639169	38640705	-0.464355	-4.7892	1.02401341362217e-05	3.33433915783914e-05	-0.106416	-1.50689	0.135154	0.174788	ENSG00000183826	ForeBr vs BasGan
chr13	52599376	52600667	1.01297	4.77833	1.06284529853992e-05	3.44962677956092e-05	-0.635025	-4.13041	7.75106460827866e-05	0.000171603	ENSG00000250299	ForeBr vs BasGan
chr3	125211758	125213253	-0.738446	-4.76842	1.10625306077194e-05	3.57815645173821e-05	-0.788348	-7.80652	7.59714045998811e-12	3.86625352369434e-11	ENSG00000221955	ForeBr vs BasGan
chr17	5191267	5192353	-0.802595	-4.73914	1.18839953997723e-05	3.82070515871703e-05	-0.328521	-5.33565	6.41149438739423e-07	1.83744661000014e-06	ENSG00000180626	ForeBr vs BasGan
chr12	53500516	53501763	-0.569024	-4.72474	1.30480779515075e-05	4.16373422337369e-05	-0.173801	-2.0862	0.0396397	0.0573153	ENSG00000139546	ForeBr vs BasGan
chr9	127877004	127878669	-0.545865	-4.71364	1.33019968033985e-05	4.23714512866594e-05	-0.340339	-3.5714	0.000559765	0.00109325	ENSG00000106992	ForeBr vs BasGan
chr1	16351895	16353096	-0.661366	-4.69209	1.44060595286917e-05	4.5588942858854e-05	-0.115669	-3.34285	0.00118737	0.00221027	ENSG00000037637	ForeBr vs BasGan
chr7	87151777	87153361	0.731721	4.68162	1.49394500416395e-05	4.71405729684835e-05	0.139539	3.24072	0.00164321	0.0029931	ENSG00000135164	ForeBr vs BasGan
chr3	9951547	9952706	-0.548919	-4.67571	1.54688800053937e-05	4.86516576537092e-05	0.0343882	0.559812	0.576922	0.63229	ENSG00000163704	ForeBr vs BasGan
chr9	137045585	137046850	-0.762014	-4.65921	1.59395409786919e-05	5.00203542151673e-05	-0.122141	-1.74945	0.0834059	0.113027	ENSG00000107281	ForeBr vs BasGan
chr3	184335494	184336645	-0.478049	-4.59624	2.09935093253663e-05	6.43411313913317e-05	0.184756	2.78497	0.00645413	0.0107306	ENSG00000175182	ForeBr vs BasGan
chr7	2679866	2680258	-0.842785	-4.50005	2.86663317792325e-05	8.55399913824201e-05	-0.713907	-5.15076	1.34207673497602e-06	3.70217561566075e-06	ENSG00000174945	ForeBr vs BasGan
chr22	25447640	25448588	-0.669217	-4.49796	2.88105398027324e-05	8.59307193172919e-05	-0.0290487	-0.568894	0.570771	0.626642	ENSG00000100058	ForeBr vs BasGan
chr10	18140069	18142127	-0.587126	-4.48399	3.29900336818135e-05	9.72933579739844e-05	-0.999963	-15.1668	3.04360475904193e-27	7.32541088210334e-26	ENSG00000165995	ForeBr vs BasGan
chr1	11653322	11655569	-0.624234	-4.44466	3.49097969265742e-05	0.000102466	-0.114855	-2.4311	0.0169271	0.0262385	ENSG00000132879	ForeBr vs BasGan
chr4	185955857	185956910	-0.575019	-4.43659	3.65933557104274e-05	0.000106984	-0.802567	-12.0591	5.58493332863297e-21	7.23857650259669e-20	ENSG00000154556	ForeBr vs BasGan
chr17	31391505	31393298	-0.550144	-4.43042	3.67806462863483e-05	0.000107483	-0.0679321	-1.18014	0.240888	0.293815	ENSG00000131242	ForeBr vs BasGan
chr7	141074124	141074512	-0.635402	-4.42933	3.72971866290426e-05	0.000108888	-0.0252897	-0.242548	0.808865	0.840762	ENSG00000261115	ForeBr vs BasGan
chr17	81702455	81703912	-0.813981	-4.40614	3.95510970153627e-05	0.000114887	0.236107	1.06486	0.289649	0.345809	ENSG00000262814	ForeBr vs BasGan
chr12	54279359	54281341	-0.53016	-4.40307	4.14378534263498e-05	0.000119884	-0.128704	-1.57944	0.117549	0.154412	ENSG00000094916	ForeBr vs BasGan
chr19	49876495	49878269	-1.00198	-4.37576	4.46261381946995e-05	0.000128286	0.125857	1.67607	0.0969113	0.129685	ENSG00000039650	ForeBr vs BasGan
chr19	37370400	37371600	-0.746033	-4.31764	5.47340276620917e-05	0.000154613	0.0183882	0.316179	0.752564	0.792101	ENSG00000189164	ForeBr vs BasGan
chr15	63832985	63834790	-0.451979	-4.31329	5.56526632797946e-05	0.000156993	0.0774269	1.54956	0.124569	0.162444	ENSG00000103657	ForeBr vs BasGan
chr3	44975319	44977365	-0.461217	-4.28827	6.21442689676987e-05	0.000173682	0.167806	3.31531	0.00129528	0.00239687	ENSG00000163812	ForeBr vs BasGan
chr7	151876957	151878012	-0.526875	-4.2744	6.31703559980922e-05	0.000176332	-0.66677	-7.87961	5.04136710532858e-12	2.62294957266061e-11	ENSG00000106617	ForeBr vs BasGan
chr12	127145596	127146834	-0.586822	-4.27182	6.37471548420673e-05	0.000177785	0.579389	1.93941	0.0554015	0.077987	ENSG00000256001	ForeBr vs BasGan
chr16	81095724	81097091	0.512185	4.25589	6.77692250306304e-05	0.000188037	0.131035	0.964663	0.337166	0.396013	ENSG00000260643	ForeBr vs BasGan
chr13	110614966	110616617	-0.437118	-4.25025	6.9032887850062e-05	0.000191218	0.0277278	0.542662	0.588618	0.643234	ENSG00000213995	ForeBr vs BasGan
chr16	66844023	66844560	0.842524	4.25481	6.91501350313725e-05	0.000191516	-0.109925	-1.04979	0.296468	0.35314	ENSG00000168748	ForeBr vs BasGan
chr17	39200152	39200780	-0.820992	-4.24044	7.21239377684106e-05	0.000199053	0.101863	1.16651	0.246301	0.299631	ENSG00000108298	ForeBr vs BasGan
chr11	131370870	131371232	-0.906768	-4.23389	7.31443988746841e-05	0.000201649	0.349355	4.00437	0.000123535	0.000265386	ENSG00000182667	ForeBr vs BasGan
chr3	9362685	9363702	-0.567945	-4.21733	7.81507730386865e-05	0.00021413	1.40271	32.3492	1.7659564295379e-53	8.32246509847871e-51	ENSG00000196220	ForeBr vs BasGan
chr18	6414415	6415442	-0.666515	-4.19601	8.4133695292078e-05	0.000229036	0.195485	1.25587	0.21215	0.262316	ENSG00000154655	ForeBr vs BasGan
chr1	44405029	44405650	-0.930907	-4.19043	8.63457711921036e-05	0.000234594	0.0881776	1.33794	0.184089	0.231067	ENSG00000187147	ForeBr vs BasGan
chr9	134641505	134641805	-0.939783	-4.15595	9.52489497187474e-05	0.000256742	0.648246	2.93723	0.00413796	0.00709041	ENSG00000130635	ForeBr vs BasGan
chr9	125142815	125144092	-0.473979	-4.16125	9.95674912663945e-05	0.00026743	0.017157	0.281065	0.779269	0.815221	ENSG00000173611	ForeBr vs BasGan
chr16	69329630	69331158	-0.450956	-4.14833	9.96030329461424e-05	0.000267507	0.197617	1.44082	0.152899	0.195461	ENSG00000258429	ForeBr vs BasGan
chr5	139293391	139294862	-0.472008	-4.12441	0.000109824	0.000292584	-0.273032	-5.56134	2.44514169440019e-07	7.34919769062886e-07	ENSG00000015479	ForeBr vs BasGan
chr5	44808445	44809997	-0.599069	-4.10513	0.000115723	0.000306936	-0.113793	-1.58312	0.116716	0.15342	ENSG00000112996	ForeBr vs BasGan
chr22	37952575	37954322	-0.561582	-4.09224	0.000120268	0.000318081	-0.039795	-0.688352	0.492907	0.552224	ENSG00000100142	ForeBr vs BasGan
chr3	183824646	183826134	-0.451813	-4.08303	0.000124644	0.000328518	-0.163892	-0.988526	0.325329	0.383654	ENSG00000180834	ForeBr vs BasGan
chr4	151408417	151409900	-0.597779	-4.05053	0.000138978	0.000363026	1.51258	5.55542	2.52964884173698e-07	7.59276407731126e-07	ENSG00000164142	ForeBr vs BasGan
chr2	148020047	148021967	-0.461773	-4.05024	0.000138997	0.000363069	-0.122397	-3.4548	0.000824483	0.0015703	ENSG00000204406	ForeBr vs BasGan
chr3	69738878	69739976	0.586234	4.0623	0.000139639	0.000364599	-0.371139	-2.88211	0.00488254	0.00826399	ENSG00000187098	ForeBr vs BasGan
chr1	202341635	202342607	-0.503748	-4.03462	0.000149258	0.000387369	-0.170751	-1.11815	0.266328	0.320872	ENSG00000077152	ForeBr vs BasGan
chrX	63809141	63809833	-0.585115	-4.01636	0.000165577	0.000425929	-0.280555	-5.12992	1.50758493033448e-06	4.12854463710824e-06	ENSG00000131089	ForeBr vs BasGan
chr17	39153343	39154660	-0.743793	-3.99202	0.000171011	0.000438602	0.402075	3.95334	0.000147655	0.000313113	ENSG00000161381	ForeBr vs BasGan
chr10	100518797	100520452	0.526906	3.8704	0.000257465	0.000637884	-0.397164	-6.36272	6.93329642927635e-09	2.49469119549833e-08	ENSG00000075826	ForeBr vs BasGan
chr19	37691819	37692564	-0.820321	-3.86114	0.000262748	0.000649858	0.320929	6.33187	7.96418105190956e-09	2.8368667055304e-08	ENSG00000120784	ForeBr vs BasGan
chr11	66637897	66639242	-0.607739	-3.84597	0.000275376	0.000678389	-0.0398656	-0.711409	0.478574	0.538471	ENSG00000173933	ForeBr vs BasGan
chr20	33444372	33444645	-0.849968	-3.82847	0.000289327	0.000709677	0.121455	1.53363	0.128342	0.166737	ENSG00000101400	ForeBr vs BasGan
chr12	82357842	82359619	-0.540906	-3.81911	0.00030279	0.000739885	-0.0885418	-1.03751	0.302112	0.359159	ENSG00000127720	ForeBr vs BasGan
chr2	98607632	98609292	-0.493099	-3.80676	0.0003191	0.000776138	0.0965115	1.64183	0.103908	0.138153	ENSG00000183513	ForeBr vs BasGan
chr2	229921102	229923268	-0.469184	-3.74865	0.000384087	0.000919663	-0.0324592	-0.844775	0.400357	0.46117	ENSG00000153827	ForeBr vs BasGan
chr19	6279869	6280413	-0.743245	-3.72823	0.000402606	0.000959922	-0.05301	-0.693855	0.489463	0.548978	ENSG00000130382	ForeBr vs BasGan
chr19	45862346	45863523	-0.758299	-3.72134	0.000413037	0.000982493	-0.0112608	-0.220545	0.825916	0.855034	ENSG00000125755	ForeBr vs BasGan
chr5	65562663	65563984	-0.456791	-3.70726	0.000435435	0.00103108	0.044755	1.08222	0.281858	0.337538	ENSG00000113593	ForeBr vs BasGan
chr20	25389692	25391277	0.401076	3.69246	0.000452721	0.00106806	0.0757784	1.44393	0.152028	0.194427	ENSG00000100997	ForeBr vs BasGan
chr12	6873180	6874047	0.44951	3.68974	0.000461897	0.00108776	0.111936	1.38636	0.168883	0.213858	ENSG00000010626	ForeBr vs BasGan
chr19	17266804	17267793	-0.858478	-3.68099	0.000470664	0.00110663	0.0252398	0.379122	0.705438	0.750915	ENSG00000105393	ForeBr vs BasGan
chr13	51803096	51805181	-0.427155	-3.68226	0.00047271	0.00111095	-1.63382	-18.4483	3.65151346571364e-33	1.6074006358729e-31	ENSG00000102796	ForeBr vs BasGan
chr7	101251807	101252885	-0.453309	-3.6628	0.000500592	0.00117102	-0.125845	-1.92907	0.0566361	0.079602	ENSG00000214253	ForeBr vs BasGan
chr14	70359125	70360339	-0.420602	-3.64178	0.00053845	0.00125157	0.162185	0.97565	0.331693	0.390233	ENSG00000133983	ForeBr vs BasGan
chr19	50568304	50568568	-0.890225	-3.63856	0.000538865	0.00125246	0.0293463	0.347835	0.728732	0.771769	ENSG00000131409	ForeBr vs BasGan
chr17	42997862	42999053	-0.640463	-3.63646	0.000546656	0.0012688	0.124655	1.15731	0.250047	0.303513	ENSG00000131469	ForeBr vs BasGan
chr12	65169070	65170953	-0.485611	-3.62453	0.000564863	0.00130718	-0.157893	-3.4657	0.000786406	0.00150328	ENSG00000174106	ForeBr vs BasGan
chr2	3518306	3520074	-0.388119	-3.62249	0.00058197	0.00134307	0.0472575	0.733829	0.464861	0.52524	ENSG00000182551	ForeBr vs BasGan
chr17	39636745	39637655	-0.533498	-3.61326	0.000587488	0.00135477	-1.06831	-15.9629	1.12832649657833e-28	3.16481116565906e-27	ENSG00000131748	ForeBr vs BasGan
chr12	49188279	49189439	-0.598618	-3.59656	0.000627382	0.00143872	0.150156	1.36883	0.174273	0.22011	ENSG00000167552	ForeBr vs BasGan
chr5	177132483	177134467	-0.405628	-3.58151	0.00066358	0.00151499	0.0185049	0.477683	0.63397	0.685649	ENSG00000165671	ForeBr vs BasGan
chr11	120512042	120512344	1.4376	3.57044	0.000680267	0.00154956	-0.0371063	-0.283909	0.777094	0.813458	ENSG00000149403	ForeBr vs BasGan
chr1	4655101	4655463	-0.652133	-3.54774	0.000721004	0.00163335	-0.215734	-2.99915	0.00345461	0.00599793	ENSG00000196581	ForeBr vs BasGan
chr11	12007259	12009964	-0.436194	-3.54138	0.000739595	0.0016717	-0.938351	-10.8285	2.45624363364695e-18	2.49594510993628e-17	ENSG00000050165	ForeBr vs BasGan
chr6	34465277	34467125	-0.42892	-3.53709	0.000746525	0.00168587	0.328096	5.86551	6.48698980567435e-08	2.08158349909861e-07	ENSG00000124507	ForeBr vs BasGan
chr7	1137327	1138846	-0.476387	-3.52448	0.000785058	0.00176504	-0.327908	-6.60886	2.21109715628713e-09	8.44230080021813e-09	ENSG00000146540	ForeBr vs BasGan
chr14	101760211	101761837	-0.437739	-3.48808	0.000883793	0.00196678	-0.260624	-7.50837	3.21828654275555e-11	1.51908679573691e-10	ENSG00000078304	ForeBr vs BasGan
chr16	4537410	4539133	-0.547748	-3.47721	0.00090313	0.00200637	0.0262796	0.36675	0.714618	0.759131	ENSG00000089486	ForeBr vs BasGan
chr9	128455635	128457226	-0.446588	-3.4428	0.00101311	0.00222825	0.056888	0.78139	0.436481	0.496817	ENSG00000136811	ForeBr vs BasGan
chr19	50567264	50567826	-0.6721	-3.41608	0.00109158	0.00238447	0.0293463	0.347835	0.728732	0.771769	ENSG00000131409	ForeBr vs BasGan
chr17	59706960	59708348	-0.449469	-3.41377	0.00111407	0.00242906	-0.392631	-5.08853	1.74087936085626e-06	4.73071154599594e-06	ENSG00000141378	ForeBr vs BasGan
chr5	177021953	177023704	-0.401295	-3.40099	0.00115794	0.00251608	-0.08175	-1.6869	0.0948771	0.127282	ENSG00000087206	ForeBr vs BasGan
chr5	140345781	140347006	-0.409779	-3.40218	0.00116063	0.00252131	-0.113586	-1.02499	0.307969	0.365407	ENSG00000113070	ForeBr vs BasGan
chr2	209423276	209424821	-0.374499	-3.39048	0.00120332	0.00260562	-0.0299023	-0.539258	0.590932	0.645259	ENSG00000078018	ForeBr vs BasGan
chr20	47356616	47357017	-0.581771	-3.38766	0.00120342	0.00260575	-0.284443	-4.37845	3.06284348938301e-05	7.15066586924783e-05	ENSG00000101040	ForeBr vs BasGan
chr4	82043875	82045031	0.697429	3.38165	0.00122629	0.00265142	-2.32181	-17.7478	4.89480103623302e-32	1.91571479554036e-30	ENSG00000138670	ForeBr vs BasGan
chr9	128067114	128068739	-0.54548	-3.3675	0.00127313	0.00274381	-0.586705	-6.16665	1.63300334002362e-08	5.61125287781322e-08	ENSG00000148339	ForeBr vs BasGan
chr4	84965512	84967353	-0.426381	-3.36636	0.00128569	0.00276792	0.0781542	1.83196	0.070087	0.0965898	ENSG00000163625	ForeBr vs BasGan
chr3	197736068	197737653	-0.357405	-3.36224	0.00129775	0.00279178	-0.354229	-7.36546	6.31130471082883e-11	2.87843911743826e-10	ENSG00000122068	ForeBr vs BasGan
chr9	111524682	111526463	-0.398083	-3.31179	0.00151828	0.00322383	-0.0153161	-0.285417	0.775939	0.812521	ENSG00000173258	ForeBr vs BasGan
chr12	99983301	99985640	-0.388979	-3.31028	0.00154727	0.00327972	-0.291983	-6.765	1.05366793383094e-09	4.18445217940704e-09	ENSG00000185046	ForeBr vs BasGan
chr5	154713089	154713452	-0.767884	-3.29016	0.00160918	0.00339856	0.270202	8.06269	2.15074157466136e-12	1.16498945705475e-11	ENSG00000155506	ForeBr vs BasGan
chr8	22048826	22049180	0.61285	3.28967	0.00162823	0.00343549	-0.0604402	-1.22438	0.223787	0.274995	ENSG00000158856	ForeBr vs BasGan
chr10	114684310	114684589	0.964843	3.27299	0.0016955	0.00356468	0.205296	2.56295	0.0119304	0.018996	ENSG00000099204	ForeBr vs BasGan
chr8	38104592	38106237	0.364645	3.26332	0.00176872	0.00370435	0.401405	6.72179	1.29623101835637e-09	5.09045812593803e-09	ENSG00000129691	ForeBr vs BasGan
chr17	79515899	79516229	1.16005	3.25164	0.0018228	0.00380727	0.277285	3.32983	0.00123259	0.00228861	ENSG00000167281	ForeBr vs BasGan
chr2	165469155	165470002	-0.591208	-3.24435	0.00185452	0.00386776	0.0218375	0.350183	0.726973	0.770167	ENSG00000178662	ForeBr vs BasGan
chr6	25278449	25279665	0.404757	3.23549	0.00193517	0.00402028	-0.0377343	-0.34324	0.732172	0.774737	ENSG00000079691	ForeBr vs BasGan
chr6	31776679	31777536	-0.49953	-3.22703	0.00195338	0.00405516	-0.123622	-0.948599	0.345205	0.404217	ENSG00000204396	ForeBr vs BasGan
chr22	40950578	40952192	-0.474187	-3.20304	0.00210853	0.00434612	0.0152577	0.225255	0.822262	0.852015	ENSG00000100387	ForeBr vs BasGan
chr6	46490406	46492435	-0.44271	-3.2015	0.00211865	0.00436521	0.0112043	0.0973475	0.922653	0.936697	ENSG00000172348	ForeBr vs BasGan
chr4	182143770	182145738	-0.509825	-3.18178	0.00223631	0.00458579	0.133094	1.52233	0.131203	0.170186	ENSG00000218336	ForeBr vs BasGan
chr11	1388873	1390467	-0.358849	-3.16889	0.00233792	0.00477469	0.0999308	1.68698	0.0948871	0.127288	ENSG00000174672	ForeBr vs BasGan
chr12	110280361	110282282	-0.313964	-3.07908	0.00304473	0.00607484	0.0739191	0.904998	0.367722	0.427653	ENSG00000174437	ForeBr vs BasGan
chr8	144508383	144510044	-0.468976	-3.03402	0.00350132	0.0069009	-0.0481093	-0.453209	0.651429	0.701653	ENSG00000167700	ForeBr vs BasGan
chr10	60733132	60733694	-0.704503	-3.02187	0.00358296	0.00704611	-0.0446399	-0.740606	0.460758	0.521251	ENSG00000151150	ForeBr vs BasGan
chr11	67117980	67119437	-0.505623	-3.02243	0.00358502	0.00704965	0.041323	1.16258	0.247857	0.301307	ENSG00000173120	ForeBr vs BasGan
chr17	81682972	81684166	-0.564081	-3.01126	0.00368452	0.00722539	0.081568	1.41163	0.161289	0.205216	ENSG00000185359	ForeBr vs BasGan
chr21	44349925	44351150	-0.387118	-2.99078	0.00391252	0.00763049	-0.995758	-11.8573	1.8795271476185e-20	2.29979278163297e-19	ENSG00000142185	ForeBr vs BasGan
chr10	63520815	63522332	-0.387607	-2.96481	0.00424255	0.0082119	0.0821477	1.44888	0.150663	0.192907	ENSG00000171988	ForeBr vs BasGan
chr9	34048310	34049713	-0.357917	-2.9573	0.00432959	0.00836436	-0.0679317	-1.36503	0.175461	0.221451	ENSG00000137073	ForeBr vs BasGan
chr8	94436333	94437806	-0.449422	-2.95914	0.00433397	0.00837169	-0.137701	-1.14924	0.253285	0.3069	ENSG00000265817	ForeBr vs BasGan
chr12	122774012	122774916	-0.417643	-2.95048	0.00443708	0.00855107	0.0713669	0.967491	0.335719	0.394482	ENSG00000130783	ForeBr vs BasGan
chr17	7219634	7220055	-0.595722	-2.94554	0.00445511	0.00858272	-0.357374	-7.17231	1.57033793267148e-10	6.87392022628786e-10	ENSG00000132535	ForeBr vs BasGan
chr1	109089953	109091520	-0.33455	-2.9207	0.00479346	0.00917407	0.0856062	1.04328	0.299478	0.35626	ENSG00000215717	ForeBr vs BasGan
chr19	40777206	40779053	-0.627683	-2.90888	0.00494901	0.00944433	0.0109629	0.0724659	0.942379	0.953096	ENSG00000167578	ForeBr vs BasGan
chr5	177552923	177554995	-0.385456	-2.90119	0.00505999	0.0096377	0.0848021	1.35916	0.177307	0.223452	ENSG00000146067	ForeBr vs BasGan
chr19	2095975	2097326	-0.586315	-2.86378	0.0056272	0.0106112	-0.0704962	-0.919722	0.360042	0.419748	ENSG00000172081	ForeBr vs BasGan
chr20	61252521	61253575	-0.443703	-2.84025	0.00608817	0.011394	-0.779501	-6.38972	5.86309140425968e-09	2.12688963260476e-08	ENSG00000179242	ForeBr vs BasGan
chr11	131370386	131370712	-0.555589	-2.80671	0.00658686	0.0122413	0.349355	4.00437	0.000123535	0.000265386	ENSG00000182667	ForeBr vs BasGan
chr17	63445492	63446952	-0.310072	-2.80369	0.00666973	0.01238	-0.098308	-1.40376	0.16365	0.207833	ENSG00000008283	ForeBr vs BasGan
chr6	166341990	166343232	0.390688	2.80102	0.00670086	0.0124331	-0.0617048	-0.745374	0.457878	0.518261	ENSG00000198818	ForeBr vs BasGan
chr16	53054409	53055635	0.375247	2.7977	0.00681928	0.0126328	-0.108078	-2.06104	0.0420278	0.0604725	ENSG00000177200	ForeBr vs BasGan
chr2	174395317	174396488	-0.299876	-2.79387	0.00683973	0.0126668	0.0227913	0.353256	0.724676	0.768031	ENSG00000138433	ForeBr vs BasGan
chr10	43436233	43437642	0.434559	2.78519	0.00699052	0.0129218	0.0408566	0.437827	0.662475	0.712287	ENSG00000243660	ForeBr vs BasGan
chr18	9613526	9615512	0.42922	2.78034	0.00706863	0.0130533	0.820063	13.5243	6.60675659328248e-24	1.14443880243732e-22	ENSG00000154845	ForeBr vs BasGan
chr22	39399190	39400295	-0.441786	-2.78114	0.00708758	0.013085	-0.0213392	-0.378926	0.705584	0.750997	ENSG00000100324	ForeBr vs BasGan
chr1	45011731	45012448	-0.504653	-2.7771	0.00714356	0.0131773	-0.0405843	-0.585849	0.559365	0.615893	ENSG00000126088	ForeBr vs BasGan
chr8	144517388	144518448	-0.476786	-2.72699	0.00829346	0.0150808	-0.101003	-1.30599	0.194691	0.242884	ENSG00000160959	ForeBr vs BasGan
chr18	11688265	11690282	0.487563	2.71055	0.008559	0.0155187	-2.78292	-31.5021	2.27718127718623e-52	9.22595777449636e-50	ENSG00000141404	ForeBr vs BasGan
chr20	45405761	45407691	-0.248165	-2.70517	0.0086909	0.0157351	-0.242333	-2.50303	0.0140235	0.0220454	ENSG00000244274	ForeBr vs BasGan
chr10	10798032	10799158	0.441439	2.68438	0.0092553	0.0166569	-0.614113	-6.97589	4.01454321989044e-10	1.67610673263679e-09	ENSG00000048740	ForeBr vs BasGan
chr7	151875892	151876902	0.355882	2.66973	0.00958988	0.0172071	-0.66677	-7.87961	5.04136710532858e-12	2.62294957266061e-11	ENSG00000106617	ForeBr vs BasGan
chr12	19129317	19131470	-0.452603	-2.65713	0.00992349	0.0177471	-0.862253	-12.0616	6.84369291268025e-21	8.79708070174022e-20	ENSG00000052126	ForeBr vs BasGan
chr20	50957825	50958130	-0.614869	-2.63141	0.0105994	0.01884	0.135662	1.62503	0.107448	0.142452	ENSG00000000419	ForeBr vs BasGan
chr14	100585414	100587495	0.339942	2.60257	0.0114206	0.02016	-0.458753	-4.20965	5.80000790435951e-05	0.000130508	ENSG00000183092	ForeBr vs BasGan
chr10	97497707	97499590	-0.236593	-2.49994	0.0150142	0.0258236	0.102584	0.72136	0.472405	0.532348	ENSG00000165886	ForeBr vs BasGan
chr12	67068747	67070133	-0.417804	-2.45174	0.0169346	0.0288005	-0.372756	-3.6256	0.000465263	0.00091885	ENSG00000155974	ForeBr vs BasGan
chr20	47357348	47357988	-0.365753	-2.44664	0.0171597	0.0291489	-0.284443	-4.37845	3.06284348938301e-05	7.15066586924783e-05	ENSG00000101040	ForeBr vs BasGan
chr1	39081442	39082511	-0.338299	-2.44086	0.0173699	0.0294655	0.119776	1.99998	0.04835	0.0688136	ENSG00000127603	ForeBr vs BasGan
chr5	31638043	31640186	-0.372019	-2.44001	0.0174073	0.0295225	-1.57989	-13.7445	2.0787000064797e-24	3.78036564769434e-23	ENSG00000133401	ForeBr vs BasGan
chr15	101294143	101295892	0.324973	2.43422	0.0176488	0.029892	0.0856164	1.32064	0.189794	0.237452	ENSG00000131876	ForeBr vs BasGan
chr3	75906058	75907204	0.38422	2.4334	0.0178253	0.0301631	-0.659448	-7.54151	2.63353589572221e-11	1.2592891296412e-10	ENSG00000185008	ForeBr vs BasGan
chr22	24010855	24011965	-0.36287	-2.38919	0.0197572	0.0330934	-0.263505	-5.22563	1.01042989997735e-06	2.83339981436868e-06	ENSG00000099991	ForeBr vs BasGan
chr10	110207375	110207802	0.400041	2.37484	0.0206449	0.034433	-0.12796	-1.98789	0.0497001	0.0705698	ENSG00000119950	ForeBr vs BasGan
chr11	120511049	120511868	0.335088	2.37155	0.0207164	0.0345406	-0.0371063	-0.283909	0.777094	0.813458	ENSG00000149403	ForeBr vs BasGan
chr1	160097941	160099340	0.325093	2.3674	0.0208956	0.0348104	0.493238	8.67428	1.11174479241338e-13	6.96527851329322e-13	ENSG00000162729	ForeBr vs BasGan
chr6	166905848	166906119	-0.480843	-2.35054	0.0217946	0.0361519	-0.545453	-7.97822	3.32752016443525e-12	1.76099385963992e-11	ENSG00000071242	ForeBr vs BasGan
chr10	6088487	6089788	-0.228785	-2.34712	0.022053	0.0365399	-0.0279007	-0.570776	0.569499	0.625539	ENSG00000134453	ForeBr vs BasGan
chr17	38704959	38705456	-0.400613	-2.34195	0.0222719	0.0368702	-0.00845274	-0.13515	0.892774	0.911991	ENSG00000275023	ForeBr vs BasGan
chr16	1611890	1612865	-0.497181	-2.34147	0.0222723	0.0368706	0.226069	4.04976	0.000104544	0.00022695	ENSG00000007545	ForeBr vs BasGan
chr11	41459581	41460717	-0.376816	-2.34056	0.0223162	0.0369346	-0.131577	-1.59358	0.114295	0.150563	ENSG00000148948	ForeBr vs BasGan
chr8	144326547	144327623	0.41561	2.33082	0.022828	0.0376959	-0.0158467	-0.235683	0.814176	0.845198	ENSG00000185000	ForeBr vs BasGan
chr20	63472383	63472859	-0.455522	-2.32883	0.0229643	0.0378975	-0.138529	-2.31686	0.0226566	0.0343032	ENSG00000075043	ForeBr vs BasGan
chr19	40690440	40691845	-0.458711	-2.31407	0.0238009	0.0391393	-0.169205	-2.28074	0.0247967	0.0372778	ENSG00000105245	ForeBr vs BasGan
chr20	61252067	61252421	-0.492442	-2.28506	0.0255305	0.0416881	-0.779501	-6.38972	5.86309140425968e-09	2.12688963260476e-08	ENSG00000179242	ForeBr vs BasGan
chr22	29580049	29581570	-0.300103	-2.25936	0.0271912	0.0441226	-0.184371	-3.63903	0.000444437	0.000880742	ENSG00000184117	ForeBr vs BasGan
chr19	57279595	57280856	-0.417677	-2.25654	0.0273764	0.0443962	-0.397722	-7.92565	4.2453059576688e-12	2.22464200579349e-11	ENSG00000197714	ForeBr vs BasGan
chrX	74291955	74293079	-0.295076	-2.23685	0.0287226	0.0463485	-0.0730455	-2.307	0.0232265	0.0351054	ENSG00000230590	ForeBr vs BasGan
chr11	121023434	121024755	-0.286958	-2.2322	0.029001	0.0467529	0.0292889	0.414571	0.67939	0.727529	ENSG00000154114	ForeBr vs BasGan
chr11	121023434	121024755	-0.286958	-2.2322	0.029001	0.0467529	-0.0523384	-0.330327	0.741868	0.782989	ENSG00000285509	ForeBr vs BasGan
chr1	174158833	174160472	0.293413	2.2293	0.0292786	0.0471578	-0.0392833	-0.936865	0.351203	0.410537	ENSG00000152061	ForeBr vs BasGan
chr7	5143642	5144999	0.329314	2.20894	0.0307379	0.0492661	-0.185213	-1.22164	0.22486	0.276174	ENSG00000159904	ForeBr vs BasGan
chr16	66961032	66961548	-0.385604	-2.20273	0.031215	0.0499496	0.414336	3.17702	0.00199048	0.00358624	ENSG00000172828	ForeBr vs BasGan
chr16	1772951	1773685	-0.444446	-2.19757	0.0314942	0.0503516	-0.257587	-2.41941	0.0174111	0.026943	ENSG00000197774	ForeBr vs BasGan
chr15	34437669	34438124	0.409228	2.19443	0.0318863	0.0509191	-0.0470588	-0.923867	0.357892	0.417531	ENSG00000175265	ForeBr vs BasGan
chr1	153922135	153923891	-0.229142	-2.18904	0.0322502	0.0514405	-0.0532703	-1.32059	0.189794	0.237452	ENSG00000143614	ForeBr vs BasGan
chr18	58043367	58046086	0.307944	2.18601	0.0324246	0.0516851	-0.766769	-18.088	5.38332808345842e-33	2.32300693905135e-31	ENSG00000049759	ForeBr vs BasGan
chr1	229557910	229559418	0.22365	2.1573	0.0346275	0.0548444	-0.0395424	-0.636391	0.526045	0.584085	ENSG00000135776	ForeBr vs BasGan
chr8	84182066	84183585	-0.3265	-2.15289	0.0350419	0.0554344	-0.00401696	-0.0243249	0.980644	0.984197	ENSG00000184672	ForeBr vs BasGan
chr2	240568601	240568938	-0.408136	-2.1156	0.0382435	0.0599672	-0.671432	-10.9643	1.45166676721169e-18	1.50447965575829e-17	ENSG00000144504	ForeBr vs BasGan
chr7	108569157	108570747	-0.234183	-2.08951	0.0406154	0.0632906	0.0980027	1.27275	0.206206	0.255689	ENSG00000177683	ForeBr vs BasGan
chr3	14947063	14948862	-0.164245	-2.08246	0.0413044	0.0642444	-0.0091999	-0.145618	0.884529	0.904794	ENSG00000225733	ForeBr vs BasGan
chr11	112085977	112087430	-0.253543	-2.07173	0.042308	0.0656359	0.132397	1.30897	0.193694	0.241806	ENSG00000150779	ForeBr vs BasGan
chr9	1980061	1980270	0.732277	2.06089	0.043258	0.0669588	0.368368	7.72474	1.03161325178373e-11	5.16585825647158e-11	ENSG00000080503	ForeBr vs BasGan
chr8	28600938	28601760	0.379113	2.04399	0.0449989	0.0693669	0.0156343	0.244395	0.807451	0.839549	ENSG00000012232	ForeBr vs BasGan
chr7	32298130	32299231	-0.391393	-2.03496	0.0459645	0.0707116	0.562432	3.36475	0.00109957	0.00205611	ENSG00000154678	ForeBr vs BasGan
chr1	1615069	1616374	-0.344823	-2.01407	0.0480815	0.0736107	0.0461494	0.634464	0.527294	0.585307	ENSG00000197530	ForeBr vs BasGan
chr1	148254907	148255185	0.548889	1.97113	0.0530418	0.080376	0.506316	3.59419	0.000517689	0.0010156	ENSG00000227733	ForeBr vs BasGan
chr5	176536433	176538353	-0.203881	-1.96804	0.053451	0.0809234	0.114236	1.58443	0.116345	0.152978	ENSG00000146083	ForeBr vs BasGan
chrX	65034253	65035776	0.315443	1.93662	0.0570845	0.0858398	-0.038545	-0.48182	0.631008	0.683053	ENSG00000126970	ForeBr vs BasGan
chr22	49826879	49828449	-0.365812	-1.92844	0.0581185	0.0872234	-0.0350151	-0.719232	0.473759	0.533613	ENSG00000100425	ForeBr vs BasGan
chr19	15331458	15333119	-0.336009	-1.92488	0.0586388	0.0879206	0.000501839	0.0106199	0.991549	0.993183	ENSG00000141867	ForeBr vs BasGan
chr14	24231567	24233258	-0.227448	-1.91082	0.0604685	0.090361	0.147644	1.47272	0.144134	0.18522	ENSG00000129559	ForeBr vs BasGan
chr3	2097782	2099749	-0.241471	-1.90051	0.0617347	0.0920361	0.58075	4.48023	2.06040096749971e-05	4.92111925403478e-05	ENSG00000144619	ForeBr vs BasGan
chr2	237966255	237967715	-0.177171	-1.89056	0.0631036	0.093851	0.100885	1.24751	0.215229	0.265657	ENSG00000184182	ForeBr vs BasGan
chr19	1445597	1446417	-0.359195	-1.87539	0.0651868	0.0965956	-0.139722	-1.9793	0.0506696	0.071853	ENSG00000115266	ForeBr vs BasGan
chr2	127105247	127107929	-0.218064	-1.86832	0.0662778	0.098051	0.0457676	0.754603	0.452353	0.512776	ENSG00000136717	ForeBr vs BasGan
chr1	150148906	150150358	0.261013	1.85341	0.0683089	0.100728	0.0549586	1.09863	0.274637	0.329721	ENSG00000023902	ForeBr vs BasGan
chr10	134563	137181	-0.215032	-1.83106	0.0717719	0.105255	-0.00536275	-0.115133	0.908583	0.925461	ENSG00000015171	ForeBr vs BasGan
chr19	4065520	4066555	-0.349957	-1.81172	0.0745962	0.108912	-0.103621	-1.67801	0.096624	0.129348	ENSG00000178951	ForeBr vs BasGan
chr15	82985613	82986664	-0.204318	-1.79105	0.0779341	0.113244	1.25682	14.6173	3.72639183169481e-26	8.05592890255128e-25	ENSG00000103942	ForeBr vs BasGan
chr14	55051021	55052574	-0.193472	-1.74423	0.0858984	0.123468	0.0272564	0.438237	0.662208	0.712036	ENSG00000168175	ForeBr vs BasGan
chr8	70401715	70404059	0.274459	1.72003	0.0901933	0.128898	0.0725373	1.32032	0.189886	0.237553	ENSG00000140396	ForeBr vs BasGan
chrX	102650841	102652720	0.213403	1.70982	0.0920215	0.131212	-0.0525108	-1.24994	0.214363	0.264738	ENSG00000198932	ForeBr vs BasGan
chr7	130207743	130207942	-0.658476	-1.70297	0.0932785	0.132794	-0.125401	-1.50662	0.135125	0.174762	ENSG00000146842	ForeBr vs BasGan
chr19	3224461	3224843	-0.415601	-1.69606	0.0946721	0.134548	-0.702699	-7.78621	7.53535966753928e-12	3.83570495128954e-11	ENSG00000161082	ForeBr vs BasGan
chr14	103561960	103563405	-0.227834	-1.6725	0.0992738	0.140327	-0.0629775	-1.34486	0.181866	0.228617	ENSG00000126214	ForeBr vs BasGan
chr15	61228733	61229607	0.242537	1.67236	0.0992821	0.140335	-0.455062	-4.36712	3.16727849079389e-05	7.38739006626747e-05	ENSG00000069667	ForeBr vs BasGan
chr15	24954709	24956952	-0.219713	-1.65889	0.101955	0.143673	0.00687174	0.0731638	0.941831	0.952805	ENSG00000273173	ForeBr vs BasGan
chr6	136549253	136551111	0.231784	1.63167	0.107673	0.150721	-0.148666	-2.19693	0.0304128	0.0449545	ENSG00000135525	ForeBr vs BasGan
chr7	14974607	14975397	-0.267373	-1.61709	0.110651	0.15436	-1.91468	-20.1868	2.22257132387844e-36	1.38533947076389e-34	ENSG00000136267	ForeBr vs BasGan
chr15	24823192	24823787	0.302169	1.61357	0.111599	0.155509	-0.112286	-2.03698	0.0444318	0.0636427	ENSG00000128739	ForeBr vs BasGan
chr10	103854627	103856077	-0.204345	-1.61216	0.111704	0.155633	-0.0433273	-0.66353	0.508587	0.567235	ENSG00000107957	ForeBr vs BasGan
chr1	86913805	86915848	-0.229277	-1.59949	0.114523	0.159096	0.0937756	0.933259	0.353038	0.412506	ENSG00000183291	ForeBr vs BasGan
chr2	202870680	202872199	-0.189661	-1.58042	0.11904	0.164634	0.166957	3.53751	0.000626716	0.00121536	ENSG00000163596	ForeBr vs BasGan
chr13	36130026	36132312	0.232825	1.57734	0.119529	0.16523	0.244067	3.43812	0.000864978	0.00164256	ENSG00000133083	ForeBr vs BasGan
chr12	3076657	3078039	0.172793	1.57173	0.120912	0.166936	-0.421141	-2.65368	0.00931956	0.0151155	ENSG00000011105	ForeBr vs BasGan
chr1	4653972	4654982	-0.250552	-1.53704	0.129065	0.176845	-0.215734	-2.99915	0.00345461	0.00599793	ENSG00000196581	ForeBr vs BasGan
chr4	89110562	89112220	0.233063	1.511	0.135604	0.18472	0.921057	10.0814	1.06556748936168e-16	9.21442115899404e-16	ENSG00000138640	ForeBr vs BasGan
chr7	135976663	135977979	0.186213	1.50403	0.137485	0.186958	-0.14939	-1.40493	0.163297	0.207445	ENSG00000105887	ForeBr vs BasGan
chr6	71885816	71887744	-0.202636	-1.48463	0.142457	0.192932	-0.0240496	-0.318667	0.750671	0.790564	ENSG00000079841	ForeBr vs BasGan
chr7	2678879	2679780	-0.222378	-1.47018	0.146276	0.197488	-0.713907	-5.15076	1.34207673497602e-06	3.70217561566075e-06	ENSG00000174945	ForeBr vs BasGan
chr3	63228646	63228962	0.31485	1.4698	0.146377	0.197608	0.177676	0.722657	0.471638	0.531634	ENSG00000163630	ForeBr vs BasGan
chr16	30526312	30527864	0.301373	1.46371	0.148092	0.199677	-0.0278919	-0.345802	0.730244	0.773146	ENSG00000169957	ForeBr vs BasGan
chr3	123026797	123028806	-0.206654	-1.45928	0.149241	0.201045	-0.174671	-1.53403	0.128341	0.166737	ENSG00000082684	ForeBr vs BasGan
chr17	18780941	18781713	-0.232632	-1.44121	0.154252	0.207004	0.00789558	0.0762318	0.939395	0.950825	ENSG00000171928	ForeBr vs BasGan
chr8	143017828	143019464	-0.197114	-1.42219	0.159713	0.213397	0.0750303	0.74891	0.455759	0.516183	ENSG00000160932	ForeBr vs BasGan
chr1	99969225	99970747	-0.214914	-1.42153	0.160024	0.213759	0.0630838	0.93337	0.352995	0.412477	ENSG00000117620	ForeBr vs BasGan
chr7	152025126	152026453	-0.16656	-1.41805	0.161109	0.215003	0.0653117	1.46129	0.147233	0.188914	ENSG00000178234	ForeBr vs BasGan
chr8	143017336	143017763	-0.311883	-1.39278	0.168388	0.223446	0.0750303	0.74891	0.455759	0.516183	ENSG00000160932	ForeBr vs BasGan
chr15	66496952	66498306	0.180876	1.38164	0.171867	0.227526	-0.0260717	-0.266732	0.790253	0.824864	ENSG00000174446	ForeBr vs BasGan
chr18	37564923	37566599	0.177717	1.37072	0.17516	0.231293	0.213308	3.81027	0.000244855	0.00050358	ENSG00000101489	ForeBr vs BasGan
chr15	80403588	80405514	-0.155298	-1.35533	0.179935	0.236768	0.0603911	0.732526	0.465634	0.525869	ENSG00000172379	ForeBr vs BasGan
chr19	13731151	13732234	-0.276512	-1.35384	0.180469	0.237388	-0.0158218	-0.292908	0.770231	0.807605	ENSG00000104957	ForeBr vs BasGan
chr13	32426478	32428573	-0.134455	-1.34559	0.183093	0.240405	-0.205141	-3.17081	0.00204547	0.00368046	ENSG00000139597	ForeBr vs BasGan
chr7	149284815	149286026	-0.130849	-1.31904	0.192024	0.250655	0.0325532	0.448414	0.654845	0.704742	ENSG00000244560	ForeBr vs BasGan
chr10	46597548	46598256	0.270643	1.30029	0.198222	0.257632	0.047839	0.374666	0.70874	0.753881	ENSG00000231187	ForeBr vs BasGan
chr20	54207528	54208952	0.15938	1.27798	0.205949	0.266394	0.066065	0.751187	0.454385	0.51484	ENSG00000101132	ForeBr vs BasGan
chr21	44349509	44349796	-0.318036	-1.27672	0.206291	0.26679	-0.995758	-11.8573	1.8795271476185e-20	2.29979278163297e-19	ENSG00000142185	ForeBr vs BasGan
chr1	151458176	151459868	0.146607	1.27594	0.206571	0.267108	0.00226794	0.0556908	0.955705	0.964834	ENSG00000143442	ForeBr vs BasGan
chr3	195442198	195443528	0.101905	1.25949	0.212406	0.273643	-0.411112	-8.55104	1.97266977253482e-13	1.20250959274218e-12	ENSG00000114331	ForeBr vs BasGan
chr2	131492051	131493543	0.133281	1.24446	0.217847	0.279648	0.0320057	0.422715	0.673457	0.722138	ENSG00000173272	ForeBr vs BasGan
chr15	77083706	77084361	0.169765	1.23293	0.221979	0.284277	0.0453736	0.762481	0.447604	0.507815	ENSG00000140391	ForeBr vs BasGan
chr3	13932566	13933385	0.223549	1.2285	0.223676	0.2862	0.0884372	0.853505	0.395526	0.456302	ENSG00000275340	ForeBr vs BasGan
chr20	50958205	50959756	-0.175355	-1.22655	0.224463	0.287057	0.135662	1.62503	0.107448	0.142452	ENSG00000000419	ForeBr vs BasGan
chr20	63519785	63521473	-0.176811	-1.20368	0.233067	0.296587	0.0353267	0.313871	0.754299	0.793496	ENSG00000125534	ForeBr vs BasGan
chr4	498699	499947	-0.179796	-1.19636	0.235975	0.299729	-0.209113	-3.8077	0.000248497	0.000510577	ENSG00000182903	ForeBr vs BasGan
chr17	28334904	28336825	-0.158766	-1.19205	0.237591	0.301504	0.0893771	1.52139	0.131481	0.170468	ENSG00000109083	ForeBr vs BasGan
chr9	76905631	76907301	0.216377	1.14603	0.255959	0.32154	0.68611	6.47154	4.11813113916352e-09	1.52215700393005e-08	ENSG00000106772	ForeBr vs BasGan
chr4	8158167	8160012	-0.0898567	-1.14275	0.257372	0.323099	-0.679571	-11.168	4.94640691797024e-19	5.34671396004708e-18	ENSG00000163995	ForeBr vs BasGan
chr16	58128814	58129935	-0.118719	-1.1302	0.262482	0.328584	0.062565	0.533853	0.594677	0.649122	ENSG00000070761	ForeBr vs BasGan
chr16	5239413	5240088	-0.211229	-1.12885	0.263126	0.329291	-0.683967	-8.54495	1.72045998146439e-13	1.05523474837337e-12	ENSG00000078328	ForeBr vs BasGan
chr2	64750559	64752189	0.121005	1.12187	0.266138	0.332553	0.107304	1.30639	0.19456	0.242753	ENSG00000179833	ForeBr vs BasGan
chr16	66844724	66846442	0.137719	1.12164	0.266159	0.332572	-0.109925	-1.04979	0.296468	0.35314	ENSG00000168748	ForeBr vs BasGan
chr3	53254638	53256450	-0.13666	-1.12167	0.266165	0.332576	0.0631556	1.37552	0.172159	0.217717	ENSG00000163931	ForeBr vs BasGan
chr20	33443194	33444261	-0.124629	-1.11831	0.267577	0.33411	0.121455	1.53363	0.128342	0.166737	ENSG00000101400	ForeBr vs BasGan
chr4	73257945	73259751	-0.165381	-1.10258	0.274306	0.341378	0.0436964	1.2333	0.220491	0.271402	ENSG00000132466	ForeBr vs BasGan
chr16	62034977	62037065	-0.155092	-1.08926	0.280195	0.347685	-0.629247	-6.17185	1.60843291686489e-08	5.53116871348163e-08	ENSG00000150394	ForeBr vs BasGan
chr5	138464508	138465872	-0.171222	-1.08457	0.282195	0.349855	-0.308965	-1.54082	0.12668	0.164843	ENSG00000120738	ForeBr vs BasGan
chr17	10197897	10199356	-0.214743	-1.05612	0.294806	0.363273	-0.128477	-1.0222	0.309254	0.366713	ENSG00000007237	ForeBr vs BasGan
chr12	120725620	120726164	0.269776	1.04163	0.301516	0.370389	-0.0786781	-0.651636	0.516211	0.574589	ENSG00000122971	ForeBr vs BasGan
chr8	66432238	66432868	0.168063	1.02802	0.307701	0.376929	0.202843	1.49031	0.139431	0.179778	ENSG00000147576	ForeBr vs BasGan
chr6	57046060	57047171	0.143199	1.01297	0.314796	0.384376	-0.0836735	-0.997857	0.320884	0.378964	ENSG00000168116	ForeBr vs BasGan
chr2	231482684	231483278	-0.177707	-1.00556	0.31843	0.388193	0.0359846	0.507555	0.612939	0.665965	ENSG00000115053	ForeBr vs BasGan
chr18	34493091	34494668	-0.149303	-0.999285	0.321372	0.391287	0.366735	4.87533	4.27556799781948e-06	1.1115968705442e-05	ENSG00000134769	ForeBr vs BasGan
chr22	44668218	44669027	-0.155993	-0.976276	0.332601	0.403006	-0.293252	-1.776	0.0788374	0.107411	ENSG00000186654	ForeBr vs BasGan
chr11	85627231	85628930	-0.111891	-0.972764	0.334239	0.404694	0.013208	0.224257	0.823038	0.852617	ENSG00000150672	ForeBr vs BasGan
chr19	9791526	9792957	0.233328	0.96342	0.338914	0.409474	0.0332633	0.677989	0.499427	0.558356	ENSG00000196605	ForeBr vs BasGan
chrX	74293216	74293761	-0.169653	-0.959088	0.341015	0.411635	-0.0730455	-2.307	0.0232265	0.0351054	ENSG00000230590	ForeBr vs BasGan
chr10	31318238	31320548	-0.127115	-0.954682	0.343227	0.413957	0.0457637	0.520424	0.603971	0.657659	ENSG00000148516	ForeBr vs BasGan
chr12	52022799	52024039	-0.112111	-0.948802	0.346222	0.417064	0.122571	0.491749	0.624016	0.676489	ENSG00000123358	ForeBr vs BasGan
chr16	29804577	29806455	-0.183451	-0.948254	0.346471	0.41732	0.177244	2.31821	0.0225797	0.034194	ENSG00000103495	ForeBr vs BasGan
chr21	31558555	31560028	-0.131012	-0.938405	0.351702	0.422713	-0.113468	-0.676165	0.500548	0.559438	ENSG00000156299	ForeBr vs BasGan
chr4	105145871	105147267	-0.155093	-0.935102	0.353193	0.424249	-0.114593	-1.58638	0.11594	0.152509	ENSG00000168769	ForeBr vs BasGan
chr12	22543330	22545058	-0.141988	-0.934119	0.353708	0.424775	0.172398	2.98772	0.0035755	0.00619161	ENSG00000111731	ForeBr vs BasGan
chr5	692472	694441	0.11382	0.85238	0.39723	0.468967	0.0682288	1.03056	0.305318	0.362715	ENSG00000171368	ForeBr vs BasGan
chr14	32933885	32935049	-0.117391	-0.819343	0.415545	0.487275	0.590766	5.05224	2.09926902610033e-06	5.64778747577756e-06	ENSG00000151322	ForeBr vs BasGan
chr2	219434905	219435391	0.18555	0.808959	0.421523	0.493222	-0.399242	-5.98346	3.78588049941707e-08	1.24477748070704e-07	ENSG00000072195	ForeBr vs BasGan
chr6	147201979	147204707	-0.110898	-0.808635	0.42172	0.493422	0.354094	3.08069	0.00269452	0.00476177	ENSG00000233452	ForeBr vs BasGan
chr16	67247102	67247852	0.105614	0.794262	0.430063	0.501721	-0.562663	-4.25519	4.89169113438104e-05	0.000111225	ENSG00000135723	ForeBr vs BasGan
chrX	153830700	153831264	0.140283	0.788456	0.433307	0.504945	-0.031215	-0.405136	0.686268	0.733867	ENSG00000067840	ForeBr vs BasGan
chr14	55270923	55272274	0.0974787	0.776377	0.440307	0.511901	-0.0411068	-0.477718	0.633938	0.685649	ENSG00000178974	ForeBr vs BasGan
chr8	10053931	10055707	-0.0921868	-0.749435	0.456343	0.527549	0.682388	7.49513	2.98053028112977e-11	1.41357124410486e-10	ENSG00000175806	ForeBr vs BasGan
chr1	39080478	39081134	0.137395	0.736979	0.463747	0.534774	0.119776	1.99998	0.04835	0.0688136	ENSG00000127603	ForeBr vs BasGan
chr6	131062200	131063865	-0.123685	-0.732051	0.466734	0.537704	-1.09247	-8.37788	3.93661562754546e-13	2.32081047425059e-12	ENSG00000079819	ForeBr vs BasGan
chr11	75814260	75815885	-0.0740765	-0.705834	0.482776	0.553345	0.0219272	0.480703	0.631828	0.683806	ENSG00000198382	ForeBr vs BasGan
chr8	737275	739440	0.110362	0.69158	0.49165	0.561855	-0.084668	-1.28412	0.202127	0.251143	ENSG00000198010	ForeBr vs BasGan
chr15	90902220	90903703	0.0672124	0.67644	0.501237	0.571039	0.050309	1.04726	0.297638	0.354321	ENSG00000196547	ForeBr vs BasGan
chr9	100426857	100428685	0.104469	0.659277	0.512027	0.581432	0.484205	6.68072	1.56151523683261e-09	6.07771399242553e-09	ENSG00000066697	ForeBr vs BasGan
chr12	116910754	116911739	-0.1076	-0.644296	0.52162	0.590488	0.144853	2.22063	0.0287478	0.0426779	ENSG00000174989	ForeBr vs BasGan
chr10	124791209	124792582	-0.0823535	-0.638178	0.5256	0.594244	0.102051	0.533456	0.594955	0.649264	ENSG00000258539	ForeBr vs BasGan
chrX	53321063	53321704	0.0841837	0.575973	0.566594	0.632599	-0.176063	-2.82547	0.00575145	0.00964598	ENSG00000124313	ForeBr vs BasGan
chr1	224433597	224435740	0.0626586	0.559694	0.577593	0.642724	0.198417	1.86034	0.0659339	0.091338	ENSG00000143786	ForeBr vs BasGan
chr5	34007104	34008643	0.0974495	0.557421	0.579201	0.644179	0.0101036	0.0727373	0.942166	0.953046	ENSG00000242110	ForeBr vs BasGan
chr7	92245205	92247121	-0.0611574	-0.551311	0.583291	0.648011	0.00597493	0.156831	0.87571	0.897619	ENSG00000001629	ForeBr vs BasGan
chr7	8261250	8262776	-0.0883865	-0.54695	0.586295	0.650863	0.178568	2.97135	0.00375505	0.00647792	ENSG00000003147	ForeBr vs BasGan
chr6	96014868	96016917	-0.0924892	-0.546128	0.586847	0.651373	0.041699	0.323183	0.747263	0.787737	ENSG00000172461	ForeBr vs BasGan
chr6	131135007	131136424	-0.0835595	-0.505826	0.614679	0.676939	0.0614206	0.855898	0.394142	0.454874	ENSG00000118507	ForeBr vs BasGan
chr21	37266819	37268339	-0.0487862	-0.503566	0.616293	0.678407	0.0627552	1.55219	0.12384	0.161638	ENSG00000157538	ForeBr vs BasGan
chr17	18225198	18226221	0.0698248	0.499234	0.619306	0.681249	0.145529	1.63101	0.106204	0.140914	ENSG00000131899	ForeBr vs BasGan
chr13	110712119	110713393	-0.0601242	-0.498722	0.619675	0.681607	0.0541318	0.773258	0.441247	0.501538	ENSG00000153487	ForeBr vs BasGan
chr12	6828134	6829857	-0.0457768	-0.474289	0.636886	0.6973	-0.0851342	-1.23044	0.221562	0.272567	ENSG00000110811	ForeBr vs BasGan
chr19	42396376	42397779	-0.0913722	-0.455889	0.649971	0.709207	0.00326911	0.0394676	0.9686	0.974928	ENSG00000213904	ForeBr vs BasGan
chr12	81757737	81760168	0.0642735	0.41386	0.680376	0.736081	0.618481	5.13773	1.4782397934888e-06	4.05325607243364e-06	ENSG00000139220	ForeBr vs BasGan
chr1	85275832	85277421	0.0534959	0.396002	0.693391	0.747513	0.0528824	0.561007	0.576073	0.631619	ENSG00000142867	ForeBr vs BasGan
chr13	28819382	28821164	0.046352	0.391747	0.696532	0.750241	0.0117761	0.131865	0.895362	0.914122	ENSG00000132938	ForeBr vs BasGan
chr8	143609040	143610138	0.0610044	0.382281	0.703492	0.756361	0.0549367	0.583567	0.560894	0.617172	ENSG00000104524	ForeBr vs BasGan
chr7	152435685	152437109	0.0529965	0.380945	0.704491	0.757225	-0.0635196	-1.26797	0.207904	0.257663	ENSG00000055609	ForeBr vs BasGan
chr9	19786690	19786889	0.0892311	0.372975	0.710362	0.762342	-0.136209	-0.897908	0.371435	0.431536	ENSG00000155886	ForeBr vs BasGan
chr6	125301021	125302590	0.0525885	0.3468	0.729845	0.779335	-0.692633	-9.34042	4.12909411362605e-15	3.03855772007772e-14	ENSG00000111906	ForeBr vs BasGan
chr16	81445404	81445776	-0.0575531	-0.327051	0.744666	0.792175	0.969847	14.2802	1.48844297120606e-25	3.04053737852905e-24	ENSG00000153815	ForeBr vs BasGan
chr19	5339822	5341173	0.0606964	0.323605	0.747285	0.794421	0.662634	9.04602	1.42204564277105e-14	9.87980773977293e-14	ENSG00000105426	ForeBr vs BasGan
chr12	14364883	14366188	0.0401693	0.301082	0.764342	0.808923	-0.0227196	-0.461815	0.645247	0.69585	ENSG00000171681	ForeBr vs BasGan
chr3	35638797	35640180	0.0431851	0.293283	0.770233	0.813974	-1.26381	-10.8496	2.20950920243784e-18	2.2525462409569e-17	ENSG00000172995	ForeBr vs BasGan
chr8	12664788	12665982	-0.0429977	-0.290917	0.772082	0.815544	-0.0169289	-0.139833	0.889088	0.908734	ENSG00000283674	ForeBr vs BasGan
chr1	161044804	161046578	-0.0341111	-0.28794	0.774312	0.817377	-0.0340167	-0.603109	0.547873	0.604761	ENSG00000158773	ForeBr vs BasGan
chr19	18097477	18097937	-0.0546286	-0.281233	0.779427	0.821815	-0.391246	-5.21009	1.08503004242102e-06	3.02629873382038e-06	ENSG00000099308	ForeBr vs BasGan
chr4	129093058	129094111	0.0410216	0.248135	0.804814	0.842901	-0.600181	-9.24249	6.83017693201638e-15	4.90902138366144e-14	ENSG00000151466	ForeBr vs BasGan
chr16	75148233	75149306	-0.0216443	-0.211715	0.832992	0.866283	0.0537173	0.822458	0.412853	0.473743	ENSG00000184517	ForeBr vs BasGan
chr4	186725520	186727234	-0.0233905	-0.192806	0.847713	0.878394	-0.13985	-0.813074	0.418201	0.479252	ENSG00000083857	ForeBr vs BasGan
chr12	6492776	6494351	0.0193382	0.187097	0.852172	0.882038	0.174644	1.43969	0.153233	0.195865	ENSG00000111639	ForeBr vs BasGan
chr7	146115377	146117351	-0.0273005	-0.183123	0.855293	0.884554	1.32412	14.4532	8.81229906900445e-26	1.84140858674001e-24	ENSG00000174469	ForeBr vs BasGan
chr7	99465532	99466613	-0.0220592	-0.169039	0.866295	0.893627	-0.825317	-3.45561	0.000815267	0.00155437	ENSG00000248919	ForeBr vs BasGan
chr7	99465532	99466613	-0.0220592	-0.169039	0.866295	0.893627	0.0670822	0.89731	0.371822	0.431963	ENSG00000241468	ForeBr vs BasGan
chr11	22829196	22830399	-0.0277155	-0.164237	0.870061	0.896765	-0.0317073	-0.167829	0.867075	0.890396	ENSG00000246225	ForeBr vs BasGan
chr7	66591452	66592668	0.0153356	0.147107	0.883507	0.90779	-0.0704113	-1.1227	0.264387	0.318885	ENSG00000229180	ForeBr vs BasGan
chr15	63041848	63043227	0.0183624	0.114426	0.909264	0.928788	-0.243364	-4.15619	7.03988201990819e-05	0.000156523	ENSG00000140416	ForeBr vs BasGan
chr14	75426975	75429140	-0.00799261	-0.093065	0.926136	0.942155	0.421439	3.99396	0.000127594	0.000273383	ENSG00000140044	ForeBr vs BasGan
chr10	22320461	22322247	0.0128205	0.0853988	0.932208	0.947016	0.227819	2.6502	0.00942164	0.0152686	ENSG00000168283	ForeBr vs BasGan
chr1	13892356	13893262	-0.0125142	-0.0746539	0.940721	0.953806	-0.284874	-3.83629	0.000224589	0.00046385	ENSG00000189337	ForeBr vs BasGan
chr11	67119527	67119829	-0.0183545	-0.0702641	0.944197	0.956566	0.041323	1.16258	0.247857	0.301307	ENSG00000173120	ForeBr vs BasGan
chr8	24913412	24915153	-0.00695568	-0.0474797	0.962277	0.970796	0.0476805	0.287095	0.774662	0.811416	ENSG00000104722	ForeBr vs BasGan
chr19	1523755	1524141	-0.00643712	-0.0178277	0.98583	0.988971	-0.789694	-5.6877	1.40800234917142e-07	4.34536258924706e-07	ENSG00000185988	ForeBr vs BasGan
chr9	99221318	99222742	-0.000244435	-0.00237417	0.998113	0.998521	0.0308843	0.414567	0.67939	0.727529	ENSG00000119523	ForeBr vs BasGan
chr9	77176799	77178446	-6.64356e-06	-5.15278e-05	0.999959	0.999967	-0.00566763	-0.0872539	0.930653	0.943373	ENSG00000197969	ForeBr vs BasGan
chr6	44135102	44136207	1.41642	11.8111	1.81600009163174e-17	2.8862891597209e-15	0.262293	2.57865	0.0114134	0.0334226	ENST00000371893	ForeBr vs MidDen
chr1	204307352	204307914	1.18743	11.3494	7.93361539175331e-17	9.2425688575377e-15	4.54465	13.277	1.24354002535398e-23	2.46931519320291e-21	ENST00000637508	ForeBr vs MidDen
chr18	11688265	11690282	-0.98856	-11.0141	1.73773652323045e-16	1.73811814343056e-14	-0.471974	-3.36948	0.00107565	0.00448697	ENST00000334049	ForeBr vs MidDen
chr4	8010457	8011014	-1.0135	-10.2939	4.19344667715688e-15	2.30154684385122e-13	-1.4325	-6.9252	4.84490528021797e-10	7.71131325040656e-09	ENST00000504172	ForeBr vs MidDen
chr14	99603925	99605845	-0.594421	-10.1671	5.19415433493807e-15	2.74185745489558e-13	0.543291	2.42228	0.0172428	0.0468115	ENST00000502101	ForeBr vs MidDen
chr8	143953245	143954192	-0.862774	-10.1533	7.33248095152318e-15	3.64762504070585e-13	-1.99972	-9.07867	1.28766225437903e-14	4.3773518484461e-13	ENST00000354958	ForeBr vs MidDen
chr8	104703326	104704637	1.17732	9.88692	1.61903022981309e-14	7.02321904286508e-13	2.08318	6.04821	2.63866175545158e-08	3.09079200006547e-07	ENST00000518180	ForeBr vs MidDen
chr2	40511826	40512710	1.22224	9.9082	1.72168081139297e-14	7.39221293185474e-13	2.68023	8.3777	3.76331714526948e-13	1.0212385572087e-11	ENST00000403092	ForeBr vs MidDen
chr1	242449025	242450102	-0.985525	-9.77306	2.58335190114449e-14	1.03642592053366e-12	2.28492	7.69973	1.25728286512325e-11	2.55334555887856e-10	ENST00000314833	ForeBr vs MidDen
chr21	15927980	15928576	0.708266	8.27536	8.51498238862623e-12	1.4449220866835e-10	2.20345	7.33874	6.385934907285e-11	1.15947816676539e-09	ENST00000635845	ForeBr vs MidDen
chr8	19013388	19014318	-1.05892	-8.27988	9.25195524047224e-12	1.55530955853494e-10	-1.84819	-5.18345	1.18483409825908e-06	9.90131901751575e-06	ENST00000440756	ForeBr vs MidDen
chr1	39104764	39106135	-0.58923	-8.07547	2.44378296150552e-11	3.61426852281901e-10	-0.575355	-3.7295	0.000321762	0.00155836	ENST00000524432	ForeBr vs MidDen
chr20	32483373	32484180	-0.605751	-7.96303	3.7928064977097e-11	5.29851076650111e-10	-1.0878	-3.22114	0.00172814	0.00672654	ENST00000359676	ForeBr vs MidDen
chr7	101165047	101166111	0.751925	7.92654	5.78807679568909e-11	7.68500458455973e-10	0.867851	2.70734	0.00801473	0.0247017	ENST00000445482	ForeBr vs MidDen
chr3	133124452	133125106	1.01756	7.61895	1.57540510128242e-10	1.84254165618446e-09	1.96206	6.30988	8.10105074757616e-09	1.04049430033037e-07	ENST00000508711	ForeBr vs MidDen
chr17	63445492	63446952	-0.428387	-7.2374	8.0515103683755e-10	7.72685419823933e-09	-1.32974	-3.82939	0.000225446	0.00113586	ENST00000584031	ForeBr vs MidDen
chr7	135509570	135511159	0.541285	7.13256	1.15231347093121e-09	1.06027274741451e-08	0.461415	2.50749	0.013794	0.0390769	ENST00000451834	ForeBr vs MidDen
chr2	231514087	231515069	0.405152	6.93797	2.90755260660341e-09	2.39960806676226e-08	0.633434	2.40206	0.0181707	0.0489376	ENST00000313064	ForeBr vs MidDen
chr11	235819	237342	-0.581788	-6.81908	4.012631533303e-09	3.19111987643357e-08	-0.862014	-3.03164	0.00311449	0.0111035	ENST00000382743	ForeBr vs MidDen
chr7	37197139	37197547	0.950121	6.74719	5.6291271992553e-09	4.30510917519461e-08	2.33541	8.1864	9.60088056813282e-13	2.3878134375217e-11	ENST00000472359	ForeBr vs MidDen
chr14	60247952	60250191	0.493864	6.70759	6.47510057023427e-09	4.87491127358844e-08	-0.237312	-2.87384	0.00498278	0.0165212	ENST00000395076	ForeBr vs MidDen
chr19	18109406	18110863	-0.574051	-6.67381	6.94573988817351e-09	5.1913006951411e-08	-1.26075	-4.07441	9.31367103539966e-05	0.000515093	ENST00000608648	ForeBr vs MidDen
chr1	39408436	39409716	-0.457053	-6.69403	7.03827377100019e-09	5.25223881241654e-08	-1.56144	-5.61256	1.82027583986588e-07	1.79445632440679e-06	ENST00000530275	ForeBr vs MidDen
chr22	19713791	19714728	-0.617384	-6.6825	7.04948598231594e-09	5.25965721128741e-08	-0.553018	-5.52293	2.70355833595824e-07	2.57002391966851e-06	ENST00000455784	ForeBr vs MidDen
chr1	174998952	175000710	0.451249	6.66025	8.20131729102993e-09	6.01030472710414e-08	0.856651	2.62173	0.010153	0.030263	ENST00000613570	ForeBr vs MidDen
chr20	59577533	59577746	-0.91578	-6.58752	1.01650861202838e-08	7.27821104356572e-08	-1.46128	-6.61528	1.936412251142e-09	2.79728836741183e-08	ENST00000359926	ForeBr vs MidDen
chr9	136448419	136449076	1.25927	6.54206	1.17177996448069e-08	8.25566654942284e-08	2.10776	6.34198	7.33805244154114e-09	9.47358473102989e-08	ENST00000313084	ForeBr vs MidDen
chr3	6860247	6862047	0.465932	6.35754	2.81466286083561e-08	1.80447626063471e-07	0.395032	3.38588	0.00102312	0.00429506	ENST00000467425	ForeBr vs MidDen
chr10	123665454	123666321	-0.514685	-6.29543	3.18065709600869e-08	2.01276222884459e-07	-0.776128	-2.54013	0.0126359	0.0362556	ENST00000284674	ForeBr vs MidDen
chr6	56842636	56844606	0.441229	6.25833	3.95138822566749e-08	2.44551065618624e-07	0.607595	6.51572	3.3585811216786e-09	4.62729623702635e-08	ENST00000421834	ForeBr vs MidDen
chr3	12993345	12995515	-0.391247	-6.25079	4.03800631239346e-08	2.49342855530561e-07	-1.50354	-8.16112	1.16553621656776e-12	2.85339688243888e-11	ENST00000648386	ForeBr vs MidDen
chr5	141923223	141924557	-0.339386	-6.20292	4.69647226744159e-08	2.85434172699467e-07	0.546895	3.02328	0.00318843	0.0113188	ENST00000194118	ForeBr vs MidDen
chr10	114631311	114632465	-0.531034	-6.12607	7.91582201401892e-08	4.55481297341134e-07	-0.651268	-3.60722	0.000488386	0.0022487	ENST00000651023	ForeBr vs MidDen
chr7	129611287	129612769	0.350612	6.0088	1.01216212657393e-07	5.6769764101479e-07	0.620687	2.40036	0.0182476	0.0490814	ENST00000393232	ForeBr vs MidDen
chr14	57389661	57391928	0.490804	6.00474	1.03464978919431e-07	5.79155198339588e-07	-0.34909	-2.54364	0.0125175	0.0359902	ENST00000555166	ForeBr vs MidDen
chr16	10817624	10818860	-0.474947	-5.99695	1.04600259519071e-07	5.84719007181666e-07	0.25269	3.31587	0.00128856	0.00526106	ENST00000572980	ForeBr vs MidDen
chr17	18780941	18781713	-0.519591	-5.94473	1.15416483369272e-07	6.38795691556617e-07	1.20287	4.61073	1.23145563013941e-05	8.32552423381602e-05	ENST00000574294	ForeBr vs MidDen
chr5	37370613	37372036	0.539264	5.95667	1.29019537129424e-07	7.0586996205597e-07	0.721003	3.24856	0.00158457	0.00624734	ENST00000231498	ForeBr vs MidDen
chr20	59577096	59577314	-0.794377	-5.8897	1.66478693196504e-07	8.86221671975963e-07	-1.46128	-6.61528	1.936412251142e-09	2.79728836741183e-08	ENST00000359926	ForeBr vs MidDen
chr14	32939414	32940340	0.560189	5.87143	1.71122108253253e-07	9.08446742640583e-07	-0.984632	-3.74941	0.000298966	0.00145982	ENST00000346562	ForeBr vs MidDen
chr8	1763591	1764848	-0.442918	-5.84636	1.96779385509588e-07	1.03050781477502e-06	0.851581	3.29884	0.00135331	0.00545951	ENST00000331222	ForeBr vs MidDen
chr17	28896792	28898069	-0.447607	-5.81092	2.20323566248935e-07	1.13926617303106e-06	0.617961	2.88637	0.00478504	0.0159374	ENST00000394906	ForeBr vs MidDen
chr11	133531532	133533240	0.504836	5.78676	2.44366754829491e-07	1.25131484235829e-06	2.15908	11.7908	1.89925364426813e-20	1.82766639152264e-18	ENST00000524381	ForeBr vs MidDen
chr14	36320039	36321268	0.56153	5.78508	2.45390247260515e-07	1.2559858443561e-06	0.488141	2.67296	0.00879635	0.0267093	ENST00000416007	ForeBr vs MidDen
chr11	106021712	106022903	0.460048	5.7537	2.73452418750566e-07	1.38477121464174e-06	0.452871	2.39366	0.018586	0.0498844	ENST00000301919	ForeBr vs MidDen
chr2	152174932	152176699	0.365919	5.75495	3.03776134103096e-07	1.52246208289695e-06	-0.248307	-2.48676	0.0146264	0.0409527	ENST00000263904	ForeBr vs MidDen
chrX	74291955	74293079	0.485427	5.709	3.32411632292994e-07	1.65078072895974e-06	0.768547	2.58609	0.0111627	0.0327729	ENST00000603672	ForeBr vs MidDen
chr9	100098123	100100006	0.412535	5.65709	3.97279331033011e-07	1.93764699009694e-06	0.496015	2.41966	0.0173595	0.0470686	ENST00000262455	ForeBr vs MidDen
chr3	77038419	77040422	0.583595	5.93828	4.0997049065674e-07	1.99327988170917e-06	0.50035	3.1099	0.00246241	0.00908961	ENST00000461745	ForeBr vs MidDen
chr18	37485068	37486158	0.470995	5.59859	5.04352693365429e-07	2.40404921571737e-06	1.25086	4.30141	4.06552378387213e-05	0.000246413	ENST00000587819	ForeBr vs MidDen
chr14	89954347	89956877	0.348499	5.57523	5.22304138840066e-07	2.48075729790691e-06	1.09782	3.91317	0.000169344	0.000880868	ENST00000556867	ForeBr vs MidDen
chr1	235882731	235884032	0.537884	5.56349	5.81983242083273e-07	2.73284112989373e-06	2.0299	6.10418	2.02470178210741e-08	2.4215123608187e-07	ENST00000489585	ForeBr vs MidDen
chr14	31206751	31208735	0.497556	5.55729	5.99548680117328e-07	2.80682939103599e-06	-0.182242	-2.82304	0.00575798	0.0186806	ENST00000399332	ForeBr vs MidDen
chr15	45401721	45403610	0.385525	5.55132	6.11027576847409e-07	2.85561445003974e-06	0.969947	3.22001	0.00173797	0.00675712	ENST00000305560	ForeBr vs MidDen
chr20	63831226	63831540	-0.869595	-5.51522	6.25021548145973e-07	2.91355548606139e-06	0.476812	2.64483	0.0095231	0.0286311	ENST00000245663	ForeBr vs MidDen
chr20	32482726	32483218	-0.461389	-5.5319	6.64756227240995e-07	3.07908835190234e-06	-1.0878	-3.22114	0.00172814	0.00672654	ENST00000359676	ForeBr vs MidDen
chr9	17905758	17907827	0.484089	5.44024	8.36129406335439e-07	3.78430413271038e-06	1.48424	3.76767	0.000280031	0.00137704	ENST00000636209	ForeBr vs MidDen
chr10	32346112	32347804	0.419651	5.39908	1.12728566783009e-06	4.94983661914486e-06	0.70673	3.54199	0.000612045	0.0027463	ENST00000319778	ForeBr vs MidDen
chr10	123666370	123666591	-0.716597	-5.3647	1.17383767668002e-06	5.13372267726424e-06	-0.776128	-2.54013	0.0126359	0.0362556	ENST00000284674	ForeBr vs MidDen
chr16	56729292	56730726	-0.292809	-5.36267	1.18272925675198e-06	5.1684213013675e-06	0.471162	2.90717	0.00450215	0.0151327	ENST00000563858	ForeBr vs MidDen
chr7	76358176	76359955	0.312991	5.3202	1.48090095544885e-06	6.32935630442408e-06	-0.321336	-3.28121	0.00144074	0.0057602	ENST00000307630	ForeBr vs MidDen
chr14	64503218	64505496	0.314565	5.29624	1.60045226223003e-06	6.78529771280912e-06	-0.725604	-4.21186	5.67393883906751e-05	0.000332308	ENST00000608382	ForeBr vs MidDen
chr8	84184319	84185227	0.521187	5.26579	1.86322563204205e-06	7.7856751529174e-06	-1.01532	-3.78263	0.000265782	0.00131576	ENST00000517638	ForeBr vs MidDen
chr3	71131807	71132391	0.571219	5.24954	1.95164165449326e-06	8.11456573553134e-06	1.52789	4.59121	1.31867390107601e-05	8.84062727891797e-05	ENST00000650188	ForeBr vs MidDen
chr3	196081065	196082706	0.277642	5.22941	2.09126562599384e-06	8.63838393776486e-06	0.588328	3.44501	0.000844021	0.00363341	ENST00000360110	ForeBr vs MidDen
chr5	112975806	112977464	0.350145	5.20944	2.26108561948001e-06	9.26815135235094e-06	0.654555	3.52664	0.000643578	0.00287439	ENST00000515408	ForeBr vs MidDen
chrX	140709134	140709891	0.472333	5.20963	2.36607229563663e-06	9.65370095555169e-06	-0.221573	-2.91279	0.00445156	0.0150065	ENST00000607004	ForeBr vs MidDen
chr21	29024078	29025664	0.505431	5.18572	2.45721435796794e-06	9.98748472134059e-06	-0.480002	-3.25288	0.00156299	0.00617983	ENST00000399975	ForeBr vs MidDen
chr7	111784299	111784763	0.553277	5.18302	2.50932224765006e-06	1.01794475616745e-05	3.14584	8.02542	2.32869578189425e-12	5.32577408254059e-11	ENST00000428053	ForeBr vs MidDen
chr3	133745943	133746714	-0.54847	-5.1509	2.76027522883504e-06	1.11018739252387e-05	-1.67659	-5.68348	1.39133654298777e-07	1.4048119574477e-06	ENST00000474287	ForeBr vs MidDen
chr15	77419497	77421271	0.281648	5.14764	2.81326091089649e-06	1.12899250020732e-05	0.389135	2.83254	0.00561156	0.0182909	ENST00000560498	ForeBr vs MidDen
chr2	225040826	225043153	-0.446213	-5.10078	3.30801488995503e-06	1.30733940680274e-05	-1.05664	-7.189	1.37326604908087e-10	2.36959424468988e-09	ENST00000258390	ForeBr vs MidDen
chr11	3796981	3798478	0.343708	5.07087	3.76781807205072e-06	1.47107027765426e-05	0.814107	3.10004	0.00252529	0.00927249	ENST00000396986	ForeBr vs MidDen
chr6	56954300	56955706	0.523306	5.07213	3.84198653639083e-06	1.49743741449675e-05	-0.425004	-4.75423	6.93554137014483e-06	4.94661474005198e-05	ENST00000449297	ForeBr vs MidDen
chr4	61199912	61201433	0.520204	5.04222	4.58157758971751e-06	1.75359666807326e-05	0.4994	3.21848	0.00176005	0.00682947	ENST00000512091	ForeBr vs MidDen
chr14	55026656	55027782	0.433943	5.00403	4.77446983770359e-06	1.82046553131386e-05	0.442941	2.54016	0.0126793	0.0363551	ENST00000395472	ForeBr vs MidDen
chr6	148508281	148508895	0.517202	4.98815	4.8147450662665e-06	1.83427268534682e-05	1.99408	6.40777	5.19994594776708e-09	6.91299934182425e-08	ENST00000637729	ForeBr vs MidDen
chr7	92527540	92529279	0.371228	4.9463	5.9642459609484e-06	2.22668351657832e-05	-0.354778	-2.45459	0.0158695	0.0438541	ENST00000438045	ForeBr vs MidDen
chr14	81533334	81534441	0.395893	4.91163	6.75407068327003e-06	2.49150631325567e-05	-0.276846	-3.64933	0.000422816	0.00198776	ENST00000336735	ForeBr vs MidDen
chr20	45469681	45471489	-0.445824	-4.88999	6.77528576398123e-06	2.49858980151252e-05	0.934221	2.74365	0.00721421	0.0225963	ENST00000372676	ForeBr vs MidDen
chr4	169659729	169660850	0.533396	4.86191	8.69302102255812e-06	3.13056951425107e-05	0.511832	3.64788	0.00042539	0.00199611	ENST00000507875	ForeBr vs MidDen
chr4	82900066	82901536	0.408531	4.81262	9.81780998972855e-06	3.49417201668701e-05	0.282583	3.09297	0.00259552	0.00947749	ENST00000355196	ForeBr vs MidDen
chr7	77695928	77697686	0.363576	4.83805	9.8749112904033e-06	3.51273191294488e-05	0.908834	2.9405	0.00407947	0.0139492	ENST00000445288	ForeBr vs MidDen
chr3	69385485	69386853	-0.472765	-4.74628	1.15361587546986e-05	4.04467748881866e-05	0.800284	2.43647	0.016652	0.0455636	ENST00000398540	ForeBr vs MidDen
chr6	109381710	109383481	0.243199	4.697	1.49666613847445e-05	5.12003360715899e-05	-0.464424	-3.48209	0.000742028	0.00325141	ENST00000413644	ForeBr vs MidDen
chr11	132211514	132211861	0.679627	4.68619	1.51002843792428e-05	5.16268643315446e-05	3.11205	11.8322	1.17284728168748e-20	1.18325157208954e-18	ENST00000496094	ForeBr vs MidDen
chr2	27428124	27429597	-0.241865	-4.68987	1.53124321346422e-05	5.22974465092948e-05	0.617419	2.64356	0.00953927	0.0286728	ENST00000379852	ForeBr vs MidDen
chr16	53129892	53131920	-0.302885	-4.68215	1.560828430864e-05	5.32185666201351e-05	-0.468498	-2.55014	0.0123442	0.0356171	ENST00000564845	ForeBr vs MidDen
chr11	83681996	83682869	-0.535799	-4.64347	1.78330103514412e-05	6.00706284509964e-05	-0.834584	-3.59973	0.000500207	0.00229552	ENST00000426717	ForeBr vs MidDen
chr9	77647602	77648874	-0.46144	-4.60867	1.90829526667524e-05	6.38702880537019e-05	-2.47045	-5.91504	5.01938144738129e-08	5.60146850193933e-07	ENST00000341700	ForeBr vs MidDen
chr17	67825021	67826510	0.281531	4.58837	2.22330072501384e-05	7.33581976171517e-05	-0.245021	-2.67331	0.00878776	0.0266962	ENST00000306378	ForeBr vs MidDen
chr8	63167872	63169323	0.417029	4.57648	2.29827637067256e-05	7.55979269028804e-05	-0.352761	-3.56621	0.000559795	0.00253275	ENST00000617200	ForeBr vs MidDen
chr4	804685	805283	0.705442	4.55142	2.43363729874137e-05	7.96000529832589e-05	1.84298	5.35091	5.75866240096793e-07	5.17163436009395e-06	ENST00000504062	ForeBr vs MidDen
chr10	114526558	114527309	-0.409347	-4.60591	2.4548417224022e-05	8.02333593777942e-05	1.03285	3.84767	0.000213888	0.00108418	ENST00000392952	ForeBr vs MidDen
chr11	130314051	130315628	-0.276474	-4.5391	2.52549682343824e-05	8.23334317198662e-05	-0.467936	-4.56683	1.46907698969518e-05	9.75485835514158e-05	ENST00000445008	ForeBr vs MidDen
chr4	47913721	47915270	0.340676	4.50085	2.98596964290331e-05	9.58449811330737e-05	-0.614214	-3.74878	0.000299136	0.00146008	ENST00000329043	ForeBr vs MidDen
chr16	56424554	56426000	-0.305472	-4.50022	3.0053568621599e-05	9.64062033857446e-05	0.648266	2.97454	0.00368635	0.0127747	ENST00000290649	ForeBr vs MidDen
chrX	154546475	154547987	0.287005	4.4911	3.08243518028194e-05	9.86365749041805e-05	0.459629	3.51427	0.000666531	0.0029642	ENST00000594239	ForeBr vs MidDen
chr10	132396943	132397231	-0.4887	-4.43971	3.80254273641731e-05	0.000119393	0.891448	3.60841	0.000485192	0.00223646	ENST00000631148	ForeBr vs MidDen
chr20	63463792	63464111	0.622146	4.43324	3.84898674571952e-05	0.000120697	2.02288	5.71725	1.17721565740412e-07	1.20613987503076e-06	ENST00000637193	ForeBr vs MidDen
chr15	44728402	44729733	0.264461	4.43105	3.8596564401375e-05	0.000120999	0.462997	2.78202	0.00649794	0.020737	ENST00000559390	ForeBr vs MidDen
chrX	134796052	134797575	0.348117	4.40473	4.12413322600889e-05	0.000128439	1.66449	4.51699	1.7699800752073e-05	0.000115566	ENST00000414371	ForeBr vs MidDen
chr13	46052025	46053262	0.362345	4.40811	4.15757970039531e-05	0.000129373	0.83433	2.60969	0.0104683	0.0310696	ENST00000606351	ForeBr vs MidDen
chr8	99012484	99013983	0.317891	4.40849	4.28788376599088e-05	0.000133045	1.01332	3.4029	0.000963496	0.00407896	ENST00000521696	ForeBr vs MidDen
chr1	174158833	174160472	0.348129	4.37872	4.63480035956396e-05	0.000142735	-0.259306	-3.58546	0.000529073	0.00241294	ENST00000357444	ForeBr vs MidDen
chr12	86838465	86839210	0.58942	4.37772	4.69697769823869e-05	0.000144483	0.67967	3.31299	0.00129859	0.00529128	ENST00000621808	ForeBr vs MidDen
chr16	22436884	22437764	-0.361885	-4.36749	4.8199371452211e-05	0.000147923	0.295471	2.79251	0.00627873	0.0201247	ENST00000569045	ForeBr vs MidDen
chr9	95508863	95509642	-0.343078	-4.34954	5.15753187319789e-05	0.000157348	0.726045	2.97692	0.00367245	0.0127441	ENST00000331920	ForeBr vs MidDen
chr11	67303073	67304170	-0.393923	-4.31007	5.55876880520684e-05	0.000168375	0.552953	2.79777	0.006192	0.0199029	ENST00000376757	ForeBr vs MidDen
chr11	8038094	8040091	-0.341942	-4.30531	5.8783917462518e-05	0.000177139	-1.15914	-3.58163	0.000531952	0.00242334	ENST00000305253	ForeBr vs MidDen
chr1	206556824	206557702	-0.314211	-4.30239	5.89592167252854e-05	0.000177614	0.946281	3.16487	0.00207788	0.00786037	ENST00000577571	ForeBr vs MidDen
chr19	10835099	10836759	-0.438846	-4.25158	6.82708316901284e-05	0.000202861	-0.856538	-2.66813	0.00892341	0.0270295	ENST00000214869	ForeBr vs MidDen
chr1	153957879	153958986	0.251411	4.24598	7.12800882172821e-05	0.000210952	0.701142	2.9699	0.00374088	0.0129385	ENST00000303569	ForeBr vs MidDen
chr17	76121879	76122311	-0.558357	-4.25649	7.17851055439163e-05	0.000212305	-1.54347	-5.56647	2.22876319665193e-07	2.16473816693445e-06	ENST00000589507	ForeBr vs MidDen
chr2	209579147	209579842	0.40034	4.2418	7.57040975041922e-05	0.000222701	-0.187816	-2.94078	0.00409968	0.0140052	ENST00000392193	ForeBr vs MidDen
chr6	79536559	79538002	0.367001	4.25034	7.66827090666282e-05	0.000225313	0.804759	2.84242	0.00544288	0.0178341	ENST00000369846	ForeBr vs MidDen
chrX	115968322	115969738	0.335956	4.21409	8.26525217118434e-05	0.000241147	0.845162	3.19797	0.00187106	0.00717346	ENST00000430756	ForeBr vs MidDen
chr7	91940126	91941764	0.366096	4.17979	9.09860392328121e-05	0.000263292	-0.190254	-2.66023	0.00914575	0.0276427	ENST00000356239	ForeBr vs MidDen
chr7	101164179	101164695	0.510256	4.17342	9.37101271986603e-05	0.000270397	0.867851	2.70734	0.00801473	0.0247017	ENST00000445482	ForeBr vs MidDen
chr6	99567949	99569189	0.304839	4.17006	9.56612050361723e-05	0.000275556	0.824008	3.95125	0.000147898	0.000779362	ENST00000369220	ForeBr vs MidDen
chrX	153672623	153673518	0.395834	4.13942	0.00011035	0.000313779	0.875137	2.96127	0.00383518	0.0132207	ENST00000439087	ForeBr vs MidDen
chr1	205748876	205750560	0.215244	4.11438	0.00011519	0.000326279	0.37052	3.28314	0.00142759	0.00571312	ENST00000367142	ForeBr vs MidDen
chr13	102402073	102402711	0.43158	4.11594	0.000118002	0.00033354	0.720286	5.40163	4.55909335146232e-07	4.16917089377146e-06	ENST00000376131	ForeBr vs MidDen
chr2	165203743	165204339	0.44479	4.07691	0.00012972	0.000363416	0.360945	3.0316	0.00311409	0.0111035	ENST00000360093	ForeBr vs MidDen
chr4	2364180	2365050	0.315254	4.06105	0.000137088	0.000382179	1.35952	3.924	0.00016095	0.000840703	ENST00000515312	ForeBr vs MidDen
chr10	13890276	13892452	-0.25592	-4.05803	0.000140113	0.000389783	-2.17407	-7.45093	3.54594286694131e-11	6.71100533516427e-10	ENST00000649099	ForeBr vs MidDen
chr19	10420080	10420820	0.603031	4.0472	0.000149057	0.000412355	2.17007	6.57196	2.47432626740252e-09	3.50280074280036e-08	ENST00000380702	ForeBr vs MidDen
chr10	114767291	114768865	-0.258324	-4.00389	0.000165296	0.000452893	0.467719	4.57742	1.39464264082996e-05	9.31002104417438e-05	ENST00000651092	ForeBr vs MidDen
chr9	37575507	37576927	0.275965	3.99119	0.00016756	0.000458399	0.634864	2.69981	0.00816719	0.0250851	ENST00000432825	ForeBr vs MidDen
chr13	41310798	41312133	0.351881	3.98498	0.000176893	0.000481671	-0.325604	-3.20426	0.0018332	0.0070586	ENST00000379406	ForeBr vs MidDen
chr6	31546449	31547155	0.454474	3.95437	0.00019611	0.000529028	0.214323	2.43259	0.0168313	0.0459135	ENST00000376151	ForeBr vs MidDen
chr13	101915811	101918741	-0.339512	-3.95419	0.000196904	0.00053094	-0.748467	-4.1172	8.08508964615405e-05	0.00045397	ENST00000376143	ForeBr vs MidDen
chrX	101407257	101408781	0.309706	3.8889	0.000246415	0.000651093	0.704382	2.62423	0.0100613	0.030004	ENST00000493905	ForeBr vs MidDen
chr3	173584849	173585889	0.404984	3.88821	0.000252177	0.000665014	0.686443	4.50849	1.80124362883253e-05	0.000117301	ENST00000361589	ForeBr vs MidDen
chr5	112737088	112738738	0.29545	3.82403	0.000309223	0.000800436	0.393519	2.92865	0.00422517	0.0143789	ENST00000508624	ForeBr vs MidDen
chr4	127963980	127966313	0.333188	3.73652	0.000403564	0.00101958	0.34803	2.97264	0.00370736	0.0128296	ENST00000398965	ForeBr vs MidDen
chr5	139273253	139274457	-0.238958	-3.74617	0.000408809	0.00103157	0.595017	2.45465	0.0158477	0.0438229	ENST00000509990	ForeBr vs MidDen
chr5	62403294	62404729	0.285898	3.72961	0.000414914	0.00104564	0.736636	4.28104	4.30642973639479e-05	0.000258941	ENST00000651114	ForeBr vs MidDen
chr19	10452527	10454703	-0.375597	-3.67447	0.000487484	0.0012105	-0.419303	-3.88473	0.000185217	0.000952739	ENST00000344979	ForeBr vs MidDen
chr2	241271836	241273167	-0.3065	-3.67042	0.000497401	0.00123255	-1.05829	-3.98321	0.000129946	0.000696197	ENST00000391975	ForeBr vs MidDen
chr3	173584186	173584465	0.687204	3.66091	0.000501275	0.00124122	0.686443	4.50849	1.80124362883253e-05	0.000117301	ENST00000361589	ForeBr vs MidDen
chr6	52284239	52285538	0.346445	3.66584	0.000517485	0.00127776	-0.65119	-2.40271	0.0181372	0.0488579	ENST00000596288	ForeBr vs MidDen
chr12	121580933	121581716	-0.39602	-3.63654	0.000542382	0.00133355	0.694004	2.60918	0.0104861	0.0310987	ENST00000377069	ForeBr vs MidDen
chr3	13282380	13283395	0.318739	3.59987	0.000617586	0.0015006	2.48966	11.2741	1.863877190841e-19	1.44826730791435e-17	ENST00000648114	ForeBr vs MidDen
chr4	105472970	105474496	0.382113	3.60127	0.000632877	0.00153424	0.516196	2.65209	0.00931755	0.0281009	ENST00000341695	ForeBr vs MidDen
chr7	8261250	8262776	0.367241	3.60071	0.000638986	0.00154765	-0.593651	-2.72046	0.00772311	0.0239209	ENST00000396675	ForeBr vs MidDen
chr4	61201640	61203479	0.381525	3.65462	0.00069908	0.00167966	0.4994	3.21848	0.00176005	0.00682947	ENST00000512091	ForeBr vs MidDen
chr5	66143618	66145305	0.332613	3.55588	0.000730092	0.0017468	0.369395	2.56149	0.0119309	0.0345997	ENST00000612404	ForeBr vs MidDen
chr5	160370065	160371448	-0.267583	-3.51364	0.000827546	0.00195728	0.814011	2.70873	0.00797084	0.0245907	ENST00000652664	ForeBr vs MidDen
chr10	132396630	132396891	-0.377583	-3.50639	0.000832065	0.00196711	0.891448	3.60841	0.000485192	0.00223646	ENST00000631148	ForeBr vs MidDen
chr21	37915418	37917136	0.261286	3.4669	0.000978213	0.00227898	0.433753	3.32653	0.00123483	0.00506771	ENST00000609713	ForeBr vs MidDen
chr14	58330860	58331567	0.313373	3.43135	0.00106915	0.0024706	0.46641	2.58718	0.0111296	0.0326835	ENST00000417477	ForeBr vs MidDen
chr10	102408696	102409755	0.277768	3.42519	0.00109143	0.0025177	0.79282	4.72025	8.03603271639714e-06	5.63197587014724e-05	ENST00000461698	ForeBr vs MidDen
chrX	84187108	84189182	0.363082	3.40531	0.00112879	0.00259578	-0.530863	-2.47546	0.0150046	0.0418151	ENST00000262752	ForeBr vs MidDen
chr3	172709783	172711593	0.293805	3.40306	0.00117426	0.00269017	0.562746	2.56399	0.0118928	0.0345407	ENST00000475381	ForeBr vs MidDen
chr17	1186945	1187566	-0.368734	-3.39612	0.00118906	0.00272088	-0.928426	-3.10966	0.00245909	0.00908006	ENST00000544583	ForeBr vs MidDen
chr13	113044264	113045195	0.328068	3.35446	0.00135387	0.0030616	0.810733	3.51623	0.000662223	0.00294784	ENST00000469558	ForeBr vs MidDen
chr5	107670140	107671798	0.298914	3.36027	0.00142109	0.00319903	0.73865	3.98143	0.0001314	0.000703387	ENST00000333274	ForeBr vs MidDen
chr6	44219436	44219646	-0.406788	-3.32158	0.00146183	0.00328327	-0.937499	-3.25703	0.00154424	0.00611944	ENST00000427851	ForeBr vs MidDen
chr2	177212061	177213472	0.262036	3.32764	0.00147269	0.00330527	-0.239643	-2.94631	0.00401018	0.013737	ENST00000392524	ForeBr vs MidDen
chr8	18683505	18684348	0.283141	3.31129	0.00155328	0.00346907	0.534395	3.55327	0.000591007	0.00265381	ENST00000614430	ForeBr vs MidDen
chr13	51221647	51223201	0.273508	3.28529	0.00165883	0.00368495	1.12184	4.40528	2.67843251357268e-05	0.000168607	ENST00000615498	ForeBr vs MidDen
chr1	88890830	88892322	0.300818	3.28081	0.00169009	0.00374772	0.54001	2.51689	0.0134455	0.0382368	ENST00000370500	ForeBr vs MidDen
chr15	66293135	66294671	-0.174805	-3.27317	0.00172041	0.00380792	-0.80841	-2.52814	0.0130594	0.0373253	ENST00000319194	ForeBr vs MidDen
chr12	100716895	100717658	-0.288372	-3.26804	0.00172118	0.00380951	0.865898	2.66256	0.00907367	0.0274514	ENST00000549155	ForeBr vs MidDen
chr12	117968221	117969667	-0.218279	-3.24818	0.00187726	0.00412134	0.269726	2.98653	0.00355663	0.0123765	ENST00000425217	ForeBr vs MidDen
chr16	18789813	18790680	-0.358029	-3.24198	0.00188278	0.00413201	1.14792	4.14437	7.19518948326715e-05	0.000409331	ENST00000322989	ForeBr vs MidDen
chr12	28189900	28191997	0.293093	3.23907	0.00192277	0.00421122	-0.64249	-4.13259	7.5290979572606e-05	0.000425617	ENST00000539107	ForeBr vs MidDen
chr19	58278368	58279570	-0.294217	-3.20208	0.00213131	0.00462233	0.909996	2.89791	0.00462617	0.0154866	ENST00000597230	ForeBr vs MidDen
chr12	124566312	124568823	-0.231004	-3.19036	0.00222083	0.00479682	-0.512339	-3.6734	0.00039087	0.00184939	ENST00000458234	ForeBr vs MidDen
chr12	56630693	56630999	-0.436801	-3.13731	0.00254768	0.00543657	0.68739	3.00491	0.00336816	0.0118226	ENST00000549884	ForeBr vs MidDen
chr17	75476161	75477224	0.354585	3.14083	0.00257178	0.00548427	1.08963	3.21609	0.00175707	0.00682424	ENST00000375248	ForeBr vs MidDen
chr2	31155069	31155316	0.534826	3.11993	0.00275965	0.00584479	1.05545	3.13179	0.00228482	0.00851412	ENST00000464038	ForeBr vs MidDen
chr17	65902849	65903202	-0.330639	-3.1051	0.00284849	0.00601534	1.49621	5.15391	1.31174462992934e-06	1.08459519632624e-05	ENST00000584627	ForeBr vs MidDen
chr15	72117035	72118862	0.152632	3.08268	0.00304133	0.00638277	-0.656574	-2.52652	0.0131043	0.037411	ENST00000569314	ForeBr vs MidDen
chr2	129979539	129980209	0.283438	3.08306	0.0030773	0.00645036	1.09794	3.26293	0.00151962	0.00604082	ENST00000412425	ForeBr vs MidDen
chr6	109690391	109691877	0.169188	3.07597	0.00310031	0.0064942	0.430402	2.9281	0.0042397	0.0144205	ENST00000230124	ForeBr vs MidDen
chr7	44324723	44326316	-0.205029	-3.06601	0.00320246	0.00668562	0.335461	3.76952	0.000279201	0.00137466	ENST00000350811	ForeBr vs MidDen
chr14	75426975	75429140	0.156205	3.01003	0.00374041	0.00769708	1.04231	2.75818	0.00692351	0.021861	ENST00000435893	ForeBr vs MidDen
chr7	149496766	149498205	0.17651	3.0033	0.00382454	0.00785315	0.279489	2.99077	0.00352628	0.012288	ENST00000644635	ForeBr vs MidDen
chr11	123559983	123561789	0.193154	3.00076	0.00386808	0.00793493	1.14204	7.68331	1.23473244430012e-11	2.51571708113917e-10	ENST00000532581	ForeBr vs MidDen
chr10	110225651	110227639	0.227822	2.9921	0.00395132	0.00808852	-1.07686	-3.60253	0.00049644	0.00228158	ENST00000651109	ForeBr vs MidDen
chr6	44223150	44224679	-0.206668	-2.99342	0.00396743	0.00811818	0.804196	3.28847	0.00140564	0.00563426	ENST00000652453	ForeBr vs MidDen
chr1	39081442	39082511	-0.233908	-2.97858	0.00409972	0.00836484	0.347479	3.1731	0.00202168	0.00767137	ENST00000484793	ForeBr vs MidDen
chr19	32405040	32406395	-0.210507	-2.97924	0.00410573	0.008376	-0.481604	-4.60889	1.24857333960181e-05	8.42938611895232e-05	ENST00000587077	ForeBr vs MidDen
chr1	39080478	39081134	-0.289292	-2.95374	0.00434673	0.00881694	0.347479	3.1731	0.00202168	0.00767137	ENST00000484793	ForeBr vs MidDen
chr18	7946571	7947598	-0.266443	-2.93246	0.00467219	0.00941176	-1.31106	-12.5977	3.68325556745189e-22	5.10180357272067e-20	ENST00000578916	ForeBr vs MidDen
chr7	38630603	38631977	0.249582	2.93809	0.00467231	0.0094119	-0.278755	-4.30179	4.05452242361332e-05	0.000245866	ENST00000356264	ForeBr vs MidDen
chr21	16330158	16331206	0.292007	2.93427	0.00472396	0.00950725	1.39586	4.39191	2.82181293990076e-05	0.000176681	ENST00000602339	ForeBr vs MidDen
chr3	63278066	63279883	0.248096	2.9252	0.00481883	0.0096795	2.13598	7.80391	7.19986736452702e-12	1.52403283807501e-10	ENST00000478300	ForeBr vs MidDen
chr18	5628369	5631149	0.227819	2.9046	0.0051164	0.0102179	0.630488	3.94437	0.00014978	0.000788281	ENST00000637651	ForeBr vs MidDen
chr9	76393530	76395317	0.271124	2.87469	0.0055115	0.0109242	-0.485846	-2.50234	0.0139909	0.0395003	ENST00000376736	ForeBr vs MidDen
chr17	78186772	78187665	0.343797	2.86809	0.00560952	0.0111005	0.904702	3.20079	0.00184574	0.00709813	ENST00000409257	ForeBr vs MidDen
chr5	122774502	122775799	0.284347	2.86679	0.00567661	0.0112198	-0.221844	-2.52697	0.0130892	0.0373849	ENST00000512394	ForeBr vs MidDen
chr5	134845473	134846708	0.149285	2.86149	0.00573219	0.0113174	0.495113	3.12856	0.00230897	0.00858401	ENST00000394976	ForeBr vs MidDen
chr14	102139024	102140923	0.172958	2.8508	0.00587987	0.0115805	1.02284	2.91138	0.0044477	0.0149998	ENST00000334701	ForeBr vs MidDen
chr10	22315686	22317146	0.214745	2.84423	0.00598457	0.0117657	0.335007	2.47917	0.0148592	0.0415022	ENST00000602574	ForeBr vs MidDen
chr6	30907645	30908711	0.222508	2.83644	0.00610507	0.0119794	0.402689	2.55486	0.0121587	0.035156	ENST00000259895	ForeBr vs MidDen
chr16	31009589	31011518	-0.293476	-2.83373	0.00617157	0.0120985	0.140818	2.62742	0.0100073	0.02985	ENST00000215095	ForeBr vs MidDen
chr12	25194544	25196180	0.258529	2.84007	0.00621557	0.0121767	0.606355	2.74948	0.00711714	0.0223485	ENST00000381356	ForeBr vs MidDen
chr17	47067242	47067686	-0.284743	-2.77761	0.00720136	0.0139064	-1.08762	-3.53091	0.000630416	0.00282064	ENST00000575930	ForeBr vs MidDen
chr5	43556161	43557998	0.272786	2.77585	0.00727209	0.0140299	-0.789144	-2.73544	0.00739593	0.0230812	ENST00000338972	ForeBr vs MidDen
chr2	241314906	241316672	0.241606	2.77688	0.00727501	0.0140344	0.357693	3.43222	0.000885901	0.00378634	ENST00000391976	ForeBr vs MidDen
chr2	241314906	241316672	0.241606	2.77688	0.00727501	0.0140344	-0.53578	-3.4445	0.000840807	0.00362083	ENST00000310931	ForeBr vs MidDen
chr16	58462598	58465224	0.222714	2.76863	0.00740282	0.0142567	1.952	5.47251	3.51423943473653e-07	3.2735022582691e-06	ENST00000394282	ForeBr vs MidDen
chr8	22042839	22043242	-0.28467	-2.76442	0.00748438	0.0143978	0.326687	2.56839	0.0117453	0.0342184	ENST00000518533	ForeBr vs MidDen
chr1	32753602	32755545	-0.182175	-2.72902	0.00822325	0.0156715	0.362044	3.00193	0.0034071	0.0119358	ENST00000468130	ForeBr vs MidDen
chr22	23144952	23146129	-0.208362	-2.70081	0.00887276	0.0167818	1.3761	4.02037	0.000113527	0.000618026	ENST00000263116	ForeBr vs MidDen
chr17	34980247	34981347	-0.185138	-2.68368	0.00930425	0.0175154	0.609056	2.52533	0.0131467	0.0375235	ENST00000378526	ForeBr vs MidDen
chr10	75209604	75211193	0.15316	2.67839	0.00945244	0.0177658	-0.288379	-2.43004	0.0169139	0.0460987	ENST00000332211	ForeBr vs MidDen
chr7	2679866	2680258	-0.277597	-2.66597	0.00972119	0.018222	1.21182	3.14974	0.00216612	0.00813759	ENST00000312371	ForeBr vs MidDen
chr5	20575467	20576148	0.331787	2.66003	0.00979793	0.0183517	-1.40754	-8.25964	6.8622025536497e-13	1.74484052736093e-11	ENST00000507958	ForeBr vs MidDen
chr2	63587808	63589393	0.187891	2.65538	0.010042	0.0187644	0.521959	3.0325	0.00309647	0.0110519	ENST00000485781	ForeBr vs MidDen
chr9	137027701	137028519	-0.280373	-2.64889	0.0101391	0.0189279	1.39258	4.14489	7.2086021729134e-05	0.000409907	ENST00000614293	ForeBr vs MidDen
chr9	4299900	4300099	0.392236	2.64965	0.0101737	0.0189855	1.43284	3.76464	0.000284451	0.00139658	ENST00000381971	ForeBr vs MidDen
chrX	153673638	153673841	0.62283	2.64522	0.0101933	0.0190181	0.875137	2.96127	0.00383518	0.0132207	ENST00000439087	ForeBr vs MidDen
chr3	64444836	64445774	-0.253713	-2.64276	0.0103725	0.0193202	-0.6512	-3.08278	0.00267275	0.00970569	ENST00000295902	ForeBr vs MidDen
chr11	111870785	111871775	0.209334	2.6403	0.0104025	0.01937	0.909436	2.5902	0.0110403	0.0324669	ENST00000531154	ForeBr vs MidDen
chr14	32937919	32939295	0.210293	2.63426	0.0106028	0.0197105	-0.984632	-3.74941	0.000298966	0.00145982	ENST00000346562	ForeBr vs MidDen
chr19	34171598	34173101	-0.2148	-2.63131	0.010674	0.0198313	-0.197969	-2.74591	0.0071948	0.0225468	ENST00000589878	ForeBr vs MidDen
chr11	3808240	3808985	-0.212301	-2.58897	0.0119195	0.0218984	-0.948208	-2.9481	0.00398991	0.013675	ENST00000278243	ForeBr vs MidDen
chr17	18314460	18315757	-0.224744	-2.58883	0.0119362	0.0219263	0.297907	2.51621	0.0134932	0.0383548	ENST00000321105	ForeBr vs MidDen
chr2	209661236	209661965	0.27304	2.58668	0.0122496	0.0224423	0.712374	2.4936	0.0143311	0.0402699	ENST00000471619	ForeBr vs MidDen
chr3	49411369	49412886	0.253454	2.5598	0.0129279	0.023563	0.503298	2.78717	0.0064014	0.0204707	ENST00000273590	ForeBr vs MidDen
chr2	61144644	61145293	0.243911	2.54028	0.0135829	0.0246309	0.796268	3.22673	0.00170727	0.00665358	ENST00000426997	ForeBr vs MidDen
chr17	76121240	76121795	-0.336294	-2.53559	0.0137152	0.0248448	-1.54347	-5.56647	2.22876319665193e-07	2.16473816693445e-06	ENST00000589507	ForeBr vs MidDen
chr5	69217540	69218589	-0.181891	-2.53263	0.0138805	0.0251153	0.798676	2.56558	0.0117999	0.0343454	ENST00000256441	ForeBr vs MidDen
chr13	31846144	31847397	0.161744	2.49918	0.0151384	0.0271514	0.761546	4.61042	1.21113146504519e-05	8.20761355780897e-05	ENST00000645780	ForeBr vs MidDen
chr11	41459581	41460717	0.257143	2.48432	0.01567	0.0280014	-0.722141	-5.24885	8.74384834403972e-07	7.5856825786364e-06	ENST00000528697	ForeBr vs MidDen
chr12	66678423	66679728	0.246868	2.48575	0.0160265	0.0285707	-0.830981	-2.80522	0.00605711	0.0195295	ENST00000398016	ForeBr vs MidDen
chr11	77619645	77619972	-0.288563	-2.47159	0.0161839	0.0288255	2.1817	7.05988	2.43654000603958e-10	4.05333982387701e-09	ENST00000526761	ForeBr vs MidDen
chr2	32627215	32628499	0.165106	2.46422	0.0165051	0.0293381	0.654731	3.55629	0.000578841	0.0026076	ENST00000448773	ForeBr vs MidDen
chr2	55010092	55010526	0.327823	2.45992	0.0166902	0.0296316	0.807009	4.81766	5.23819069136265e-06	3.84790167639147e-05	ENST00000394609	ForeBr vs MidDen
chr14	50667698	50669045	0.129953	2.45333	0.0168496	0.029891	0.528193	2.50657	0.0138224	0.0391485	ENST00000324679	ForeBr vs MidDen
chr5	17216118	17219356	0.224272	2.44964	0.0172117	0.0304683	0.727382	2.60005	0.0107819	0.0318193	ENST00000616743	ForeBr vs MidDen
chr2	9422214	9424264	-0.156289	-2.44723	0.0172275	0.0304951	-0.524214	-3.67994	0.000382132	0.00181295	ENST00000238091	ForeBr vs MidDen
chr15	85676112	85676745	0.297222	2.43046	0.0179708	0.031676	1.04683	3.33973	0.00119296	0.00490755	ENST00000612418	ForeBr vs MidDen
chr1	150628988	150630195	0.213975	2.38389	0.0201651	0.0351069	0.817261	2.89503	0.00466522	0.015609	ENST00000361532	ForeBr vs MidDen
chr1	150628988	150630195	0.213975	2.38389	0.0201651	0.0351069	0.250886	3.37809	0.00105167	0.00439868	ENST00000369016	ForeBr vs MidDen
chr12	121351962	121352951	0.222893	2.37302	0.0206764	0.035916	0.232859	3.00799	0.00333764	0.0117385	ENST00000261819	ForeBr vs MidDen
chr17	19362149	19363235	0.182651	2.37339	0.0207157	0.035976	0.443209	2.84873	0.00536827	0.0176034	ENST00000647056	ForeBr vs MidDen
chr7	1137327	1138846	0.19153	2.36501	0.0211479	0.0366385	0.421192	2.50527	0.0139116	0.0393316	ENST00000357429	ForeBr vs MidDen
chr3	37242670	37244105	0.12472	2.3536	0.0217643	0.0375858	-0.377241	-3.48918	0.000727695	0.0031942	ENST00000361924	ForeBr vs MidDen
chr4	61934003	61934475	0.291204	2.33763	0.0224484	0.0386475	0.909421	2.7514	0.00705789	0.0221956	ENST00000508078	ForeBr vs MidDen
chr9	23820502	23822088	0.259784	2.31122	0.0240318	0.0410793	0.968113	3.66125	0.000405889	0.00191466	ENST00000544538	ForeBr vs MidDen
chr5	66958478	66959904	-0.234382	-2.30483	0.0247295	0.0421457	-0.454058	-2.52066	0.0133114	0.0378915	ENST00000405643	ForeBr vs MidDen
chr10	14173348	14174709	0.160905	2.29201	0.025324	0.0430516	-0.785776	-2.77763	0.00656648	0.0209078	ENST00000649423	ForeBr vs MidDen
chr4	77818548	77820751	0.20466	2.28732	0.0256309	0.0435108	0.865128	3.01938	0.0032218	0.0114113	ENST00000649644	ForeBr vs MidDen
chr22	40370239	40371172	-0.186912	-2.24861	0.0280489	0.0471401	0.268398	3.69416	0.000367557	0.00175434	ENST00000457767	ForeBr vs MidDen
chr9	42851128	42853077	0.246914	2.24837	0.028122	0.0472504	-0.805696	-2.84117	0.00549018	0.0179608	ENST00000402318	ForeBr vs MidDen
chr17	30599688	30601530	-0.165441	-2.24485	0.0282861	0.0474944	0.753372	2.72712	0.00755875	0.0234932	ENST00000651170	ForeBr vs MidDen
chr14	103561960	103563405	0.175818	2.2388	0.0287314	0.0481639	0.582601	2.47345	0.0150843	0.0420091	ENST00000409074	ForeBr vs MidDen
chr22	26657046	26657889	-0.142253	-2.22142	0.0301368	0.0502548	-0.351729	-2.86096	0.00515933	0.0170075	ENST00000439738	ForeBr vs MidDen
chr3	150602847	150604233	0.172831	2.19973	0.0315063	0.0523038	-0.458961	-3.4679	0.000778465	0.00338852	ENST00000615547	ForeBr vs MidDen
chr19	39319941	39321147	-0.208025	-2.18376	0.0325391	0.0538255	-0.396682	-2.88619	0.00479742	0.0159616	ENST00000601911	ForeBr vs MidDen
chr10	124916154	124918042	-0.156479	-2.18248	0.0328509	0.0542838	0.819102	3.32226	0.00125193	0.00513159	ENST00000508096	ForeBr vs MidDen
chr9	88387376	88389367	-0.158795	-2.1654	0.0341786	0.056246	0.706956	3.75766	0.000293781	0.00143675	ENST00000485804	ForeBr vs MidDen
chr16	2751918	2753169	-0.265775	-2.14991	0.0352311	0.0577845	0.19623	2.43328	0.0167766	0.0458173	ENST00000576924	ForeBr vs MidDen
chr14	73026541	73027860	0.141627	2.14473	0.0357942	0.0586093	0.665045	2.73781	0.00733417	0.0229119	ENST00000553891	ForeBr vs MidDen
chr10	101693777	101695562	-0.119081	-2.13019	0.0368882	0.0602109	0.49421	2.79885	0.00616532	0.0198273	ENST00000331272	ForeBr vs MidDen
chr10	118045921	118047621	-0.106419	-2.12125	0.0378433	0.0615956	0.713227	2.88374	0.00482401	0.0160458	ENST00000435944	ForeBr vs MidDen
chr2	128026911	128028743	0.109013	2.11539	0.0384154	0.0624209	0.82239	2.50606	0.013844	0.0391917	ENST00000357702	ForeBr vs MidDen
chr8	22042477	22042676	-0.245069	-2.0841	0.0412321	0.0664587	0.326687	2.56839	0.0117453	0.0342184	ENST00000518533	ForeBr vs MidDen
chr16	70438503	70439912	0.118076	2.07706	0.0418807	0.0673747	-0.674789	-3.1353	0.00226009	0.00843741	ENST00000342907	ForeBr vs MidDen
chr2	219597202	219598560	-0.14688	-2.05994	0.0436102	0.069842	0.750473	2.58926	0.0110671	0.0325304	ENST00000456909	ForeBr vs MidDen
chr18	57621183	57622442	0.137133	2.05558	0.0440259	0.0704378	0.232383	3.10883	0.00247228	0.00911887	ENST00000256854	ForeBr vs MidDen
chr9	4299220	4299612	0.222285	2.03692	0.0457544	0.0728861	1.43284	3.76464	0.000284451	0.00139658	ENST00000381971	ForeBr vs MidDen
chr17	66191377	66192638	-0.175208	-2.02396	0.0471865	0.0749184	1.67499	5.64944	1.56701352482571e-07	1.55829405370188e-06	ENST00000392769	ForeBr vs MidDen
chr3	48016249	48016600	0.308349	2.0237	0.0472175	0.074961	1.35149	3.8127	0.000239766	0.00120027	ENST00000633710	ForeBr vs MidDen
chr16	21158377	21159169	-0.267371	-2.01855	0.0476003	0.0754947	0.813145	2.61015	0.010457	0.0310508	ENST00000573487	ForeBr vs MidDen
chr3	14124190	14126328	0.1003	1.98634	0.0513106	0.0807091	0.298471	2.756	0.00698365	0.0219953	ENST00000306077	ForeBr vs MidDen
chr1	65254042	65256039	0.133686	1.98581	0.0514855	0.0809515	-0.433678	-3.51173	0.000673374	0.0029872	ENST00000494710	ForeBr vs MidDen
chr16	75250684	75251247	-0.17361	-1.97862	0.0520341	0.0817121	0.670074	2.52063	0.013312	0.0378915	ENST00000162330	ForeBr vs MidDen
chr2	135530333	135532200	0.163639	1.97933	0.0522386	0.0819917	0.748975	2.52951	0.0130004	0.0371906	ENST00000401392	ForeBr vs MidDen
chr17	82457990	82459370	0.209026	1.97271	0.0528748	0.082866	-0.459399	-2.66662	0.00895577	0.0271164	ENST00000579198	ForeBr vs MidDen
chr19	41993974	41995063	-0.230306	-1.96475	0.0538548	0.0842137	1.14415	3.81526	0.000237067	0.00118723	ENST00000543770	ForeBr vs MidDen
chr2	38750347	38752036	0.122329	1.96072	0.054387	0.0849523	-0.466934	-5.34987	5.68433390011536e-07	5.11590051010382e-06	ENST00000313117	ForeBr vs MidDen
chr1	1019184	1019748	0.213376	1.94248	0.0565693	0.087981	-0.896945	-4.75689	6.81936921693398e-06	4.87487479450538e-05	ENST00000379370	ForeBr vs MidDen
chr17	31487509	31488801	-0.155022	-1.93455	0.0575204	0.0892793	2.90645	9.4348	2.36251188834501e-15	9.20717249943805e-14	ENST00000394744	ForeBr vs MidDen
chr16	68347692	68348160	-0.229009	-1.93381	0.0576232	0.0894176	0.521062	2.69482	0.0082762	0.0253576	ENST00000566708	ForeBr vs MidDen
chr5	150485612	150486722	-0.133792	-1.90203	0.0618571	0.0952376	0.791557	2.57799	0.0114112	0.0334226	ENST00000522491	ForeBr vs MidDen
chr12	106357320	106358729	0.106408	1.89967	0.0620864	0.0955483	0.594191	2.83099	0.00563376	0.0183394	ENST00000228347	ForeBr vs MidDen
chr3	63442963	63443610	-0.215502	-1.88563	0.0638872	0.0979928	-2.4202	-8.40168	3.31058745837611e-13	9.06246151078449e-12	ENST00000467934	ForeBr vs MidDen
chr10	930766	932538	0.118394	1.88665	0.0639956	0.0981388	0.342972	3.13304	0.00229636	0.0085473	ENST00000612396	ForeBr vs MidDen
chr3	185498374	185499468	-0.104342	-1.88034	0.0648011	0.0992293	0.854232	2.56586	0.0117939	0.034336	ENST00000382227	ForeBr vs MidDen
chr6	73262673	73263801	0.149128	1.86671	0.0663854	0.101365	0.761095	3.83354	0.000222197	0.00112157	ENST00000442007	ForeBr vs MidDen
chr1	21176228	21177522	0.130279	1.86459	0.0669764	0.102164	-0.427171	-3.19803	0.00185853	0.00714074	ENST00000374935	ForeBr vs MidDen
chr8	6707711	6709366	-0.128267	-1.84153	0.0700383	0.106266	0.935177	2.6445	0.0095148	0.028613	ENST00000285518	ForeBr vs MidDen
chr2	127525967	127527693	-0.138651	-1.83745	0.0709192	0.107443	-0.209092	-2.40697	0.0179759	0.0484765	ENST00000295321	ForeBr vs MidDen
chr6	26537108	26538858	0.144628	1.83667	0.0710285	0.107585	0.445309	2.63106	0.00988487	0.0295342	ENST00000377575	ForeBr vs MidDen
chr8	106725681	106726314	-0.239496	-1.8303	0.0719868	0.108858	-1.48157	-4.59414	1.28506012624037e-05	8.65575173627581e-05	ENST00000449762	ForeBr vs MidDen
chr19	2783004	2783746	-0.236556	-1.834	0.072131	0.109047	1.2011	4.34289	3.4095006481521e-05	0.000209231	ENST00000221566	ForeBr vs MidDen
chr2	3377353	3378616	-0.150349	-1.82733	0.0725121	0.109554	0.324055	2.4403	0.0164525	0.0451659	ENST00000398659	ForeBr vs MidDen
chr7	2678879	2679780	0.166431	1.82217	0.0730866	0.110319	1.21182	3.14974	0.00216612	0.00813759	ENST00000312371	ForeBr vs MidDen
chr2	53859231	53860457	-0.126443	-1.81989	0.0738662	0.111374	0.580401	2.62993	0.00991084	0.0295977	ENST00000394705	ForeBr vs MidDen
chr19	42422859	42424595	-0.173538	-1.81551	0.0742035	0.111825	-0.941849	-2.95615	0.00389412	0.0133981	ENST00000594688	ForeBr vs MidDen
chr6	28266928	28267780	0.149277	1.80664	0.0756734	0.113786	-0.869193	-2.70555	0.00805259	0.0248062	ENST00000614088	ForeBr vs MidDen
chr7	75442434	75443498	0.13165	1.77267	0.0811514	0.120981	0.478373	2.52197	0.0132644	0.0377905	ENST00000607367	ForeBr vs MidDen
chr18	34976650	34978489	0.167637	1.7664	0.0821637	0.122319	1.11124	3.477	0.000754749	0.00330368	ENST00000591734	ForeBr vs MidDen
chr15	75842563	75844290	0.127167	1.76447	0.0824339	0.122678	-0.456454	-3.30753	0.00131534	0.00533385	ENST00000267938	ForeBr vs MidDen
chr18	23452709	23454125	-0.127508	-1.76514	0.0829029	0.123291	0.575598	2.60798	0.0105172	0.0311557	ENST00000584960	ForeBr vs MidDen
chr20	61599116	61600470	-0.172998	-1.7554	0.0840357	0.124744	1.62202	5.25006	8.69902708333587e-07	7.56253153665961e-06	ENST00000543233	ForeBr vs MidDen
chr1	166875626	166876887	0.142207	1.75538	0.0840586	0.12477	-0.492841	-2.42485	0.0171298	0.0465958	ENST00000367874	ForeBr vs MidDen
chr15	68229047	68230389	0.106087	1.73933	0.0868888	0.12842	0.87172	2.44313	0.0163327	0.0448862	ENST00000637888	ForeBr vs MidDen
chr2	231786066	231787135	0.132816	1.73515	0.0876332	0.12939	0.887246	3.13166	0.00228853	0.00852273	ENST00000620578	ForeBr vs MidDen
chr3	150407888	150411086	0.179064	1.73477	0.087719	0.129505	0.511788	2.90979	0.00447363	0.0150606	ENST00000361875	ForeBr vs MidDen
chr22	38793399	38794494	-0.163932	-1.72265	0.0897834	0.132201	-0.723977	-2.61564	0.0102993	0.0306517	ENST00000216068	ForeBr vs MidDen
chr10	102503648	102504150	0.160506	1.72095	0.0902134	0.132755	0.709609	3.69743	0.000360518	0.0017247	ENST00000369902	ForeBr vs MidDen
chr2	224982084	224982690	-0.200842	-1.71666	0.0908397	0.13356	1.84181	5.60235	1.95763018098571e-07	1.92078067169657e-06	ENST00000644695	ForeBr vs MidDen
chr1	50047768	50048934	-0.128837	-1.7134	0.091581	0.134523	1.04803	3.03983	0.0030285	0.0108247	ENST00000448907	ForeBr vs MidDen
chrX	20116128	20117617	0.120603	1.69758	0.0946391	0.138453	0.601877	3.02905	0.00313223	0.0111509	ENST00000452324	ForeBr vs MidDen
chr17	42016961	42018227	-0.15872	-1.68483	0.0970286	0.141495	-0.728126	-2.43263	0.0167848	0.0458266	ENST00000426588	ForeBr vs MidDen
chr3	49469413	49470936	0.150049	1.67864	0.0981328	0.142899	0.904111	3.09888	0.00253542	0.00930422	ENST00000421560	ForeBr vs MidDen
chr19	50328743	50329948	-0.218703	-1.6675	0.100286	0.145659	0.477707	4.58682	1.34278017039901e-05	8.99260167649444e-05	ENST00000376959	ForeBr vs MidDen
chr6	30555332	30557773	0.118043	1.65676	0.102612	0.148611	0.328378	2.96985	0.00374798	0.0129594	ENST00000376621	ForeBr vs MidDen
chr17	75260810	75262578	-0.142657	-1.65196	0.103557	0.149799	0.443355	3.2374	0.00164462	0.00643548	ENST00000538886	ForeBr vs MidDen
chr1	155859205	155860807	0.121613	1.64188	0.105661	0.152464	0.313735	3.11029	0.00244699	0.0090434	ENST00000368324	ForeBr vs MidDen
chr10	110918490	110920259	0.119777	1.62313	0.109605	0.157412	0.606587	3.23	0.00168059	0.00655775	ENST00000369452	ForeBr vs MidDen
chr19	7394494	7395761	0.200668	1.61284	0.111551	0.159835	0.381329	3.38208	0.0010318	0.00432712	ENST00000319670	ForeBr vs MidDen
chr1	37858949	37860442	-0.117706	-1.61161	0.112038	0.160442	0.661203	2.59678	0.0108431	0.0319706	ENST00000373036	ForeBr vs MidDen
chr17	75475240	75476049	-0.155834	-1.6034	0.113823	0.162679	1.08963	3.21609	0.00175707	0.00682424	ENST00000375248	ForeBr vs MidDen
chr11	123559678	123559939	-0.213014	-1.57654	0.119683	0.16995	1.14204	7.68331	1.23473244430012e-11	2.51571708113917e-10	ENST00000532581	ForeBr vs MidDen
chr16	66830396	66831373	-0.0759157	-1.56675	0.122179	0.173069	-0.266009	-2.68352	0.00855386	0.0260679	ENST00000359087	ForeBr vs MidDen
chr11	130001571	130003827	-0.100682	-1.55983	0.123842	0.175139	0.704229	2.48569	0.0146177	0.0409436	ENST00000358825	ForeBr vs MidDen
chr17	51165309	51166972	-0.107122	-1.55679	0.124568	0.176037	0.999679	4.42431	2.52910079625125e-05	0.000160036	ENST00000512737	ForeBr vs MidDen
chr11	206854	208219	0.137815	1.54689	0.126673	0.178633	0.22742	2.42107	0.0173338	0.047028	ENST00000410108	ForeBr vs MidDen
chr19	19515688	19516681	-0.16428	-1.54745	0.126812	0.178812	0.26565	3.20601	0.0018303	0.0070496	ENST00000502506	ForeBr vs MidDen
chr21	37365666	37368066	0.093083	1.5453	0.12733	0.179443	0.221488	3.16194	0.00208262	0.00787355	ENST00000647188	ForeBr vs MidDen
chr1	65791984	65793815	0.107242	1.49034	0.141152	0.196275	0.603727	2.85155	0.00530168	0.0174216	ENST00000341517	ForeBr vs MidDen
chr1	50109500	50110494	0.150183	1.47562	0.1449	0.200855	1.03749	4.1864	6.15204513186133e-05	0.000355976	ENST00000371819	ForeBr vs MidDen
chr5	131634674	131636194	0.100495	1.47619	0.144915	0.200872	0.405401	3.2525	0.00157402	0.00621169	ENST00000509018	ForeBr vs MidDen
chr8	143290584	143291741	-0.11427	-1.44633	0.152986	0.210602	0.868153	2.50133	0.0140162	0.0395443	ENST00000518575	ForeBr vs MidDen
chr3	195895030	195897391	-0.0739748	-1.43554	0.156116	0.214312	0.552899	2.88549	0.00479699	0.0159616	ENST00000381916	ForeBr vs MidDen
chr2	121490648	121490932	0.174357	1.43274	0.156906	0.215236	1.81719	4.97551	2.74929018481325e-06	2.13227651655386e-05	ENST00000430234	ForeBr vs MidDen
chr4	6986469	6987849	-0.0773112	-1.42171	0.160082	0.218993	-0.28938	-2.70194	0.00811972	0.0249625	ENST00000451522	ForeBr vs MidDen
chr3	52896841	52898118	-0.108771	-1.40801	0.164051	0.223681	0.445966	3.46271	0.000791286	0.00343835	ENST00000355083	ForeBr vs MidDen
chr3	52896841	52898118	-0.108771	-1.40801	0.164051	0.223681	0.435319	3.40051	0.000971068	0.00410408	ENST00000504329	ForeBr vs MidDen
chr14	79278181	79280045	0.115578	1.40464	0.165326	0.225172	-1.85166	-6.35521	6.58659673842063e-09	8.56531446960936e-08	ENST00000557594	ForeBr vs MidDen
chr18	34493091	34494668	0.130463	1.40275	0.165698	0.225598	1.02057	4.46535	2.12331138268195e-05	0.000136358	ENST00000590412	ForeBr vs MidDen
chr22	38871801	38872763	-0.126763	-1.39973	0.166557	0.226606	0.331375	3.37717	0.00104793	0.00438448	ENST00000407418	ForeBr vs MidDen
chr7	73556890	73558143	0.0901601	1.3465	0.183032	0.245978	0.411895	2.76396	0.00681615	0.0216038	ENST00000223368	ForeBr vs MidDen
chr19	58519004	58520413	0.138179	1.33303	0.187287	0.250911	1.22333	4.19481	5.96318178193295e-05	0.00034633	ENST00000594051	ForeBr vs MidDen
chr5	96807116	96808727	0.117812	1.33383	0.187288	0.250911	-0.985729	-2.92109	0.00432057	0.0146557	ENST00000296754	ForeBr vs MidDen
chr11	67317127	67318509	0.115225	1.33179	0.187734	0.251433	0.52835	2.74149	0.00725851	0.022718	ENST00000622583	ForeBr vs MidDen
chr11	18012037	18013814	0.100523	1.31119	0.194483	0.259204	0.444868	2.94807	0.0039888	0.013675	ENST00000527494	ForeBr vs MidDen
chr11	1763463	1764743	0.0927223	1.30915	0.195438	0.260314	-0.530978	-3.68821	0.000369099	0.00175993	ENST00000636615	ForeBr vs MidDen
chr15	64841345	64841897	-0.173406	-1.29832	0.198695	0.26404	-0.892596	-2.60657	0.0105578	0.0312462	ENST00000502574	ForeBr vs MidDen
chr22	40044004	40045867	0.116828	1.29369	0.200514	0.266107	0.19333	2.61884	0.0102261	0.0304737	ENST00000441751	ForeBr vs MidDen
chr6	31547327	31547755	0.163805	1.28678	0.2029	0.268789	0.214323	2.43259	0.0168313	0.0459135	ENST00000376151	ForeBr vs MidDen
chr2	44360729	44362745	0.0612551	1.28591	0.203223	0.269151	-0.253842	-3.37237	0.00107754	0.00449333	ENST00000541738	ForeBr vs MidDen
chr10	5412007	5413616	-0.0971955	-1.28512	0.203506	0.269468	0.833196	2.88696	0.00478003	0.015925	ENST00000355029	ForeBr vs MidDen
chr13	102399619	102401448	0.0978247	1.26122	0.212003	0.279136	0.720286	5.40163	4.55909335146232e-07	4.16917089377146e-06	ENST00000376131	ForeBr vs MidDen
chr7	75442133	75442338	-0.21632	-1.25124	0.215367	0.28295	0.478373	2.52197	0.0132644	0.0377905	ENST00000607367	ForeBr vs MidDen
chr15	92900079	92900663	0.1071	1.22826	0.224056	0.292723	0.40704	3.9693	0.000138855	0.000736987	ENST00000626874	ForeBr vs MidDen
chr11	61429083	61430504	0.0837697	1.22755	0.224273	0.292945	0.216873	2.44839	0.0161638	0.0444807	ENST00000340437	ForeBr vs MidDen
chr14	70079901	70080761	0.113178	1.2269	0.224426	0.293126	1.70739	5.66284	1.45958345107276e-07	1.46426535468486e-06	ENST00000216568	ForeBr vs MidDen
chr3	42148898	42150336	-0.0860254	-1.21343	0.229536	0.298807	0.496858	2.8986	0.0046179	0.015463	ENST00000449246	ForeBr vs MidDen
chr10	123666660	123666876	-0.196847	-1.20043	0.234265	0.304118	-0.776128	-2.54013	0.0126359	0.0362556	ENST00000284674	ForeBr vs MidDen
chr8	1762986	1763459	-0.117927	-1.17028	0.246161	0.317357	0.851581	3.29884	0.00135331	0.00545951	ENST00000331222	ForeBr vs MidDen
chr5	113487499	113489255	0.111256	1.16751	0.247359	0.318697	-0.858723	-2.4172	0.0175067	0.0473942	ENST00000408903	ForeBr vs MidDen
chr2	200863715	200865187	0.0870688	1.16674	0.247771	0.319135	0.203101	3.04145	0.00303727	0.010853	ENST00000321356	ForeBr vs MidDen
chr3	197749202	197751050	0.0706804	1.13896	0.259032	0.331391	-0.269936	-2.44608	0.0162252	0.0446398	ENST00000412924	ForeBr vs MidDen
chr18	37486354	37486592	-0.105891	-1.13444	0.26086	0.333382	1.25086	4.30141	4.06552378387213e-05	0.000246413	ENST00000587819	ForeBr vs MidDen
chr6	169701367	169702930	0.0570165	1.13348	0.2613	0.333868	0.356617	2.71952	0.00772532	0.0239217	ENST00000448612	ForeBr vs MidDen
chr15	64702773	64703959	0.0586962	1.1322	0.262008	0.334622	-0.639704	-2.94804	0.00399396	0.0136851	ENST00000326005	ForeBr vs MidDen
chr1	1020010	1020287	0.136857	1.12437	0.26512	0.338053	-0.896945	-4.75689	6.81936921693398e-06	4.87487479450538e-05	ENST00000379370	ForeBr vs MidDen
chr12	8389883	8390951	0.0865161	1.1207	0.266738	0.339806	0.845742	2.4712	0.0151886	0.0422055	ENST00000539348	ForeBr vs MidDen
chr4	6908884	6910221	0.0516731	1.11486	0.269182	0.342448	0.673326	2.86374	0.00511151	0.0168676	ENST00000444368	ForeBr vs MidDen
chr4	1870043	1871970	0.07929	1.09388	0.278212	0.352208	-0.285006	-3.15531	0.00212849	0.00802271	ENST00000508803	ForeBr vs MidDen
chr5	142325384	142326697	-0.100765	-1.09118	0.279334	0.353385	-0.781366	-2.43274	0.0168199	0.0459029	ENST00000344120	ForeBr vs MidDen
chrX	44872208	44874319	-0.0839215	-1.08342	0.282762	0.357052	-0.30695	-3.24722	0.00159765	0.00628284	ENST00000382899	ForeBr vs MidDen
chr9	137137879	137139519	0.106256	1.06064	0.292914	0.367948	-0.211733	-2.42763	0.0170046	0.0463015	ENST00000371561	ForeBr vs MidDen
chr10	11164733	11166428	-0.0940523	-1.05771	0.29424	0.369355	-0.744121	-4.00721	0.00012148	0.000656181	ENST00000399850	ForeBr vs MidDen
chr12	53320898	53322175	0.077736	1.03989	0.302421	0.37804	1.07371	3.3721	0.00106539	0.0044501	ENST00000394384	ForeBr vs MidDen
chr2	69914080	69915929	0.0559942	1.0221	0.310676	0.386797	0.260286	2.60836	0.0105279	0.0311798	ENST00000540449	ForeBr vs MidDen
chr10	1055909	1057495	-0.0676208	-1.00067	0.320822	0.397388	-0.504435	-3.10269	0.00249962	0.00919983	ENST00000650072	ForeBr vs MidDen
chr2	121490235	121490516	0.128755	0.988462	0.326722	0.403523	1.81719	4.97551	2.74929018481325e-06	2.13227651655386e-05	ENST00000430234	ForeBr vs MidDen
chr22	37608084	37609644	-0.0848012	-0.981295	0.330374	0.40731	0.810796	4.57564	1.37879495968354e-05	9.21406247096208e-05	ENST00000381756	ForeBr vs MidDen
chr22	50599922	50601257	-0.0846289	-0.956341	0.342533	0.419886	0.288138	2.87095	0.00500519	0.0165779	ENST00000329492	ForeBr vs MidDen
chr11	131370386	131370712	-0.116482	-0.954326	0.343523	0.420901	0.536944	2.92669	0.00425147	0.0144566	ENST00000374791	ForeBr vs MidDen
chr3	141384157	141385038	-0.084312	-0.943867	0.348981	0.426547	-1.19925	-4.03717	0.000106761	0.000583222	ENST00000507722	ForeBr vs MidDen
chr17	5111374	5112401	-0.0947992	-0.926054	0.357792	0.4356	0.873656	2.84706	0.00536528	0.0176028	ENST00000413077	ForeBr vs MidDen
chr19	12695943	12697020	0.121469	0.925156	0.358566	0.436372	1.08518	3.23472	0.00165564	0.00647049	ENST00000587296	ForeBr vs MidDen
chr11	3807799	3808177	-0.0824777	-0.917417	0.362264	0.440187	-0.948208	-2.9481	0.00398991	0.013675	ENST00000278243	ForeBr vs MidDen
chr6	33199976	33201250	-0.0764419	-0.911032	0.365892	0.443906	-0.298893	-2.49547	0.0142323	0.0400373	ENST00000374685	ForeBr vs MidDen
chr22	41366721	41368266	0.0786484	0.910715	0.365999	0.444006	0.897747	3.06883	0.00278985	0.0100841	ENST00000406644	ForeBr vs MidDen
chr2	240560131	240561533	-0.077466	-0.906109	0.368352	0.446415	1.10251	2.8661	0.0050765	0.0167609	ENST00000343217	ForeBr vs MidDen
chr19	796631	798122	0.118148	0.903864	0.369355	0.447383	-0.428178	-2.4378	0.0165728	0.045423	ENST00000635647	ForeBr vs MidDen
chr1	9942809	9943640	-0.0876835	-0.899675	0.371715	0.449816	0.924972	3.19644	0.0018689	0.00716736	ENST00000403197	ForeBr vs MidDen
chr6	70667215	70668720	-0.0726632	-0.897823	0.372688	0.450824	0.375641	3.1396	0.0022304	0.00833901	ENST00000316999	ForeBr vs MidDen
chr19	48618786	48619672	0.124835	0.88694	0.37844	0.456676	0.625333	3.51222	0.000671585	0.00298244	ENST00000245222	ForeBr vs MidDen
chr6	46490406	46492435	-0.0723095	-0.838107	0.40524	0.48346	0.390443	2.9276	0.00423817	0.0144192	ENST00000371374	ForeBr vs MidDen
chr1	39559157	39559917	-0.0644626	-0.83308	0.408088	0.486329	0.933024	3.81115	0.000240389	0.00120291	ENST00000331856	ForeBr vs MidDen
chrX	153673868	153674119	0.114646	0.832219	0.408361	0.486598	0.875137	2.96127	0.00383518	0.0132207	ENST00000439087	ForeBr vs MidDen
chrX	153673868	153674119	0.114646	0.832219	0.408361	0.486598	0.592519	2.50244	0.0140191	0.0395443	ENST00000466074	ForeBr vs MidDen
chr17	50478323	50479316	0.0608327	0.832207	0.408426	0.486652	-0.428268	-2.51033	0.0137247	0.0388979	ENST00000443328	ForeBr vs MidDen
chr17	47895317	47896909	0.0728481	0.822293	0.414014	0.492264	0.728152	2.45169	0.0159703	0.0440547	ENST00000642065	ForeBr vs MidDen
chr20	63706816	63708655	0.073879	0.809247	0.421281	0.499493	1.61635	4.63377	1.09821945279361e-05	7.51571408886653e-05	ENST00000448100	ForeBr vs MidDen
chr15	43105351	43106474	0.0607056	0.801013	0.426179	0.504337	0.313596	2.64875	0.00941545	0.0283688	ENST00000290650	ForeBr vs MidDen
chr16	75251338	75252491	0.0510941	0.798796	0.427274	0.50542	0.670074	2.52063	0.013312	0.0378915	ENST00000162330	ForeBr vs MidDen
chr10	63268751	63269509	0.0923393	0.798808	0.427433	0.505575	-2.02111	-7.15862	1.50271522623473e-10	2.58227575277425e-09	ENST00000402544	ForeBr vs MidDen
chr3	9792254	9793761	-0.0485588	-0.788718	0.433251	0.511357	0.485489	2.89452	0.00467471	0.0156282	ENST00000498623	ForeBr vs MidDen
chr12	104957493	104959217	-0.0530397	-0.776991	0.440102	0.518021	0.415108	2.47603	0.0150016	0.0418151	ENST00000415674	ForeBr vs MidDen
chr9	137029357	137029687	-0.0940899	-0.774547	0.44142	0.51931	1.39258	4.14489	7.2086021729134e-05	0.000409907	ENST00000614293	ForeBr vs MidDen
chr16	30761317	30762646	-0.0898674	-0.769808	0.444243	0.522122	0.31558	2.4473	0.0161549	0.0444759	ENST00000563909	ForeBr vs MidDen
chr11	134223632	134225281	-0.0610178	-0.769215	0.44464	0.522502	1.1257	2.99668	0.00345754	0.0120821	ENST00000534227	ForeBr vs MidDen
chr6	56542375	56543513	-0.07116	-0.760287	0.449842	0.527586	-2.89679	-8.63071	1.12535770680827e-13	3.34399641619274e-12	ENST00000340834	ForeBr vs MidDen
chr11	134225341	134225733	0.0673238	0.759879	0.45014	0.527887	1.1257	2.99668	0.00345754	0.0120821	ENST00000534227	ForeBr vs MidDen
chr11	72111832	72113194	0.0767485	0.758993	0.450706	0.528455	0.786413	3.23536	0.00165684	0.00647316	ENST00000502597	ForeBr vs MidDen
chr19	35748170	35748905	0.103703	0.75527	0.452829	0.530506	0.586555	2.73048	0.00748748	0.0233122	ENST00000590706	ForeBr vs MidDen
chr1	45686102	45687767	0.0534215	0.744625	0.459235	0.536733	0.450571	2.55918	0.012006	0.0347592	ENST00000488278	ForeBr vs MidDen
chr12	132955192	132956898	-0.0551779	-0.737457	0.463588	0.540913	0.726064	2.94986	0.0039677	0.0136138	ENST00000536932	ForeBr vs MidDen
chr4	150077692	150079646	0.0685426	0.736826	0.464013	0.54134	0.263319	3.21889	0.00174499	0.00678155	ENST00000296550	ForeBr vs MidDen
chr19	39435505	39436391	0.0877837	0.73609	0.464284	0.541592	0.510522	2.87603	0.00495716	0.0164537	ENST00000251453	ForeBr vs MidDen
chr1	99969225	99970747	0.0665556	0.72432	0.471644	0.548739	-0.564851	-3.35013	0.00114616	0.00474156	ENST00000638968	ForeBr vs MidDen
chr19	14528929	14530145	-0.0907993	-0.719243	0.474649	0.551709	0.613124	2.92667	0.00427041	0.0145108	ENST00000396969	ForeBr vs MidDen
chr11	131370870	131371232	-0.0976376	-0.715755	0.476752	0.55368	0.536944	2.92669	0.00425147	0.0144566	ENST00000374791	ForeBr vs MidDen
chr9	133120634	133122112	-0.057408	-0.714865	0.477292	0.554185	0.48116	4.49771	1.90313184294975e-05	0.000123615	ENST00000493438	ForeBr vs MidDen
chr9	112750009	112751795	-0.0495033	-0.714118	0.477782	0.554645	0.421411	2.47312	0.0150985	0.0420206	ENST00000374232	ForeBr vs MidDen
chr16	88856633	88858051	-0.0691336	-0.710046	0.480298	0.557052	1.16542	3.99215	0.000125808	0.000676346	ENST00000268695	ForeBr vs MidDen
chr6	34425419	34426373	0.0566648	0.700253	0.48623	0.56279	0.649217	2.5282	0.013087	0.0373849	ENST00000344700	ForeBr vs MidDen
chr10	102449589	102451742	0.0439972	0.690519	0.492418	0.568649	0.804895	2.80561	0.00604713	0.0195023	ENST00000494270	ForeBr vs MidDen
chr15	85689669	85690246	-0.073447	-0.685259	0.495652	0.571725	1.55225	4.90646	3.65303457016059e-06	2.76966439228539e-05	ENST00000557852	ForeBr vs MidDen
chr8	64376632	64378126	0.0809621	0.678466	0.500022	0.575891	-0.684371	-2.56363	0.0118632	0.0344976	ENST00000524060	ForeBr vs MidDen
chr15	73991635	73992581	-0.0381334	-0.67778	0.500373	0.576239	0.588979	2.80231	0.00612718	0.0197249	ENST00000541638	ForeBr vs MidDen
chr9	137028608	137029140	0.0715422	0.677537	0.500434	0.576287	1.39258	4.14489	7.2086021729134e-05	0.000409907	ENST00000614293	ForeBr vs MidDen
chr7	44606107	44607542	0.0447054	0.676583	0.501171	0.576979	0.488346	2.46788	0.0153066	0.042477	ENST00000439616	ForeBr vs MidDen
chr19	4065520	4066555	0.0774681	0.664684	0.508641	0.584038	0.549385	2.94661	0.00403135	0.0138019	ENST00000601588	ForeBr vs MidDen
chr1	35557009	35558017	0.0545974	0.650681	0.517573	0.592488	0.774294	2.48655	0.014572	0.0408276	ENST00000426982	ForeBr vs MidDen
chr19	42176360	42176620	0.10219	0.64057	0.52402	0.598631	1.11367	3.47297	0.000768633	0.00335272	ENST00000524801	ForeBr vs MidDen
chr5	142324317	142325334	0.0491394	0.633004	0.528987	0.60327	-0.781366	-2.43274	0.0168199	0.0459029	ENST00000344120	ForeBr vs MidDen
chr10	46597548	46598256	0.0823413	0.632774	0.529203	0.603477	0.793333	3.16609	0.00206244	0.00780647	ENST00000506914	ForeBr vs MidDen
chr9	95507617	95508286	0.0597448	0.627757	0.532456	0.606493	0.726045	2.97692	0.00367245	0.0127441	ENST00000331920	ForeBr vs MidDen
chr22	36238924	36240256	-0.0451017	-0.627501	0.53257	0.606596	1.0134	3.33356	0.00121364	0.00498773	ENST00000529194	ForeBr vs MidDen
chr14	71931844	71933621	0.0412973	0.601105	0.549914	0.622779	1.01016	3.87962	0.000188565	0.000968369	ENST00000553530	ForeBr vs MidDen
chr22	38872807	38873240	0.0682371	0.597394	0.552288	0.624997	0.331375	3.37717	0.00104793	0.00438448	ENST00000407418	ForeBr vs MidDen
chr9	121299233	121300287	0.0455552	0.591954	0.556	0.62843	-0.865995	-2.58963	0.0110606	0.032519	ENST00000373818	ForeBr vs MidDen
chr19	40601125	40601379	-0.0856677	-0.588176	0.558422	0.630695	1.11464	3.11465	0.00240934	0.00892004	ENST00000396819	ForeBr vs MidDen
chr17	65560680	65562210	-0.0406761	-0.588177	0.558541	0.630795	0.578457	3.64729	0.000427938	0.00200731	ENST00000580513	ForeBr vs MidDen
chr17	65560680	65562210	-0.0406761	-0.588177	0.558541	0.630795	0.772984	2.96367	0.00380795	0.013145	ENST00000307078	ForeBr vs MidDen
chr6	31546073	31546381	0.0714637	0.566886	0.572878	0.643999	0.214323	2.43259	0.0168313	0.0459135	ENST00000376151	ForeBr vs MidDen
chr19	55674788	55675699	0.0685321	0.563888	0.574742	0.645702	-0.383888	-3.52267	0.00065175	0.00290674	ENST00000270460	ForeBr vs MidDen
chr18	49491821	49492814	0.037947	0.561683	0.576309	0.647185	1.37789	4.81727	5.38269387972225e-06	3.94478620007764e-05	ENST00000618619	ForeBr vs MidDen
chr19	56476414	56478344	0.0642184	0.559232	0.578001	0.648681	0.727946	2.70365	0.00807514	0.0248441	ENST00000588685	ForeBr vs MidDen
chr5	77029658	77031119	-0.0358632	-0.550781	0.583746	0.653975	0.589429	3.97035	0.000136128	0.000724357	ENST00000312916	ForeBr vs MidDen
chr11	73597254	73598900	-0.0408473	-0.520561	0.604494	0.672895	-0.249352	-2.56055	0.011966	0.0346917	ENST00000064778	ForeBr vs MidDen
chrX	6226256	6227486	-0.0465509	-0.517911	0.606323	0.674659	0.919841	2.89129	0.00471631	0.0157577	ENST00000381093	ForeBr vs MidDen
chr10	102419550	102419923	-0.0432398	-0.514306	0.608878	0.676925	-0.406651	-2.71662	0.00779437	0.0241176	ENST00000611678	ForeBr vs MidDen
chr1	1615069	1616374	0.0519204	0.514	0.608969	0.676999	-0.248866	-2.46725	0.0153372	0.0425427	ENST00000487053	ForeBr vs MidDen
chr22	23070753	23071215	0.0394429	0.512017	0.610419	0.678328	-0.400629	-2.82128	0.00578369	0.0187543	ENST00000615612	ForeBr vs MidDen
chr7	44044057	44045360	0.0303431	0.508505	0.612915	0.680596	-0.249477	-2.50018	0.0140975	0.0397205	ENST00000448521	ForeBr vs MidDen
chr1	145823533	145824575	0.0438685	0.506889	0.61401	0.681609	-0.429428	-3.15217	0.00214483	0.00807215	ENST00000471254	ForeBr vs MidDen
chr18	77131817	77132961	-0.0517708	-0.493369	0.623389	0.690089	1.0116	5.78503	8.77370071737409e-08	9.23120235276281e-07	ENST00000355994	ForeBr vs MidDen
chr10	14837301	14839178	-0.0258673	-0.489114	0.626473	0.692819	0.689978	4.00831	0.000118905	0.000643383	ENST00000437161	ForeBr vs MidDen
chr10	31320662	31321202	0.0522845	0.466954	0.64219	0.7066	0.912036	3.57485	0.000544564	0.00247637	ENST00000559496	ForeBr vs MidDen
chr7	154050973	154053151	-0.0319348	-0.463892	0.644347	0.70853	0.438052	5.51917	2.75591134389299e-07	2.61780189157944e-06	ENST00000377770	ForeBr vs MidDen
chr9	134067261	134068812	-0.0363135	-0.462624	0.645206	0.709283	0.837937	2.69057	0.00841403	0.025717	ENST00000371834	ForeBr vs MidDen
chr12	109995621	109996574	0.0367501	0.459678	0.647344	0.711221	0.354856	3.45014	0.00082551	0.00356108	ENST00000354574	ForeBr vs MidDen
chr8	143159402	143160766	0.0443755	0.446071	0.657048	0.719896	-1.34599	-4.18234	6.2493318695442e-05	0.000360896	ENST00000414417	ForeBr vs MidDen
chr9	109639727	109641800	-0.0470456	-0.440793	0.66097	0.723298	-1.33523	-8.39453	3.81055737884548e-13	1.02966637791643e-11	ENST00000374531	ForeBr vs MidDen
chr6	15244810	15246173	-0.0238078	-0.434774	0.665231	0.727108	-0.544712	-2.79671	0.00620321	0.0199286	ENST00000341776	ForeBr vs MidDen
chr6	37499228	37500379	-0.0333355	-0.430444	0.668416	0.729969	0.712502	2.88747	0.00477091	0.0158988	ENST00000373408	ForeBr vs MidDen
chr1	117928813	117930702	-0.032253	-0.428869	0.669509	0.73096	0.622596	2.45533	0.0158635	0.0438472	ENST00000369443	ForeBr vs MidDen
chr2	219177838	219178993	-0.0284606	-0.409873	0.683344	0.743004	-0.384292	-3.22139	0.00173409	0.00674547	ENST00000273048	ForeBr vs MidDen
chr12	14408335	14408622	-0.0595167	-0.404748	0.687031	0.74627	1.86041	5.82473	7.28360264055291e-08	7.82799562141898e-07	ENST00000541056	ForeBr vs MidDen
chr2	240819300	240821474	0.0255134	0.403639	0.687869	0.746955	0.801136	2.47577	0.0149972	0.0418151	ENST00000650130	ForeBr vs MidDen
chr7	4774706	4776395	-0.0281493	-0.402849	0.688463	0.747468	0.324605	2.56322	0.0119001	0.0345407	ENST00000647984	ForeBr vs MidDen
chr1	148951589	148953287	0.0310728	0.402788	0.688519	0.747515	-0.370609	-4.11297	8.08501315254942e-05	0.00045397	ENST00000479408	ForeBr vs MidDen
chr6	46325183	46326373	-0.0357046	-0.397691	0.692213	0.750684	-0.621835	-3.49856	0.00070956	0.00312226	ENST00000330430	ForeBr vs MidDen
chr2	174395317	174396488	-0.0235242	-0.371457	0.711547	0.767271	0.776906	2.47561	0.0149993	0.0418151	ENST00000437944	ForeBr vs MidDen
chr1	112955375	112957240	-0.0205059	-0.358716	0.721002	0.775355	0.46691	2.83822	0.00550456	0.0179985	ENST00000416193	ForeBr vs MidDen
chr3	183115705	183116970	-0.0335366	-0.35165	0.726284	0.779785	-0.590302	-4.01989	0.000113714	0.000618503	ENST00000492597	ForeBr vs MidDen
chr7	102363322	102364674	-0.0210147	-0.323815	0.747137	0.797552	-0.316691	-4.48536	2.0151260405054e-05	0.00012964	ENST00000484974	ForeBr vs MidDen
chr5	154756907	154757414	0.0253847	0.309782	0.757755	0.806525	0.5068	2.43033	0.0168962	0.0460604	ENST00000524248	ForeBr vs MidDen
chr4	17511158	17513310	-0.0212143	-0.30584	0.760749	0.808994	-0.221803	-2.42453	0.0171826	0.0466784	ENST00000513615	ForeBr vs MidDen
chr19	11338841	11339977	-0.0336679	-0.300446	0.764819	0.812424	0.560585	2.41774	0.0174517	0.0472556	ENST00000222120	ForeBr vs MidDen
chr1	2391039	2392324	-0.0306088	-0.294031	0.769691	0.816593	-0.403377	-4.15803	6.91373386050586e-05	0.000394755	ENST00000378531	ForeBr vs MidDen
chr12	6688629	6690090	-0.0223696	-0.292156	0.771148	0.817853	0.576432	2.88778	0.00476507	0.0158878	ENST00000319770	ForeBr vs MidDen
chr12	121580134	121580675	-0.0294753	-0.282024	0.778866	0.824298	0.694004	2.60918	0.0104861	0.0310987	ENST00000377069	ForeBr vs MidDen
chr8	90000609	90002499	0.0268439	0.271327	0.787015	0.831179	-0.756396	-2.41128	0.0177405	0.0479442	ENST00000519328	ForeBr vs MidDen
chr10	24706434	24707196	-0.0301974	-0.267377	0.790045	0.833702	-1.08076	-3.16424	0.00207857	0.0078606	ENST00000636842	ForeBr vs MidDen
chr9	134641505	134641805	-0.035172	-0.253009	0.801048	0.842951	-0.819879	-2.43944	0.0164898	0.0452582	ENST00000371817	ForeBr vs MidDen
chr9	122264364	122265500	-0.0136448	-0.248007	0.804945	0.846163	0.696864	2.56816	0.0117182	0.0341776	ENST00000297908	ForeBr vs MidDen
chr2	218671255	218672632	-0.0154188	-0.244653	0.807522	0.848326	0.406316	2.75515	0.00701003	0.0220673	ENST00000440309	ForeBr vs MidDen
chr8	109690772	109692918	0.0230228	0.240029	0.811117	0.851165	-0.474927	-2.85018	0.00531692	0.0174579	ENST00000532779	ForeBr vs MidDen
chr18	7566487	7568445	0.0245216	0.227247	0.820972	0.859307	1.16332	4.78287	6.30569776249746e-06	4.54926637882602e-05	ENST00000580170	ForeBr vs MidDen
chr11	86671389	86672785	-0.014868	-0.196427	0.844891	0.87871	-0.246907	-2.61011	0.0104881	0.0310987	ENST00000543262	ForeBr vs MidDen
chr1	66929902	66931000	-0.0112333	-0.191155	0.849021	0.882063	0.608044	2.6012	0.0107138	0.0316481	ENST00000401042	ForeBr vs MidDen
chr12	121399516	121401183	-0.01367	-0.179565	0.858061	0.88932	-0.380047	-3.23722	0.00164255	0.00642938	ENST00000361234	ForeBr vs MidDen
chr19	7943343	7944538	-0.0223769	-0.176724	0.860287	0.89118	0.858931	4.09916	8.63703728566282e-05	0.000482579	ENST00000270538	ForeBr vs MidDen
chr10	102419094	102419304	-0.0194605	-0.170687	0.865026	0.895015	-0.406651	-2.71662	0.00779437	0.0241176	ENST00000611678	ForeBr vs MidDen
chr1	111139296	111140949	-0.0112548	-0.169112	0.866248	0.895973	0.528446	3.53877	0.000613984	0.00275303	ENST00000357172	ForeBr vs MidDen
chr17	44198868	44200946	-0.0181261	-0.168828	0.866465	0.896144	0.232575	2.39943	0.0182986	0.0491973	ENST00000587097	ForeBr vs MidDen
chr19	1605156	1606532	-0.020667	-0.166779	0.868078	0.89744	0.635033	3.14634	0.00219257	0.00822708	ENST00000591899	ForeBr vs MidDen
chr3	197790636	197792103	-0.0097173	-0.15622	0.876359	0.904064	0.66183	3.55416	0.00058301	0.00262166	ENST00000443727	ForeBr vs MidDen
chr19	1260516	1261479	-0.0182789	-0.140505	0.888689	0.913958	1.32382	4.10479	8.47211323383222e-05	0.000473999	ENST00000588411	ForeBr vs MidDen
chr9	96776830	96778372	-0.00945411	-0.136769	0.891652	0.916269	0.817016	2.85334	0.00526839	0.017335	ENST00000223428	ForeBr vs MidDen
chr5	177132483	177134467	0.00877845	0.133439	0.89429	0.918369	0.69798	2.55443	0.0121599	0.035156	ENST00000512992	ForeBr vs MidDen
chr4	2041035	2042888	-0.00830136	-0.126609	0.899662	0.9225	1.0702	3.14996	0.00216146	0.0081225	ENST00000455762	ForeBr vs MidDen
chr12	66129964	66131610	0.00877817	0.121142	0.903964	0.925912	0.439776	2.44763	0.0161494	0.0444704	ENST00000266604	ForeBr vs MidDen
chr22	23069662	23070736	-0.00952491	-0.11792	0.906501	0.927971	-0.400629	-2.82128	0.00578369	0.0187543	ENST00000615612	ForeBr vs MidDen
chr3	9362685	9363702	0.00926031	0.115452	0.908456	0.929536	-0.930001	-2.80467	0.00607991	0.0195879	ENST00000490889	ForeBr vs MidDen
chr12	56629447	56630610	-0.00881993	-0.115098	0.908729	0.929708	0.68739	3.00491	0.00336816	0.0118226	ENST00000549884	ForeBr vs MidDen
chr11	120335681	120337348	-0.0068643	-0.10503	0.916688	0.935907	-0.402195	-5.15982	1.27366775317755e-06	1.05800687863553e-05	ENST00000397843	ForeBr vs MidDen
chr22	27918590	27920280	0.00846552	0.104239	0.917319	0.936361	-0.247146	-2.50286	0.0139707	0.0394701	ENST00000335272	ForeBr vs MidDen
chr22	21665467	21666656	-0.00855822	-0.095675	0.924083	0.941614	0.581155	3.90802	0.000171207	0.000889451	ENST00000496819	ForeBr vs MidDen
chr2	105336892	105338221	0.00697323	0.0859313	0.931797	0.947661	0.302294	2.50152	0.0140288	0.0395628	ENST00000410049	ForeBr vs MidDen
chr18	77133076	77133536	0.00933467	0.0848089	0.93267	0.948324	1.0116	5.78503	8.77370071737409e-08	9.23120235276281e-07	ENST00000355994	ForeBr vs MidDen
chr1	204685238	204686055	-0.00631657	-0.0806315	0.935982	0.951002	-0.301504	-2.91534	0.00441042	0.0149039	ENST00000367176	ForeBr vs MidDen
chr14	77097420	77099256	0.00505122	0.0766032	0.939183	0.95363	0.468623	2.84754	0.00535982	0.0175895	ENST00000555437	ForeBr vs MidDen
chr5	891988	893402	0.00466289	0.0691918	0.945057	0.95809	0.877287	3.15493	0.00213849	0.00805315	ENST00000489816	ForeBr vs MidDen
chr9	126804546	126805711	0.00462269	0.0670466	0.946761	0.959405	0.75936	2.6902	0.00838255	0.0256521	ENST00000449886	ForeBr vs MidDen
chr2	129980283	129980624	-0.011491	-0.0670256	0.946777	0.959414	1.09794	3.26293	0.00151962	0.00604082	ENST00000412425	ForeBr vs MidDen
chr7	90595433	90597512	0.00597484	0.060297	0.952101	0.96349	-0.75341	-5.47992	3.34981457418317e-07	3.13200151891117e-06	ENST00000380050	ForeBr vs MidDen
chr5	179805706	179807621	-0.00321873	-0.0461379	0.963348	0.972064	0.853468	2.48753	0.0145373	0.0407396	ENST00000506042	ForeBr vs MidDen
chr5	146203010	146204150	0.00303898	0.0435465	0.965403	0.973639	0.70799	3.24508	0.00160288	0.00629379	ENST00000265271	ForeBr vs MidDen
chr19	49876495	49878269	0.00456445	0.0325297	0.974153	0.980365	0.622754	3.46933	0.000774132	0.00337318	ENST00000622860	ForeBr vs MidDen
chr2	29114407	29116598	0.00106128	0.0184242	0.985359	0.988724	-0.377228	-2.91246	0.00443897	0.0149802	ENST00000320081	ForeBr vs MidDen
chr19	39390555	39391874	-0.000518736	-0.00408375	0.996755	0.99747	-0.307988	-2.40557	0.018016	0.0485419	ENST00000221265	ForeBr vs MidDen
chr12	64780230	64781711	-0.00021546	-0.00238404	0.998105	0.998535	1.71612	5.23847	9.13729766943535e-07	7.87729562458745e-06	ENST00000544190	ForeBr vs MidDen
chr10	101587570	101588857	2.25307551976472e-05	0.000356404	0.999717	0.999805	-0.337573	-2.56304	0.0118964	0.0345407	ENST00000626968	ForeBr vs MidDen
chr2	233353868	233354971	-0.807215	-11.6494	1.15491990828443e-17	2.01489291293593e-15	-0.124491	-1.41988	0.158833	0.211757	ENSG00000077044	ForeBr vs MidDen
chr18	11688265	11690282	-0.98856	-11.0141	1.73773652323045e-16	1.73811814343056e-14	-0.0759035	-0.914647	0.362641	0.433804	ENSG00000141404	ForeBr vs MidDen
chr14	99603925	99605845	-0.594421	-10.1671	5.19415433493807e-15	2.74185745489558e-13	0.108019	0.861548	0.391045	0.462697	ENSG00000247970	ForeBr vs MidDen
chr7	44333399	44335094	0.859428	8.45645	5.85893818643198e-12	1.04853960151775e-10	0.105006	1.61329	0.109934	0.153134	ENSG00000058404	ForeBr vs MidDen
chr21	15927980	15928576	0.708266	8.27536	8.51498238862623e-12	1.4449220866835e-10	-0.181832	-4.14275	7.35184783530544e-05	0.000188364	ENSG00000215386	ForeBr vs MidDen
chr14	78169842	78170854	0.72609	7.94388	5.00028052079861e-11	6.76677373569334e-10	0.190974	2.10673	0.037695	0.0588099	ENSG00000021645	ForeBr vs MidDen
chr7	101165047	101166111	0.751925	7.92654	5.78807679568909e-11	7.68500458455973e-10	0.0774875	0.47684	0.634552	0.69554	ENSG00000128564	ForeBr vs MidDen
chr7	37447469	37449356	-0.724461	-7.84893	5.80776350127531e-11	7.70866958438359e-10	-0.521871	-5.48616	3.21418904919896e-07	1.14639758751834e-06	ENSG00000155849	ForeBr vs MidDen
chr11	123356954	123358878	-0.557314	-7.54931	1.87917603502397e-10	2.15205444819179e-09	-0.187007	-3.25611	0.00155166	0.00320377	ENSG00000023171	ForeBr vs MidDen
chr17	63445492	63446952	-0.428387	-7.2374	8.0515103683755e-10	7.72685419823933e-09	0.0470905	0.801686	0.424733	0.496331	ENSG00000008283	ForeBr vs MidDen
chr1	34928213	34930592	-0.419525	-7.18084	9.055055562338e-10	8.57458534100191e-09	0.106598	1.32108	0.189564	0.247481	ENSG00000116544	ForeBr vs MidDen
chr7	153886127	153887476	-0.576804	-7.13851	1.11720833270947e-09	1.03176972211584e-08	-0.260726	-4.18366	6.25649193009316e-05	0.000162084	ENSG00000130226	ForeBr vs MidDen
chr7	135509570	135511159	0.541285	7.13256	1.15231347093121e-09	1.06027274741451e-08	-0.0573704	-1.51647	0.132621	0.180586	ENSG00000080802	ForeBr vs MidDen
chr2	231514087	231515069	0.405152	6.93797	2.90755260660341e-09	2.39960806676226e-08	0.0079616	0.0935122	0.925688	0.942577	ENSG00000181798	ForeBr vs MidDen
chr11	235819	237342	-0.581788	-6.81908	4.012631533303e-09	3.19111987643357e-08	0.300421	4.78873	6.00239713839207e-06	1.80236679376533e-05	ENSG00000142082	ForeBr vs MidDen
chr22	19713791	19714728	-0.617384	-6.6825	7.04948598231594e-09	5.25965721128741e-08	-0.111605	-1.53389	0.128317	0.175457	ENSG00000184702	ForeBr vs MidDen
chr1	174998952	175000710	0.451249	6.66025	8.20131729102993e-09	6.01030472710414e-08	0.0159912	0.199877	0.841998	0.87379	ENSG00000116161	ForeBr vs MidDen
chr20	59577533	59577746	-0.91578	-6.58752	1.01650861202838e-08	7.27821104356572e-08	0.241008	4.40962	2.65633696427147e-05	7.26532567875126e-05	ENSG00000087495	ForeBr vs MidDen
chr12	56635999	56637314	-0.578916	-6.5159	1.37696635043212e-08	9.53434175243844e-08	-0.0514927	-1.18921	0.237305	0.301251	ENSG00000076108	ForeBr vs MidDen
chr17	31391505	31393298	-0.44831	-6.4496	1.74180517071151e-08	1.17559418719427e-07	-0.0404916	-0.838455	0.403861	0.47547	ENSG00000131242	ForeBr vs MidDen
chr13	112894850	112895058	-1.03814	-6.40237	2.06790841125809e-08	1.36933363812788e-07	-0.211286	-3.74874	0.000301056	0.000701214	ENSG00000126217	ForeBr vs MidDen
chr14	58297505	58300008	0.453006	6.38268	2.34796397512364e-08	1.5340027263064e-07	0.0181644	0.430569	0.667735	0.72543	ENSG00000032219	ForeBr vs MidDen
chr10	123665454	123666321	-0.514685	-6.29543	3.18065709600869e-08	2.01276222884459e-07	-0.190063	-1.54776	0.124962	0.171459	ENSG00000154478	ForeBr vs MidDen
chr5	141923223	141924557	-0.339386	-6.20292	4.69647226744159e-08	2.85434172699467e-07	0.0461777	1.25283	0.21325	0.274263	ENSG00000081791	ForeBr vs MidDen
chr14	22918586	22919963	0.534046	6.04606	7.70990620516968e-08	4.4487009984642e-07	-0.324997	-8.32306	5.48015942398269e-13	4.00316954517173e-12	ENSG00000100461	ForeBr vs MidDen
chr7	129611287	129612769	0.350612	6.0088	1.01216212657393e-07	5.6769764101479e-07	-0.194119	-4.01892	0.000114827	0.000285898	ENSG00000106459	ForeBr vs MidDen
chr14	57389661	57391928	0.490804	6.00474	1.03464978919431e-07	5.79155198339588e-07	-0.0752291	-1.44045	0.15295	0.204688	ENSG00000139977	ForeBr vs MidDen
chr16	10817624	10818860	-0.474947	-5.99695	1.04600259519071e-07	5.84719007181666e-07	0.0479707	1.40372	0.163611	0.217373	ENSG00000166676	ForeBr vs MidDen
chr17	18780941	18781713	-0.519591	-5.94473	1.15416483369272e-07	6.38795691556617e-07	-0.0926264	-1.1708	0.244521	0.309115	ENSG00000171928	ForeBr vs MidDen
chr5	37370613	37372036	0.539264	5.95667	1.29019537129424e-07	7.0586996205597e-07	0.0468322	1.10199	0.273209	0.339926	ENSG00000113569	ForeBr vs MidDen
chr3	69541821	69543462	-0.693915	-5.90154	1.36996977164994e-07	7.44820369971406e-07	-1.21887	-8.86564	3.85008797831178e-14	3.23348271744741e-13	ENSG00000114541	ForeBr vs MidDen
chr4	169611848	169613478	0.511892	5.91208	1.64048816347559e-07	8.7458060638711e-07	-0.0535291	-1.0032	0.31824	0.38799	ENSG00000109572	ForeBr vs MidDen
chr20	59577096	59577314	-0.794377	-5.8897	1.66478693196504e-07	8.86221671975963e-07	0.241008	4.40962	2.65633696427147e-05	7.26532567875126e-05	ENSG00000087495	ForeBr vs MidDen
chr17	28896792	28898069	-0.447607	-5.81092	2.20323566248935e-07	1.13926617303106e-06	-0.077767	-1.44094	0.152791	0.204544	ENSG00000132589	ForeBr vs MidDen
chr11	133531532	133533240	0.504836	5.78676	2.44366754829491e-07	1.25131484235829e-06	0.133225	0.93754	0.350786	0.421513	ENSG00000183715	ForeBr vs MidDen
chr14	36320039	36321268	0.56153	5.78508	2.45390247260515e-07	1.2559858443561e-06	0.0879817	1.42837	0.156425	0.208866	ENSG00000151332	ForeBr vs MidDen
chr11	106021712	106022903	0.460048	5.7537	2.73452418750566e-07	1.38477121464174e-06	0.0148534	0.264582	0.791887	0.831569	ENSG00000170903	ForeBr vs MidDen
chr2	152174932	152176699	0.365919	5.75495	3.03776134103096e-07	1.52246208289695e-06	0.0704249	1.45446	0.149086	0.200289	ENSG00000115145	ForeBr vs MidDen
chr8	84182066	84183585	0.580681	5.73272	3.09138965862258e-07	1.54665424973294e-06	0.0689396	0.50722	0.613156	0.675902	ENSG00000184672	ForeBr vs MidDen
chrX	74291955	74293079	0.485427	5.709	3.32411632292994e-07	1.65078072895974e-06	-0.089386	-3.39236	0.00101006	0.00214987	ENSG00000230590	ForeBr vs MidDen
chr7	112205431	112207372	0.474634	5.70403	3.60318926249319e-07	1.77330140971631e-06	-0.173913	-1.93614	0.0557319	0.0834911	ENSG00000128512	ForeBr vs MidDen
chr9	100098123	100100006	0.412535	5.65709	3.97279331033011e-07	1.93764699009694e-06	-0.0457085	-1.12788	0.262179	0.328106	ENSG00000023318	ForeBr vs MidDen
chr1	242523457	242525465	-0.415462	-5.64732	4.0088728956783e-07	1.95317196783083e-06	-0.157876	-1.00481	0.317512	0.387252	ENSG00000180287	ForeBr vs MidDen
chr14	89954347	89956877	0.348499	5.57523	5.22304138840066e-07	2.48075729790691e-06	-0.188746	-3.64413	0.000431396	0.000976321	ENSG00000042088	ForeBr vs MidDen
chr1	235882731	235884032	0.537884	5.56349	5.81983242083273e-07	2.73284112989373e-06	-0.0287585	-0.533885	0.59466	0.658708	ENSG00000143669	ForeBr vs MidDen
chr14	31206751	31208735	0.497556	5.55729	5.99548680117328e-07	2.80682939103599e-06	0.103682	2.85022	0.00532846	0.00996546	ENSG00000092148	ForeBr vs MidDen
chr15	45401721	45403610	0.385525	5.55132	6.11027576847409e-07	2.85561445003974e-06	0.0109622	0.213329	0.831519	0.865255	ENSG00000171763	ForeBr vs MidDen
chr20	63831226	63831540	-0.869595	-5.51522	6.25021548145973e-07	2.91355548606139e-06	0.110304	1.36684	0.17485	0.230361	ENSG00000130584	ForeBr vs MidDen
chr9	17905758	17907827	0.484089	5.44024	8.36129406335439e-07	3.78430413271038e-06	-0.478307	-2.30842	0.0230799	0.0377386	ENSG00000178031	ForeBr vs MidDen
chr17	31390749	31391142	-0.610206	-5.43866	8.99694340940215e-07	4.04310363817748e-06	-0.0404916	-0.838455	0.403861	0.47547	ENSG00000131242	ForeBr vs MidDen
chr5	66595804	66597711	0.484609	5.65209	9.00269243587791e-07	4.0454674850012e-06	0.438491	7.15423	1.53952802644105e-10	8.43309818790116e-10	ENSG00000069020	ForeBr vs MidDen
chr5	154712634	154713057	-0.716756	-5.42395	9.58969088234222e-07	4.28373231027673e-06	0.00352477	0.128151	0.898293	0.92081	ENSG00000155506	ForeBr vs MidDen
chr1	206506862	206508360	-0.429293	-5.36048	1.13785001267191e-06	4.99148530409538e-06	-0.276065	-4.2929	4.14964025560471e-05	0.000110418	ENSG00000266094	ForeBr vs MidDen
chr10	123666370	123666591	-0.716597	-5.3647	1.17383767668002e-06	5.13372267726424e-06	-0.190063	-1.54776	0.124962	0.171459	ENSG00000154478	ForeBr vs MidDen
chr16	56729292	56730726	-0.292809	-5.36267	1.18272925675198e-06	5.1684213013675e-06	-0.911618	-12.5487	4.24109257886571e-22	9.97705628391656e-21	ENSG00000102900	ForeBr vs MidDen
chr16	75267791	75268256	0.484844	5.36845	1.20017882648194e-06	5.2361948453259e-06	-0.437695	-8.90116	3.33678692897611e-14	2.82516348421592e-13	ENSG00000050820	ForeBr vs MidDen
chr7	76358176	76359955	0.312991	5.3202	1.48090095544885e-06	6.32935630442408e-06	-0.109142	-1.30572	0.194765	0.253409	ENSG00000170027	ForeBr vs MidDen
chr14	64503218	64505496	0.314565	5.29624	1.60045226223003e-06	6.78529771280912e-06	0.00216472	0.0479978	0.961816	0.970511	ENSG00000089775	ForeBr vs MidDen
chr3	196081065	196082706	0.277642	5.22941	2.09126562599384e-06	8.63838393776486e-06	0.0456461	0.770852	0.442653	0.513759	ENSG00000072274	ForeBr vs MidDen
chr5	112975806	112977464	0.350145	5.20944	2.26108561948001e-06	9.26815135235094e-06	0.0522464	0.734896	0.464158	0.534888	ENSG00000172795	ForeBr vs MidDen
chrX	140709134	140709891	0.472333	5.20963	2.36607229563663e-06	9.65370095555169e-06	0.0156744	0.290896	0.771747	0.815098	ENSG00000203930	ForeBr vs MidDen
chr21	29024078	29025664	0.505431	5.18572	2.45721435796794e-06	9.98748472134059e-06	0.086554	1.98768	0.0497462	0.0754016	ENSG00000156256	ForeBr vs MidDen
chr3	133745943	133746714	-0.54847	-5.1509	2.76027522883504e-06	1.11018739252387e-05	0.044348	0.701377	0.484739	0.554686	ENSG00000091513	ForeBr vs MidDen
chr15	77419497	77421271	0.281648	5.14764	2.81326091089649e-06	1.12899250020732e-05	-0.0140935	-0.407088	0.684833	0.740438	ENSG00000140382	ForeBr vs MidDen
chr2	225040826	225043153	-0.446213	-5.10078	3.30801488995503e-06	1.30733940680274e-05	0.0183497	0.127972	0.898437	0.920889	ENSG00000135905	ForeBr vs MidDen
chr1	204377683	204378322	-0.572103	-5.04708	3.75986591183284e-06	1.46826569676704e-05	-0.362519	-7.62552	1.69061326610223e-11	1.03402955090256e-10	ENSG00000143850	ForeBr vs MidDen
chr11	3796981	3798478	0.343708	5.07087	3.76781807205072e-06	1.47107027765426e-05	-0.077236	-1.16261	0.247853	0.312664	ENSG00000148985	ForeBr vs MidDen
chr6	56954300	56955706	0.523306	5.07213	3.84198653639083e-06	1.49743741449675e-05	0.0600124	1.2431	0.216866	0.278389	ENSG00000151914	ForeBr vs MidDen
chr4	61199912	61201433	0.520204	5.04222	4.58157758971751e-06	1.75359666807326e-05	0.0820532	1.59243	0.11455	0.158716	ENSG00000150471	ForeBr vs MidDen
chr14	55026656	55027782	0.433943	5.00403	4.77446983770359e-06	1.82046553131386e-05	0.0366024	0.63876	0.524474	0.59275	ENSG00000180008	ForeBr vs MidDen
chr7	92527540	92529279	0.371228	4.9463	5.9642459609484e-06	2.22668351657832e-05	0.0805801	1.90827	0.0593632	0.0883743	ENSG00000127980	ForeBr vs MidDen
chr14	81533334	81534441	0.395893	4.91163	6.75407068327003e-06	2.49150631325567e-05	-0.0704403	-1.30779	0.194004	0.252523	ENSG00000071537	ForeBr vs MidDen
chr20	45469681	45471489	-0.445824	-4.88999	6.77528576398123e-06	2.49858980151252e-05	0.152135	1.44087	0.152867	0.204614	ENSG00000101443	ForeBr vs MidDen
chr18	37564923	37566599	0.399902	4.86058	8.27070693852872e-06	2.99329032866669e-05	-0.161289	-3.55217	0.000589345	0.00130358	ENSG00000101489	ForeBr vs MidDen
chr20	47357348	47357988	-0.428497	-4.83501	9.23867735349395e-06	3.30778465380385e-05	-0.242019	-4.48212	2.02538093321932e-05	5.64403057661092e-05	ENSG00000101040	ForeBr vs MidDen
chr4	82900066	82901536	0.408531	4.81262	9.81780998972855e-06	3.49417201668701e-05	-0.0662528	-1.78855	0.0767903	0.111274	ENSG00000138674	ForeBr vs MidDen
chr7	77695928	77697686	0.363576	4.83805	9.8749112904033e-06	3.51273191294488e-05	-0.0127186	-0.31066	0.756729	0.802352	ENSG00000187257	ForeBr vs MidDen
chr3	173395001	173396186	0.464553	4.79064	1.0880614553323e-05	3.83525789551962e-05	-0.142705	-3.11042	0.00244695	0.00486632	ENSG00000169760	ForeBr vs MidDen
chr16	53054409	53055635	-0.332094	-4.7425	1.31360177691546e-05	4.55147890488841e-05	0.0465239	1.0597	0.291946	0.360451	ENSG00000177200	ForeBr vs MidDen
chr6	109381710	109383481	0.243199	4.697	1.49666613847445e-05	5.12003360715899e-05	-0.0514955	-0.791189	0.430746	0.501963	ENSG00000135535	ForeBr vs MidDen
chr2	27428124	27429597	-0.241865	-4.68987	1.53124321346422e-05	5.22974465092948e-05	-0.356259	-9.03564	1.50720421315594e-14	1.33338511020727e-13	ENSG00000115216	ForeBr vs MidDen
chr10	101569699	101571389	0.282404	4.68546	1.5337433100521e-05	5.23749078968672e-05	0.0682606	1.1744	0.243084	0.307623	ENSG00000166171	ForeBr vs MidDen
chr9	77647602	77648874	-0.46144	-4.60867	1.90829526667524e-05	6.38702880537019e-05	-0.467662	-1.49274	0.138742	0.187858	ENSG00000156049	ForeBr vs MidDen
chr17	67825021	67826510	0.281531	4.58837	2.22330072501384e-05	7.33581976171517e-05	-0.0454113	-1.13059	0.261059	0.327004	ENSG00000171634	ForeBr vs MidDen
chr8	63167872	63169323	0.417029	4.57648	2.29827637067256e-05	7.55979269028804e-05	-0.0594187	-1.53244	0.128636	0.175817	ENSG00000185728	ForeBr vs MidDen
chr11	130314051	130315628	-0.276474	-4.5391	2.52549682343824e-05	8.23334317198662e-05	-0.0540799	-0.929565	0.354881	0.425826	ENSG00000196323	ForeBr vs MidDen
chrX	136879966	136881216	0.392366	4.52542	2.72166872848415e-05	8.80994532713665e-05	-0.151106	-3.82912	0.000226932	0.000539244	ENSG00000147274	ForeBr vs MidDen
chr4	47913721	47915270	0.340676	4.50085	2.98596964290331e-05	9.58449811330737e-05	-0.0539872	-1.53157	0.128917	0.176168	ENSG00000170448	ForeBr vs MidDen
chr16	56424554	56426000	-0.305472	-4.50022	3.0053568621599e-05	9.64062033857446e-05	-0.133865	-2.31535	0.0226794	0.0371392	ENSG00000159461	ForeBr vs MidDen
chr10	132396943	132397231	-0.4887	-4.43971	3.80254273641731e-05	0.000119393	0.0068723	0.102878	0.91827	0.936593	ENSG00000171813	ForeBr vs MidDen
chr15	44728402	44729733	0.264461	4.43105	3.8596564401375e-05	0.000120999	-0.00534671	-0.125399	0.900471	0.922438	ENSG00000185880	ForeBr vs MidDen
chrX	134796052	134797575	0.348117	4.40473	4.12413322600889e-05	0.000128439	-0.187341	-2.16733	0.0326338	0.0516691	ENSG00000156500	ForeBr vs MidDen
chr13	46052025	46053262	0.362345	4.40811	4.15757970039531e-05	0.000129373	-0.113612	-1.73438	0.0860762	0.123293	ENSG00000235903	ForeBr vs MidDen
chr8	99012484	99013983	0.317891	4.40849	4.28788376599088e-05	0.000133045	-0.0865912	-1.01064	0.314682	0.384373	ENSG00000253948	ForeBr vs MidDen
chr1	174158833	174160472	0.348129	4.37872	4.63480035956396e-05	0.000142735	-0.0351949	-1.00738	0.316289	0.386041	ENSG00000152061	ForeBr vs MidDen
chr12	86838465	86839210	0.58942	4.37772	4.69697769823869e-05	0.000144483	0.0279815	0.228375	0.819831	0.855615	ENSG00000182050	ForeBr vs MidDen
chr16	22436884	22437764	-0.361885	-4.36749	4.8199371452211e-05	0.000147923	-0.556874	-7.43549	4.03091542070432e-11	2.3598706870262e-10	ENSG00000140743	ForeBr vs MidDen
chr11	67303073	67304170	-0.393923	-4.31007	5.55876880520684e-05	0.000168375	0.0132528	0.126374	0.899697	0.921864	ENSG00000172830	ForeBr vs MidDen
chr14	70187481	70189442	0.238527	4.31365	5.81957744193299e-05	0.00017551	-0.762728	-12.9965	4.85937030773169e-23	1.28242827011525e-21	ENSG00000100678	ForeBr vs MidDen
chr14	32933885	32935049	0.385627	4.31455	5.91218534291055e-05	0.000178061	0.534031	5.7089	1.2464049632116e-07	4.70801929992115e-07	ENSG00000151322	ForeBr vs MidDen
chr2	231780719	231781835	0.280049	4.27451	6.638659750453e-05	0.000197809	-0.00495352	-0.121664	0.903417	0.924719	ENSG00000144524	ForeBr vs MidDen
chr19	10835099	10836759	-0.438846	-4.25158	6.82708316901284e-05	0.000202861	-0.0601253	-0.565693	0.572895	0.638698	ENSG00000099203	ForeBr vs MidDen
chr1	153957879	153958986	0.251411	4.24598	7.12800882172821e-05	0.000210952	0.0274518	0.516605	0.606596	0.670021	ENSG00000160741	ForeBr vs MidDen
chr17	76121879	76122311	-0.558357	-4.25649	7.17851055439163e-05	0.000212305	-0.0523818	-1.19772	0.233914	0.297533	ENSG00000182473	ForeBr vs MidDen
chr3	25789527	25790765	0.346924	4.2495	7.23163907396953e-05	0.000213729	0.0882759	1.63251	0.105811	0.148137	ENSG00000151092	ForeBr vs MidDen
chr6	79536559	79538002	0.367001	4.25034	7.66827090666282e-05	0.000225313	-0.0339392	-0.519384	0.604665	0.668192	ENSG00000135338	ForeBr vs MidDen
chrX	115968322	115969738	0.335956	4.21409	8.26525217118434e-05	0.000241147	0.01035	0.238236	0.8122	0.849135	ENSG00000235244	ForeBr vs MidDen
chr7	91940126	91941764	0.366096	4.17979	9.09860392328121e-05	0.000263292	-0.0485622	-0.942328	0.348396	0.419032	ENSG00000127914	ForeBr vs MidDen
chr6	99567949	99569189	0.304839	4.17006	9.56612050361723e-05	0.000275556	0.0908903	1.54309	0.126073	0.172766	ENSG00000112237	ForeBr vs MidDen
chr16	58462092	58462483	-0.516314	-4.14616	9.85331253080657e-05	0.000283135	-0.227776	-3.96556	0.00014087	0.000345742	ENSG00000103034	ForeBr vs MidDen
chr7	75485417	75486755	-0.261502	-4.14183	0.000104945	0.000299761	-0.193141	-5.64777	1.65260518950409e-07	6.13016214580714e-07	ENSG00000272391	ForeBr vs MidDen
chr4	825366	826225	-0.347817	-4.12932	0.000109509	0.000311627	-0.337616	-3.34429	0.00117073	0.00246304	ENSG00000168993	ForeBr vs MidDen
chr1	205748876	205750560	0.215244	4.11438	0.00011519	0.000326279	0.0763482	1.11083	0.269405	0.335901	ENSG00000069275	ForeBr vs MidDen
chr3	48088162	48089483	0.318837	4.1103	0.000115759	0.000327725	-0.797544	-9.44903	2.1465604625032e-15	2.10688424399484e-14	ENSG00000047849	ForeBr vs MidDen
chr13	102402073	102402711	0.43158	4.11594	0.000118002	0.00033354	0.0464981	0.762242	0.447746	0.518845	ENSG00000102466	ForeBr vs MidDen
chr2	165203743	165204339	0.44479	4.07691	0.00012972	0.000363416	0.0441387	0.989128	0.325082	0.395206	ENSG00000153253	ForeBr vs MidDen
chr12	28133106	28133309	-0.619884	-4.04663	0.000138738	0.000386341	-0.0230274	-0.417717	0.677076	0.733923	ENSG00000123106	ForeBr vs MidDen
chr9	37575507	37576927	0.275965	3.99119	0.00016756	0.000458399	0.0772623	1.18788	0.237754	0.301786	ENSG00000147912	ForeBr vs MidDen
chr15	85379942	85381309	-0.22859	-4.00153	0.000171786	0.000469004	-0.276337	-3.20438	0.0018275	0.00372445	ENSG00000170776	ForeBr vs MidDen
chrX	6228528	6229330	0.368875	4.0359	0.000175128	0.000477277	-0.118896	-1.74192	0.0846606	0.1216	ENSG00000146938	ForeBr vs MidDen
chr13	41310798	41312133	0.351881	3.98498	0.000176893	0.000481671	-0.0429431	-0.92226	0.358658	0.429651	ENSG00000172766	ForeBr vs MidDen
chrX	101407257	101408781	0.309706	3.8889	0.000246415	0.000651093	0.177086	1.39988	0.164718	0.218697	ENSG00000102393	ForeBr vs MidDen
chr3	197736068	197737653	0.249209	3.85509	0.000272924	0.000714665	-0.0251105	-0.615053	0.539958	0.607644	ENSG00000122068	ForeBr vs MidDen
chr16	2751632	2751856	-0.75635	-3.77496	0.000350194	0.000896203	0.0298135	0.43188	0.666794	0.724552	ENSG00000167978	ForeBr vs MidDen
chr3	63227626	63227897	-0.619826	-3.76881	0.000352404	0.000901366	-0.194116	-0.957817	0.340512	0.41068	ENSG00000163630	ForeBr vs MidDen
chr4	127963980	127966313	0.333188	3.73652	0.000403564	0.00101958	-0.0159766	-0.427035	0.670313	0.727869	ENSG00000164074	ForeBr vs MidDen
chr5	139273253	139274457	-0.238958	-3.74617	0.000408809	0.00103157	-0.0888114	-0.553068	0.581489	0.646335	ENSG00000280987	ForeBr vs MidDen
chr5	62403294	62404729	0.285898	3.72961	0.000414914	0.00104564	0.114458	1.37482	0.172324	0.227292	ENSG00000086189	ForeBr vs MidDen
chr16	66872932	66873985	-0.253749	-3.73054	0.000417678	0.00105211	-0.0561462	-1.31047	0.193101	0.251543	ENSG00000159593	ForeBr vs MidDen
chr6	52284239	52285538	0.346445	3.66584	0.000517485	0.00127776	-0.0423554	-0.661031	0.51018	0.579377	ENSG00000112118	ForeBr vs MidDen
chr12	121580933	121581716	-0.39602	-3.63654	0.000542382	0.00133355	-0.0668582	-1.29857	0.197186	0.256158	ENSG00000089094	ForeBr vs MidDen
chr19	18097477	18097937	0.416174	3.60563	0.000613761	0.00149207	1.44067	21.5284	7.76318081285109e-39	1.90834685195007e-36	ENSG00000099308	ForeBr vs MidDen
chr3	13282380	13283395	0.318739	3.59987	0.000617586	0.0015006	0.0595347	1.56092	0.121766	0.167505	ENSG00000144711	ForeBr vs MidDen
chr4	105472970	105474496	0.382113	3.60127	0.000632877	0.00153424	0.0161429	0.265316	0.791326	0.831139	ENSG00000138777	ForeBr vs MidDen
chr7	8261250	8262776	0.367241	3.60071	0.000638986	0.00154765	0.229855	4.61508	1.22476069912052e-05	3.5163424839357e-05	ENSG00000003147	ForeBr vs MidDen
chr12	14364883	14366188	0.295292	3.58869	0.00065754	0.00158829	-0.0900996	-2.25006	0.0266899	0.0430907	ENSG00000171681	ForeBr vs MidDen
chr4	61201640	61203479	0.381525	3.65462	0.00069908	0.00167966	0.0820532	1.59243	0.11455	0.158716	ENSG00000150471	ForeBr vs MidDen
chr10	32378449	32379079	0.407744	3.54865	0.000734159	0.00175574	0.0503611	1.51233	0.133673	0.181793	ENSG00000120616	ForeBr vs MidDen
chr5	160370065	160371448	-0.267583	-3.51364	0.000827546	0.00195728	0.150347	1.2299	0.221691	0.283784	ENSG00000145861	ForeBr vs MidDen
chr10	132396630	132396891	-0.377583	-3.50639	0.000832065	0.00196711	0.0068723	0.102878	0.91827	0.936593	ENSG00000171813	ForeBr vs MidDen
chr16	15154022	15155455	-0.359712	-3.41878	0.00110338	0.00254291	-0.0167921	-0.269809	0.787885	0.828361	ENSG00000250251	ForeBr vs MidDen
chrX	84187108	84189182	0.363082	3.40531	0.00112879	0.00259578	0.252299	4.60577	1.2615742882968e-05	3.61549938162921e-05	ENSG00000072133	ForeBr vs MidDen
chr3	172709783	172711593	0.293805	3.40306	0.00117426	0.00269017	0.0632219	0.756701	0.45105	0.522203	ENSG00000144959	ForeBr vs MidDen
chr5	107670140	107671798	0.298914	3.36027	0.00142109	0.00319903	0.112174	1.34796	0.180779	0.237243	ENSG00000184349	ForeBr vs MidDen
chr11	47766554	47768693	0.240325	3.33729	0.00142984	0.00321709	0.0311987	0.817728	0.415554	0.486953	ENSG00000109920	ForeBr vs MidDen
chr6	44219436	44219646	-0.406788	-3.32158	0.00146183	0.00328327	0.0238679	0.313275	0.754751	0.800831	ENSG00000112759	ForeBr vs MidDen
chr2	177212061	177213472	0.262036	3.32764	0.00147269	0.00330527	-0.0375951	-0.688772	0.492602	0.562242	ENSG00000170144	ForeBr vs MidDen
chr13	51221647	51223201	0.273508	3.28529	0.00165883	0.00368495	0.0113701	0.135768	0.892289	0.915675	ENSG00000150510	ForeBr vs MidDen
chr8	64372992	64373504	0.376502	3.28423	0.00168775	0.0037429	-0.106374	-1.25826	0.211292	0.272096	ENSG00000254377	ForeBr vs MidDen
chr1	88890830	88892322	0.300818	3.28081	0.00169009	0.00374772	0.080689	0.991658	0.323806	0.393875	ENSG00000137947	ForeBr vs MidDen
chr15	66293135	66294671	-0.174805	-3.27317	0.00172041	0.00380792	-0.0525107	-1.24576	0.215864	0.277217	ENSG00000166938	ForeBr vs MidDen
chr12	100716895	100717658	-0.288372	-3.26804	0.00172118	0.00380951	-0.0613225	-0.718511	0.474171	0.544734	ENSG00000151572	ForeBr vs MidDen
chr12	117968221	117969667	-0.218279	-3.24818	0.00187726	0.00412134	0.0396614	0.93833	0.350382	0.421144	ENSG00000171435	ForeBr vs MidDen
chr16	18789813	18790680	-0.358029	-3.24198	0.00188278	0.00413201	0.0256869	0.472389	0.637718	0.698263	ENSG00000134419	ForeBr vs MidDen
chr1	1745627	1746797	0.402953	3.2125	0.00208575	0.00453294	-0.0845197	-1.82719	0.0708048	0.103547	ENSG00000215790	ForeBr vs MidDen
chr19	58278368	58279570	-0.294217	-3.20208	0.00213131	0.00462233	0.168708	1.59688	0.11353	0.157482	ENSG00000268516	ForeBr vs MidDen
chr12	124566312	124568823	-0.231004	-3.19036	0.00222083	0.00479682	0.227631	3.62809	0.000455703	0.0010274	ENSG00000196498	ForeBr vs MidDen
chr3	42013415	42014491	-0.238217	-3.16008	0.00243451	0.00521614	-0.0544241	-2.02196	0.0459496	0.0702162	ENSG00000182606	ForeBr vs MidDen
chr5	128082683	128084904	0.309258	3.14288	0.00257084	0.0054825	-0.0809789	-1.32047	0.189788	0.247743	ENSG00000064651	ForeBr vs MidDen
chr20	61252521	61253575	-0.276915	-3.15386	0.00265333	0.0056415	0.171723	1.34996	0.180148	0.236515	ENSG00000179242	ForeBr vs MidDen
chr2	31155069	31155316	0.534826	3.11993	0.00275965	0.00584479	-1.18277	-8.03732	2.48604748471574e-12	1.67869589106824e-11	ENSG00000158089	ForeBr vs MidDen
chr19	40592185	40592565	-0.434268	-3.10425	0.00283715	0.00599383	-0.550718	-8.089	1.80671782813675e-12	1.24299913974767e-11	ENSG00000090006	ForeBr vs MidDen
chr15	72117035	72118862	0.152632	3.08268	0.00304133	0.00638277	0.00747625	0.16705	0.867682	0.895431	ENSG00000066933	ForeBr vs MidDen
chr2	129979539	129980209	0.283438	3.08306	0.0030773	0.00645036	-0.108979	-0.871397	0.385669	0.457098	ENSG00000225449	ForeBr vs MidDen
chr6	109690391	109691877	0.169188	3.07597	0.00310031	0.0064942	0.0776183	1.44502	0.1517	0.203326	ENSG00000112367	ForeBr vs MidDen
chr19	50333452	50333725	-0.42191	-3.05187	0.00330201	0.00687245	0.0822577	1.35773	0.177728	0.233743	ENSG00000131398	ForeBr vs MidDen
chr11	85627231	85628930	0.217763	3.03276	0.00350124	0.00724665	0.428575	8.65785	1.05308717735769e-13	8.39008585099688e-13	ENSG00000150672	ForeBr vs MidDen
chr14	75426975	75429140	0.156205	3.01003	0.00374041	0.00769708	0.0659047	0.806498	0.421917	0.493441	ENSG00000140044	ForeBr vs MidDen
chr7	149496766	149498205	0.17651	3.0033	0.00382454	0.00785315	-0.0601865	-1.28978	0.200213	0.259679	ENSG00000181220	ForeBr vs MidDen
chr1	39081442	39082511	-0.233908	-2.97858	0.00409972	0.00836484	0.047022	0.946816	0.346101	0.416616	ENSG00000127603	ForeBr vs MidDen
chr19	32405040	32406395	-0.210507	-2.97924	0.00410573	0.008376	0.211394	2.02493	0.0456266	0.0698006	ENSG00000178904	ForeBr vs MidDen
chr2	29097701	29097900	-0.493011	-2.96561	0.00422424	0.00859447	-0.00146697	-0.0288984	0.977005	0.982348	ENSG00000115295	ForeBr vs MidDen
chr9	23826125	23826865	0.302362	2.96338	0.0043137	0.00875596	0.149227	1.32177	0.189326	0.247209	ENSG00000107105	ForeBr vs MidDen
chr1	39080478	39081134	-0.289292	-2.95374	0.00434673	0.00881694	0.047022	0.946816	0.346101	0.416616	ENSG00000127603	ForeBr vs MidDen
chr11	77637357	77638224	0.214415	2.94293	0.00454077	0.00917232	0.0304176	0.877968	0.382118	0.453525	ENSG00000074201	ForeBr vs MidDen
chr7	38630603	38631977	0.249582	2.93809	0.00467231	0.0094119	-0.0780242	-1.52644	0.130146	0.177637	ENSG00000078053	ForeBr vs MidDen
chr4	8158167	8160012	0.137443	2.92031	0.00486026	0.00975452	0.237924	4.56146	1.47511121744808e-05	4.18688157957046e-05	ENSG00000163995	ForeBr vs MidDen
chr18	5628369	5631149	0.227819	2.9046	0.0051164	0.0102179	-0.398333	-6.8423	6.97540376612975e-10	3.52117867086725e-09	ENSG00000082397	ForeBr vs MidDen
chr9	76393530	76395317	0.271124	2.87469	0.0055115	0.0109242	-0.0740603	-0.956786	0.341043	0.411207	ENSG00000135002	ForeBr vs MidDen
chr17	78186772	78187665	0.343797	2.86809	0.00560952	0.0111005	0.123261	1.06248	0.290653	0.359118	ENSG00000183077	ForeBr vs MidDen
chr5	122774502	122775799	0.284347	2.86679	0.00567661	0.0112198	-0.0517214	-0.93704	0.351078	0.421795	ENSG00000205302	ForeBr vs MidDen
chr5	134845473	134846708	0.149285	2.86149	0.00573219	0.0113174	-0.0989763	-1.51847	0.132152	0.18006	ENSG00000181904	ForeBr vs MidDen
chr14	102139024	102140923	0.172958	2.8508	0.00587987	0.0115805	-0.507444	-4.99756	2.59724600221796e-06	8.22561494448819e-06	ENSG00000080824	ForeBr vs MidDen
chr10	22315686	22317146	0.214745	2.84423	0.00598457	0.0117657	0.17198	1.31135	0.192804	0.251216	ENSG00000148444	ForeBr vs MidDen
chr6	30907645	30908711	0.222508	2.83644	0.00610507	0.0119794	0.271469	1.47231	0.144198	0.194462	ENSG00000213780	ForeBr vs MidDen
chr16	31009589	31011518	-0.293476	-2.83373	0.00617157	0.0120985	0.00165045	0.0342863	0.972719	0.978849	ENSG00000099365	ForeBr vs MidDen
chr12	25194544	25196180	0.258529	2.84007	0.00621557	0.0121767	0.0684295	0.995324	0.322063	0.392082	ENSG00000205707	ForeBr vs MidDen
chr3	75906058	75907204	0.257518	2.83873	0.00622015	0.0121842	-0.0422764	-0.566994	0.572024	0.637856	ENSG00000185008	ForeBr vs MidDen
chr20	47356616	47357017	-0.294581	-2.82647	0.0063088	0.0123424	-0.242019	-4.48212	2.02538093321932e-05	5.64403057661092e-05	ENSG00000101040	ForeBr vs MidDen
chr2	209423276	209424821	0.196531	2.80745	0.00670288	0.0130318	0.00247169	0.0546854	0.9565	0.966083	ENSG00000078018	ForeBr vs MidDen
chr5	43556161	43557998	0.272786	2.77585	0.00727209	0.0140299	0.122536	2.09035	0.0391942	0.0608927	ENSG00000172239	ForeBr vs MidDen
chr2	241314906	241316672	0.241606	2.77688	0.00727501	0.0140344	0.012221	0.345656	0.730357	0.780022	ENSG00000115677	ForeBr vs MidDen
chr16	58462598	58465224	0.222714	2.76863	0.00740282	0.0142567	-0.227776	-3.96556	0.00014087	0.000345742	ENSG00000103034	ForeBr vs MidDen
chr8	22042839	22043242	-0.28467	-2.76442	0.00748438	0.0143978	0.102549	1.45174	0.149848	0.20119	ENSG00000158815	ForeBr vs MidDen
chrX	74293216	74293761	0.306712	2.747	0.00774518	0.0148473	-0.089386	-3.39236	0.00101006	0.00214987	ENSG00000230590	ForeBr vs MidDen
chr10	63520815	63522332	0.225219	2.71783	0.0085791	0.0162818	0.292881	6.15656	1.75013585301228e-08	7.32112279009611e-08	ENSG00000171988	ForeBr vs MidDen
chr22	23144952	23146129	-0.208362	-2.70081	0.00887276	0.0167818	0.0489644	0.606454	0.54563	0.613364	ENSG00000100228	ForeBr vs MidDen
chr17	34980247	34981347	-0.185138	-2.68368	0.00930425	0.0175154	0.0170711	0.491479	0.624211	0.68629	ENSG00000005156	ForeBr vs MidDen
chr10	75209604	75211193	0.15316	2.67839	0.00945244	0.0177658	-0.0702058	-0.967593	0.335642	0.405992	ENSG00000165637	ForeBr vs MidDen
chr7	2679866	2680258	-0.277597	-2.66597	0.00972119	0.018222	0.0167177	0.137361	0.891027	0.914691	ENSG00000174945	ForeBr vs MidDen
chr5	20575467	20576148	0.331787	2.66003	0.00979793	0.0183517	0.278702	3.90318	0.000175075	0.000423143	ENSG00000145526	ForeBr vs MidDen
chr2	63587808	63589393	0.187891	2.65538	0.010042	0.0187644	0.0887058	1.26826	0.20772	0.268049	ENSG00000014641	ForeBr vs MidDen
chr9	137027701	137028519	-0.280373	-2.64889	0.0101391	0.0189279	0.0699741	1.22346	0.224125	0.286431	ENSG00000107331	ForeBr vs MidDen
chr3	64444836	64445774	-0.253713	-2.64276	0.0103725	0.0193202	0.110324	2.57637	0.0115059	0.0201044	ENSG00000163637	ForeBr vs MidDen
chr11	111870785	111871775	0.209334	2.6403	0.0104025	0.01937	-0.132497	-2.30577	0.0232309	0.0379713	ENSG00000086848	ForeBr vs MidDen
chr19	34171598	34173101	-0.2148	-2.63131	0.010674	0.0198313	-0.010863	-0.279845	0.780193	0.82209	ENSG00000257103	ForeBr vs MidDen
chr17	18314460	18315757	-0.224744	-2.58883	0.0119362	0.0219263	-0.0270214	-0.81036	0.419748	0.491345	ENSG00000177302	ForeBr vs MidDen
chr3	49411369	49412886	0.253454	2.5598	0.0129279	0.023563	-0.0151733	-0.268855	0.788614	0.828888	ENSG00000145022	ForeBr vs MidDen
chr2	61144644	61145293	0.243911	2.54028	0.0135829	0.0246309	0.10928	0.984076	0.327508	0.397757	ENSG00000237651	ForeBr vs MidDen
chr11	111871909	111872449	0.287597	2.53641	0.013663	0.0247602	-0.132497	-2.30577	0.0232309	0.0379713	ENSG00000086848	ForeBr vs MidDen
chr17	76121240	76121795	-0.336294	-2.53559	0.0137152	0.0248448	-0.0523818	-1.19772	0.233914	0.297533	ENSG00000182473	ForeBr vs MidDen
chr5	69217540	69218589	-0.181891	-2.53263	0.0138805	0.0251153	0.194757	1.65225	0.101685	0.14303	ENSG00000134056	ForeBr vs MidDen
chr5	112706859	112708457	0.182599	2.51677	0.0144188	0.0259902	-0.0467692	-0.943296	0.347879	0.418526	ENSG00000134982	ForeBr vs MidDen
chr13	31846144	31847397	0.161744	2.49918	0.0151384	0.0271514	-0.209912	-4.91461	3.58370498692e-06	1.11231710852289e-05	ENSG00000073910	ForeBr vs MidDen
chr11	41459581	41460717	0.257143	2.48432	0.01567	0.0280014	0.0049261	0.0723797	0.942447	0.955621	ENSG00000148948	ForeBr vs MidDen
chr2	32627215	32628499	0.165106	2.46422	0.0165051	0.0293381	0.0137824	0.234261	0.815275	0.851795	ENSG00000018699	ForeBr vs MidDen
chr14	50667698	50669045	0.129953	2.45333	0.0168496	0.029891	-0.0844493	-1.11243	0.268682	0.335151	ENSG00000151748	ForeBr vs MidDen
chr2	9422214	9424264	-0.156289	-2.44723	0.0172275	0.0304951	-0.0128726	-0.345986	0.730112	0.779798	ENSG00000119185	ForeBr vs MidDen
chr3	42012629	42013374	-0.239313	-2.42915	0.0187474	0.0328922	-0.0544241	-2.02196	0.0459496	0.0702162	ENSG00000182606	ForeBr vs MidDen
chr1	150628988	150630195	0.213975	2.38389	0.0201651	0.0351069	0.0120402	0.243977	0.80776	0.845275	ENSG00000143420	ForeBr vs MidDen
chr7	1137327	1138846	0.19153	2.36501	0.0211479	0.0366385	-0.0865094	-2.07391	0.0407551	0.0630447	ENSG00000146540	ForeBr vs MidDen
chr3	37242670	37244105	0.12472	2.3536	0.0217643	0.0375858	0.224312	4.23104	5.29644786476349e-05	0.000138757	ENSG00000144674	ForeBr vs MidDen
chr4	77818548	77820751	0.20466	2.28732	0.0256309	0.0435108	0.0818258	1.62685	0.107026	0.149589	ENSG00000138767	ForeBr vs MidDen
chr22	40370239	40371172	-0.186912	-2.24861	0.0280489	0.0471401	0.0330342	0.515183	0.607607	0.670935	ENSG00000100359	ForeBr vs MidDen
chr9	42851128	42853077	0.246914	2.24837	0.028122	0.0472504	0.194938	1.96149	0.0527477	0.0794556	ENSG00000236816	ForeBr vs MidDen
chr2	219176159	219177447	-0.139403	-2.2448	0.0283302	0.0475636	-0.0916162	-1.55984	0.12208	0.167905	ENSG00000144567	ForeBr vs MidDen
chr14	103561960	103563405	0.175818	2.2388	0.0287314	0.0481639	-0.0598715	-0.896155	0.372401	0.443516	ENSG00000256053	ForeBr vs MidDen
chr3	150602847	150604233	0.172831	2.19973	0.0315063	0.0523038	-0.0773703	-1.11515	0.267515	0.333906	ENSG00000198843	ForeBr vs MidDen
chr9	133148340	133149931	-0.187219	-2.19462	0.0319232	0.0529148	0.0252726	0.582843	0.561349	0.627777	ENSG00000160271	ForeBr vs MidDen
chr8	106359810	106360046	-0.296904	-2.18559	0.0323994	0.0536165	1.08325	16.0461	3.75051262670894e-29	2.10935000635317e-27	ENSG00000164830	ForeBr vs MidDen
chr19	39319941	39321147	-0.208025	-2.18376	0.0325391	0.0538255	-0.0454524	-0.455085	0.650065	0.70951	ENSG00000268262	ForeBr vs MidDen
chr10	124916154	124918042	-0.156479	-2.18248	0.0328509	0.0542838	0.169904	1.6577	0.100616	0.141807	ENSG00000249456	ForeBr vs MidDen
chr11	8018319	8020120	0.188416	2.17188	0.0336701	0.0554959	-0.0159404	-0.332485	0.740239	0.787999	ENSG00000166402	ForeBr vs MidDen
chr10	102420659	102422253	-0.146569	-2.16984	0.0338568	0.0557729	0.0537738	1.12905	0.261667	0.327596	ENSG00000059915	ForeBr vs MidDen
chr9	88387376	88389367	-0.158795	-2.1654	0.0341786	0.056246	0.0250509	0.535598	0.593464	0.657698	ENSG00000106723	ForeBr vs MidDen
chr16	2751918	2753169	-0.265775	-2.14991	0.0352311	0.0577845	0.0298135	0.43188	0.666794	0.724552	ENSG00000167978	ForeBr vs MidDen
chr14	73026541	73027860	0.141627	2.14473	0.0357942	0.0586093	-0.0166871	-0.393394	0.694884	0.749453	ENSG00000165861	ForeBr vs MidDen
chr10	101693777	101695562	-0.119081	-2.13019	0.0368882	0.0602109	-0.20927	-4.64988	1.03819319067152e-05	3.01841735887196e-05	ENSG00000107829	ForeBr vs MidDen
chr10	118045921	118047621	-0.106419	-2.12125	0.0378433	0.0615956	0.0846193	1.14287	0.255935	0.321284	ENSG00000177640	ForeBr vs MidDen
chr12	8396498	8397154	0.177214	2.11784	0.0381152	0.0619919	0.168983	1.54979	0.124429	0.170792	ENSG00000226091	ForeBr vs MidDen
chr2	128026911	128028743	0.109013	2.11539	0.0384154	0.0624209	0.0475094	1.00213	0.318752	0.388439	ENSG00000136715	ForeBr vs MidDen
chr8	22042477	22042676	-0.245069	-2.0841	0.0412321	0.0664587	0.102549	1.45174	0.149848	0.20119	ENSG00000158815	ForeBr vs MidDen
chr16	70438503	70439912	0.118076	2.07706	0.0418807	0.0673747	-0.0145759	-0.244772	0.807151	0.84476	ENSG00000157350	ForeBr vs MidDen
chr2	202265155	202266681	0.138679	2.07414	0.0421943	0.0678268	0.0360276	0.841169	0.402307	0.473921	ENSG00000055044	ForeBr vs MidDen
chr2	219597202	219598560	-0.14688	-2.05994	0.0436102	0.069842	0.000829061	0.0128502	0.989774	0.992041	ENSG00000144589	ForeBr vs MidDen
chr18	57621183	57622442	0.137133	2.05558	0.0440259	0.0704378	0.0806355	1.65762	0.100675	0.141882	ENSG00000134440	ForeBr vs MidDen
chr17	66191377	66192638	-0.175208	-2.02396	0.0471865	0.0749184	-0.469029	-6.33734	7.1663444822426e-09	3.17058209469168e-08	ENSG00000154240	ForeBr vs MidDen
chr16	21158377	21159169	-0.267371	-2.01855	0.0476003	0.0754947	0.291232	1.16153	0.248248	0.313008	ENSG00000011638	ForeBr vs MidDen
chr12	53324740	53325138	-0.190014	-2.00296	0.0495305	0.0782089	-0.385908	-6.06979	2.56958232132106e-08	1.05651798582714e-07	ENSG00000094914	ForeBr vs MidDen
chr3	14124190	14126328	0.1003	1.98634	0.0513106	0.0807091	-0.00322388	-0.0734077	0.941634	0.955035	ENSG00000170876	ForeBr vs MidDen
chr2	135530333	135532200	0.163639	1.97933	0.0522386	0.0819917	0.0750142	1.03843	0.301696	0.370857	ENSG00000121988	ForeBr vs MidDen
chr17	82457990	82459370	0.209026	1.97271	0.0528748	0.082866	-0.0337743	-0.703117	0.483659	0.553657	ENSG00000141562	ForeBr vs MidDen
chr6	44126763	44128000	-0.103075	-1.96508	0.0539228	0.0843073	0.0459101	1.1071	0.270994	0.337497	ENSG00000137216	ForeBr vs MidDen
chr2	38750347	38752036	0.122329	1.96072	0.054387	0.0849523	-0.032078	-0.643387	0.521489	0.589863	ENSG00000115875	ForeBr vs MidDen
chr1	1019184	1019748	0.213376	1.94248	0.0565693	0.087981	0.795011	5.38732	4.96363896071394e-07	1.72673705171728e-06	ENSG00000188157	ForeBr vs MidDen
chr5	150485612	150486722	-0.133792	-1.90203	0.0618571	0.0952376	0.0338383	0.698024	0.48684	0.556715	ENSG00000070614	ForeBr vs MidDen
chr12	106357320	106358729	0.106408	1.89967	0.0620864	0.0955483	0.0256509	0.482155	0.630774	0.692149	ENSG00000013503	ForeBr vs MidDen
chr10	930766	932538	0.118394	1.88665	0.0639956	0.0981388	-0.0987314	-3.15164	0.00217133	0.0043582	ENSG00000107929	ForeBr vs MidDen
chr3	185498374	185499468	-0.104342	-1.88034	0.0648011	0.0992293	-0.0292855	-0.510754	0.610684	0.67389	ENSG00000163900	ForeBr vs MidDen
chr6	73262673	73263801	0.149128	1.86671	0.0663854	0.101365	0.0546775	0.864157	0.389641	0.461268	ENSG00000229852	ForeBr vs MidDen
chr1	21176228	21177522	0.130279	1.86459	0.0669764	0.102164	0.00906444	0.289378	0.772918	0.815879	ENSG00000075151	ForeBr vs MidDen
chr4	2417958	2419408	0.123649	1.84608	0.069544	0.105608	0.0392165	0.647464	0.518864	0.587399	ENSG00000159733	ForeBr vs MidDen
chr8	6707711	6709366	-0.128267	-1.84153	0.0700383	0.106266	-0.110241	-1.76487	0.0807016	0.116395	ENSG00000155189	ForeBr vs MidDen
chr2	127525967	127527693	-0.138651	-1.83745	0.0709192	0.107443	-0.0125246	-0.262879	0.793203	0.832544	ENSG00000163166	ForeBr vs MidDen
chr6	26537108	26538858	0.144628	1.83667	0.0710285	0.107585	0.104122	1.46136	0.147127	0.197925	ENSG00000182952	ForeBr vs MidDen
chr19	2783004	2783746	-0.236556	-1.834	0.072131	0.109047	0.00682338	0.154594	0.877466	0.903228	ENSG00000104969	ForeBr vs MidDen
chr2	3377353	3378616	-0.150349	-1.82733	0.0725121	0.109554	0.0562404	1.38676	0.168713	0.223257	ENSG00000032389	ForeBr vs MidDen
chr7	2678879	2679780	0.166431	1.82217	0.0730866	0.110319	0.0167177	0.137361	0.891027	0.914691	ENSG00000174945	ForeBr vs MidDen
chr2	53859231	53860457	-0.126443	-1.81989	0.0738662	0.111374	-0.0651307	-1.22507	0.223534	0.285843	ENSG00000119737	ForeBr vs MidDen
chr6	28266928	28267780	0.149277	1.80664	0.0756734	0.113786	0.0177975	0.385986	0.700365	0.754287	ENSG00000197062	ForeBr vs MidDen
chr18	34976650	34978489	0.167637	1.7664	0.0821637	0.122319	-0.18082	-4.14127	7.36596975808969e-05	0.000188703	ENSG00000166974	ForeBr vs MidDen
chr15	75842563	75844290	0.127167	1.76447	0.0824339	0.122678	0.068229	1.33455	0.185149	0.242426	ENSG00000140367	ForeBr vs MidDen
chr18	23452709	23454125	-0.127508	-1.76514	0.0829029	0.123291	0.0243497	0.475116	0.635769	0.696547	ENSG00000101782	ForeBr vs MidDen
chr1	166875626	166876887	0.142207	1.75538	0.0840586	0.12477	-0.049501	-0.579326	0.563719	0.629912	ENSG00000152382	ForeBr vs MidDen
chr15	68229047	68230389	0.106087	1.73933	0.0868888	0.12842	0.225826	1.21354	0.22784	0.290619	ENSG00000260007	ForeBr vs MidDen
chr3	150407888	150411086	0.179064	1.73477	0.087719	0.129505	-0.0256971	-0.658658	0.511661	0.580728	ENSG00000196428	ForeBr vs MidDen
chr22	38793399	38794494	-0.163932	-1.72265	0.0897834	0.132201	0.0536029	0.718348	0.474252	0.544785	ENSG00000100246	ForeBr vs MidDen
chr10	102503648	102504150	0.160506	1.72095	0.0902134	0.132755	-0.00227167	-0.0394718	0.968595	0.975692	ENSG00000107882	ForeBr vs MidDen
chr1	50047768	50048934	-0.128837	-1.7134	0.091581	0.134523	0.0406962	0.54348	0.588047	0.652862	ENSG00000162374	ForeBr vs MidDen
chrX	20116128	20117617	0.120603	1.69758	0.0946391	0.138453	-0.0588483	-1.27129	0.206658	0.266899	ENSG00000184368	ForeBr vs MidDen
chr6	30555332	30557773	0.118043	1.65676	0.102612	0.148611	0.044236	0.75508	0.452029	0.52306	ENSG00000204590	ForeBr vs MidDen
chr17	75260810	75262578	-0.142657	-1.65196	0.103557	0.149799	-0.0224336	-0.515523	0.607349	0.670718	ENSG00000125447	ForeBr vs MidDen
chr19	10416218	10417149	0.212175	1.64912	0.104373	0.150841	-0.0220813	-0.316026	0.752661	0.79889	ENSG00000065989	ForeBr vs MidDen
chr1	155859205	155860807	0.121613	1.64188	0.105661	0.152464	0.0762038	1.14602	0.254579	0.319857	ENSG00000132718	ForeBr vs MidDen
chr10	110918490	110920259	0.119777	1.62313	0.109605	0.157412	0.0258119	0.595031	0.553205	0.620095	ENSG00000108061	ForeBr vs MidDen
chr19	7394494	7395761	0.200668	1.61284	0.111551	0.159835	0.153184	1.52928	0.129419	0.176777	ENSG00000104880	ForeBr vs MidDen
chr1	37858949	37860442	-0.117706	-1.61161	0.112038	0.160442	-0.198157	-4.55254	1.53315439558404e-05	4.34542711058268e-05	ENSG00000188786	ForeBr vs MidDen
chr8	19084529	19084869	-0.190881	-1.60417	0.113529	0.162316	0.0456014	0.53633	0.592946	0.6573	ENSG00000156011	ForeBr vs MidDen
chr10	114684310	114684589	0.191968	1.59834	0.114743	0.16382	0.0299742	0.46114	0.645725	0.705477	ENSG00000099204	ForeBr vs MidDen
chr17	82417920	82419118	-0.157952	-1.56834	0.12183	0.172635	0.141186	2.53221	0.0129262	0.0223697	ENSG00000181396	ForeBr vs MidDen
chr11	130001571	130003827	-0.100682	-1.55983	0.123842	0.175139	-0.0576666	-1.37012	0.173806	0.229109	ENSG00000170325	ForeBr vs MidDen
chr20	61252067	61252421	-0.189582	-1.55645	0.124384	0.175821	0.171723	1.34996	0.180148	0.236515	ENSG00000179242	ForeBr vs MidDen
chr17	51165309	51166972	-0.107122	-1.55679	0.124568	0.176037	-0.0746059	-0.859238	0.392306	0.463964	ENSG00000243678	ForeBr vs MidDen
chr11	206854	208219	0.137815	1.54689	0.126673	0.178633	-0.162377	-3.32071	0.00126233	0.00263901	ENSG00000177951	ForeBr vs MidDen
chr19	19515688	19516681	-0.16428	-1.54745	0.126812	0.178812	0.0518373	0.703624	0.483374	0.553403	ENSG00000186010	ForeBr vs MidDen
chr21	37365666	37368066	0.093083	1.5453	0.12733	0.179443	0.0356907	1.37034	0.173725	0.22903	ENSG00000157540	ForeBr vs MidDen
chr1	65791984	65793815	0.107242	1.49034	0.141152	0.196275	-0.752545	-11.8058	2.04434778605234e-20	3.79679464034407e-19	ENSG00000184588	ForeBr vs MidDen
chr5	131634674	131636194	0.100495	1.47619	0.144915	0.200872	-0.326744	-6.13122	1.89847362556354e-08	7.91893345664042e-08	ENSG00000158987	ForeBr vs MidDen
chr2	55111725	55113143	0.119029	1.45415	0.150717	0.207857	-0.249922	-4.4749	2.09475117309004e-05	5.82472879573767e-05	ENSG00000115310	ForeBr vs MidDen
chr10	10798032	10799158	-0.125225	-1.44082	0.154646	0.212552	0.624394	8.157	1.33027635643852e-12	9.30130588883414e-12	ENSG00000048740	ForeBr vs MidDen
chr3	52896841	52898118	-0.108771	-1.40801	0.164051	0.223681	0.136822	0.913373	0.363288	0.43446	ENSG00000248592	ForeBr vs MidDen
chr3	52896841	52898118	-0.108771	-1.40801	0.164051	0.223681	0.00381327	0.0561827	0.955313	0.965106	ENSG00000213533	ForeBr vs MidDen
chr18	34493091	34494668	0.130463	1.40275	0.165698	0.225598	0.00896832	0.148006	0.882642	0.907233	ENSG00000134769	ForeBr vs MidDen
chr22	38871801	38872763	-0.126763	-1.39973	0.166557	0.226606	0.0388394	0.788542	0.432318	0.50348	ENSG00000183741	ForeBr vs MidDen
chr7	73556890	73558143	0.0901601	1.3465	0.183032	0.245978	0.100938	1.62012	0.108429	0.151279	ENSG00000106635	ForeBr vs MidDen
chr5	96807116	96808727	0.117812	1.33383	0.187288	0.250911	0.00463137	0.0891404	0.929154	0.94527	ENSG00000164307	ForeBr vs MidDen
chr11	67317127	67318509	0.115225	1.33179	0.187734	0.251433	-0.189125	-3.04146	0.00303581	0.00594233	ENSG00000172613	ForeBr vs MidDen
chr11	18012037	18013814	0.100523	1.31119	0.194483	0.259204	-0.141969	-3.79546	0.000255323	0.000602065	ENSG00000129158	ForeBr vs MidDen
chr11	1763463	1764743	0.0927223	1.30915	0.195438	0.260314	0.110026	1.31821	0.19056	0.248543	ENSG00000250644	ForeBr vs MidDen
chr15	64841345	64841897	-0.173406	-1.29832	0.198695	0.26404	0.0238109	0.147893	0.882731	0.907281	ENSG00000249240	ForeBr vs MidDen
chr22	40044004	40045867	0.116828	1.29369	0.200514	0.266107	0.00587104	0.199379	0.842386	0.874025	ENSG00000100354	ForeBr vs MidDen
chr2	44360729	44362745	0.0612551	1.28591	0.203223	0.269151	-0.0668177	-1.39876	0.165125	0.219184	ENSG00000138078	ForeBr vs MidDen
chr10	5412007	5413616	-0.0971955	-1.28512	0.203506	0.269468	-0.329923	-3.02599	0.00317818	0.00619827	ENSG00000173848	ForeBr vs MidDen
chr17	7220123	7220713	-0.147004	-1.28495	0.203787	0.269802	0.0112771	0.267934	0.789316	0.829452	ENSG00000132535	ForeBr vs MidDen
chr1	32741699	32741912	0.147756	1.25739	0.213043	0.280323	-0.000771354	-0.0132474	0.989458	0.99177	ENSG00000162522	ForeBr vs MidDen
chr15	92900079	92900663	0.1071	1.22826	0.224056	0.292723	-0.17403	-5.47357	3.5132033216593e-07	1.24694779804124e-06	ENSG00000173575	ForeBr vs MidDen
chr11	61429083	61430504	0.0837697	1.22755	0.224273	0.292945	-0.0128216	-0.299995	0.764822	0.809285	ENSG00000149532	ForeBr vs MidDen
chr19	42396376	42397779	-0.138298	-1.22541	0.224879	0.293639	0.260257	3.76229	0.000288976	0.000675594	ENSG00000213904	ForeBr vs MidDen
chr2	121648527	121650487	0.086131	1.21067	0.23059	0.299994	-0.0510443	-1.47831	0.142588	0.192505	ENSG00000074054	ForeBr vs MidDen
chr10	123666660	123666876	-0.196847	-1.20043	0.234265	0.304118	-0.190063	-1.54776	0.124962	0.171459	ENSG00000154478	ForeBr vs MidDen
chr5	113487499	113489255	0.111256	1.16751	0.247359	0.318697	0.178658	1.82573	0.0709966	0.103814	ENSG00000171444	ForeBr vs MidDen
chr2	200863715	200865187	0.0870688	1.16674	0.247771	0.319135	0.0567111	1.49683	0.137734	0.186759	ENSG00000013441	ForeBr vs MidDen
chr6	169701367	169702930	0.0570165	1.13348	0.2613	0.333868	0.0383897	0.968801	0.335062	0.405492	ENSG00000184465	ForeBr vs MidDen
chr15	64702773	64703959	0.0586962	1.1322	0.262008	0.334622	-0.0235506	-0.508405	0.612312	0.675226	ENSG00000180304	ForeBr vs MidDen
chr4	986502	987580	0.0826931	1.12812	0.263511	0.336243	-0.110241	-1.65992	0.100131	0.141233	ENSG00000127415	ForeBr vs MidDen
chr1	1020010	1020287	0.136857	1.12437	0.26512	0.338053	0.795011	5.38732	4.96363896071394e-07	1.72673705171728e-06	ENSG00000188157	ForeBr vs MidDen
chr4	6908884	6910221	0.0516731	1.11486	0.269182	0.342448	-0.0569691	-1.19302	0.235746	0.299516	ENSG00000132405	ForeBr vs MidDen
chr4	1870043	1871970	0.07929	1.09388	0.278212	0.352208	-0.0186083	-0.661894	0.509605	0.578846	ENSG00000109685	ForeBr vs MidDen
chr5	142325384	142326697	-0.100765	-1.09118	0.279334	0.353385	-0.131868	-1.09228	0.277432	0.344535	ENSG00000187678	ForeBr vs MidDen
chrX	44872208	44874319	-0.0839215	-1.08342	0.282762	0.357052	0.0463242	1.13037	0.261118	0.327049	ENSG00000147050	ForeBr vs MidDen
chr20	32584467	32585690	-0.078069	-1.07986	0.284385	0.35881	0.25092	4.63029	1.12471786626366e-05	3.247964292254e-05	ENSG00000197183	ForeBr vs MidDen
chr9	137137879	137139519	0.106256	1.06064	0.292914	0.367948	-0.0450157	-0.745296	0.457887	0.52886	ENSG00000176884	ForeBr vs MidDen
chr3	133037652	133039093	-0.0608078	-1.02424	0.309586	0.385624	-0.233858	-2.98887	0.00354043	0.0068498	ENSG00000144868	ForeBr vs MidDen
chr10	31318238	31320548	-0.0795203	-0.988781	0.326484	0.403286	-0.960427	-13.7388	1.49026430217736e-24	4.7597083800053e-23	ENSG00000148516	ForeBr vs MidDen
chr22	37608084	37609644	-0.0848012	-0.981295	0.330374	0.40731	0.0552653	1.37951	0.170955	0.225719	ENSG00000100083	ForeBr vs MidDen
chr9	136482652	136484579	0.0963902	0.961774	0.339862	0.417166	-0.0201786	-0.519884	0.60434	0.667867	ENSG00000148396	ForeBr vs MidDen
chr22	50599922	50601257	-0.0846289	-0.956341	0.342533	0.419886	-0.00712281	-0.15668	0.875825	0.90209	ENSG00000008735	ForeBr vs MidDen
chr11	131370386	131370712	-0.116482	-0.954326	0.343523	0.420901	-0.244865	-3.55612	0.000586936	0.00129878	ENSG00000182667	ForeBr vs MidDen
chr12	67068747	67070133	0.0998949	0.940151	0.351031	0.428668	0.650192	7.25202	1.03992071250615e-10	5.79224764327641e-10	ENSG00000155974	ForeBr vs MidDen
chr17	5111374	5112401	-0.0947992	-0.926054	0.357792	0.4356	0.135945	0.83992	0.403031	0.474646	ENSG00000234327	ForeBr vs MidDen
chr19	12695943	12697020	0.121469	0.925156	0.358566	0.436372	0.118994	1.42196	0.158218	0.211077	ENSG00000132004	ForeBr vs MidDen
chr11	57752929	57753143	0.124811	0.919684	0.361211	0.439078	0.0947478	1.23216	0.220872	0.282901	ENSG00000198561	ForeBr vs MidDen
chr10	110207375	110207802	0.0900199	0.913658	0.364571	0.442558	0.194045	3.54795	0.000602984	0.00133065	ENSG00000119950	ForeBr vs MidDen
chr19	11346099	11347162	-0.114795	-0.912772	0.364844	0.442835	0.0643114	0.857204	0.393432	0.465045	ENSG00000105514	ForeBr vs MidDen
chr6	33199976	33201250	-0.0764419	-0.911032	0.365892	0.443906	-0.0174627	-0.358025	0.721113	0.772601	ENSG00000204231	ForeBr vs MidDen
chr22	41366721	41368266	0.0786484	0.910715	0.365999	0.444006	-0.14088	-1.8865	0.0621972	0.0921761	ENSG00000167074	ForeBr vs MidDen
chr2	240560131	240561533	-0.077466	-0.906109	0.368352	0.446415	0.149729	1.30434	0.195175	0.253882	ENSG00000188542	ForeBr vs MidDen
chr19	796631	798122	0.118148	0.903864	0.369355	0.447383	-0.068886	-1.23295	0.220543	0.282529	ENSG00000011304	ForeBr vs MidDen
chr1	9942809	9943640	-0.0876835	-0.899675	0.371715	0.449816	0.0408057	0.561939	0.575442	0.640949	ENSG00000173614	ForeBr vs MidDen
chr6	70667215	70668720	-0.0726632	-0.897823	0.372688	0.450824	0.0775492	1.32459	0.188393	0.246143	ENSG00000112305	ForeBr vs MidDen
chr19	48618786	48619672	0.124835	0.88694	0.37844	0.456676	-0.421221	-8.23967	7.81531527266292e-13	5.60785396967266e-12	ENSG00000063176	ForeBr vs MidDen
chr6	10886903	10887438	0.108452	0.879482	0.382475	0.460744	0.0324992	0.465867	0.642371	0.702268	ENSG00000153157	ForeBr vs MidDen
chr8	143975990	143977548	0.0724418	0.854716	0.396176	0.474487	0.0241341	0.357574	0.721434	0.772793	ENSG00000178209	ForeBr vs MidDen
chr16	30649841	30651889	-0.0888213	-0.845241	0.40103	0.479321	-0.0154378	-0.298192	0.766188	0.810456	ENSG00000156858	ForeBr vs MidDen
chr6	46490406	46492435	-0.0723095	-0.838107	0.40524	0.48346	-0.09431	-0.983271	0.327903	0.398084	ENSG00000172348	ForeBr vs MidDen
chr1	39559157	39559917	-0.0644626	-0.83308	0.408088	0.486329	-0.142217	-3.6261	0.000463777	0.00104399	ENSG00000243970	ForeBr vs MidDen
chr17	50478323	50479316	0.0608327	0.832207	0.408426	0.486652	-0.0294434	-0.693806	0.489479	0.559266	ENSG00000136444	ForeBr vs MidDen
chr17	47895317	47896909	0.0728481	0.822293	0.414014	0.492264	0.0854673	1.42042	0.158661	0.211579	ENSG00000167182	ForeBr vs MidDen
chr20	63472383	63472859	-0.0940488	-0.821257	0.414574	0.492832	0.0580326	1.1555	0.250753	0.315721	ENSG00000075043	ForeBr vs MidDen
chr9	95515570	95516586	-0.0806834	-0.81353	0.418988	0.497237	-0.0268114	-0.366239	0.714992	0.766906	ENSG00000185920	ForeBr vs MidDen
chr20	63706816	63708655	0.073879	0.809247	0.421281	0.499493	0.0744252	1.02859	0.306251	0.375527	ENSG00000197114	ForeBr vs MidDen
chr15	73994283	73995039	0.0585385	0.808228	0.422006	0.5002	0.0793139	1.47409	0.143686	0.19386	ENSG00000067221	ForeBr vs MidDen
chr15	43105351	43106474	0.0607056	0.801013	0.426179	0.504337	-0.0998158	-2.70309	0.0081314	0.0146407	ENSG00000159459	ForeBr vs MidDen
chr3	9792254	9793761	-0.0485588	-0.788718	0.433251	0.511357	-0.12753	-1.70675	0.0910729	0.12972	ENSG00000241553	ForeBr vs MidDen
chr12	104957493	104959217	-0.0530397	-0.776991	0.440102	0.518021	-0.0593727	-1.25684	0.211821	0.272681	ENSG00000136052	ForeBr vs MidDen
chr9	137029357	137029687	-0.0940899	-0.774547	0.44142	0.51931	0.0699741	1.22346	0.224125	0.286431	ENSG00000107331	ForeBr vs MidDen
chr16	30761317	30762646	-0.0898674	-0.769808	0.444243	0.522122	0.0629269	1.65555	0.101012	0.142229	ENSG00000103549	ForeBr vs MidDen
chr11	134223632	134225281	-0.0610178	-0.769215	0.44464	0.522502	0.026312	0.588812	0.557377	0.624132	ENSG00000151503	ForeBr vs MidDen
chr8	1755467	1755988	0.0962943	0.768713	0.444901	0.522755	0.0547429	0.930024	0.354666	0.425638	ENSG00000182372	ForeBr vs MidDen
chr11	134225341	134225733	0.0673238	0.759879	0.45014	0.527887	0.026312	0.588812	0.557377	0.624132	ENSG00000151503	ForeBr vs MidDen
chr11	72111832	72113194	0.0767485	0.758993	0.450706	0.528455	0.0323626	0.522459	0.602536	0.666176	ENSG00000110200	ForeBr vs MidDen
chr19	35748170	35748905	0.103703	0.75527	0.452829	0.530506	0.0374218	0.441454	0.659857	0.718083	ENSG00000267796	ForeBr vs MidDen
chr1	45686102	45687767	0.0534215	0.744625	0.459235	0.536733	-0.081486	-2.02419	0.0457388	0.0699381	ENSG00000159592	ForeBr vs MidDen
chr17	19377507	19378964	0.0561866	0.741573	0.461078	0.538517	0.103694	1.47818	0.142644	0.192569	ENSG00000108641	ForeBr vs MidDen
chr12	132955192	132956898	-0.0551779	-0.737457	0.463588	0.540913	-0.216499	-6.11788	2.02287384130133e-08	8.40737726063649e-08	ENSG00000072609	ForeBr vs MidDen
chr4	150077692	150079646	0.0685426	0.736826	0.464013	0.54134	-0.064976	-1.62666	0.107057	0.149623	ENSG00000170390	ForeBr vs MidDen
chr19	39435505	39436391	0.0877837	0.73609	0.464284	0.541592	0.0342425	0.53614	0.593096	0.657405	ENSG00000105193	ForeBr vs MidDen
chr1	99969225	99970747	0.0665556	0.72432	0.471644	0.548739	-0.0851847	-0.795604	0.428261	0.499627	ENSG00000283761	ForeBr vs MidDen
chr22	38273326	38273982	0.0844495	0.722081	0.472887	0.549966	0.00182979	0.0369134	0.97063	0.977466	ENSG00000198792	ForeBr vs MidDen
chr19	14528929	14530145	-0.0907993	-0.719243	0.474649	0.551709	-0.610531	-5.56379	2.40667823255544e-07	8.72899641443104e-07	ENSG00000132002	ForeBr vs MidDen
chr6	2244822	2246413	-0.0420909	-0.717564	0.475697	0.552678	-0.142884	-3.60906	0.00049129	0.00110037	ENSG00000250903	ForeBr vs MidDen
chr11	131370870	131371232	-0.0976376	-0.715755	0.476752	0.55368	-0.244865	-3.55612	0.000586936	0.00129878	ENSG00000182667	ForeBr vs MidDen
chr9	112750009	112751795	-0.0495033	-0.714118	0.477782	0.554645	-0.183403	-4.28475	4.30895881799616e-05	0.000114338	ENSG00000148158	ForeBr vs MidDen
chr19	45478361	45479324	-0.104273	-0.711341	0.479517	0.55629	0.0476532	0.934403	0.35243	0.423256	ENSG00000012061	ForeBr vs MidDen
chr16	88856633	88858051	-0.0691336	-0.710046	0.480298	0.557052	0.0459096	0.732877	0.46543	0.536184	ENSG00000141012	ForeBr vs MidDen
chr6	34425419	34426373	0.0566648	0.700253	0.48623	0.56279	-0.0317074	-0.275928	0.783185	0.824607	ENSG00000124614	ForeBr vs MidDen
chr10	102449589	102451742	0.0439972	0.690519	0.492418	0.568649	-0.00604814	-0.102937	0.918229	0.936593	ENSG00000269609	ForeBr vs MidDen
chr1	66924327	66925852	0.0457988	0.682903	0.497188	0.573229	-0.0266956	-0.676252	0.500493	0.570034	ENSG00000198160	ForeBr vs MidDen
chr9	137028608	137029140	0.0715422	0.677537	0.500434	0.576287	0.0699741	1.22346	0.224125	0.286431	ENSG00000107331	ForeBr vs MidDen
chr7	44606107	44607542	0.0447054	0.676583	0.501171	0.576979	-0.213546	-5.82699	7.26201298028947e-08	2.83976965033224e-07	ENSG00000105953	ForeBr vs MidDen
chr19	4065520	4066555	0.0774681	0.664684	0.508641	0.584038	0.0160728	0.31089	0.756554	0.80227	ENSG00000178951	ForeBr vs MidDen
chr1	35557009	35558017	0.0545974	0.650681	0.517573	0.592488	-0.0545237	-1.4388	0.153464	0.2053	ENSG00000142687	ForeBr vs MidDen
chr3	63228646	63228962	-0.0784353	-0.638327	0.525527	0.600027	-0.194116	-0.957817	0.340512	0.41068	ENSG00000163630	ForeBr vs MidDen
chr10	46597548	46598256	0.0823413	0.632774	0.529203	0.603477	0.141815	1.36108	0.17663	0.232496	ENSG00000231187	ForeBr vs MidDen
chr22	36238924	36240256	-0.0451017	-0.627501	0.53257	0.606596	0.11132	1.43312	0.155088	0.207245	ENSG00000128335	ForeBr vs MidDen
chr14	71931844	71933621	0.0412973	0.601105	0.549914	0.622779	-0.0724038	-0.640584	0.52329	0.591656	ENSG00000182732	ForeBr vs MidDen
chr22	38872807	38873240	0.0682371	0.597394	0.552288	0.624997	0.0388394	0.788542	0.432318	0.50348	ENSG00000183741	ForeBr vs MidDen
chr17	65560680	65562210	-0.0406761	-0.588177	0.558541	0.630795	-0.243219	-3.81947	0.000234667	0.000556536	ENSG00000168646	ForeBr vs MidDen
chr19	55674788	55675699	0.0685321	0.563888	0.574742	0.645702	-0.0482497	-0.970808	0.334088	0.40447	ENSG00000063245	ForeBr vs MidDen
chr18	49491821	49492814	0.037947	0.561683	0.576309	0.647185	-0.0245537	-0.259507	0.795789	0.834825	ENSG00000265681	ForeBr vs MidDen
chr19	56476414	56478344	0.0642184	0.559232	0.578001	0.648681	0.0544933	0.780641	0.436906	0.508006	ENSG00000166770	ForeBr vs MidDen
chr5	77029658	77031119	-0.0358632	-0.550781	0.583746	0.653975	0.0786633	1.61765	0.108954	0.151914	ENSG00000164252	ForeBr vs MidDen
chr9	95516714	95517453	0.0590936	0.544804	0.587772	0.657624	-0.0268114	-0.366239	0.714992	0.766906	ENSG00000185920	ForeBr vs MidDen
chr1	45688080	45688309	0.0605073	0.538962	0.591807	0.661311	-0.081486	-2.02419	0.0457388	0.0699381	ENSG00000159592	ForeBr vs MidDen
chr11	73597254	73598900	-0.0408473	-0.520561	0.604494	0.672895	0.00864507	0.245565	0.806543	0.844244	ENSG00000054965	ForeBr vs MidDen
chr22	26646160	26646581	-0.0587386	-0.520163	0.6048	0.673194	0.223351	3.5046	0.000691476	0.00150949	ENSG00000225783	ForeBr vs MidDen
chr1	1615069	1616374	0.0519204	0.514	0.608969	0.676999	-0.0633124	-1.06545	0.289291	0.357638	ENSG00000197530	ForeBr vs MidDen
chr22	23070753	23071215	0.0394429	0.512017	0.610419	0.678328	-0.0548624	-0.927534	0.355947	0.426944	ENSG00000128266	ForeBr vs MidDen
chr7	44044057	44045360	0.0303431	0.508505	0.612915	0.680596	0.00849275	0.195131	0.845699	0.876715	ENSG00000136279	ForeBr vs MidDen
chr1	145823533	145824575	0.0438685	0.506889	0.61401	0.681609	0.125252	2.68176	0.00862266	0.0154401	ENSG00000186141	ForeBr vs MidDen
chr10	14837301	14839178	-0.0258673	-0.489114	0.626473	0.692819	0.0245619	0.564119	0.573997	0.639632	ENSG00000284024	ForeBr vs MidDen
chr10	1048304	1049819	0.0326931	0.48731	0.627699	0.693922	0.155822	4.03498	0.000110182	0.000275274	ENSG00000047056	ForeBr vs MidDen
chr16	68310294	68311613	0.032356	0.468498	0.641071	0.70561	0.0602715	1.46192	0.147006	0.197786	ENSG00000132600	ForeBr vs MidDen
chr9	134067261	134068812	-0.0363135	-0.462624	0.645206	0.709283	0.0462356	0.910353	0.364923	0.436082	ENSG00000169925	ForeBr vs MidDen
chr12	109995621	109996574	0.0367501	0.459678	0.647344	0.711221	3.42863040403429e-06	5.53619122067108e-05	0.999956	0.999987	ENSG00000139436	ForeBr vs MidDen
chr8	143159402	143160766	0.0443755	0.446071	0.657048	0.719896	-0.0353323	-0.3013	0.763835	0.808514	ENSG00000176956	ForeBr vs MidDen
chr9	109639727	109641800	-0.0470456	-0.440793	0.66097	0.723298	-0.0737924	-1.13804	0.257947	0.323606	ENSG00000243444	ForeBr vs MidDen
chr6	15244810	15246173	-0.0238078	-0.434774	0.665231	0.727108	-0.0356143	-0.88934	0.376027	0.447246	ENSG00000008083	ForeBr vs MidDen
chr2	3518306	3520074	0.0277201	0.434514	0.665422	0.727288	-0.0934035	-1.81212	0.0731039	0.106589	ENSG00000182551	ForeBr vs MidDen
chr6	37499228	37500379	-0.0333355	-0.430444	0.668416	0.729969	0.168842	1.06633	0.288902	0.357237	ENSG00000198937	ForeBr vs MidDen
chr1	117928813	117930702	-0.032253	-0.428869	0.669509	0.73096	0.0023502	0.0569885	0.954673	0.964549	ENSG00000196505	ForeBr vs MidDen
chr17	47099827	47100789	0.0384138	0.417438	0.677775	0.738154	0.0596084	1.24879	0.214745	0.275959	ENSG00000262879	ForeBr vs MidDen
chr2	240819300	240821474	0.0255134	0.403639	0.687869	0.746955	-0.0712146	-1.60848	0.111015	0.154346	ENSG00000130294	ForeBr vs MidDen
chr7	4774706	4776395	-0.0281493	-0.402849	0.688463	0.747468	-0.0624274	-1.12832	0.261944	0.327887	ENSG00000242802	ForeBr vs MidDen
chr3	71583542	71584726	-0.0428165	-0.393214	0.695499	0.753531	0.131233	1.65868	0.100392	0.141546	ENSG00000114861	ForeBr vs MidDen
chr2	174395317	174396488	-0.0235242	-0.371457	0.711547	0.767271	0.047138	1.02093	0.309802	0.379117	ENSG00000144306	ForeBr vs MidDen
chr1	112955375	112957240	-0.0205059	-0.358716	0.721002	0.775355	-0.00862543	-0.172095	0.863722	0.891934	ENSG00000226419	ForeBr vs MidDen
chr3	183115705	183116970	-0.0335366	-0.35165	0.726284	0.779785	-0.0556825	-1.36517	0.175384	0.230967	ENSG00000078070	ForeBr vs MidDen
chr1	36385339	36386342	-0.027899	-0.351504	0.726389	0.779876	0.0327272	0.698612	0.486455	0.556363	ENSG00000196182	ForeBr vs MidDen
chr7	102363322	102364674	-0.0210147	-0.323815	0.747137	0.797552	0.101229	0.783557	0.43519	0.506306	ENSG00000239969	ForeBr vs MidDen
chr4	17511158	17513310	-0.0212143	-0.30584	0.760749	0.808994	-0.0241689	-0.43435	0.664991	0.722844	ENSG00000151552	ForeBr vs MidDen
chr1	2391039	2392324	-0.0306088	-0.294031	0.769691	0.816593	0.0472727	0.963409	0.337744	0.408015	ENSG00000116151	ForeBr vs MidDen
chr12	6688629	6690090	-0.0223696	-0.292156	0.771148	0.817853	0.0507593	1.02356	0.308564	0.377856	ENSG00000126746	ForeBr vs MidDen
chr12	121580134	121580675	-0.0294753	-0.282024	0.778866	0.824298	-0.0668582	-1.29857	0.197186	0.256158	ENSG00000089094	ForeBr vs MidDen
chr8	90000609	90002499	0.0268439	0.271327	0.787015	0.831179	-0.101016	-1.15103	0.252546	0.31765	ENSG00000104325	ForeBr vs MidDen
chr9	134641505	134641805	-0.035172	-0.253009	0.801048	0.842951	1.12218	6.69924	1.38259287054806e-09	6.73532995365187e-09	ENSG00000130635	ForeBr vs MidDen
chr9	122264364	122265500	-0.0136448	-0.248007	0.804945	0.846163	0.0546271	1.10771	0.270764	0.337287	ENSG00000148187	ForeBr vs MidDen
chr2	218671255	218672632	-0.0154188	-0.244653	0.807522	0.848326	5.38259881093239e-05	0.00117118	0.999068	0.999205	ENSG00000163482	ForeBr vs MidDen
chr8	109690772	109692918	0.0230228	0.240029	0.811117	0.851165	0.0443886	1.29449	0.198578	0.257787	ENSG00000147642	ForeBr vs MidDen
chr17	7219634	7220055	0.0280405	0.230178	0.818685	0.857462	0.0112771	0.267934	0.789316	0.829452	ENSG00000132535	ForeBr vs MidDen
chr18	7566487	7568445	0.0245216	0.227247	0.820972	0.859307	-0.116379	-1.52441	0.130691	0.178347	ENSG00000173482	ForeBr vs MidDen
chr19	5622174	5623690	-0.0226115	-0.202749	0.839955	0.874636	0.0908681	1.62478	0.107473	0.150165	ENSG00000130254	ForeBr vs MidDen
chr11	86671389	86672785	-0.014868	-0.196427	0.844891	0.87871	0.056682	1.05429	0.294373	0.362989	ENSG00000151376	ForeBr vs MidDen
chr12	121399516	121401183	-0.01367	-0.179565	0.858061	0.88932	0.0610569	1.65595	0.100945	0.142143	ENSG00000089053	ForeBr vs MidDen
chr12	121399516	121401183	-0.01367	-0.179565	0.858061	0.88932	-0.0740253	-1.64382	0.103492	0.145299	ENSG00000170633	ForeBr vs MidDen
chr19	7943343	7944538	-0.0223769	-0.176724	0.860287	0.89118	0.0461131	0.994347	0.322503	0.392572	ENSG00000104980	ForeBr vs MidDen
chr1	111139296	111140949	-0.0112548	-0.169112	0.866248	0.895973	0.0720544	1.30764	0.194056	0.252576	ENSG00000134255	ForeBr vs MidDen
chr17	44198868	44200946	-0.0181261	-0.168828	0.866465	0.896144	-0.0325469	-0.7012	0.48488	0.554791	ENSG00000087152	ForeBr vs MidDen
chr22	38272049	38273255	-0.0144629	-0.1682	0.866957	0.896556	0.00182979	0.0369134	0.97063	0.977466	ENSG00000198792	ForeBr vs MidDen
chr19	1605156	1606532	-0.020667	-0.166779	0.868078	0.89744	-0.0611461	-0.903784	0.368347	0.439525	ENSG00000127540	ForeBr vs MidDen
chr3	197790636	197792103	-0.0097173	-0.15622	0.876359	0.904064	-0.0264425	-0.862292	0.390635	0.462313	ENSG00000186001	ForeBr vs MidDen
chr9	96776830	96778372	-0.00945411	-0.136769	0.891652	0.916269	0.0498757	1.15767	0.249883	0.314807	ENSG00000081386	ForeBr vs MidDen
chr5	177132483	177134467	0.00877845	0.133439	0.89429	0.918369	0.0286379	0.895106	0.372929	0.444087	ENSG00000165671	ForeBr vs MidDen
chr4	2041035	2042888	-0.00830136	-0.126609	0.899662	0.9225	-0.0125421	-0.277876	0.781701	0.823395	ENSG00000185049	ForeBr vs MidDen
chr12	66129964	66131610	0.00877817	0.121142	0.903964	0.925912	0.0799098	1.04605	0.298113	0.366988	ENSG00000139233	ForeBr vs MidDen
chr22	23069662	23070736	-0.00952491	-0.11792	0.906501	0.927971	-0.0548624	-0.927534	0.355947	0.426944	ENSG00000128266	ForeBr vs MidDen
chr3	9362685	9363702	0.00926031	0.115452	0.908456	0.929536	-0.0103153	-0.306687	0.759735	0.805097	ENSG00000196220	ForeBr vs MidDen
chr11	120335681	120337348	-0.0068643	-0.10503	0.916688	0.935907	0.256628	6.29426	9.06993890896948e-09	3.95835075704038e-08	ENSG00000196914	ForeBr vs MidDen
chr22	27918590	27920280	0.00846552	0.104239	0.917319	0.936361	0.116706	2.07622	0.040491	0.062702	ENSG00000180957	ForeBr vs MidDen
chr22	21665467	21666656	-0.00855822	-0.095675	0.924083	0.941614	-0.00647876	-0.165037	0.869255	0.896675	ENSG00000100023	ForeBr vs MidDen
chr2	105336892	105338221	0.00697323	0.0859313	0.931797	0.947661	0.0630713	1.04114	0.300381	0.36949	ENSG00000135974	ForeBr vs MidDen
chr18	77133076	77133536	0.00933467	0.0848089	0.93267	0.948324	-0.0141281	-0.158961	0.874026	0.90045	ENSG00000197971	ForeBr vs MidDen
chr1	204685238	204686055	-0.00631657	-0.0806315	0.935982	0.951002	0.0264773	0.467124	0.641462	0.70145	ENSG00000170382	ForeBr vs MidDen
chr14	77097420	77099256	0.00505122	0.0766032	0.939183	0.95363	-0.119744	-2.09661	0.0386083	0.0600805	ENSG00000198894	ForeBr vs MidDen
chr18	77134155	77134427	-0.00994684	-0.0751636	0.940322	0.954517	-0.0141281	-0.158961	0.874026	0.90045	ENSG00000197971	ForeBr vs MidDen
chr5	891988	893402	0.00466289	0.0691918	0.945057	0.95809	0.0666931	1.50848	0.134686	0.183	ENSG00000028310	ForeBr vs MidDen
chr9	126804546	126805711	0.00462269	0.0670466	0.946761	0.959405	0.0301216	0.836588	0.404886	0.476396	ENSG00000169155	ForeBr vs MidDen
chr2	129980283	129980624	-0.011491	-0.0670256	0.946777	0.959414	-0.108979	-0.871397	0.385669	0.457098	ENSG00000225449	ForeBr vs MidDen
chr10	24722796	24725208	-0.00386273	-0.0485445	0.961435	0.970511	1.06897	21.1778	6.93344051145049e-38	1.35437331704923e-35	ENSG00000107863	ForeBr vs MidDen
chr5	179805706	179807621	-0.00321873	-0.0461379	0.963348	0.972064	-0.0688509	-2.2283	0.0281861	0.0452891	ENSG00000161011	ForeBr vs MidDen
chr5	146203010	146204150	0.00303898	0.0435465	0.965403	0.973639	-0.00877994	-0.109035	0.913407	0.932903	ENSG00000091009	ForeBr vs MidDen
chr19	49876495	49878269	0.00456445	0.0325297	0.974153	0.980365	0.0122203	0.254723	0.799476	0.838049	ENSG00000104946	ForeBr vs MidDen
chr19	39390555	39391874	-0.000518736	-0.00408375	0.996755	0.99747	0.147914	2.64495	0.00953787	0.0169416	ENSG00000006712	ForeBr vs MidDen
chr12	64780230	64781711	-0.00021546	-0.00238404	0.998105	0.998535	0.000963448	0.0205439	0.983652	0.987394	ENSG00000111490	ForeBr vs MidDen
chr13	98142304	98143795	1.66581	11.2813	5.32962769322756e-17	3.2796429273819e-15	1.39169	2.9038	0.00456893	0.0140678	ENST00000595437	MidDen vs BasGan
chr13	98142304	98143795	1.66581	11.2813	5.32962769322756e-17	3.2796429273819e-15	2.21132	6.25663	1.1706019005446e-08	1.33737258226603e-07	ENST00000627049	MidDen vs BasGan
chr8	104703326	104704637	-2.10375	-11.0796	1.09494883577959e-16	6.09345478577487e-15	-4.22774	-10.0414	1.14476163246204e-16	4.77365600736669e-15	ENST00000518180	MidDen vs BasGan
chr11	1408643	1409916	-1.81769	-11.0384	1.69577420125743e-16	8.88210397924024e-15	-5.10286	-16.359	3.09872370297805e-29	7.31415726872742e-27	ENST00000524702	MidDen vs BasGan
chr6	165985506	165987328	2.39935	10.7057	6.05748819510226e-16	2.68460949430646e-14	2.38281	4.68304	9.00505361306977e-06	5.85820180444633e-05	ENST00000647768	MidDen vs BasGan
chr4	803878	804421	-2.0145	-10.1887	6.3060437631234e-15	2.07479261330801e-13	-2.3885	-5.24413	9.33355606532043e-07	7.41822022726547e-06	ENST00000504062	MidDen vs BasGan
chr2	241035308	241036492	-1.70963	-9.6731	3.29320258785387e-14	8.84235563021153e-13	-1.58503	-3.33547	0.00121692	0.00450804	ENST00000493358	MidDen vs BasGan
chr9	128098152	128098779	-1.75837	-9.66626	3.75605078679372e-14	9.94053795416936e-13	-2.62313	-7.46599	3.71329509175228e-11	6.38095076893146e-10	ENST00000373064	MidDen vs BasGan
chr12	110345324	110345739	-2.16917	-9.09652	2.93158557851662e-13	6.1543900738529e-12	-1.36958	-2.85684	0.00523356	0.0157801	ENST00000553144	MidDen vs BasGan
chr3	37242670	37244105	-0.863353	-9.06506	4.70937911984824e-13	9.41175975286352e-12	0.459701	2.75389	0.00704226	0.0203744	ENST00000361924	MidDen vs BasGan
chr17	7548613	7550178	-1.73756	-8.88677	7.58034368749023e-13	1.43997456714215e-11	1.31238	3.50066	0.000697519	0.00277015	ENST00000293825	MidDen vs BasGan
chr5	108747658	108748237	-1.52852	-8.60436	2.85068178641342e-12	4.70676558813876e-11	-3.34657	-8.404	3.24610099292676e-13	7.66202328707808e-12	ENST00000509035	MidDen vs BasGan
chr17	39152411	39152750	-1.84169	-8.45398	4.08279671516962e-12	6.48841325835639e-11	-1.91828	-3.79201	0.000257125	0.00115498	ENST00000444911	MidDen vs BasGan
chr9	128097525	128098005	-1.89501	-8.37208	6.77867132076148e-12	1.02185287390373e-10	-2.62313	-7.46599	3.71329509175228e-11	6.38095076893146e-10	ENST00000373064	MidDen vs BasGan
chr5	135578699	135579571	-1.3247	-7.97707	3.30911509002955e-11	4.21382512207444e-10	-1.0795	-2.39351	0.0186429	0.0463757	ENST00000646290	MidDen vs BasGan
chr2	32627215	32628499	-0.930079	-7.97304	3.58544857129024e-11	4.5316079910583e-10	-0.637752	-2.36091	0.0201891	0.0495422	ENST00000448773	MidDen vs BasGan
chr5	59767842	59768968	-1.23873	-7.95309	3.62269791657581e-11	4.57356321554948e-10	-3.7657	-9.87549	2.98482717113296e-16	1.15247493552078e-14	ENST00000507116	MidDen vs BasGan
chr18	11688265	11690282	1.47612	7.71862	8.63218000537165e-11	9.98990232809492e-10	1.86394	6.31827	8.31398746527057e-09	9.76600781131783e-08	ENST00000334049	MidDen vs BasGan
chr3	13282380	13283395	-1.16612	-7.60352	1.36923283940438e-10	1.51500432335317e-09	-2.58757	-10.0171	1.00403239290874e-16	4.28684137723154e-15	ENST00000648114	MidDen vs BasGan
chr12	110346008	110346292	-1.6993	-7.63694	1.4009788452419e-10	1.54617050611102e-09	-1.36958	-2.85684	0.00523356	0.0157801	ENST00000553144	MidDen vs BasGan
chr11	67240394	67241109	-1.37346	-7.53961	2.12374473775671e-10	2.25157523311850e-09	-0.794203	-2.56687	0.0117587	0.0315128	ENST00000530342	MidDen vs BasGan
chr3	123960823	123961813	-1.01327	-7.31568	5.40999016313445e-10	5.24041830012187e-09	-0.669453	-2.6409	0.00963477	0.0266957	ENST00000463996	MidDen vs BasGan
chr14	99644818	99645612	1.2594	7.24537	6.22498740566628e-10	5.94144560763887e-09	1.62604	3.24625	0.00160311	0.00571692	ENST00000330710	MidDen vs BasGan
chr9	136448419	136449076	-2.23687	-7.22914	6.58503197808847e-10	6.24692076407759e-09	-1.40225	-3.02643	0.00318405	0.0103033	ENST00000313084	MidDen vs BasGan
chr1	43706663	43708099	-0.790334	-7.24442	6.63068865749088e-10	6.28524163276859e-09	0.695304	3.55778	0.000578692	0.00235966	ENST00000347631	MidDen vs BasGan
chr2	231463681	231465530	-0.688385	-7.13452	1.11483424380895e-09	1.00416178778461e-08	-0.881863	-2.38621	0.0189941	0.0470808	ENST00000454824	MidDen vs BasGan
chr2	231463681	231465530	-0.688385	-7.13452	1.11483424380895e-09	1.00416178778461e-08	0.277261	2.52541	0.013192	0.0346614	ENST00000322723	MidDen vs BasGan
chr16	58462598	58465224	-0.999612	-7.03634	1.5040432879175e-09	1.31654194764481e-08	0.899429	2.38538	0.0189646	0.0470192	ENST00000562764	MidDen vs BasGan
chr1	154177423	154178991	-1.10154	-6.96882	2.12177161225848e-09	1.79602350783542e-08	-2.14475	-4.71559	8.13218915558152e-06	5.30969135367039e-05	ENST00000302206	MidDen vs BasGan
chr3	33113403	33115535	-0.805158	-6.96399	2.45630558163273e-09	2.05019544143827e-08	0.523409	2.99387	0.00351199	0.0112597	ENST00000320954	MidDen vs BasGan
chr1	202341635	202342607	-0.967311	-6.90204	3.14382757239666e-09	2.5592861146483e-08	-1.22084	-2.75118	0.00707908	0.0204572	ENST00000646651	MidDen vs BasGan
chr13	52599376	52600667	1.50124	6.63813	7.88300846519e-09	5.89806803735186e-08	1.573	4.09296	8.90652524427212e-05	0.000454734	ENST00000613769	MidDen vs BasGan
chr12	121888162	121889325	-1.25423	-6.50763	1.33944884706089e-08	9.54488324819484e-08	1.23779	2.95671	0.00390438	0.0123001	ENST00000541212	MidDen vs BasGan
chr6	143449780	143451555	-0.862521	-6.4892	1.38163234406426e-08	9.82204440667896e-08	1.13897	2.43664	0.0166102	0.0420211	ENST00000237283	MidDen vs BasGan
chr6	144582810	144583732	-1.0039	-6.33139	2.4592346811153e-08	1.65565204873323e-07	-1.52475	-8.4589	3.36728920911718e-13	7.93310508588623e-12	ENST00000367526	MidDen vs BasGan
chr15	71115203	71116469	1.03609	6.22995	3.69250825239821e-08	2.39418231203504e-07	2.11309	3.62378	0.00046043	0.00193483	ENST00000620694	MidDen vs BasGan
chr16	352236	353543	-1.16881	-6.17555	4.89272902739878e-08	3.09193250409175e-07	-2.05427	-8.27775	7.19749408893353e-13	1.61442238265592e-11	ENST00000262320	MidDen vs BasGan
chr12	54279359	54281341	-0.832862	-6.16155	5.46036840583797e-08	3.41389024570539e-07	-0.460376	-3.97096	0.00013906	0.000676112	ENST00000209875	MidDen vs BasGan
chr5	143404914	143405845	-0.86789	-6.07208	7.70166314367964e-08	4.65871495011582e-07	-0.728784	-2.40802	0.0179308	0.0448539	ENST00000503201	MidDen vs BasGan
chr14	51988834	51990278	-0.834875	-5.99924	9.4660981126651e-08	5.61148726541566e-07	0.360494	2.37615	0.0195097	0.0481299	ENST00000557553	MidDen vs BasGan
chr18	34708990	34710796	-1.16614	-5.94199	1.29905724493614e-07	7.46521367608843e-07	-2.14781	-5.00125	2.5496063733822e-06	1.85224017020972e-05	ENST00000348997	MidDen vs BasGan
chr17	38255994	38257738	-0.676832	-5.86766	1.62656955833881e-07	9.15329639312484e-07	-0.24426	-2.59215	0.0110411	0.0298712	ENST00000649858	MidDen vs BasGan
chr19	10420080	10420820	-1.51834	-5.88088	1.66221560870028e-07	9.33526360537522e-07	-3.07493	-7.66366	1.48095780124429e-11	2.76519135724867e-10	ENST00000380702	MidDen vs BasGan
chr19	55674788	55675699	-1.2539	-5.82244	1.87374348728702e-07	1.04026906586075e-06	0.434773	2.64825	0.00946915	0.0262998	ENST00000270460	MidDen vs BasGan
chr5	139273253	139274457	-0.674522	-5.75814	2.7977318942341e-07	1.49756864810139e-06	-0.919381	-2.84491	0.00541416	0.016262	ENST00000509990	MidDen vs BasGan
chr19	53537303	53539008	-1.25629	-5.68226	3.25432927957315e-07	1.71819820205304e-06	-1.53612	-3.12892	0.00230517	0.00781721	ENST00000504033	MidDen vs BasGan
chrX	32154859	32155853	-1.10249	-5.66137	3.56904143968039e-07	1.86784618348141e-06	-1.40977	-5.58128	2.17860228244127e-07	1.97925305398259e-06	ENST00000359836	MidDen vs BasGan
chr7	148339196	148340026	-0.936637	-5.64845	4.24487992594371e-07	2.18649432244689e-06	-1.67845	-4.81696	5.42909341198867e-06	3.66134547622525e-05	ENST00000463592	MidDen vs BasGan
chr16	56729292	56730726	0.623559	5.61159	4.34088444402593e-07	2.23030703333074e-06	-0.887016	-4.14945	7.17114295008861e-05	0.000375046	ENST00000563858	MidDen vs BasGan
chr18	7946571	7947598	1.01682	5.49741	6.81582662588202e-07	3.35421456255147e-06	1.30909	7.51114	3.38589559138608e-11	5.87483409823022e-10	ENST00000578916	MidDen vs BasGan
chr14	66507392	66509309	-0.709941	-5.50718	7.53191877653229e-07	3.67114990124575e-06	-0.229441	-2.54169	0.0126368	0.0334763	ENST00000315266	MidDen vs BasGan
chr2	74002286	74002907	0.76497	5.46084	8.14147009297126e-07	3.93863205238608e-06	0.602239	2.51166	0.0136759	0.0356799	ENST00000305799	MidDen vs BasGan
chr22	30802236	30803878	0.831375	5.37273	1.12971487839103e-06	5.29864353843286e-06	2.66741	6.08491	2.44191059309287e-08	2.62442452917456e-07	ENST00000424224	MidDen vs BasGan
chr17	78722801	78724115	-0.858829	-5.33105	1.33027688639987e-06	6.13590627097535e-06	-0.902914	-5.96445	3.98740877460083e-08	4.13962520914991e-07	ENST00000589297	MidDen vs BasGan
chr2	53859231	53860457	-0.663193	-5.31617	1.49377931345862e-06	6.81617579499649e-06	1.53573	3.13328	0.00228872	0.00776562	ENST00000406625	MidDen vs BasGan
chrX	74291955	74293079	-0.780504	-5.24963	1.80619386113565e-06	8.09369510750836e-06	1.36369	3.42919	0.000883862	0.00342326	ENST00000638681	MidDen vs BasGan
chrX	74291955	74293079	-0.780504	-5.24963	1.80619386113565e-06	8.09369510750836e-06	-0.709954	-5.58382	2.18549728684687e-07	1.98263749517435e-06	ENST00000652319	MidDen vs BasGan
chr11	3808240	3808985	0.949373	5.23436	1.90522485272451e-06	8.49584105092146e-06	1.81023	3.72465	0.000329652	0.00143641	ENST00000278243	MidDen vs BasGan
chr3	183098533	183099901	-0.603426	-5.19579	2.27390521708288e-06	9.9671830972156e-06	-0.532718	-3.87447	0.000196482	0.000911336	ENST00000265594	MidDen vs BasGan
chr19	48872095	48872848	-1.16973	-5.16524	2.48100725493124e-06	1.07818794352772e-05	-0.953032	-3.08844	0.00261124	0.00871108	ENST00000200453	MidDen vs BasGan
chr12	110047889	110048899	-0.772197	-5.16935	2.48293733809153e-06	1.07898053136937e-05	0.954926	3.83175	0.000225234	0.00102824	ENST00000546651	MidDen vs BasGan
chr6	72216303	72217084	1.02496	5.15511	2.56198115890504e-06	1.1098857641764e-05	1.10833	2.58836	0.0111397	0.0301119	ENST00000425662	MidDen vs BasGan
chr2	27771041	27772304	-0.635478	-5.10124	3.17207246416738e-06	1.34753688805072e-05	-0.780142	-2.59955	0.0107721	0.0292851	ENST00000379666	MidDen vs BasGan
chr3	10707112	10707834	-0.792018	-4.99289	4.66409333513059e-06	1.90627507189621e-05	-0.605012	-4.64747	1.03759441741127e-05	6.6702498262153e-05	ENST00000646379	MidDen vs BasGan
chr11	1410395	1411584	-0.813802	-4.96831	5.28546386468586e-06	2.13259524635477e-05	-1.17714	-2.37845	0.0193046	0.0476804	ENST00000528710	MidDen vs BasGan
chr10	100518797	100520452	0.7246	4.9469	5.80889816466985e-06	2.32164998602874e-05	2.65347	6.11555	2.09693852963042e-08	2.27714418452053e-07	ENST00000479697	MidDen vs BasGan
chr5	108748329	108749868	-0.697285	-4.88966	6.96882020007202e-06	2.73342994129727e-05	-3.34657	-8.404	3.24610099292676e-13	7.66202328707808e-12	ENST00000509035	MidDen vs BasGan
chr14	78403284	78403860	-0.769632	-4.87492	7.33060187130339e-06	2.86135125690285e-05	-1.96931	-5.51077	3.04147597333845e-07	2.70233412119773e-06	ENST00000553631	MidDen vs BasGan
chr12	27709930	27711657	-0.634408	-4.86039	7.80260692570179e-06	3.02494766283951e-05	0.761153	2.67637	0.00871143	0.0244899	ENST00000536569	MidDen vs BasGan
chr12	6873180	6874047	0.640887	4.85111	8.09940886092254e-06	3.12800984762306e-05	0.847219	2.36356	0.020103	0.0493599	ENST00000433346	MidDen vs BasGan
chr2	32356413	32357997	-0.477373	-4.85085	8.19781732503218e-06	3.16276729624197e-05	-0.348691	-2.42002	0.0174109	0.0437108	ENST00000421745	MidDen vs BasGan
chr9	125240792	125242234	-0.634257	-4.78996	1.01821916438376e-05	3.84357497407075e-05	0.589828	3.08376	0.00266956	0.00886547	ENST00000324460	MidDen vs BasGan
chr4	113048942	113050715	-0.805421	-4.77695	1.13103469091167e-05	4.22598545785095e-05	-1.25409	-7.54338	2.66229281249762e-11	4.75111028307349e-10	ENST00000504454	MidDen vs BasGan
chr14	89954347	89956877	-0.519438	-4.73425	1.2059062586019e-05	4.47739524304811e-05	-2.02141	-5.79794	8.55252579720576e-08	8.33921260506969e-07	ENST00000556867	MidDen vs BasGan
chr4	1247903	1249805	-0.518067	-4.70973	1.35070629969219e-05	4.96060220230757e-05	0.397236	2.50444	0.0139422	0.0362463	ENST00000382952	MidDen vs BasGan
chr4	61199912	61201433	-0.841499	-4.71612	1.38273278267878e-05	5.06740833852118e-05	-0.550175	-2.59261	0.0110273	0.0298402	ENST00000512091	MidDen vs BasGan
chr14	102086419	102087877	-0.716989	-4.69868	1.45028715829044e-05	5.28867380673618e-05	0.7532	4.56586	1.47589715284972e-05	9.12226945758399e-05	ENST00000216281	MidDen vs BasGan
chr20	36091800	36094185	-0.584657	-4.6916	1.45436921474113e-05	5.30152405522128e-05	-0.567834	-3.40965	0.000946182	0.00362979	ENST00000406771	MidDen vs BasGan
chr7	2687967	2689616	0.695978	4.68326	1.50646712776528e-05	5.47178888831951e-05	1.93356	3.4688	0.000781411	0.00307404	ENST00000407112	MidDen vs BasGan
chr2	10811896	10813366	-0.522888	-4.68427	1.5078356325112e-05	5.47617187213251e-05	1.66568	5.62415	1.7300629178801e-07	1.60200496688971e-06	ENST00000272227	MidDen vs BasGan
chr4	84965512	84967353	-0.653772	-4.61782	1.91642612656095e-05	6.7859376291584e-05	-0.356496	-3.54751	0.000604546	0.00244674	ENST00000295888	MidDen vs BasGan
chr1	202643096	202644159	-0.84377	-4.60023	1.96775324086794e-05	6.94781497869719e-05	-1.08477	-2.65202	0.00933711	0.0259976	ENST00000367267	MidDen vs BasGan
chr12	57430153	57431517	-0.595986	-4.61113	1.96886033785257e-05	6.95111964858623e-05	0.396066	2.80825	0.00603958	0.0178689	ENST00000347140	MidDen vs BasGan
chr19	17266804	17267793	-1.19621	-4.59486	2.01971803481034e-05	7.11286673391316e-05	0.388302	2.48345	0.0147384	0.0379456	ENST00000447614	MidDen vs BasGan
chr1	1745627	1746797	-0.988084	-4.56353	2.41240140691732e-05	8.34398905318071e-05	-0.99986	-2.54519	0.0124855	0.033127	ENST00000647043	MidDen vs BasGan
chr3	40308898	40310464	-0.410086	-4.55376	2.45845984277541e-05	8.48321124575294e-05	-0.835864	-2.60868	0.0105118	0.0287689	ENST00000625390	MidDen vs BasGan
chr6	33788015	33789718	-0.540331	-4.51361	2.7271681802505e-05	9.31262721455721e-05	1.30373	3.88335	0.000186078	0.000870219	ENST00000293760	MidDen vs BasGan
chr8	106447430	106448333	-0.842747	-4.50633	2.76985000712195e-05	9.44471691399817e-05	-4.02877	-9.7082	6.5899531231796e-16	2.39652074334235e-14	ENST00000442977	MidDen vs BasGan
chr9	129625979	129627402	-0.711434	-4.49676	2.85977120614375e-05	9.72015865863929e-05	1.03181	3.27212	0.00147739	0.00533395	ENST00000611055	MidDen vs BasGan
chr11	133531532	133533240	-0.703944	-4.48908	3.02598686322882e-05	0.000102247	-1.7168	-7.39889	5.50478517232242e-11	9.18198166743379e-10	ENST00000524381	MidDen vs BasGan
chr4	82043875	82045031	0.996003	4.47781	3.14720017063002e-05	0.000105937	3.64044	7.22792	1.17709132583091e-10	1.86870716829248e-09	ENST00000638048	MidDen vs BasGan
chr3	173584849	173585889	-0.816517	-4.47767	3.18916380767901e-05	0.000107217	-1.02295	-4.9814	2.75671263080498e-06	1.98312104723234e-05	ENST00000361589	MidDen vs BasGan
chr11	2376961	2377788	-0.620365	-4.47528	3.20419600720474e-05	0.000107676	0.748341	3.5641	0.000570563	0.00232955	ENST00000263645	MidDen vs BasGan
chr13	36998386	36999677	-0.724379	-4.47022	3.28010831023106e-05	0.000109974	-0.676707	-3.00749	0.0033394	0.0107642	ENST00000239891	MidDen vs BasGan
chr8	22048826	22049180	0.889477	4.4629	3.3331740518488e-05	0.000111559	0.724271	2.44377	0.016385	0.0415774	ENST00000522148	MidDen vs BasGan
chr17	47941016	47942107	-0.754126	-4.41131	3.91197885742439e-05	0.000128756	-0.935531	-4.22344	5.45208014014728e-05	0.000291851	ENST00000583599	MidDen vs BasGan
chr12	6688629	6690090	-0.601206	-4.35447	4.96002057981461e-05	0.000159457	-0.736812	-2.62051	0.0101628	0.0279299	ENST00000319770	MidDen vs BasGan
chr10	114404198	114404981	-0.857962	-4.34061	5.0952025003632e-05	0.00016333	-1.23522	-2.54168	0.012619	0.0334457	ENST00000304129	MidDen vs BasGan
chr3	46976130	46977237	-0.719295	-4.33942	5.13559649230994e-05	0.000164458	-1.54601	-4.70812	8.29666716835961e-06	5.41425697841308e-05	ENST00000605358	MidDen vs BasGan
chr13	36345489	36347102	-0.609719	-4.33918	5.15113328492718e-05	0.000164904	0.619399	4.88538	4.14718268909355e-06	2.87590107763638e-05	ENST00000438666	MidDen vs BasGan
chr13	36345489	36347102	-0.609719	-4.33918	5.15113328492718e-05	0.000164904	1.07005	2.5751	0.011553	0.0310679	ENST00000451493	MidDen vs BasGan
chr2	55010092	55010526	-0.981272	-4.34204	5.18389975317646e-05	0.00016583	-0.897696	-4.25679	4.71992447888903e-05	0.000257035	ENST00000394609	MidDen vs BasGan
chr22	40044004	40045867	-0.7019	-4.32306	5.39533623605919e-05	0.000171791	-0.295684	-2.79404	0.00628784	0.0185171	ENST00000441751	MidDen vs BasGan
chr17	5191267	5192353	-0.800738	-4.30815	5.61685516356774e-05	0.000178119	0.679672	3.55803	0.000582286	0.002372	ENST00000575779	MidDen vs BasGan
chr4	21947630	21949600	-0.50552	-4.30781	5.64320618598081e-05	0.000178847	-1.39754	-3.15319	0.00215871	0.00740484	ENST00000382152	MidDen vs BasGan
chr13	36999859	37001446	-0.728422	-4.27497	6.50265255230961e-05	0.00020303	-0.676707	-3.00749	0.0033394	0.0107642	ENST00000239891	MidDen vs BasGan
chr4	2041035	2042888	-0.526692	-4.22841	7.72852056728593e-05	0.000236923	-1.60813	-3.38745	0.00101799	0.00387083	ENST00000455762	MidDen vs BasGan
chr11	66616039	66617465	-0.848716	-4.21332	7.80351937532564e-05	0.00023898	0.673063	2.64443	0.00955857	0.026508	ENST00000310137	MidDen vs BasGan
chr12	112380870	112382977	-0.460198	-4.2188	7.85309863802406e-05	0.000240299	-0.272326	-2.9209	0.00435745	0.0134997	ENST00000550722	MidDen vs BasGan
chr1	23691553	23692404	-0.683264	-4.1808	8.73859044215884e-05	0.000264312	-0.613934	-3.05697	0.00287959	0.00946001	ENST00000374550	MidDen vs BasGan
chr19	49866921	49867720	-1.01218	-4.1766	8.86690823138986e-05	0.00026779	-1.82192	-3.79704	0.000257277	0.00115525	ENST00000636214	MidDen vs BasGan
chr19	2427430	2428128	-1.07799	-4.17357	8.96058186284824e-05	0.000270294	0.532149	2.56403	0.0118492	0.0317281	ENST00000215570	MidDen vs BasGan
chr10	102641885	102642819	-0.531591	-4.15145	9.9158637455005e-05	0.000296088	0.331544	2.45331	0.0159812	0.040651	ENST00000643721	MidDen vs BasGan
chr18	37485068	37486158	-0.61095	-4.13494	0.00010367	0.000308133	-2.00097	-5.4308	4.33389266900718e-07	3.73218115979794e-06	ENST00000587819	MidDen vs BasGan
chr7	107742942	107744699	-0.486646	-4.11887	0.000111277	0.000328349	-0.86048	-2.77731	0.00657019	0.0191905	ENST00000479443	MidDen vs BasGan
chr7	78770507	78771507	-0.701273	-4.1164	0.00011146	0.000328816	-1.19975	-6.75954	1.10163777365369e-09	1.49150308965451e-08	ENST00000629359	MidDen vs BasGan
chr3	52896841	52898118	-0.590067	-4.11163	0.00011338	0.000333855	-0.858393	-4.96644	2.85044276264288e-06	2.04486224556875e-05	ENST00000355083	MidDen vs BasGan
chr3	52896841	52898118	-0.590067	-4.11163	0.00011338	0.000333855	-0.858035	-4.9974	2.50822332639232e-06	1.82323496880697e-05	ENST00000504329	MidDen vs BasGan
chr1	39408436	39409716	-0.514278	-4.10017	0.000118504	0.000347281	-1.91313	-6.51793	3.01141929411196e-09	3.79384243397186e-08	ENST00000530275	MidDen vs BasGan
chr19	5292775	5294171	-0.683316	-4.10299	0.000119549	0.000350076	-1.19409	-4.81785	5.3905308172085e-06	3.63926284529295e-05	ENST00000591760	MidDen vs BasGan
chr17	20073409	20073887	1.11678	4.06829	0.000132059	0.000382878	-2.12028	-4.37128	3.05248490214092e-05	0.000174527	ENST00000413167	MidDen vs BasGan
chr19	10452527	10454703	0.920559	4.05189	0.000137366	0.000396606	2.52616	10.0766	1.03321677579285e-16	4.38153961531136e-15	ENST00000344979	MidDen vs BasGan
chr6	166341990	166343232	0.606286	4.04611	0.000141002	0.000406017	1.12983	3.08662	0.00265198	0.00881879	ENST00000361731	MidDen vs BasGan
chr4	61201640	61203479	-0.749364	-4.09623	0.000143758	0.000413074	-0.550175	-2.59261	0.0110273	0.0298402	ENST00000512091	MidDen vs BasGan
chr6	31776679	31777536	-0.687172	-4.0373	0.000144341	0.000414578	-1.38554	-3.14674	0.00219959	0.00751932	ENST00000375688	MidDen vs BasGan
chr9	76691814	76692697	-0.644515	-4.01946	0.000154089	0.000439123	-0.72593	-3.93394	0.000155233	0.000743195	ENST00000376717	MidDen vs BasGan
chr13	31846144	31847397	0.50538	4.02372	0.000155754	0.000443327	-1.42215	-6.9479	4.39626052857409e-10	6.34339321943043e-09	ENST00000645780	MidDen vs BasGan
chr22	33057466	33058627	-0.498954	-4.00512	0.00016252	0.000460449	-0.561426	-3.23392	0.00167694	0.00594124	ENST00000358763	MidDen vs BasGan
chr2	74506946	74508529	-0.476541	-3.99898	0.000167881	0.000473954	-1.04492	-2.62015	0.010214	0.028046	ENST00000233630	MidDen vs BasGan
chr2	55010796	55011024	-1.42137	-3.9795	0.000175885	0.000493939	-0.897696	-4.25679	4.71992447888903e-05	0.000257035	ENST00000394609	MidDen vs BasGan
chr19	9768153	9769149	-0.733859	-3.97506	0.000180218	0.000504753	-0.907735	-2.69349	0.00833036	0.0235084	ENST00000589453	MidDen vs BasGan
chr9	100098123	100100006	-0.519586	-3.96294	0.000186371	0.000520052	-0.716747	-2.60345	0.0106478	0.0290206	ENST00000262455	MidDen vs BasGan
chr22	23856664	23858758	-0.567144	-3.95108	0.000193277	0.000537071	1.57535	4.65733	1.03966484153244e-05	6.6766977246257e-05	ENST00000345044	MidDen vs BasGan
chr6	36873969	36875338	-0.684696	-3.94886	0.000196128	0.000544232	-0.937526	-2.38955	0.0187626	0.0466026	ENST00000373699	MidDen vs BasGan
chr15	70891779	70893270	0.466621	3.92346	0.000213872	0.000587879	1.30982	3.24764	0.00160146	0.00571429	ENST00000249861	MidDen vs BasGan
chr17	44220595	44221108	-0.794708	-3.88862	0.000238284	0.000647152	-0.502193	-2.51966	0.0133825	0.0350386	ENST00000343638	MidDen vs BasGan
chr11	73876363	73877559	-0.572009	-3.86973	0.000254142	0.000685597	0.558514	2.93141	0.00422804	0.0131411	ENST00000310571	MidDen vs BasGan
chr5	139903586	139905473	0.491232	3.86509	0.000257779	0.000694414	2.85444	5.68492	1.40549338701089e-07	1.32499791043755e-06	ENST00000340391	MidDen vs BasGan
chr4	154549754	154550874	-0.540743	-3.85316	0.000270258	0.000723937	0.532062	2.40217	0.0182175	0.0454348	ENST00000499023	MidDen vs BasGan
chr19	2783004	2783746	-0.9142	-3.85913	0.000281061	0.000749631	-0.940786	-2.49493	0.014285	0.0369838	ENST00000221566	MidDen vs BasGan
chr17	37406317	37407533	-0.540693	-3.8231	0.000296741	0.000787069	-1.08317	-3.42298	0.000914322	0.0035216	ENST00000616317	MidDen vs BasGan
chr9	111524682	111526463	-0.510558	-3.82518	0.000297655	0.000789278	0.455962	2.37389	0.0195815	0.0482973	ENST00000358151	MidDen vs BasGan
chr3	6860247	6862047	-0.499514	-3.81916	0.00030552	0.000808045	-0.508206	-3.16554	0.00207469	0.00716774	ENST00000467425	MidDen vs BasGan
chr7	101164179	101164695	-0.821147	-3.79978	0.000321147	0.000844589	-1.09239	-2.49427	0.0143396	0.0371098	ENST00000445482	MidDen vs BasGan
chr12	40104923	40106683	-0.525355	-3.77196	0.000351698	0.000915839	-1.03001	-3.22972	0.00170193	0.00602467	ENST00000280871	MidDen vs BasGan
chr19	40348053	40348872	-0.876246	-3.77066	0.000354139	0.000921358	0.65653	3.61632	0.000480047	0.00200984	ENST00000599685	MidDen vs BasGan
chr11	111870785	111871775	-0.550125	-3.7603	0.000364608	0.000945593	-1.62398	-3.35593	0.0011278	0.00422292	ENST00000531154	MidDen vs BasGan
chr10	114526558	114527309	-0.604898	-3.76392	0.000379718	0.000980021	-1.5326	-4.6342	1.13560959335577e-05	7.2316440103883e-05	ENST00000392952	MidDen vs BasGan
chr22	35961231	35962259	-0.677924	-3.749	0.000381804	0.000984765	-0.579497	-3.7577	0.000291501	0.00128404	ENST00000408983	MidDen vs BasGan
chr4	804685	805283	-0.985869	-3.74051	0.000387838	0.000998541	-2.3885	-5.24413	9.33355606532043e-07	7.41822022726547e-06	ENST00000504062	MidDen vs BasGan
chr5	139293391	139294862	-0.471016	-3.73287	0.000407421	0.00104239	0.558719	2.90729	0.00452826	0.0139563	ENST00000394805	MidDen vs BasGan
chr17	59706960	59708348	-0.535204	-3.70455	0.000444286	0.00112547	1.05293	2.4556	0.0158713	0.0404215	ENST00000587935	MidDen vs BasGan
chr17	7204287	7205596	0.816632	3.68527	0.000463175	0.00116794	2.15438	6.06164	2.67033476711839e-08	2.84790178488074e-07	ENST00000649520	MidDen vs BasGan
chr9	70258124	70259679	-0.525661	-3.66887	0.000511	0.00127462	-0.32277	-2.50534	0.0139243	0.0362072	ENST00000361138	MidDen vs BasGan
chr16	75251338	75252491	0.448805	3.6298	0.0005543	0.00136896	-0.986571	-2.64346	0.00954197	0.0264796	ENST00000162330	MidDen vs BasGan
chr11	79216336	79216535	1.10866	3.61866	0.000577434	0.00142013	-0.573495	-2.87763	0.00494436	0.015035	ENST00000527736	MidDen vs BasGan
chr22	40950578	40952192	-0.592173	-3.6177	0.000584323	0.00143549	1.10468	2.71726	0.00780397	0.0222448	ENST00000476110	MidDen vs BasGan
chr22	25447640	25448588	-0.585449	-3.60792	0.000599674	0.00146897	0.644416	2.98695	0.00358396	0.0114463	ENST00000382734	MidDen vs BasGan
chr15	72117035	72118862	-0.32695	-3.58522	0.000645362	0.00156801	1.27122	3.1173	0.00238946	0.00805935	ENST00000569314	MidDen vs BasGan
chr7	112205431	112207372	-0.543762	-3.58247	0.000655852	0.00159059	0.760042	3.6082	0.000485524	0.00202828	ENST00000437633	MidDen vs BasGan
chr1	205631103	205632562	-0.354755	-3.57248	0.000681272	0.00164493	-1.17957	-4.07785	9.39205874026353e-05	0.000477039	ENST00000616704	MidDen vs BasGan
chr7	111090878	111092451	-0.64738	-3.55973	0.000724184	0.00173718	0.601518	2.59865	0.0107881	0.0293197	ENST00000451085	MidDen vs BasGan
chr6	56954300	56955706	-0.640678	-3.53593	0.000763464	0.00182027	0.597018	4.13474	7.64033278016824e-05	0.000396764	ENST00000449297	MidDen vs BasGan
chr1	112618475	112619457	-0.433462	-3.52978	0.000765642	0.00182478	-0.586718	-2.42337	0.0172399	0.0433598	ENST00000485542	MidDen vs BasGan
chr14	102139024	102140923	-0.401513	-3.53083	0.000768986	0.00183193	-1.64305	-3.55543	0.000584169	0.00237812	ENST00000334701	MidDen vs BasGan
chr2	54723058	54724094	-0.426343	-3.51878	0.000799918	0.00189736	-0.691814	-2.52344	0.0132125	0.0347027	ENST00000496970	MidDen vs BasGan
chr14	57864829	57866696	-0.595497	-3.51268	0.000805902	0.0019102	-0.966075	-2.36697	0.0199444	0.0490089	ENST00000556826	MidDen vs BasGan
chr19	37370400	37371600	-0.659887	-3.50219	0.000839474	0.00198179	-0.714621	-2.94601	0.00401329	0.0125673	ENST00000589615	MidDen vs BasGan
chr11	41459581	41460717	-0.633959	-3.49491	0.000859645	0.00202434	-0.647182	-3.65487	0.000413964	0.00176026	ENST00000528697	MidDen vs BasGan
chr7	101165047	101166111	-0.594935	-3.48	0.000917088	0.00214388	-1.09239	-2.49427	0.0143396	0.0371098	ENST00000445482	MidDen vs BasGan
chr8	70668389	70668707	-0.735914	-3.47078	0.000926417	0.00216317	0.941872	2.43416	0.016778	0.0423769	ENST00000522447	MidDen vs BasGan
chrX	110439406	110440569	-0.662952	-3.46759	0.000930421	0.00217167	-1.06211	-3.17805	0.0019786	0.00686608	ENST00000372057	MidDen vs BasGan
[truncated: 1,170 more rows]
