# Supplementary material for: A multi-regional human brain atlas of chromatin accessibility and gene expression facilitates promoter-isoform resolution genetic fine-mapping
Source: Nat Commun. 2024 Nov 22;15:10113. doi: 10.1038/s41467-024-54448-y (PMC11584674; doi:10.1038/s41467-024-54448-y)
Supplement: Supplementary file 19 — SourceData_Figure4 [file 41467_2024_54448_MOESM19_ESM.xlsx]

## Sheet: Figure 4
4a												4b					4c					4d													4e
	ARC	BasalGanglia	DRN	HAB	Limbic	MDT	Neocortex	RMTG	VTA			brain region1	brain region2	count				unique_prop	Region				ADHD	Autism	Bipolar Disorder	Drinks per week	Insomnia	Depression	Neuroticism	Ever smoker	Schizophrenia	group				ADHD	Autism	Bipolar Disorder	Drinks per week	Insomnia	Depression	Neuroticism	Ever smoker	Schizophrenia	group
ARC	1	0.66985	0.72239	0.785375	0.760647	0.755709	0.746492	0.806303	0.78453			ARC	ARC	25407			ARC	16.87	ARC			BasalGanglia	0.764215	0.894791	2.98715	2.30957	0.792111	1.75047	2.04562	1.48441	2.4473	ABC 5'			BasalGanglia	2.17476	1.00459	3.84342	2.78419	2.47548	2.5631	2.06186	2.55798	2.74166	ABC 5'
BasalGanglia	0.66985	1	0.628817	0.643859	0.732996	0.679449	0.717891	0.671906	0.659463			BasalGanglia	ARC	8274			BasalGanglia	41.31	BasGan			Neocortex	1.16875	1.69867	2.92527	0.770674	1.5637	2.31218	2.04584	1.753	2.90221	ABC 5'			Neocortex	2.70316	1.83088	4.25669	0.502539	3.03072	2.79004	1.36912	2.30588	2.56258	ABC 5'
DRN	0.72239	0.628817	1	0.699214	0.731501	0.716649	0.708884	0.758182	0.689989			DRN	ARC	9939			DRN	34.26	DRN			Limbic	1.63196	0.762692	3.36201	0.713787	1.28332	1.93836	2.18342	1.80619	2.79824	ABC 5'			Limbic	2.13105	1.34429	4.19921	1.58584	2.58603	2.14189	1.79147	2.57652	2.11636	ABC 5'
HAB	0.785375	0.643859	0.699214	1	0.730427	0.731833	0.720709	0.800774	0.780725			HAB	ARC	11510			HAB	17.49	HAB			ARC	0.574232	1.27451	3.57213	1.09142	0.651858	1.84876	2.4905	1.02312	1.81938	ABC 5'			ARC	3.15902	1.65288	2.97374	1.07513	2.04254	2.15025	1.54391	1.7191	1.94469	ABC 5'
Limbic	0.760647	0.732996	0.731501	0.730427	1	0.747892	0.855048	0.77325	0.726262			Limbic	ARC	10414			Limbic	15.83	Limbic			HAB	0.918462	0.586964	2.90808	-0.134843	0.714638	2.17814	2.27156	1.23419	1.75987	ABC 5'			HAB	1.63695	1.66035	3.01064	0.127489	1.95811	1.8589	1.56025	1.85372	1.89947	ABC 5'
MDT	0.755709	0.679449	0.716649	0.731833	0.747892	1	0.731342	0.781177	0.757409			MDT	ARC	10042			MDT	25.62	MDT			MDT	1.07184	1.06261	2.94381	0.334053	0.363387	1.83597	1.72374	1.35476	2.22216	ABC 5'			MDT	3.43131	1.55818	3.82012	1.09827	1.29855	2.65001	0.719711	1.33205	2.45809	ABC 5'
Neocortex	0.746492	0.717891	0.708884	0.720709	0.855048	0.731342	1	0.751981	0.71985			Neocortex	ARC	10723			Neocortex	20.79	NEC			DRN	0.971237	1.65158	2.15691	0.3648	1.18268	0.836243	1.30421	1.48123	1.69848	ABC 5'			DRN	1.4243	1.39839	3.43124	0.696992	3.42868	1.86081	1.52569	1.85408	2.16065	ABC 5'
RMTG	0.806303	0.671906	0.758182	0.800774	0.77325	0.781177	0.751981	1	0.774857			RMTG	ARC	10958			RMTG	16.94	RMTG			RMTG	0.703627	0.860608	3.01962	1.47974	0.820061	1.78107	1.93848	1.22337	1.82332	ABC 5'			RMTG	2.97801	0.804103	2.44227	1.67811	2.14522	1.29942	1.73699	2.27894	1.80729	ABC 5'
VTA	0.78453	0.659463	0.689989	0.780725	0.726262	0.757409	0.71985	0.774857	1			VTA	ARC	12223			VTA	19.97	VTA			VTA	0.112934	1.13871	2.60785	0.581551	0.817851	1.87134	2.21967	1.93525	1.70922	ABC non-5			VTA	2.64187	1.21169	3.62949	1.27155	0.817804	2.38341	0.962971	1.45215	2.17488	ABC non-5
												BasalGanglia	BasalGanglia	30393								BasalGanglia	3.4426	2.29066	2.75562	1.45509	1.10054	0.965893	1.50998	1.3752	2.79509	ABC non-5			BasalGanglia	1.29411	3.85362	4.14899	2.58741	1.64585	2.06269	3.21285	2.07478	5.31295	ABC non-5
												DRN	BasalGanglia	6777								Neocortex	1.36356	3.84762	1.25403	0.935196	1.70767	-0.0466555	0.616395	1.85673	1.98758	ABC non-5			Neocortex	3.48778	3.37465	4.20198	2.84833	2.38201	3.44045	3.52712	2.6075	4.21563	ABC non-5
												HAB	BasalGanglia	7483								Limbic	0.686272	4.13823	1.73886	1.03475	1.20069	0.585472	0.906308	1.31595	2.87481	ABC non-5			Limbic	2.72926	3.10972	4.41452	3.52334	1.83507	3.27116	3.5124	2.69433	5.28589	ABC non-5
												Limbic	BasalGanglia	10960								ARC	1.74723	2.52076	1.5972	0.617791	1.89102	0.494371	0.480661	1.75907	2.07973	ABC non-5			ARC	1.57615	6.18118	4.01475	2.39504	2.34814	3.21191	2.86302	2.17511	4.56114	ABC non-5
												MDT	BasalGanglia	7738								HAB	2.09859	4.22966	0.041316	0.550075	1.20959	0.281205	1.76774	1.0329	1.45857	ABC non-5			HAB	2.7801	6.22428	3.55041	1.81922	2.99128	3.08201	3.4169	2.81568	4.68079	ABC non-5
												Neocortex	BasalGanglia	10938								MDT	2.58919	3.90945	2.21069	1.16495	-0.222432	0.469724	0.936087	0.801079	1.05664	ABC non-5			MDT	1.15143	5.51804	2.78401	2.50619	2.33183	2.23173	2.25627	2.34075	3.53971	ABC non-5
												RMTG	BasalGanglia	7420								DRN	0.780422	1.22199	1.50232	1.53664	-0.142156	0.638837	0.959482	1.54212	1.39328	ABC non-5			DRN	1.19437	5.04996	3.43639	4.05532	2.25304	2.02385	2.98354	2.26222	3.27045	ABC non-5
												VTA	BasalGanglia	8071								RMTG	1.85665	2.20271	0.461343	0.614426	0.793825	0.17543	1.94375	1.5269	1.44921	ABC non-5			RMTG	3.96283	6.4765	2.97733	3.08614	1.91409	2.52225	2.687	2.41028	3.71315	ABC non-5
												DRN	DRN	30017								VTA	2.53679	3.12384	1.04485	0.125176	1.23444	0.759772	1.60246	1.00338	1.59468	Non ABC			VTA	3.07555	3.67138	3.69837	2.45167	1.72588	2.22245	2.49912	2.26464	4.17429	Non ABC
												HAB	DRN	9883								BasalGanglia	0.952687	0.591779	1.22461	0.839894	0.454479	1.01744	0.837455	0.62119	1.17087	Non ABC			BasalGanglia	1.58254	3.02057	2.71464	1.36382	1.32345	0.805863	1.01954	0.440682	2.66126	Non ABC
												Limbic	DRN	9443								Neocortex	0.349531	0.154909	0.610367	0.072331	0.238708	0.41798	0.617743	0.10159	0.622219	Non ABC			Neocortex	1.10302	2.49455	2.61402	1.51775	1.48295	0.798616	1.54619	0.882185	2.38207	Non ABC
												MDT	DRN	9353								Limbic	0.599782	-0.0491635	0.83186	0.194163	0.40458	0.58114	0.608269	0.256912	0.857726	Non ABC			Limbic	1.29592	2.23302	2.32048	1.53033	1.75444	0.740549	1.41737	0.817425	2.45881	Non ABC
												Neocortex	DRN	9966								ARC	0.78748	0.724995	1.01789	0.977695	0.4607	0.855901	0.901188	0.665452	0.973413	Non ABC			ARC	1.66031	3.22592	2.38601	1.62241	2.30098	0.611002	1.47481	0.970066	2.25768	Non ABC
												RMTG	DRN	9636								HAB	0.835639	0.790304	1.26044	0.966578	0.814106	1.06504	0.896692	0.80065	0.972676	Non ABC			HAB	1.2933	2.80164	2.88994	1.98451	2.02649	0.76844	1.3232	0.858946	2.21038	Non ABC
												VTA	DRN	10225								MDT	0.611672	0.325744	0.866109	0.330439	0.479392	0.468018	0.51452	0.353924	0.793245	Non ABC			MDT	1.74493	2.49597	2.68105	2.02024	2.0327	0.938361	1.40201	0.959609	2.56933	Non ABC
												HAB	HAB	26017								DRN	0.1284	0.391547	0.465544	0.191855	0.220619	0.298577	0.465958	0.284122	0.507178	Non ABC			DRN	1.42696	3.27301	2.01094	1.36252	1.81068	0.786652	1.76875	0.74797	2.07063	Non ABC
												Limbic	HAB	9456								RMTG	0.599777	0.619618	0.749009	0.666883	0.473874	0.698281	0.680294	0.328175	0.833328	Non ABC			RMTG	0.483867	2.96535	2.54056	1.56356	2.23149	0.868447	1.63045	0.799116	2.60784	Non ABC
												MDT	HAB	10998								VTA	1.09534	0.508437	0.946381	0.631284	0.769156	1.22069	1.00372	0.689001	1.01406	Non ABC			VTA	1.7868	3.06805	2.6807	1.78551	2.30211	1.05047	1.92001	1.12925	2.39914	Non ABC
												Neocortex	HAB	9901
												RMTG	HAB	11651
												VTA	HAB	12889
												Limbic	Limbic	27661
												MDT	Limbic	9020
												Neocortex	Limbic	16848
												RMTG	Limbic	9309
												VTA	Limbic	10014
												MDT	MDT	28424
												Neocortex	MDT	9601
												RMTG	MDT	10715
												VTA	MDT	12499
												Neocortex	Neocortex	30722
												RMTG	Neocortex	9479
												VTA	Neocortex	10554
												RMTG	RMTG	24385
												VTA	RMTG	11904
												VTA	VTA	29495
