# Supplementary material for: A multi-regional human brain atlas of chromatin accessibility and gene expression facilitates promoter-isoform resolution genetic fine-mapping
Source: Nat Commun. 2024 Nov 22;15:10113. doi: 10.1038/s41467-024-54448-y (PMC11584674; doi:10.1038/s41467-024-54448-y)
Supplement: Supplementary file 20 — SourceData_Figure5 [file 41467_2024_54448_MOESM20_ESM.xlsx]

## Sheet: Figure 5
5a																								5b					5c
	BasalGanglia	Neocortex	Limbic	ARC	HAB	MDT	DRN	RMTG	VTA	BasalGanglia	Neocortex	Limbic	ARC	HAB	MDT	DRN	RMTG	VTA	closest gene	function	pops quantial			group	Brain region	proportion			PoPs score				Sample size
ENSG00000006740	0	0	0	0	0	1	1	0	0	NA	NA	NA	NA	NA	0.031918	0.032406	NA	NA	1	intron	0.942284			Non 5'	ARC	0.68			gene	promoter	brain	PoPS	brain	promoter	PoPS
ENSG00000006744	0	0	1	0	1	1	0	1	1	NA	NA	0.057714	NA	0.131637	0.077839	NA	0.102626	0.076534	1	3_prime_UTR	0.675896			5'	ARC	0.32			ENSG00000006744	Non 5'	VTA	0.675896	ARC	5'	7
ENSG00000007923	0	0	2	1	0	0	0	0	0	NA	NA	0.025256	0.048305	NA	NA	NA	NA	NA	1	intron	0.758037			Both	ARC	0			ENSG00000041988	Non 5'	VTA	0.856171	BasGan	5'	11
ENSG00000041988	1	1	1	1	0	1	1	1	1	0.021322	0.032506	0.041274	0.031175	NA	0.028228	0.038945	0.034177	0.025865	1	3_prime_UTR	0.856171			Non 5'	BasGan	0.518519			ENSG00000065000	Non 5'	VTA	0.871621	DRN	5'	6
ENSG00000065000	1	0	1	1	1	0	0	1	1	0.058827	NA	0.072325	0.044788	0.059189	NA	NA	0.083708	0.053231	1	intron	0.871621			5'	BasGan	0.407407			ENSG00000104517	Non 5'	VTA	0.973889	HAB	5'	8
ENSG00000065609	0	1	1	1	1	0	0	0	0	NA	0.123301	0.02074	0.022316	0.024221	NA	NA	NA	NA	1	intron	0.983191			Both	BasGan	0.0740741			ENSG00000120903	Non 5'	VTA	0.898221	Limbic	5'	10
ENSG00000070366	0	0	0	2	0	0	0	0	2	NA	NA	NA	0.025984	NA	NA	NA	NA	0.030359	1	intron	0.959365			Non 5'	DRN	0.695652			ENSG00000122490	Non 5'	VTA	0.901376	MDT	5'	9
ENSG00000075035	0	1	0	0	0	0	0	0	0	NA	0.02051	NA	NA	NA	NA	NA	NA	NA	1	intron	0.965512			5'	DRN	0.304348			ENSG00000128594	Non 5'	VTA	0.982429	NEC	5'	9
ENSG00000081189	0	0	0	1	1	0	0	0	0	NA	NA	NA	0.022118	0.025543	NA	NA	NA	NA	1	intron	0.999565			Both	DRN	0			ENSG00000135298	Non 5'	VTA	0.999619	RMTG	5'	9
ENSG00000100664	1	0	0	0	0	0	0	0	0	0.055686	NA	NA	NA	NA	NA	NA	NA	NA	1	downstream_gene	0.973454			Non 5'	HAB	0.521739			ENSG00000136928	Non 5'	VTA	0.971332	VTA	5'	9
ENSG00000101438	0	0	0	0	0	0	0	2	0	NA	NA	NA	NA	NA	NA	NA	0.022524	NA	1	intergenic	0.978132			5'	HAB	0.478261			ENSG00000139323	Non 5'	VTA	0.735136	ARC	Closest gene	260
ENSG00000101445	2	0	0	0	0	0	0	0	0	0.023174	NA	NA	NA	NA	NA	NA	NA	NA	1	intron	0.991514			Both	HAB	0			ENSG00000142599	Non 5'	VTA	0.996954	BasGan	Closest gene	259
ENSG00000103423	2	0	0	0	0	0	0	0	0	0.039256	NA	NA	NA	NA	NA	NA	NA	NA	1	intron	0.86036			Non 5'	Limbic	0.633333			ENSG00000144619	Non 5'	VTA	0.99146	DRN	Closest gene	260
ENSG00000103723	0	0	0	0	0	1	1	0	0	NA	NA	NA	NA	NA	0.100406	0.140329	NA	NA	1	intron	0.976174			5'	Limbic	0.366667			ENSG00000149527	Non 5'	VTA	0.991188	HAB	Closest gene	262
ENSG00000104517	0	0	0	0	0	0	0	0	1	NA	NA	NA	NA	NA	NA	NA	NA	0.03703	2	upstream_gene	0.973889			Both	Limbic	0			ENSG00000165995	Non 5'	VTA	0.999674	Limbic	Closest gene	256
ENSG00000104765	0	2	2	0	0	0	2	0	0	NA	0.028935	0.025561	NA	NA	NA	0.028035	NA	NA	1	intron	0.906544			Non 5'	MDT	0.538462			ENSG00000167720	Non 5'	VTA	0.807485	MDT	Closest gene	260
ENSG00000109956	0	0	2	0	0	0	0	2	0	NA	NA	0.040209	NA	NA	NA	NA	0.040724	NA	1	intergenic	0.9765			5'	MDT	0.461538			ENSG00000172840	Non 5'	VTA	0.58973	NEC	Closest gene	256
ENSG00000112893	0	0	1	0	0	0	0	1	0	NA	NA	0.02093	NA	NA	NA	NA	0.020589	NA	1	intron	0.997389			Both	MDT	0			ENSG00000183166	Non 5'	VTA	0.997661	RMTG	Closest gene	261
ENSG00000116329	2	0	0	0	0	0	0	0	0	0.028436	NA	NA	NA	NA	NA	NA	NA	NA	1	intron	0.987978			Non 5'	NEC	0.655172			ENSG00000186487	Non 5'	VTA	0.984877	VTA	Closest gene	255
ENSG00000120899	0	0	0	0	0	1	0	0	0	NA	NA	NA	NA	NA	0.053009	NA	NA	NA	1	intron	0.991024			5'	NEC	0.344828			ENSG00000196776	Non 5'	VTA	0.984986	ARC	Non 5'	16
ENSG00000120903	0	0	0	0	1	1	0	0	1	NA	NA	NA	NA	0.064047	0.07992	NA	NA	0.04918	1	intron	0.898221			Both	NEC	0			ENSG00000198561	Non 5'	VTA	0.79307	BasGan	Non 5'	13
ENSG00000120915	0	0	0	2	0	0	0	0	0	NA	NA	NA	0.02554	NA	NA	NA	NA	NA	2	intron	0.242017			Non 5'	RMTG	0.541667			ENSG00000070366	5'	VTA	0.959365	DRN	Non 5'	15
ENSG00000122490	0	1	1	1	1	0	1	1	1	NA	0.0265203	0.034021	0.023277	0.0452425	NA	0.04712	0.0348575	0.0276907	1	intron	0.901376			5'	RMTG	0.458333			ENSG00000127152	5'	VTA	0.997824	HAB	Non 5'	11
ENSG00000127152	2	2	2	0	0	0	2	0	2	0.060341	0.067328	0.074043	NA	NA	NA	0.101231	NA	0.053514	1	intron	0.997824			Both	RMTG	0			ENSG00000154146	5'	VTA	0.99728	Limbic	Non 5'	17
ENSG00000128487	0	1	1	0	0	0	0	0	0	NA	0.050547	0.044515	NA	NA	NA	NA	NA	NA	1	upstream_gene	0.867269			Non 5'	VTA	0.689655			ENSG00000158445	5'	VTA	0.987924	MDT	Non 5'	13
ENSG00000128594	0	0	0	1	0	0	0	0	1	NA	NA	NA	0.020563	NA	NA	NA	NA	0.020168	1	intergenic	0.982429			5'	VTA	0.310345			ENSG00000163634	5'	VTA	0.772072	NEC	Non 5'	17
ENSG00000135298	1	1	1	1	1	1	1	1	1	0.029249	0.043204	0.033118	0.0260693	0.032439	0.022965	0.02492	0.029927	0.032655	1	intron	0.999619			Both	VTA	0			ENSG00000167526	5'	VTA	0.6914	RMTG	Non 5'	12
ENSG00000136928	0	1	1	0	0	0	1	0	1	NA	0.0546005	0.0786203	NA	NA	NA	0.07646	NA	0.025113	1	intron	0.971332								ENSG00000176371	5'	VTA	0.714573	VTA	Non 5'	20
ENSG00000139323	1	0	0	0	0	1	0	0	1	0.027753	NA	NA	NA	NA	0.024527	NA	NA	0.038803	1	Others	0.735136								ENSG00000177082	5'	VTA	0.767285
ENSG00000139746	0	0	0	0	2	0	0	0	0	NA	NA	NA	NA	0.021399	NA	NA	NA	NA	1	intron	0.974596								ENSG00000197044	5'	VTA	0.510145
ENSG00000140526	0	0	0	1	1	0	0	0	0	NA	NA	NA	0.0334005	0.043128	NA	NA	NA	NA	1	Others	0.877985								ENSG00000204859	Closest gene	VTA	0.761954
ENSG00000140612	0	2	2	0	2	2	2	0	0	NA	0.032451	0.055326	NA	0.025657	0.050589	0.056282	NA	NA	1	intron	0.919382								ENSG00000162413	Closest gene	VTA	0.842409
ENSG00000142599	0	1	1	1	0	1	1	1	1	NA	0.021962	0.0231	0.026833	NA	0.058646	0.062616	0.035265	0.026063	1	intron	0.996954								ENSG00000116273	Closest gene	VTA	0.926399
ENSG00000144619	1	0	0	0	0	1	0	0	1	0.041221	NA	NA	NA	NA	0.075319	NA	NA	0.046363	1	intron	0.99146								ENSG00000007923	Closest gene	VTA	0.758037
ENSG00000145632	2	2	0	0	0	0	0	0	0	0.022876	0.025646	NA	NA	NA	NA	NA	NA	NA	1	downstream_gene	0.758962								ENSG00000228750	Closest gene	VTA	NA
ENSG00000149527	1	0	1	1	0	0	1	1	1	0.028745	NA	0.026838	0.031688	NA	NA	0.036346	0.029812	0.032701	1	intron	0.991188								ENSG00000232912	Closest gene	VTA	NA
ENSG00000154146	2	2	0	0	2	2	0	0	2	0.030453	0.043021	NA	NA	0.025945	0.0560403	NA	NA	0.024629	1	Others	0.99728								ENSG00000180098	Closest gene	VTA	0.698961
ENSG00000155096	0	0	0	0	0	0	1	1	0	NA	NA	NA	NA	NA	NA	0.039697	0.034601	NA	2	upstream_gene	0.847359								ENSG00000162419	Closest gene	VTA	0.730131
ENSG00000156603	0	0	0	0	0	2	0	0	0	NA	NA	NA	NA	NA	0.077998	NA	NA	NA	1	intron	0.796714								ENSG00000116329	Closest gene	VTA	0.987978
ENSG00000158445	1	2	0	1	0	0	0	0	2	0.029761	0.074445	NA	0.029283	NA	NA	NA	NA	0.026505	1	intron	0.987924								ENSG00000270927	Closest gene	VTA	NA
ENSG00000159640	3	0	0	0	0	0	0	0	0	0.020666	NA	NA	NA	NA	NA	NA	NA	NA	1	intron	0.936463								ENSG00000233399	Closest gene	VTA	NA
ENSG00000162702	2	0	0	0	0	0	0	0	0	0.024733	NA	NA	NA	NA	NA	NA	NA	NA	2	upstream_gene	0.746015								ENSG00000134698	Closest gene	VTA	0.925257
ENSG00000163634	0	0	2	0	2	2	2	2	2	NA	NA	0.038923	NA	0.043868	0.040059	0.028709	0.029333	0.0269	1	intron	0.772072								ENSG00000092847	Closest gene	VTA	0.978785
ENSG00000163673	2	0	2	2	0	0	0	0	0	0.031715	NA	0.027262	0.04204	NA	NA	NA	NA	NA	2	Others	0.360986								ENSG00000126070	Closest gene	VTA	0.987597
ENSG00000164574	0	0	0	0	0	0	0	2	0	NA	NA	NA	NA	NA	NA	NA	0.020913	NA	1	intron	0.916227								ENSG00000271554	Closest gene	VTA	NA
ENSG00000165995	0	1	1	0	0	0	1	0	1	NA	0.021482	0.021201	NA	NA	NA	0.022028	NA	0.025888	1	intron	0.999674								ENSG00000142949	Closest gene	VTA	0.983409
ENSG00000166595	0	0	0	0	0	2	0	0	0	NA	NA	NA	NA	NA	0.027551	NA	NA	NA	2	downstream_gene	0.589403								ENSG00000066135	Closest gene	VTA	0.915792
ENSG00000166886	0	0	0	2	0	0	0	2	0	NA	NA	NA	0.038364	NA	NA	NA	0.02971	NA	1	intron	0.986727								ENSG00000184588	Closest gene	VTA	0.997552
ENSG00000166888	1	1	1	0	0	0	0	0	0	0.074434	0.117324	0.122285	NA	NA	NA	NA	NA	NA	2	intron	0.86308								ENSG00000172260	Closest gene	VTA	0.999782
ENSG00000167491	0	1	0	0	0	0	0	0	0	NA	0.083321	NA	NA	NA	NA	NA	NA	NA	1	intron	0.921667								ENSG00000233973	Closest gene	VTA	NA
ENSG00000167526	2	2	2	2	2	2	2	2	2	0.088083	0.137029	0.095315	0.111939	0.105859	0.217921	0.162691	0.122978	0.11768	1	downstream_gene	0.6914								ENSG00000223479	Closest gene	VTA	NA
ENSG00000167720	0	0	0	1	0	0	0	0	1	NA	NA	NA	0.025984	NA	NA	NA	NA	0.030359	2	intron	0.807485								ENSG00000137970	Closest gene	VTA	NA
ENSG00000168016	0	0	0	0	0	0	1	0	0	NA	NA	NA	NA	NA	NA	0.02358	NA	NA	1	intron	0.72393								ENSG00000223229	Closest gene	VTA	NA
ENSG00000169554	0	1	0	0	0	0	0	0	0	NA	0.022711	NA	NA	NA	NA	NA	NA	NA	1	intron	0.99951								ENSG00000117569	Closest gene	VTA	0.990644
ENSG00000171604	0	0	1	1	1	0	1	0	0	NA	NA	0.020195	0.020593	0.023433	NA	0.0359895	NA	NA	1	Others	0.98874								ENSG00000188641	Closest gene	VTA	0.999728
ENSG00000172840	0	1	1	1	1	0	1	1	1	NA	0.035109	0.038382	0.03438	0.047234	NA	0.053362	0.033803	0.033212	1	downstream_gene	0.58973								ENSG00000225206	Closest gene	VTA	NA
ENSG00000176371	0	0	0	2	2	2	0	2	2	NA	NA	NA	0.07349	0.0742155	0.061673	NA	0.070173	0.087913	1	intron	0.714573								ENSG00000233557	Closest gene	VTA	NA
ENSG00000177082	2	2	2	2	2	2	0	2	2	0.103074	0.090922	0.090798	0.106607	0.125273	0.09158	NA	0.115516	0.122128	2	5_prime_UTR	0.767285								ENSG00000009307	Closest gene	VTA	0.857858
ENSG00000183166	1	0	0	0	0	1	0	0	1	0.122298	NA	NA	NA	NA	0.120958	NA	NA	0.073663	1	intron	0.997661								ENSG00000052723	Closest gene	VTA	0.540717
ENSG00000186487	1	1	0	0	1	1	1	1	1	0.053547	0.062945	NA	NA	0.054592	0.098282	0.056372	0.104113	0.092057	1	intron	0.984877								ENSG00000198765	Closest gene	VTA	0.497362
ENSG00000187741	0	1	0	0	0	0	0	0	0	NA	0.020354	NA	NA	NA	NA	NA	NA	NA	1	intron	0.857314								ENSG00000134198	Closest gene	VTA	0.508133
ENSG00000196776	0	0	0	0	0	0	0	0	1	NA	NA	NA	NA	NA	NA	NA	NA	0.020118	2	Others	0.984986								ENSG00000285184	Closest gene	VTA	NA
ENSG00000197044	2	2	2	0	2	2	2	2	2	0.042041	0.029544	0.03374	NA	0.026164	0.032776	0.029196	0.028047	0.024227	2	5_prime_UTR	0.510145								ENSG00000136631	Closest gene	VTA	0.902573
ENSG00000197157	1	0	0	0	0	0	0	0	0	0.048465	NA	NA	NA	NA	NA	NA	NA	NA	1	intergenic	0.989066								ENSG00000023902	Closest gene	VTA	0.960725
ENSG00000198561	0	1	1	1	0	1	1	1	1	NA	0.035235	0.029423	0.046535	NA	0.051603	0.04003	0.044081	0.045416	1	intron	0.79307								ENSG00000285554	Closest gene	VTA	NA
ENSG00000214575	1	1	1	0	0	0	0	0	0	0.126345	0.1362	0.137565	NA	NA	NA	NA	NA	NA	1	intron	0.85269								ENSG00000231827	Closest gene	VTA	NA
ENSG00000225206	0	2	2	2	2	2	0	0	0	NA	0.027291	0.035806	0.027658	0.04284	0.031694	NA	NA	NA	1	Others	NA								ENSG00000143614	Closest gene	VTA	0.987869
ENSG00000253320	0	0	0	0	0	0	2	2	0	NA	NA	NA	NA	NA	NA	0.039697	0.034601	NA	2	upstream_gene	NA								ENSG00000223599	Closest gene	VTA	NA
ENSG00000253554	0	0	0	0	2	2	0	2	0	NA	NA	NA	NA	0.030428	0.0286677	NA	0.023643	NA	2	Others	NA								ENSG00000284738	Closest gene	VTA	NA
ENSG00000254377	3	1	1	1	1	1	1	1	0	0.0284234	0.020597	0.021909	0.0204537	0.023158	0.031955	0.045818	0.023811	NA	1	Others	NA								ENSG00000198837	Closest gene	VTA	0.894957
ENSG00000255571	1	1	1	0	0	0	0	0	0	0.021375	0.037438	0.053294	NA	NA	NA	NA	NA	NA	1	downstream_gene	NA								ENSG00000160741	Closest gene	VTA	0.876462
ENSG00000285258	0	0	0	0	2	2	0	0	0	NA	NA	NA	NA	0.043868	0.040059	NA	NA	NA	1	intron	NA								ENSG00000183831	Closest gene	VTA	0.790187
																													ENSG00000076321	Closest gene	VTA	0.719687
																													ENSG00000120334	Closest gene	VTA	0.645977
																													ENSG00000185278	Closest gene	VTA	0.776424
																													ENSG00000198797	Closest gene	VTA	0.980906
																													ENSG00000224968	Closest gene	VTA	NA
																													ENSG00000230623	Closest gene	VTA	NA
																													ENSG00000227854	Closest gene	VTA	NA
																													ENSG00000054282	Closest gene	VTA	0.990045
																													ENSG00000117020	Closest gene	VTA	0.99777
																													ENSG00000067082	Closest gene	VTA	0.936844
																													ENSG00000235020	Closest gene	VTA	NA
																													ENSG00000240291	Closest gene	VTA	NA
																													ENSG00000241058	Closest gene	VTA	0.905946
																													ENSG00000165997	Closest gene	VTA	0.834467
																													ENSG00000078114	Closest gene	VTA	0.938313
																													ENSG00000285551	Closest gene	VTA	NA
																													ENSG00000238280	Closest gene	VTA	NA
																													ENSG00000224851	Closest gene	VTA	NA
																													ENSG00000254594	Closest gene	VTA	NA
																													ENSG00000207252	Closest gene	VTA	NA
																													ENSG00000169519	Closest gene	VTA	0.916717
																													ENSG00000248990	Closest gene	VTA	NA
																													ENSG00000157613	Closest gene	VTA	0.443997
																													ENSG00000149091	Closest gene	VTA	0.982375
																													ENSG00000110497	Closest gene	VTA	0.960398
																													ENSG00000285658	Closest gene	VTA	NA
																													ENSG00000180423	Closest gene	VTA	0.558995
																													ENSG00000175224	Closest gene	VTA	0.938095
																													ENSG00000156599	Closest gene	VTA	0.803895
																													ENSG00000156603	Closest gene	VTA	0.796714
																													ENSG00000254462	Closest gene	VTA	NA
																													ENSG00000254732	Closest gene	VTA	NA
																													ENSG00000173327	Closest gene	VTA	0.827177
																													ENSG00000197136	Closest gene	VTA	0.748735
																													ENSG00000213445	Closest gene	VTA	0.685307
																													ENSG00000173039	Closest gene	VTA	0.923244
																													ENSG00000285533	Closest gene	VTA	NA
																													ENSG00000239356	Closest gene	VTA	NA
																													ENSG00000214659	Closest gene	VTA	NA
																													ENSG00000255557	Closest gene	VTA	NA
																													ENSG00000254470	Closest gene	VTA	0.842518
																													ENSG00000254747	Closest gene	VTA	NA
																													ENSG00000023171	Closest gene	VTA	0.960072
																													ENSG00000019102	Closest gene	VTA	0.904205
																													ENSG00000149564	Closest gene	VTA	0.989828
																													ENSG00000250073	Closest gene	VTA	NA
																													ENSG00000120458	Closest gene	VTA	0.812109
																													ENSG00000120451	Closest gene	VTA	0.858021
																													ENSG00000242673	Closest gene	VTA	NA
																													ENSG00000183715	Closest gene	VTA	0.998531
																													ENSG00000149328	Closest gene	VTA	0.60915
																													ENSG00000109956	Closest gene	VTA	0.9765
																													ENSG00000255545	Closest gene	VTA	NA
																													ENSG00000254989	Closest gene	VTA	NA
																													ENSG00000285640	Closest gene	VTA	NA
																													ENSG00000255344	Closest gene	VTA	NA
																													ENSG00000251226	Closest gene	VTA	NA
																													ENSG00000151067	Closest gene	VTA	0.999946
																													ENSG00000256025	Closest gene	VTA	NA
																													ENSG00000256721	Closest gene	VTA	NA
																													ENSG00000133687	Closest gene	VTA	0.980199
																													ENSG00000257237	Closest gene	VTA	NA
																													ENSG00000258144	Closest gene	VTA	NA
																													ENSG00000270718	Closest gene	VTA	NA
																													ENSG00000110881	Closest gene	VTA	0.92542
																													ENSG00000050405	Closest gene	VTA	0.62672
																													ENSG00000166886	Closest gene	VTA	0.986727
																													ENSG00000179912	Closest gene	VTA	0.984823
																													ENSG00000257991	Closest gene	VTA	NA
																													ENSG00000226982	Closest gene	VTA	NA
																													ENSG00000270344	Closest gene	VTA	NA
																													ENSG00000258224	Closest gene	VTA	NA
																													ENSG00000216306	Closest gene	VTA	NA
																													ENSG00000257703	Closest gene	VTA	NA
																													ENSG00000179088	Closest gene	VTA	0.693086
																													ENSG00000198431	Closest gene	VTA	0.698308
																													ENSG00000075035	Closest gene	VTA	0.965512
																													ENSG00000174437	Closest gene	VTA	0.978894
																													ENSG00000250091	Closest gene	VTA	0.654355
																													ENSG00000119242	Closest gene	VTA	0.667138
																													ENSG00000274874	Closest gene	VTA	NA
																													ENSG00000133107	Closest gene	VTA	0.996627
																													ENSG00000120686	Closest gene	VTA	0.671164
																													ENSG00000120658	Closest gene	VTA	0.995703
																													ENSG00000228319	Closest gene	VTA	NA
																													ENSG00000118946	Closest gene	VTA	0.98553
																													ENSG00000202422	Closest gene	VTA	NA
																													ENSG00000277448	Closest gene	VTA	NA
																													ENSG00000232954	Closest gene	VTA	NA
																													ENSG00000214335	Closest gene	VTA	NA
																													ENSG00000139746	Closest gene	VTA	0.974596
																													ENSG00000227354	Closest gene	VTA	NA
																													ENSG00000258028	Closest gene	VTA	NA
																													ENSG00000286040	Closest gene	VTA	NA
																													ENSG00000184304	Closest gene	VTA	0.989447
																													ENSG00000151320	Closest gene	VTA	0.970897
																													ENSG00000266869	Closest gene	VTA	NA
																													ENSG00000182732	Closest gene	VTA	0.993527
																													ENSG00000258923	Closest gene	VTA	NA
																													ENSG00000259012	Closest gene	VTA	NA
																													ENSG00000100664	Closest gene	VTA	0.973454
																													ENSG00000088808	Closest gene	VTA	0.898765
																													ENSG00000258735	Closest gene	VTA	NA
																													ENSG00000137843	Closest gene	VTA	0.955992
																													ENSG00000205771	Closest gene	VTA	NA
																													ENSG00000167004	Closest gene	VTA	0.816406
																													ENSG00000140264	Closest gene	VTA	0.721155
																													ENSG00000140259	Closest gene	VTA	0.699233
																													ENSG00000171877	Closest gene	VTA	0.995267
																													ENSG00000259616	Closest gene	VTA	NA
																													ENSG00000169684	Closest gene	VTA	0.975902
																													ENSG00000080644	Closest gene	VTA	0.993581
																													ENSG00000117971	Closest gene	VTA	0.980253
																													ENSG00000214575	Closest gene	VTA	0.85269
																													ENSG00000259462	Closest gene	VTA	NA
																													ENSG00000103723	Closest gene	VTA	0.976174
																													ENSG00000197696	Closest gene	VTA	0.795082
																													ENSG00000140612	Closest gene	VTA	0.919382
																													ENSG00000285667	Closest gene	VTA	NA
																													ENSG00000166716	Closest gene	VTA	0.800468
																													ENSG00000136383	Closest gene	VTA	0.66518
																													ENSG00000140526	Closest gene	VTA	0.877985
																													ENSG00000259948	Closest gene	VTA	NA
																													ENSG00000140522	Closest gene	VTA	0.76005
																													ENSG00000140525	Closest gene	VTA	0.623728
																													ENSG00000140521	Closest gene	VTA	0.883207
																													ENSG00000279708	Closest gene	VTA	NA
																													ENSG00000255571	Closest gene	VTA	NA
																													ENSG00000140564	Closest gene	VTA	0.984551
																													ENSG00000103423	Closest gene	VTA	0.86036
																													ENSG00000103415	Closest gene	VTA	0.877931
																													ENSG00000183454	Closest gene	VTA	0.998096
																													ENSG00000262267	Closest gene	VTA	NA
																													ENSG00000149932	Closest gene	VTA	0.876081
																													ENSG00000149930	Closest gene	VTA	0.967796
																													ENSG00000169592	Closest gene	VTA	0.906272
																													ENSG00000149927	Closest gene	VTA	0.957134
																													ENSG00000103034	Closest gene	VTA	0.959745
																													ENSG00000103037	Closest gene	VTA	0.878148
																													ENSG00000125107	Closest gene	VTA	0.960888
																													ENSG00000249961	Closest gene	VTA	0.476799
																													ENSG00000159593	Closest gene	VTA	0.62226
																													ENSG00000166589	Closest gene	VTA	0.584834
																													ENSG00000166592	Closest gene	VTA	0.856933
																													ENSG00000167522	Closest gene	VTA	0.974542
																													ENSG00000197912	Closest gene	VTA	0.724365
																													ENSG00000187741	Closest gene	VTA	0.857314
																													ENSG00000222019	Closest gene	VTA	NA
																													ENSG00000108953	Closest gene	VTA	0.998586
																													ENSG00000006740	Closest gene	VTA	0.942284
																													ENSG00000280168	Closest gene	VTA	NA
																													ENSG00000072134	Closest gene	VTA	0.983082
																													ENSG00000261033	Closest gene	VTA	NA
																													ENSG00000128487	Closest gene	VTA	0.867269
																													ENSG00000120071	Closest gene	VTA	0.98776
																													ENSG00000153944	Closest gene	VTA	0.992874
																													ENSG00000228979	Closest gene	VTA	NA
																													ENSG00000159640	Closest gene	VTA	0.936463
																													ENSG00000264587	Closest gene	VTA	NA
																													ENSG00000187323	Closest gene	VTA	0.998477
																													ENSG00000267712	Closest gene	VTA	NA
																													ENSG00000265995	Closest gene	VTA	NA
																													ENSG00000267780	Closest gene	VTA	NA
																													ENSG00000178342	Closest gene	VTA	0.960942
																													ENSG00000104885	Closest gene	VTA	0.966654
																													ENSG00000104897	Closest gene	VTA	0.715008
																													ENSG00000130167	Closest gene	VTA	0.677093
																													ENSG00000197933	Closest gene	VTA	0.371104
																													ENSG00000129933	Closest gene	VTA	0.903715
																													ENSG00000167491	Closest gene	VTA	0.921667
																													ENSG00000160161	Closest gene	VTA	0.882283
																													ENSG00000205138	Closest gene	VTA	0.730457
																													ENSG00000161277	Closest gene	VTA	0.32171
																													ENSG00000075702	Closest gene	VTA	0.577327
																													ENSG00000126461	Closest gene	VTA	0.917968
																													ENSG00000126456	Closest gene	VTA	0.863733
																													ENSG00000126453	Closest gene	VTA	0.863189
																													ENSG00000131409	Closest gene	VTA	0.966708
																													ENSG00000127903	Closest gene	VTA	0.576728
																													ENSG00000286125	Closest gene	VTA	NA
																													ENSG00000225619	Closest gene	VTA	NA
																													ENSG00000228999	Closest gene	VTA	NA
																													ENSG00000234207	Closest gene	VTA	NA
																													ENSG00000171174	Closest gene	VTA	0.753196
																													ENSG00000158019	Closest gene	VTA	0.741065
																													ENSG00000115808	Closest gene	VTA	0.951749
																													ENSG00000008869	Closest gene	VTA	0.844802
																													ENSG00000115825	Closest gene	VTA	0.851221
																													ENSG00000207364	Closest gene	VTA	NA
																													ENSG00000285925	Closest gene	VTA	NA
																													ENSG00000115828	Closest gene	VTA	0.761029
																													ENSG00000055813	Closest gene	VTA	0.959963
																													ENSG00000231570	Closest gene	VTA	NA
																													ENSG00000271615	Closest gene	VTA	NA
																													ENSG00000028116	Closest gene	VTA	0.990861
																													ENSG00000115392	Closest gene	VTA	0.991242
																													ENSG00000271955	Closest gene	VTA	NA
																													ENSG00000228590	Closest gene	VTA	NA
																													ENSG00000135638	Closest gene	VTA	0.938476
																													ENSG00000144040	Closest gene	VTA	0.9833
																													ENSG00000116127	Closest gene	VTA	0.884622
																													ENSG00000233107	Closest gene	VTA	NA
																													ENSG00000163126	Closest gene	VTA	0.695806
																													ENSG00000275094	Closest gene	VTA	NA
																													ENSG00000270748	Closest gene	VTA	NA
																													ENSG00000188383	Closest gene	VTA	NA
																													ENSG00000115073	Closest gene	VTA	0.882718
																													ENSG00000075568	Closest gene	VTA	0.679541
																													ENSG00000233955	Closest gene	VTA	NA
																													ENSG00000169554	Closest gene	VTA	0.99951
																													ENSG00000286225	Closest gene	VTA	NA
																													ENSG00000230991	Closest gene	VTA	NA
																													ENSG00000223197	Closest gene	VTA	NA
																													ENSG00000144355	Closest gene	VTA	0.988468
																													ENSG00000236651	Closest gene	VTA	NA
																													ENSG00000138430	Closest gene	VTA	0.94348
																													ENSG00000237804	Closest gene	VTA	NA
																													ENSG00000170396	Closest gene	VTA	0.998314
																													ENSG00000232658	Closest gene	VTA	NA
																													ENSG00000115524	Closest gene	VTA	0.938857
																													ENSG00000206836	Closest gene	VTA	NA
																													ENSG00000144381	Closest gene	VTA	0.968884
																													ENSG00000115541	Closest gene	VTA	0.880487
																													ENSG00000270757	Closest gene	VTA	NA
																													ENSG00000115540	Closest gene	VTA	0.907958
																													ENSG00000274629	Closest gene	VTA	NA
																													ENSG00000036257	Closest gene	VTA	0.98281
																													ENSG00000277965	Closest gene	VTA	NA
																													ENSG00000101438	Closest gene	VTA	0.978132
																													ENSG00000101445	Closest gene	VTA	0.991514
																													ENSG00000124212	Closest gene	VTA	0.945765
																													ENSG00000180530	Closest gene	VTA	0.909808
																													ENSG00000236471	Closest gene	VTA	NA
																													ENSG00000224924	Closest gene	VTA	NA
																													ENSG00000100346	Closest gene	VTA	0.995811
																													ENSG00000100299	Closest gene	VTA	0.947832
																													ENSG00000212569	Closest gene	VTA	NA
																													ENSG00000229271	Closest gene	VTA	NA
																													ENSG00000154822	Closest gene	VTA	0.99097
																													ENSG00000131374	Closest gene	VTA	0.987706
																													ENSG00000144642	Closest gene	VTA	0.982484
																													ENSG00000230067	Closest gene	VTA	NA
																													ENSG00000279727	Closest gene	VTA	NA
																													ENSG00000281100	Closest gene	VTA	NA
																													ENSG00000168016	Closest gene	VTA	0.72393
																													ENSG00000189283	Closest gene	VTA	0.850949
																													ENSG00000285258	Closest gene	VTA	NA
																													ENSG00000163635	Closest gene	VTA	0.942991
																													ENSG00000285708	Closest gene	VTA	NA
																													ENSG00000273125	Closest gene	VTA	NA
																													ENSG00000114439	Closest gene	VTA	0.976119
																													ENSG00000240423	Closest gene	VTA	NA
																													ENSG00000114054	Closest gene	VTA	0.706196
																													ENSG00000118007	Closest gene	VTA	0.995594
																													ENSG00000240354	Closest gene	VTA	NA
																													ENSG00000231888	Closest gene	VTA	NA
																													ENSG00000177565	Closest gene	VTA	0.991949
																													ENSG00000231310	Closest gene	VTA	NA
																													ENSG00000185619	Closest gene	VTA	0.951205
																													ENSG00000249547	Closest gene	VTA	NA
																													ENSG00000251220	Closest gene	VTA	NA
																													ENSG00000250954	Closest gene	VTA	NA
																													ENSG00000156269	Closest gene	VTA	0.378719
																													ENSG00000251095	Closest gene	VTA	NA
																													ENSG00000145335	Closest gene	VTA	0.998042
																													ENSG00000138821	Closest gene	VTA	0.673339
																													ENSG00000164037	Closest gene	VTA	0.535821
																													ENSG00000164038	Closest gene	VTA	0.747103
																													ENSG00000236922	Closest gene	VTA	NA
																													ENSG00000229565	Closest gene	VTA	NA
																													ENSG00000164100	Closest gene	VTA	0.944514
																													ENSG00000137601	Closest gene	VTA	0.823152
																													ENSG00000109572	Closest gene	VTA	0.966872
																													ENSG00000249106	Closest gene	VTA	NA
																													ENSG00000150625	Closest gene	VTA	0.999293
																													ENSG00000237611	Closest gene	VTA	NA
																													ENSG00000285689	Closest gene	VTA	NA
																													ENSG00000248148	Closest gene	VTA	NA
																													ENSG00000164588	Closest gene	VTA	0.998912
																													ENSG00000145632	Closest gene	VTA	0.758962
																													ENSG00000130449	Closest gene	VTA	0.995485
																													ENSG00000251682	Closest gene	VTA	NA
																													ENSG00000164180	Closest gene	VTA	0.714192
																													ENSG00000247828	Closest gene	VTA	NA
																													ENSG00000206958	Closest gene	VTA	NA
																													ENSG00000250156	Closest gene	VTA	NA
																													ENSG00000271904	Closest gene	VTA	NA
																													ENSG00000081189	Closest gene	VTA	0.999565
																													ENSG00000248309	Closest gene	VTA	NA
																													ENSG00000250831	Closest gene	VTA	NA
																													ENSG00000250437	Closest gene	VTA	NA
																													ENSG00000286121	Closest gene	VTA	NA
																													ENSG00000184349	Closest gene	VTA	0.999075
																													ENSG00000112893	Closest gene	VTA	0.997389
																													ENSG00000112983	Closest gene	VTA	0.786161
																													ENSG00000146013	Closest gene	VTA	0.44465
																													ENSG00000158402	Closest gene	VTA	0.0826851
																													ENSG00000120709	Closest gene	VTA	0.89474
																													ENSG00000120733	Closest gene	VTA	0.864494
																													ENSG00000132563	Closest gene	VTA	0.938149
																													ENSG00000120705	Closest gene	VTA	0.968123
																													ENSG00000113013	Closest gene	VTA	0.974759
																													ENSG00000044115	Closest gene	VTA	0.77267
																													ENSG00000131508	Closest gene	VTA	0.952021
																													ENSG00000250635	Closest gene	VTA	NA
																													ENSG00000171604	Closest gene	VTA	0.98874
																													ENSG00000249526	Closest gene	VTA	NA
																													ENSG00000204970	Closest gene	VTA	0.784475
																													ENSG00000248383	Closest gene	VTA	0.615895
																													ENSG00000249484	Closest gene	VTA	NA
																													ENSG00000037749	Closest gene	VTA	0.900288
																													ENSG00000164574	Closest gene	VTA	0.916227
																													ENSG00000170624	Closest gene	VTA	0.997498
																													ENSG00000112659	Closest gene	VTA	0.884295
																													ENSG00000245261	Closest gene	VTA	NA
																													ENSG00000188107	Closest gene	VTA	0.975086
																													ENSG00000079841	Closest gene	VTA	0.996899
																													ENSG00000065609	Closest gene	VTA	0.983191
																													ENSG00000261038	Closest gene	VTA	NA
																													ENSG00000219941	Closest gene	VTA	NA
																													ENSG00000172461	Closest gene	VTA	0.977098
																													ENSG00000118689	Closest gene	VTA	0.979492
																													ENSG00000152894	Closest gene	VTA	0.975521
																													ENSG00000146416	Closest gene	VTA	0.811674
																													ENSG00000217648	Closest gene	VTA	NA
																													ENSG00000270655	Closest gene	VTA	NA
																													ENSG00000152822	Closest gene	VTA	0.958984
																													ENSG00000226739	Closest gene	VTA	NA
																													ENSG00000227455	Closest gene	VTA	NA
																													ENSG00000286192	Closest gene	VTA	NA
																													ENSG00000122584	Closest gene	VTA	0.976228
																													ENSG00000105866	Closest gene	VTA	0.900343
																													ENSG00000105926	Closest gene	VTA	0.858239
																													ENSG00000105928	Closest gene	VTA	0.830441
																													ENSG00000185274	Closest gene	VTA	0.993635
																													ENSG00000127955	Closest gene	VTA	0.914976
																													ENSG00000236610	Closest gene	VTA	NA
																													ENSG00000198822	Closest gene	VTA	0.998749
																													ENSG00000228393	Closest gene	VTA	NA
																													ENSG00000226965	Closest gene	VTA	NA
																													ENSG00000184903	Closest gene	VTA	0.979927
																													ENSG00000197157	Closest gene	VTA	0.989066
																													ENSG00000233263	Closest gene	VTA	NA
																													ENSG00000224865	Closest gene	VTA	NA
																													ENSG00000237821	Closest gene	VTA	NA
																													ENSG00000131558	Closest gene	VTA	0.986781
																													ENSG00000157680	Closest gene	VTA	0.995159
																													ENSG00000122778	Closest gene	VTA	0.924767
																													ENSG00000183117	Closest gene	VTA	0.897895
																													ENSG00000104765	Closest gene	VTA	0.906544
																													ENSG00000120899	Closest gene	VTA	0.991024
																													ENSG00000234770	Closest gene	VTA	NA
																													ENSG00000085788	Closest gene	VTA	0.824675
																													ENSG00000147535	Closest gene	VTA	0.937823
																													ENSG00000147548	Closest gene	VTA	0.95844
																													ENSG00000254898	Closest gene	VTA	NA
																													ENSG00000272092	Closest gene	VTA	NA
																													ENSG00000165046	Closest gene	VTA	0.848773
																													ENSG00000077782	Closest gene	VTA	0.975249
																													ENSG00000253413	Closest gene	VTA	NA
																													ENSG00000253723	Closest gene	VTA	NA
																													ENSG00000254377	Closest gene	VTA	NA
																													ENSG00000172817	Closest gene	VTA	0.780395
																													ENSG00000156103	Closest gene	VTA	0.994995
																													ENSG00000253553	Closest gene	VTA	NA
																													ENSG00000155090	Closest gene	VTA	0.980743
																													ENSG00000283959	Closest gene	VTA	NA
																													ENSG00000253107	Closest gene	VTA	NA
																													ENSG00000253122	Closest gene	VTA	NA
																													ENSG00000171045	Closest gene	VTA	0.720829
																													ENSG00000203499	Closest gene	VTA	NA
																													ENSG00000180900	Closest gene	VTA	0.959909
																													ENSG00000179950	Closest gene	VTA	0.790459
																													ENSG00000185189	Closest gene	VTA	0.964641
																													ENSG00000261150	Closest gene	VTA	NA
																													ENSG00000237137	Closest gene	VTA	NA
																													ENSG00000284418	Closest gene	VTA	NA
																													ENSG00000215283	Closest gene	VTA	NA
																													ENSG00000137075	Closest gene	VTA	0.942882
																													ENSG00000119121	Closest gene	VTA	0.822825
																													ENSG00000188938	Closest gene	VTA	0.802045
																													ENSG00000048828	Closest gene	VTA	0.924659
																													ENSG00000136828	Closest gene	VTA	0.730512
																													ENSG00000136859	Closest gene	VTA	0.477996
																													ENSG00000160563	Closest gene	VTA	0.867813
																													ENSG00000006744	Non 5'	RMTG	0.675896
																													ENSG00000041988	Non 5'	RMTG	0.856171
																													ENSG00000065000	Non 5'	RMTG	0.871621
																													ENSG00000112893	Non 5'	RMTG	0.997389
																													ENSG00000122490	Non 5'	RMTG	0.901376
																													ENSG00000135298	Non 5'	RMTG	0.999619
																													ENSG00000142599	Non 5'	RMTG	0.996954
																													ENSG00000149527	Non 5'	RMTG	0.991188
																													ENSG00000155096	Non 5'	RMTG	0.847359
																													ENSG00000172840	Non 5'	RMTG	0.58973
																													ENSG00000186487	Non 5'	RMTG	0.984877
																													ENSG00000198561	Non 5'	RMTG	0.79307
																													ENSG00000254377	Non 5'	RMTG	NA
																													ENSG00000101438	5'	RMTG	0.978132
																													ENSG00000109956	5'	RMTG	0.9765
																													ENSG00000163634	5'	RMTG	0.772072
																													ENSG00000164574	5'	RMTG	0.916227
																													ENSG00000166886	5'	RMTG	0.986727
																													ENSG00000167526	5'	RMTG	0.6914
																													ENSG00000176371	5'	RMTG	0.714573
																													ENSG00000177082	5'	RMTG	0.767285
																													ENSG00000197044	5'	RMTG	0.510145
																													ENSG00000253320	5'	RMTG	NA
																													ENSG00000253554	5'	RMTG	NA
																													ENSG00000204859	Closest gene	RMTG	0.761954
																													ENSG00000162413	Closest gene	RMTG	0.842409
																													ENSG00000116273	Closest gene	RMTG	0.926399
																													ENSG00000007923	Closest gene	RMTG	0.758037
																													ENSG00000228750	Closest gene	RMTG	NA
																													ENSG00000232912	Closest gene	RMTG	NA
																													ENSG00000180098	Closest gene	RMTG	0.698961
																													ENSG00000162419	Closest gene	RMTG	0.730131
																													ENSG00000116329	Closest gene	RMTG	0.987978
																													ENSG00000270927	Closest gene	RMTG	NA
																													ENSG00000233399	Closest gene	RMTG	NA
																													ENSG00000134698	Closest gene	RMTG	0.925257
																													ENSG00000092847	Closest gene	RMTG	0.978785
																													ENSG00000126070	Closest gene	RMTG	0.987597
																													ENSG00000271554	Closest gene	RMTG	NA
																													ENSG00000142949	Closest gene	RMTG	0.983409
																													ENSG00000066135	Closest gene	RMTG	0.915792
																													ENSG00000184588	Closest gene	RMTG	0.997552
																													ENSG00000172260	Closest gene	RMTG	0.999782
																													ENSG00000233973	Closest gene	RMTG	NA
																													ENSG00000223479	Closest gene	RMTG	NA
																													ENSG00000137970	Closest gene	RMTG	NA
																													ENSG00000223229	Closest gene	RMTG	NA
																													ENSG00000117569	Closest gene	RMTG	0.990644
																													ENSG00000188641	Closest gene	RMTG	0.999728
																													ENSG00000225206	Closest gene	RMTG	NA
																													ENSG00000233557	Closest gene	RMTG	NA
																													ENSG00000009307	Closest gene	RMTG	0.857858
																													ENSG00000052723	Closest gene	RMTG	0.540717
																													ENSG00000198765	Closest gene	RMTG	0.497362
																													ENSG00000134198	Closest gene	RMTG	0.508133
																													ENSG00000285184	Closest gene	RMTG	NA
																													ENSG00000136631	Closest gene	RMTG	0.902573
																													ENSG00000023902	Closest gene	RMTG	0.960725
																													ENSG00000285554	Closest gene	RMTG	NA
																													ENSG00000231827	Closest gene	RMTG	NA
																													ENSG00000143614	Closest gene	RMTG	0.987869
																													ENSG00000223599	Closest gene	RMTG	NA
																													ENSG00000284738	Closest gene	RMTG	NA
																													ENSG00000198837	Closest gene	RMTG	0.894957
																													ENSG00000160741	Closest gene	RMTG	0.876462
																													ENSG00000183831	Closest gene	RMTG	0.790187
																													ENSG00000076321	Closest gene	RMTG	0.719687
																													ENSG00000120334	Closest gene	RMTG	0.645977
																													ENSG00000185278	Closest gene	RMTG	0.776424
																													ENSG00000198797	Closest gene	RMTG	0.980906
																													ENSG00000224968	Closest gene	RMTG	NA
																													ENSG00000230623	Closest gene	RMTG	NA
																													ENSG00000227854	Closest gene	RMTG	NA
																													ENSG00000054282	Closest gene	RMTG	0.990045
																													ENSG00000117020	Closest gene	RMTG	0.99777
																													ENSG00000067082	Closest gene	RMTG	0.936844
																													ENSG00000235020	Closest gene	RMTG	NA
																													ENSG00000165995	Closest gene	RMTG	0.999674
																													ENSG00000240291	Closest gene	RMTG	NA
																													ENSG00000241058	Closest gene	RMTG	0.905946
																													ENSG00000165997	Closest gene	RMTG	0.834467
																													ENSG00000078114	Closest gene	RMTG	0.938313
																													ENSG00000285551	Closest gene	RMTG	NA
																													ENSG00000238280	Closest gene	RMTG	NA
																													ENSG00000224851	Closest gene	RMTG	NA
																													ENSG00000254594	Closest gene	RMTG	NA
																													ENSG00000207252	Closest gene	RMTG	NA
																													ENSG00000169519	Closest gene	RMTG	0.916717
																													ENSG00000248990	Closest gene	RMTG	NA
																													ENSG00000157613	Closest gene	RMTG	0.443997
																													ENSG00000149091	Closest gene	RMTG	0.982375
																													ENSG00000110497	Closest gene	RMTG	0.960398
																													ENSG00000285658	Closest gene	RMTG	NA
																													ENSG00000180423	Closest gene	RMTG	0.558995
																													ENSG00000175224	Closest gene	RMTG	0.938095
																													ENSG00000156599	Closest gene	RMTG	0.803895
																													ENSG00000156603	Closest gene	RMTG	0.796714
																													ENSG00000254462	Closest gene	RMTG	NA
																													ENSG00000254732	Closest gene	RMTG	NA
																													ENSG00000173327	Closest gene	RMTG	0.827177
																													ENSG00000197136	Closest gene	RMTG	0.748735
																													ENSG00000213445	Closest gene	RMTG	0.685307
																													ENSG00000173039	Closest gene	RMTG	0.923244
																													ENSG00000285533	Closest gene	RMTG	NA
																													ENSG00000239356	Closest gene	RMTG	NA
																													ENSG00000214659	Closest gene	RMTG	NA
																													ENSG00000255557	Closest gene	RMTG	NA
																													ENSG00000254470	Closest gene	RMTG	0.842518
																													ENSG00000254747	Closest gene	RMTG	NA
																													ENSG00000023171	Closest gene	RMTG	0.960072
																													ENSG00000154146	Closest gene	RMTG	0.99728
																													ENSG00000019102	Closest gene	RMTG	0.904205
																													ENSG00000149564	Closest gene	RMTG	0.989828
																													ENSG00000250073	Closest gene	RMTG	NA
																													ENSG00000120458	Closest gene	RMTG	0.812109
																													ENSG00000120451	Closest gene	RMTG	0.858021
																													ENSG00000242673	Closest gene	RMTG	NA
																													ENSG00000183715	Closest gene	RMTG	0.998531
																													ENSG00000149328	Closest gene	RMTG	0.60915
																													ENSG00000255545	Closest gene	RMTG	NA
																													ENSG00000254989	Closest gene	RMTG	NA
																													ENSG00000285640	Closest gene	RMTG	NA
																													ENSG00000255344	Closest gene	RMTG	NA
																													ENSG00000251226	Closest gene	RMTG	NA
																													ENSG00000151067	Closest gene	RMTG	0.999946
																													ENSG00000256025	Closest gene	RMTG	NA
																													ENSG00000256721	Closest gene	RMTG	NA
																													ENSG00000133687	Closest gene	RMTG	0.980199
																													ENSG00000257237	Closest gene	RMTG	NA
																													ENSG00000258144	Closest gene	RMTG	NA
																													ENSG00000270718	Closest gene	RMTG	NA
																													ENSG00000110881	Closest gene	RMTG	0.92542
																													ENSG00000050405	Closest gene	RMTG	0.62672
																													ENSG00000179912	Closest gene	RMTG	0.984823
																													ENSG00000257991	Closest gene	RMTG	NA
																													ENSG00000139323	Closest gene	RMTG	0.735136
																													ENSG00000226982	Closest gene	RMTG	NA
																													ENSG00000270344	Closest gene	RMTG	NA
																													ENSG00000258224	Closest gene	RMTG	NA
																													ENSG00000216306	Closest gene	RMTG	NA
																													ENSG00000257703	Closest gene	RMTG	NA
																													ENSG00000179088	Closest gene	RMTG	0.693086
																													ENSG00000198431	Closest gene	RMTG	0.698308
																													ENSG00000075035	Closest gene	RMTG	0.965512
																													ENSG00000174437	Closest gene	RMTG	0.978894
																													ENSG00000250091	Closest gene	RMTG	0.654355
																													ENSG00000119242	Closest gene	RMTG	0.667138
																													ENSG00000274874	Closest gene	RMTG	NA
																													ENSG00000133107	Closest gene	RMTG	0.996627
																													ENSG00000120686	Closest gene	RMTG	0.671164
																													ENSG00000120658	Closest gene	RMTG	0.995703
																													ENSG00000228319	Closest gene	RMTG	NA
																													ENSG00000118946	Closest gene	RMTG	0.98553
																													ENSG00000202422	Closest gene	RMTG	NA
																													ENSG00000277448	Closest gene	RMTG	NA
																													ENSG00000232954	Closest gene	RMTG	NA
																													ENSG00000214335	Closest gene	RMTG	NA
																													ENSG00000139746	Closest gene	RMTG	0.974596
																													ENSG00000227354	Closest gene	RMTG	NA
																													ENSG00000258028	Closest gene	RMTG	NA
																													ENSG00000286040	Closest gene	RMTG	NA
																													ENSG00000184304	Closest gene	RMTG	0.989447
																													ENSG00000151320	Closest gene	RMTG	0.970897
																													ENSG00000266869	Closest gene	RMTG	NA
																													ENSG00000182732	Closest gene	RMTG	0.993527
																													ENSG00000258923	Closest gene	RMTG	NA
																													ENSG00000259012	Closest gene	RMTG	NA
																													ENSG00000127152	Closest gene	RMTG	0.997824
																													ENSG00000100664	Closest gene	RMTG	0.973454
																													ENSG00000088808	Closest gene	RMTG	0.898765
																													ENSG00000258735	Closest gene	RMTG	NA
																													ENSG00000137843	Closest gene	RMTG	0.955992
																													ENSG00000205771	Closest gene	RMTG	NA
																													ENSG00000167004	Closest gene	RMTG	0.816406
																													ENSG00000140264	Closest gene	RMTG	0.721155
																													ENSG00000140259	Closest gene	RMTG	0.699233
																													ENSG00000171877	Closest gene	RMTG	0.995267
																													ENSG00000259616	Closest gene	RMTG	NA
																													ENSG00000169684	Closest gene	RMTG	0.975902
																													ENSG00000080644	Closest gene	RMTG	0.993581
																													ENSG00000117971	Closest gene	RMTG	0.980253
																													ENSG00000214575	Closest gene	RMTG	0.85269
																													ENSG00000259462	Closest gene	RMTG	NA
																													ENSG00000103723	Closest gene	RMTG	0.976174
																													ENSG00000197696	Closest gene	RMTG	0.795082
																													ENSG00000140612	Closest gene	RMTG	0.919382
																													ENSG00000285667	Closest gene	RMTG	NA
																													ENSG00000166716	Closest gene	RMTG	0.800468
																													ENSG00000136383	Closest gene	RMTG	0.66518
																													ENSG00000140526	Closest gene	RMTG	0.877985
																													ENSG00000259948	Closest gene	RMTG	NA
																													ENSG00000140522	Closest gene	RMTG	0.76005
																													ENSG00000140525	Closest gene	RMTG	0.623728
																													ENSG00000140521	Closest gene	RMTG	0.883207
																													ENSG00000279708	Closest gene	RMTG	NA
																													ENSG00000255571	Closest gene	RMTG	NA
																													ENSG00000140564	Closest gene	RMTG	0.984551
																													ENSG00000103423	Closest gene	RMTG	0.86036
																													ENSG00000103415	Closest gene	RMTG	0.877931
																													ENSG00000183454	Closest gene	RMTG	0.998096
																													ENSG00000262267	Closest gene	RMTG	NA
																													ENSG00000149932	Closest gene	RMTG	0.876081
																													ENSG00000149930	Closest gene	RMTG	0.967796
																													ENSG00000169592	Closest gene	RMTG	0.906272
																													ENSG00000149927	Closest gene	RMTG	0.957134
																													ENSG00000103034	Closest gene	RMTG	0.959745
																													ENSG00000103037	Closest gene	RMTG	0.878148
																													ENSG00000125107	Closest gene	RMTG	0.960888
																													ENSG00000249961	Closest gene	RMTG	0.476799
																													ENSG00000159593	Closest gene	RMTG	0.62226
																													ENSG00000166589	Closest gene	RMTG	0.584834
																													ENSG00000166592	Closest gene	RMTG	0.856933
																													ENSG00000167522	Closest gene	RMTG	0.974542
																													ENSG00000197912	Closest gene	RMTG	0.724365
																													ENSG00000187741	Closest gene	RMTG	0.857314
																													ENSG00000222019	Closest gene	RMTG	NA
																													ENSG00000108953	Closest gene	RMTG	0.998586
																													ENSG00000070366	Closest gene	RMTG	0.959365
																													ENSG00000006740	Closest gene	RMTG	0.942284
																													ENSG00000280168	Closest gene	RMTG	NA
																													ENSG00000072134	Closest gene	RMTG	0.983082
																													ENSG00000261033	Closest gene	RMTG	NA
																													ENSG00000128487	Closest gene	RMTG	0.867269
																													ENSG00000120071	Closest gene	RMTG	0.98776
																													ENSG00000153944	Closest gene	RMTG	0.992874
																													ENSG00000228979	Closest gene	RMTG	NA
																													ENSG00000159640	Closest gene	RMTG	0.936463
																													ENSG00000264587	Closest gene	RMTG	NA
																													ENSG00000187323	Closest gene	RMTG	0.998477
																													ENSG00000267712	Closest gene	RMTG	NA
																													ENSG00000265995	Closest gene	RMTG	NA
																													ENSG00000267780	Closest gene	RMTG	NA
																													ENSG00000178342	Closest gene	RMTG	0.960942
																													ENSG00000104885	Closest gene	RMTG	0.966654
																													ENSG00000104897	Closest gene	RMTG	0.715008
																													ENSG00000130167	Closest gene	RMTG	0.677093
																													ENSG00000197933	Closest gene	RMTG	0.371104
																													ENSG00000129933	Closest gene	RMTG	0.903715
																													ENSG00000167491	Closest gene	RMTG	0.921667
																													ENSG00000160161	Closest gene	RMTG	0.882283
																													ENSG00000205138	Closest gene	RMTG	0.730457
																													ENSG00000161277	Closest gene	RMTG	0.32171
																													ENSG00000075702	Closest gene	RMTG	0.577327
																													ENSG00000126461	Closest gene	RMTG	0.917968
																													ENSG00000126456	Closest gene	RMTG	0.863733
																													ENSG00000126453	Closest gene	RMTG	0.863189
																													ENSG00000131409	Closest gene	RMTG	0.966708
																													ENSG00000127903	Closest gene	RMTG	0.576728
																													ENSG00000286125	Closest gene	RMTG	NA
																													ENSG00000225619	Closest gene	RMTG	NA
																													ENSG00000228999	Closest gene	RMTG	NA
																													ENSG00000234207	Closest gene	RMTG	NA
																													ENSG00000171174	Closest gene	RMTG	0.753196
																													ENSG00000158019	Closest gene	RMTG	0.741065
																													ENSG00000115808	Closest gene	RMTG	0.951749
																													ENSG00000008869	Closest gene	RMTG	0.844802
																													ENSG00000115825	Closest gene	RMTG	0.851221
																													ENSG00000207364	Closest gene	RMTG	NA
																													ENSG00000285925	Closest gene	RMTG	NA
																													ENSG00000115828	Closest gene	RMTG	0.761029
																													ENSG00000055813	Closest gene	RMTG	0.959963
																													ENSG00000231570	Closest gene	RMTG	NA
																													ENSG00000271615	Closest gene	RMTG	NA
																													ENSG00000028116	Closest gene	RMTG	0.990861
																													ENSG00000115392	Closest gene	RMTG	0.991242
																													ENSG00000271955	Closest gene	RMTG	NA
																													ENSG00000228590	Closest gene	RMTG	NA
																													ENSG00000135638	Closest gene	RMTG	0.938476
																													ENSG00000144040	Closest gene	RMTG	0.9833
																													ENSG00000116127	Closest gene	RMTG	0.884622
																													ENSG00000233107	Closest gene	RMTG	NA
																													ENSG00000163126	Closest gene	RMTG	0.695806
																													ENSG00000275094	Closest gene	RMTG	NA
																													ENSG00000270748	Closest gene	RMTG	NA
																													ENSG00000188383	Closest gene	RMTG	NA
																													ENSG00000115073	Closest gene	RMTG	0.882718
																													ENSG00000075568	Closest gene	RMTG	0.679541
																													ENSG00000233955	Closest gene	RMTG	NA
																													ENSG00000169554	Closest gene	RMTG	0.99951
																													ENSG00000286225	Closest gene	RMTG	NA
																													ENSG00000230991	Closest gene	RMTG	NA
																													ENSG00000223197	Closest gene	RMTG	NA
																													ENSG00000144355	Closest gene	RMTG	0.988468
																													ENSG00000236651	Closest gene	RMTG	NA
																													ENSG00000138430	Closest gene	RMTG	0.94348
																													ENSG00000237804	Closest gene	RMTG	NA
																													ENSG00000170396	Closest gene	RMTG	0.998314
																													ENSG00000232658	Closest gene	RMTG	NA
																													ENSG00000115524	Closest gene	RMTG	0.938857
																													ENSG00000206836	Closest gene	RMTG	NA
																													ENSG00000144381	Closest gene	RMTG	0.968884
																													ENSG00000115541	Closest gene	RMTG	0.880487
																													ENSG00000270757	Closest gene	RMTG	NA
																													ENSG00000115540	Closest gene	RMTG	0.907958
																													ENSG00000274629	Closest gene	RMTG	NA
																													ENSG00000036257	Closest gene	RMTG	0.98281
																													ENSG00000277965	Closest gene	RMTG	NA
																													ENSG00000101445	Closest gene	RMTG	0.991514
																													ENSG00000158445	Closest gene	RMTG	0.987924
																													ENSG00000124212	Closest gene	RMTG	0.945765
																													ENSG00000180530	Closest gene	RMTG	0.909808
																													ENSG00000236471	Closest gene	RMTG	NA
																													ENSG00000224924	Closest gene	RMTG	NA
																													ENSG00000100346	Closest gene	RMTG	0.995811
																													ENSG00000100299	Closest gene	RMTG	0.947832
																													ENSG00000212569	Closest gene	RMTG	NA
																													ENSG00000144619	Closest gene	RMTG	0.99146
																													ENSG00000229271	Closest gene	RMTG	NA
																													ENSG00000154822	Closest gene	RMTG	0.99097
																													ENSG00000131374	Closest gene	RMTG	0.987706
																													ENSG00000144642	Closest gene	RMTG	0.982484
																													ENSG00000230067	Closest gene	RMTG	NA
																													ENSG00000279727	Closest gene	RMTG	NA
																													ENSG00000281100	Closest gene	RMTG	NA
																													ENSG00000168016	Closest gene	RMTG	0.72393
																													ENSG00000189283	Closest gene	RMTG	0.850949
																													ENSG00000285258	Closest gene	RMTG	NA
																													ENSG00000163635	Closest gene	RMTG	0.942991
																													ENSG00000285708	Closest gene	RMTG	NA
																													ENSG00000273125	Closest gene	RMTG	NA
																													ENSG00000114439	Closest gene	RMTG	0.976119
																													ENSG00000240423	Closest gene	RMTG	NA
																													ENSG00000114054	Closest gene	RMTG	0.706196
																													ENSG00000118007	Closest gene	RMTG	0.995594
																													ENSG00000240354	Closest gene	RMTG	NA
																													ENSG00000231888	Closest gene	RMTG	NA
																													ENSG00000177565	Closest gene	RMTG	0.991949
																													ENSG00000231310	Closest gene	RMTG	NA
																													ENSG00000185619	Closest gene	RMTG	0.951205
																													ENSG00000249547	Closest gene	RMTG	NA
																													ENSG00000251220	Closest gene	RMTG	NA
																													ENSG00000250954	Closest gene	RMTG	NA
																													ENSG00000156269	Closest gene	RMTG	0.378719
																													ENSG00000251095	Closest gene	RMTG	NA
																													ENSG00000145335	Closest gene	RMTG	0.998042
																													ENSG00000138821	Closest gene	RMTG	0.673339
																													ENSG00000164037	Closest gene	RMTG	0.535821
																													ENSG00000164038	Closest gene	RMTG	0.747103
																													ENSG00000236922	Closest gene	RMTG	NA
																													ENSG00000229565	Closest gene	RMTG	NA
																													ENSG00000164100	Closest gene	RMTG	0.944514
																													ENSG00000137601	Closest gene	RMTG	0.823152
																													ENSG00000109572	Closest gene	RMTG	0.966872
																													ENSG00000249106	Closest gene	RMTG	NA
																													ENSG00000150625	Closest gene	RMTG	0.999293
																													ENSG00000237611	Closest gene	RMTG	NA
																													ENSG00000285689	Closest gene	RMTG	NA
																													ENSG00000248148	Closest gene	RMTG	NA
																													ENSG00000164588	Closest gene	RMTG	0.998912
																													ENSG00000145632	Closest gene	RMTG	0.758962
																													ENSG00000130449	Closest gene	RMTG	0.995485
																													ENSG00000251682	Closest gene	RMTG	NA
																													ENSG00000164180	Closest gene	RMTG	0.714192
																													ENSG00000247828	Closest gene	RMTG	NA
																													ENSG00000206958	Closest gene	RMTG	NA
																													ENSG00000250156	Closest gene	RMTG	NA
																													ENSG00000271904	Closest gene	RMTG	NA
																													ENSG00000081189	Closest gene	RMTG	0.999565
																													ENSG00000248309	Closest gene	RMTG	NA
																													ENSG00000250831	Closest gene	RMTG	NA
																													ENSG00000250437	Closest gene	RMTG	NA
																													ENSG00000286121	Closest gene	RMTG	NA
																													ENSG00000184349	Closest gene	RMTG	0.999075
																													ENSG00000112983	Closest gene	RMTG	0.786161
																													ENSG00000146013	Closest gene	RMTG	0.44465
																													ENSG00000158402	Closest gene	RMTG	0.0826851
																													ENSG00000120709	Closest gene	RMTG	0.89474
																													ENSG00000120733	Closest gene	RMTG	0.864494
																													ENSG00000132563	Closest gene	RMTG	0.938149
																													ENSG00000120705	Closest gene	RMTG	0.968123
																													ENSG00000113013	Closest gene	RMTG	0.974759
																													ENSG00000044115	Closest gene	RMTG	0.77267
																													ENSG00000131508	Closest gene	RMTG	0.952021
																													ENSG00000250635	Closest gene	RMTG	NA
																													ENSG00000171604	Closest gene	RMTG	0.98874
																													ENSG00000249526	Closest gene	RMTG	NA
																													ENSG00000204970	Closest gene	RMTG	0.784475
																													ENSG00000248383	Closest gene	RMTG	0.615895
																													ENSG00000249484	Closest gene	RMTG	NA
																													ENSG00000037749	Closest gene	RMTG	0.900288
																													ENSG00000170624	Closest gene	RMTG	0.997498
																													ENSG00000112659	Closest gene	RMTG	0.884295
																													ENSG00000245261	Closest gene	RMTG	NA
																													ENSG00000188107	Closest gene	RMTG	0.975086
																													ENSG00000079841	Closest gene	RMTG	0.996899
																													ENSG00000065609	Closest gene	RMTG	0.983191
																													ENSG00000261038	Closest gene	RMTG	NA
																													ENSG00000219941	Closest gene	RMTG	NA
																													ENSG00000172461	Closest gene	RMTG	0.977098
																													ENSG00000118689	Closest gene	RMTG	0.979492
																													ENSG00000152894	Closest gene	RMTG	0.975521
																													ENSG00000146416	Closest gene	RMTG	0.811674
																													ENSG00000217648	Closest gene	RMTG	NA
																													ENSG00000270655	Closest gene	RMTG	NA
																													ENSG00000152822	Closest gene	RMTG	0.958984
																													ENSG00000226739	Closest gene	RMTG	NA
																													ENSG00000227455	Closest gene	RMTG	NA
																													ENSG00000286192	Closest gene	RMTG	NA
																													ENSG00000122584	Closest gene	RMTG	0.976228
																													ENSG00000105866	Closest gene	RMTG	0.900343
																													ENSG00000105926	Closest gene	RMTG	0.858239
																													ENSG00000105928	Closest gene	RMTG	0.830441
																													ENSG00000185274	Closest gene	RMTG	0.993635
																													ENSG00000183166	Closest gene	RMTG	0.997661
																													ENSG00000127955	Closest gene	RMTG	0.914976
																													ENSG00000236610	Closest gene	RMTG	NA
																													ENSG00000198822	Closest gene	RMTG	0.998749
																													ENSG00000228393	Closest gene	RMTG	NA
																													ENSG00000226965	Closest gene	RMTG	NA
																													ENSG00000184903	Closest gene	RMTG	0.979927
																													ENSG00000197157	Closest gene	RMTG	0.989066
																													ENSG00000128594	Closest gene	RMTG	0.982429
																													ENSG00000233263	Closest gene	RMTG	NA
																													ENSG00000224865	Closest gene	RMTG	NA
																													ENSG00000237821	Closest gene	RMTG	NA
																													ENSG00000131558	Closest gene	RMTG	0.986781
																													ENSG00000157680	Closest gene	RMTG	0.995159
																													ENSG00000122778	Closest gene	RMTG	0.924767
																													ENSG00000183117	Closest gene	RMTG	0.897895
																													ENSG00000104765	Closest gene	RMTG	0.906544
																													ENSG00000120899	Closest gene	RMTG	0.991024
																													ENSG00000120903	Closest gene	RMTG	0.898221
																													ENSG00000234770	Closest gene	RMTG	NA
																													ENSG00000085788	Closest gene	RMTG	0.824675
																													ENSG00000147535	Closest gene	RMTG	0.937823
																													ENSG00000147548	Closest gene	RMTG	0.95844
																													ENSG00000254898	Closest gene	RMTG	NA
																													ENSG00000272092	Closest gene	RMTG	NA
																													ENSG00000165046	Closest gene	RMTG	0.848773
																													ENSG00000077782	Closest gene	RMTG	0.975249
																													ENSG00000253413	Closest gene	RMTG	NA
																													ENSG00000253723	Closest gene	RMTG	NA
																													ENSG00000172817	Closest gene	RMTG	0.780395
																													ENSG00000156103	Closest gene	RMTG	0.994995
																													ENSG00000253553	Closest gene	RMTG	NA
																													ENSG00000155090	Closest gene	RMTG	0.980743
																													ENSG00000283959	Closest gene	RMTG	NA
																													ENSG00000253107	Closest gene	RMTG	NA
																													ENSG00000253122	Closest gene	RMTG	NA
																													ENSG00000171045	Closest gene	RMTG	0.720829
																													ENSG00000203499	Closest gene	RMTG	NA
																													ENSG00000180900	Closest gene	RMTG	0.959909
																													ENSG00000179950	Closest gene	RMTG	0.790459
																													ENSG00000185189	Closest gene	RMTG	0.964641
																													ENSG00000261150	Closest gene	RMTG	NA
																													ENSG00000237137	Closest gene	RMTG	NA
																													ENSG00000284418	Closest gene	RMTG	NA
																													ENSG00000215283	Closest gene	RMTG	NA
																													ENSG00000137075	Closest gene	RMTG	0.942882
																													ENSG00000119121	Closest gene	RMTG	0.822825
																													ENSG00000188938	Closest gene	RMTG	0.802045
																													ENSG00000048828	Closest gene	RMTG	0.924659
																													ENSG00000136928	Closest gene	RMTG	0.971332
																													ENSG00000136828	Closest gene	RMTG	0.730512
																													ENSG00000136859	Closest gene	RMTG	0.477996
																													ENSG00000160563	Closest gene	RMTG	0.867813
																													ENSG00000041988	Non 5'	NEC	0.856171
																													ENSG00000065609	Non 5'	NEC	0.983191
																													ENSG00000075035	Non 5'	NEC	0.965512
																													ENSG00000122490	Non 5'	NEC	0.901376
																													ENSG00000128487	Non 5'	NEC	0.867269
																													ENSG00000135298	Non 5'	NEC	0.999619
																													ENSG00000136928	Non 5'	NEC	0.971332
																													ENSG00000142599	Non 5'	NEC	0.996954
																													ENSG00000165995	Non 5'	NEC	0.999674
																													ENSG00000166888	Non 5'	NEC	0.86308
																													ENSG00000167491	Non 5'	NEC	0.921667
																													ENSG00000169554	Non 5'	NEC	0.99951
																													ENSG00000172840	Non 5'	NEC	0.58973
																													ENSG00000186487	Non 5'	NEC	0.984877
																													ENSG00000187741	Non 5'	NEC	0.857314
																													ENSG00000198561	Non 5'	NEC	0.79307
																													ENSG00000214575	Non 5'	NEC	0.85269
																													ENSG00000254377	Non 5'	NEC	NA
																													ENSG00000255571	Non 5'	NEC	NA
																													ENSG00000104765	5'	NEC	0.906544
																													ENSG00000127152	5'	NEC	0.997824
																													ENSG00000140612	5'	NEC	0.919382
																													ENSG00000145632	5'	NEC	0.758962
																													ENSG00000154146	5'	NEC	0.99728
																													ENSG00000158445	5'	NEC	0.987924
																													ENSG00000167526	5'	NEC	0.6914
																													ENSG00000177082	5'	NEC	0.767285
																													ENSG00000197044	5'	NEC	0.510145
																													ENSG00000225206	5'	NEC	NA
																													ENSG00000149527	Closest gene	NEC	0.991188
																													ENSG00000204859	Closest gene	NEC	0.761954
																													ENSG00000162413	Closest gene	NEC	0.842409
																													ENSG00000116273	Closest gene	NEC	0.926399
																													ENSG00000007923	Closest gene	NEC	0.758037
																													ENSG00000228750	Closest gene	NEC	NA
																													ENSG00000232912	Closest gene	NEC	NA
																													ENSG00000180098	Closest gene	NEC	0.698961
																													ENSG00000162419	Closest gene	NEC	0.730131
																													ENSG00000116329	Closest gene	NEC	0.987978
																													ENSG00000270927	Closest gene	NEC	NA
																													ENSG00000233399	Closest gene	NEC	NA
																													ENSG00000134698	Closest gene	NEC	0.925257
																													ENSG00000092847	Closest gene	NEC	0.978785
																													ENSG00000126070	Closest gene	NEC	0.987597
																													ENSG00000271554	Closest gene	NEC	NA
																													ENSG00000142949	Closest gene	NEC	0.983409
																													ENSG00000066135	Closest gene	NEC	0.915792
																													ENSG00000184588	Closest gene	NEC	0.997552
																													ENSG00000172260	Closest gene	NEC	0.999782
																													ENSG00000233973	Closest gene	NEC	NA
																													ENSG00000223479	Closest gene	NEC	NA
																													ENSG00000137970	Closest gene	NEC	NA
																													ENSG00000223229	Closest gene	NEC	NA
																													ENSG00000117569	Closest gene	NEC	0.990644
																													ENSG00000188641	Closest gene	NEC	0.999728
																													ENSG00000233557	Closest gene	NEC	NA
																													ENSG00000009307	Closest gene	NEC	0.857858
																													ENSG00000052723	Closest gene	NEC	0.540717
																													ENSG00000198765	Closest gene	NEC	0.497362
																													ENSG00000134198	Closest gene	NEC	0.508133
																													ENSG00000285184	Closest gene	NEC	NA
																													ENSG00000136631	Closest gene	NEC	0.902573
																													ENSG00000023902	Closest gene	NEC	0.960725
																													ENSG00000285554	Closest gene	NEC	NA
																													ENSG00000231827	Closest gene	NEC	NA
																													ENSG00000143614	Closest gene	NEC	0.987869
																													ENSG00000223599	Closest gene	NEC	NA
																													ENSG00000284738	Closest gene	NEC	NA
																													ENSG00000198837	Closest gene	NEC	0.894957
																													ENSG00000160741	Closest gene	NEC	0.876462
																													ENSG00000183831	Closest gene	NEC	0.790187
																													ENSG00000076321	Closest gene	NEC	0.719687
																													ENSG00000120334	Closest gene	NEC	0.645977
																													ENSG00000185278	Closest gene	NEC	0.776424
																													ENSG00000198797	Closest gene	NEC	0.980906
																													ENSG00000224968	Closest gene	NEC	NA
																													ENSG00000230623	Closest gene	NEC	NA
																													ENSG00000227854	Closest gene	NEC	NA
																													ENSG00000054282	Closest gene	NEC	0.990045
																													ENSG00000117020	Closest gene	NEC	0.99777
																													ENSG00000067082	Closest gene	NEC	0.936844
																													ENSG00000235020	Closest gene	NEC	NA
																													ENSG00000240291	Closest gene	NEC	NA
																													ENSG00000241058	Closest gene	NEC	0.905946
																													ENSG00000165997	Closest gene	NEC	0.834467
																													ENSG00000078114	Closest gene	NEC	0.938313
																													ENSG00000285551	Closest gene	NEC	NA
																													ENSG00000238280	Closest gene	NEC	NA
																													ENSG00000224851	Closest gene	NEC	NA
																													ENSG00000254594	Closest gene	NEC	NA
																													ENSG00000207252	Closest gene	NEC	NA
																													ENSG00000169519	Closest gene	NEC	0.916717
																													ENSG00000248990	Closest gene	NEC	NA
																													ENSG00000157613	Closest gene	NEC	0.443997
																													ENSG00000149091	Closest gene	NEC	0.982375
																													ENSG00000110497	Closest gene	NEC	0.960398
																													ENSG00000285658	Closest gene	NEC	NA
																													ENSG00000180423	Closest gene	NEC	0.558995
																													ENSG00000175224	Closest gene	NEC	0.938095
																													ENSG00000156599	Closest gene	NEC	0.803895
																													ENSG00000156603	Closest gene	NEC	0.796714
																													ENSG00000254462	Closest gene	NEC	NA
																													ENSG00000254732	Closest gene	NEC	NA
																													ENSG00000173327	Closest gene	NEC	0.827177
																													ENSG00000197136	Closest gene	NEC	0.748735
																													ENSG00000213445	Closest gene	NEC	0.685307
																													ENSG00000173039	Closest gene	NEC	0.923244
																													ENSG00000285533	Closest gene	NEC	NA
																													ENSG00000239356	Closest gene	NEC	NA
																													ENSG00000214659	Closest gene	NEC	NA
																													ENSG00000255557	Closest gene	NEC	NA
																													ENSG00000254470	Closest gene	NEC	0.842518
																													ENSG00000254747	Closest gene	NEC	NA
																													ENSG00000023171	Closest gene	NEC	0.960072
																													ENSG00000019102	Closest gene	NEC	0.904205
																													ENSG00000149564	Closest gene	NEC	0.989828
																													ENSG00000250073	Closest gene	NEC	NA
																													ENSG00000120458	Closest gene	NEC	0.812109
																													ENSG00000120451	Closest gene	NEC	0.858021
																													ENSG00000242673	Closest gene	NEC	NA
																													ENSG00000183715	Closest gene	NEC	0.998531
																													ENSG00000149328	Closest gene	NEC	0.60915
																													ENSG00000109956	Closest gene	NEC	0.9765
																													ENSG00000255545	Closest gene	NEC	NA
																													ENSG00000254989	Closest gene	NEC	NA
																													ENSG00000285640	Closest gene	NEC	NA
																													ENSG00000255344	Closest gene	NEC	NA
																													ENSG00000251226	Closest gene	NEC	NA
																													ENSG00000151067	Closest gene	NEC	0.999946
																													ENSG00000256025	Closest gene	NEC	NA
																													ENSG00000256721	Closest gene	NEC	NA
																													ENSG00000133687	Closest gene	NEC	0.980199
																													ENSG00000257237	Closest gene	NEC	NA
																													ENSG00000258144	Closest gene	NEC	NA
																													ENSG00000270718	Closest gene	NEC	NA
																													ENSG00000110881	Closest gene	NEC	0.92542
																													ENSG00000050405	Closest gene	NEC	0.62672
																													ENSG00000166886	Closest gene	NEC	0.986727
																													ENSG00000179912	Closest gene	NEC	0.984823
																													ENSG00000257991	Closest gene	NEC	NA
																													ENSG00000139323	Closest gene	NEC	0.735136
																													ENSG00000226982	Closest gene	NEC	NA
																													ENSG00000270344	Closest gene	NEC	NA
																													ENSG00000258224	Closest gene	NEC	NA
																													ENSG00000216306	Closest gene	NEC	NA
																													ENSG00000257703	Closest gene	NEC	NA
																													ENSG00000179088	Closest gene	NEC	0.693086
																													ENSG00000198431	Closest gene	NEC	0.698308
																													ENSG00000174437	Closest gene	NEC	0.978894
																													ENSG00000250091	Closest gene	NEC	0.654355
																													ENSG00000119242	Closest gene	NEC	0.667138
																													ENSG00000274874	Closest gene	NEC	NA
																													ENSG00000133107	Closest gene	NEC	0.996627
																													ENSG00000120686	Closest gene	NEC	0.671164
																													ENSG00000120658	Closest gene	NEC	0.995703
																													ENSG00000228319	Closest gene	NEC	NA
																													ENSG00000118946	Closest gene	NEC	0.98553
																													ENSG00000202422	Closest gene	NEC	NA
																													ENSG00000277448	Closest gene	NEC	NA
																													ENSG00000232954	Closest gene	NEC	NA
																													ENSG00000214335	Closest gene	NEC	NA
																													ENSG00000139746	Closest gene	NEC	0.974596
																													ENSG00000227354	Closest gene	NEC	NA
																													ENSG00000258028	Closest gene	NEC	NA
																													ENSG00000286040	Closest gene	NEC	NA
																													ENSG00000184304	Closest gene	NEC	0.989447
																													ENSG00000151320	Closest gene	NEC	0.970897
																													ENSG00000266869	Closest gene	NEC	NA
																													ENSG00000182732	Closest gene	NEC	0.993527
																													ENSG00000258923	Closest gene	NEC	NA
																													ENSG00000259012	Closest gene	NEC	NA
																													ENSG00000100664	Closest gene	NEC	0.973454
																													ENSG00000088808	Closest gene	NEC	0.898765
																													ENSG00000258735	Closest gene	NEC	NA
																													ENSG00000137843	Closest gene	NEC	0.955992
																													ENSG00000205771	Closest gene	NEC	NA
																													ENSG00000167004	Closest gene	NEC	0.816406
																													ENSG00000140264	Closest gene	NEC	0.721155
																													ENSG00000140259	Closest gene	NEC	0.699233
																													ENSG00000171877	Closest gene	NEC	0.995267
																													ENSG00000259616	Closest gene	NEC	NA
																													ENSG00000169684	Closest gene	NEC	0.975902
																													ENSG00000080644	Closest gene	NEC	0.993581
																													ENSG00000117971	Closest gene	NEC	0.980253
																													ENSG00000259462	Closest gene	NEC	NA
																													ENSG00000103723	Closest gene	NEC	0.976174
																													ENSG00000176371	Closest gene	NEC	0.714573
																													ENSG00000197696	Closest gene	NEC	0.795082
																													ENSG00000285667	Closest gene	NEC	NA
																													ENSG00000166716	Closest gene	NEC	0.800468
																													ENSG00000136383	Closest gene	NEC	0.66518
																													ENSG00000140526	Closest gene	NEC	0.877985
																													ENSG00000259948	Closest gene	NEC	NA
																													ENSG00000140522	Closest gene	NEC	0.76005
																													ENSG00000140525	Closest gene	NEC	0.623728
																													ENSG00000140521	Closest gene	NEC	0.883207
																													ENSG00000279708	Closest gene	NEC	NA
																													ENSG00000140564	Closest gene	NEC	0.984551
																													ENSG00000103423	Closest gene	NEC	0.86036
																													ENSG00000103415	Closest gene	NEC	0.877931
																													ENSG00000183454	Closest gene	NEC	0.998096
																													ENSG00000262267	Closest gene	NEC	NA
																													ENSG00000149932	Closest gene	NEC	0.876081
																													ENSG00000149930	Closest gene	NEC	0.967796
																													ENSG00000169592	Closest gene	NEC	0.906272
																													ENSG00000149927	Closest gene	NEC	0.957134
																													ENSG00000103034	Closest gene	NEC	0.959745
																													ENSG00000103037	Closest gene	NEC	0.878148
																													ENSG00000125107	Closest gene	NEC	0.960888
																													ENSG00000249961	Closest gene	NEC	0.476799
																													ENSG00000159593	Closest gene	NEC	0.62226
																													ENSG00000166589	Closest gene	NEC	0.584834
																													ENSG00000166592	Closest gene	NEC	0.856933
																													ENSG00000167522	Closest gene	NEC	0.974542
																													ENSG00000197912	Closest gene	NEC	0.724365
																													ENSG00000222019	Closest gene	NEC	NA
																													ENSG00000108953	Closest gene	NEC	0.998586
																													ENSG00000070366	Closest gene	NEC	0.959365
																													ENSG00000006740	Closest gene	NEC	0.942284
																													ENSG00000280168	Closest gene	NEC	NA
																													ENSG00000006744	Closest gene	NEC	0.675896
																													ENSG00000072134	Closest gene	NEC	0.983082
																													ENSG00000261033	Closest gene	NEC	NA
																													ENSG00000120071	Closest gene	NEC	0.98776
																													ENSG00000153944	Closest gene	NEC	0.992874
																													ENSG00000228979	Closest gene	NEC	NA
																													ENSG00000159640	Closest gene	NEC	0.936463
																													ENSG00000264587	Closest gene	NEC	NA
																													ENSG00000187323	Closest gene	NEC	0.998477
																													ENSG00000267712	Closest gene	NEC	NA
																													ENSG00000265995	Closest gene	NEC	NA
																													ENSG00000267780	Closest gene	NEC	NA
																													ENSG00000178342	Closest gene	NEC	0.960942
																													ENSG00000065000	Closest gene	NEC	0.871621
																													ENSG00000104885	Closest gene	NEC	0.966654
																													ENSG00000104897	Closest gene	NEC	0.715008
																													ENSG00000130167	Closest gene	NEC	0.677093
																													ENSG00000197933	Closest gene	NEC	0.371104
																													ENSG00000129933	Closest gene	NEC	0.903715
																													ENSG00000160161	Closest gene	NEC	0.882283
																													ENSG00000205138	Closest gene	NEC	0.730457
																													ENSG00000161277	Closest gene	NEC	0.32171
																													ENSG00000075702	Closest gene	NEC	0.577327
																													ENSG00000126461	Closest gene	NEC	0.917968
																													ENSG00000126456	Closest gene	NEC	0.863733
																													ENSG00000126453	Closest gene	NEC	0.863189
																													ENSG00000131409	Closest gene	NEC	0.966708
																													ENSG00000127903	Closest gene	NEC	0.576728
																													ENSG00000286125	Closest gene	NEC	NA
																													ENSG00000225619	Closest gene	NEC	NA
																													ENSG00000228999	Closest gene	NEC	NA
																													ENSG00000234207	Closest gene	NEC	NA
																													ENSG00000171174	Closest gene	NEC	0.753196
																													ENSG00000158019	Closest gene	NEC	0.741065
																													ENSG00000115808	Closest gene	NEC	0.951749
																													ENSG00000008869	Closest gene	NEC	0.844802
																													ENSG00000115825	Closest gene	NEC	0.851221
																													ENSG00000207364	Closest gene	NEC	NA
																													ENSG00000285925	Closest gene	NEC	NA
																													ENSG00000115828	Closest gene	NEC	0.761029
																													ENSG00000055813	Closest gene	NEC	0.959963
																													ENSG00000231570	Closest gene	NEC	NA
																													ENSG00000271615	Closest gene	NEC	NA
																													ENSG00000028116	Closest gene	NEC	0.990861
																													ENSG00000115392	Closest gene	NEC	0.991242
																													ENSG00000271955	Closest gene	NEC	NA
																													ENSG00000228590	Closest gene	NEC	NA
																													ENSG00000135638	Closest gene	NEC	0.938476
																													ENSG00000144040	Closest gene	NEC	0.9833
																													ENSG00000116127	Closest gene	NEC	0.884622
																													ENSG00000233107	Closest gene	NEC	NA
																													ENSG00000163126	Closest gene	NEC	0.695806
																													ENSG00000275094	Closest gene	NEC	NA
																													ENSG00000270748	Closest gene	NEC	NA
																													ENSG00000188383	Closest gene	NEC	NA
																													ENSG00000115073	Closest gene	NEC	0.882718
																													ENSG00000075568	Closest gene	NEC	0.679541
																													ENSG00000233955	Closest gene	NEC	NA
																													ENSG00000286225	Closest gene	NEC	NA
																													ENSG00000230991	Closest gene	NEC	NA
																													ENSG00000223197	Closest gene	NEC	NA
																													ENSG00000144355	Closest gene	NEC	0.988468
																													ENSG00000236651	Closest gene	NEC	NA
																													ENSG00000138430	Closest gene	NEC	0.94348
																													ENSG00000237804	Closest gene	NEC	NA
																													ENSG00000170396	Closest gene	NEC	0.998314
																													ENSG00000232658	Closest gene	NEC	NA
																													ENSG00000115524	Closest gene	NEC	0.938857
																													ENSG00000206836	Closest gene	NEC	NA
																													ENSG00000144381	Closest gene	NEC	0.968884
																													ENSG00000115541	Closest gene	NEC	0.880487
																													ENSG00000270757	Closest gene	NEC	NA
																													ENSG00000115540	Closest gene	NEC	0.907958
																													ENSG00000274629	Closest gene	NEC	NA
																													ENSG00000036257	Closest gene	NEC	0.98281
																													ENSG00000277965	Closest gene	NEC	NA
																													ENSG00000101438	Closest gene	NEC	0.978132
																													ENSG00000101445	Closest gene	NEC	0.991514
																													ENSG00000124212	Closest gene	NEC	0.945765
																													ENSG00000180530	Closest gene	NEC	0.909808
																													ENSG00000236471	Closest gene	NEC	NA
																													ENSG00000224924	Closest gene	NEC	NA
																													ENSG00000100346	Closest gene	NEC	0.995811
																													ENSG00000100299	Closest gene	NEC	0.947832
																													ENSG00000212569	Closest gene	NEC	NA
																													ENSG00000144619	Closest gene	NEC	0.99146
																													ENSG00000229271	Closest gene	NEC	NA
																													ENSG00000154822	Closest gene	NEC	0.99097
																													ENSG00000131374	Closest gene	NEC	0.987706
																													ENSG00000144642	Closest gene	NEC	0.982484
																													ENSG00000230067	Closest gene	NEC	NA
																													ENSG00000279727	Closest gene	NEC	NA
																													ENSG00000281100	Closest gene	NEC	NA
																													ENSG00000168016	Closest gene	NEC	0.72393
																													ENSG00000189283	Closest gene	NEC	0.850949
																													ENSG00000163634	Closest gene	NEC	0.772072
																													ENSG00000285258	Closest gene	NEC	NA
																													ENSG00000163635	Closest gene	NEC	0.942991
																													ENSG00000285708	Closest gene	NEC	NA
																													ENSG00000273125	Closest gene	NEC	NA
																													ENSG00000114439	Closest gene	NEC	0.976119
																													ENSG00000240423	Closest gene	NEC	NA
																													ENSG00000114054	Closest gene	NEC	0.706196
																													ENSG00000118007	Closest gene	NEC	0.995594
																													ENSG00000240354	Closest gene	NEC	NA
																													ENSG00000231888	Closest gene	NEC	NA
																													ENSG00000177565	Closest gene	NEC	0.991949
																													ENSG00000231310	Closest gene	NEC	NA
																													ENSG00000185619	Closest gene	NEC	0.951205
																													ENSG00000249547	Closest gene	NEC	NA
																													ENSG00000251220	Closest gene	NEC	NA
																													ENSG00000250954	Closest gene	NEC	NA
																													ENSG00000156269	Closest gene	NEC	0.378719
																													ENSG00000251095	Closest gene	NEC	NA
																													ENSG00000145335	Closest gene	NEC	0.998042
																													ENSG00000138821	Closest gene	NEC	0.673339
																													ENSG00000164037	Closest gene	NEC	0.535821
																													ENSG00000164038	Closest gene	NEC	0.747103
																													ENSG00000236922	Closest gene	NEC	NA
																													ENSG00000229565	Closest gene	NEC	NA
																													ENSG00000164100	Closest gene	NEC	0.944514
																													ENSG00000137601	Closest gene	NEC	0.823152
																													ENSG00000109572	Closest gene	NEC	0.966872
																													ENSG00000249106	Closest gene	NEC	NA
																													ENSG00000150625	Closest gene	NEC	0.999293
																													ENSG00000237611	Closest gene	NEC	NA
																													ENSG00000285689	Closest gene	NEC	NA
																													ENSG00000248148	Closest gene	NEC	NA
																													ENSG00000164588	Closest gene	NEC	0.998912
																													ENSG00000130449	Closest gene	NEC	0.995485
																													ENSG00000251682	Closest gene	NEC	NA
																													ENSG00000164180	Closest gene	NEC	0.714192
																													ENSG00000247828	Closest gene	NEC	NA
																													ENSG00000206958	Closest gene	NEC	NA
																													ENSG00000250156	Closest gene	NEC	NA
																													ENSG00000271904	Closest gene	NEC	NA
																													ENSG00000081189	Closest gene	NEC	0.999565
																													ENSG00000248309	Closest gene	NEC	NA
																													ENSG00000250831	Closest gene	NEC	NA
																													ENSG00000250437	Closest gene	NEC	NA
																													ENSG00000286121	Closest gene	NEC	NA
																													ENSG00000184349	Closest gene	NEC	0.999075
																													ENSG00000112893	Closest gene	NEC	0.997389
																													ENSG00000112983	Closest gene	NEC	0.786161
																													ENSG00000146013	Closest gene	NEC	0.44465
																													ENSG00000158402	Closest gene	NEC	0.0826851
																													ENSG00000120709	Closest gene	NEC	0.89474
																													ENSG00000120733	Closest gene	NEC	0.864494
																													ENSG00000132563	Closest gene	NEC	0.938149
																													ENSG00000120705	Closest gene	NEC	0.968123
																													ENSG00000113013	Closest gene	NEC	0.974759
																													ENSG00000044115	Closest gene	NEC	0.77267
																													ENSG00000131508	Closest gene	NEC	0.952021
																													ENSG00000250635	Closest gene	NEC	NA
																													ENSG00000171604	Closest gene	NEC	0.98874
																													ENSG00000249526	Closest gene	NEC	NA
																													ENSG00000204970	Closest gene	NEC	0.784475
																													ENSG00000248383	Closest gene	NEC	0.615895
																													ENSG00000249484	Closest gene	NEC	NA
																													ENSG00000037749	Closest gene	NEC	0.900288
																													ENSG00000164574	Closest gene	NEC	0.916227
																													ENSG00000170624	Closest gene	NEC	0.997498
																													ENSG00000112659	Closest gene	NEC	0.884295
																													ENSG00000245261	Closest gene	NEC	NA
																													ENSG00000188107	Closest gene	NEC	0.975086
																													ENSG00000079841	Closest gene	NEC	0.996899
																													ENSG00000261038	Closest gene	NEC	NA
																													ENSG00000219941	Closest gene	NEC	NA
																													ENSG00000172461	Closest gene	NEC	0.977098
																													ENSG00000118689	Closest gene	NEC	0.979492
																													ENSG00000152894	Closest gene	NEC	0.975521
																													ENSG00000146416	Closest gene	NEC	0.811674
																													ENSG00000217648	Closest gene	NEC	NA
																													ENSG00000270655	Closest gene	NEC	NA
																													ENSG00000152822	Closest gene	NEC	0.958984
																													ENSG00000226739	Closest gene	NEC	NA
																													ENSG00000227455	Closest gene	NEC	NA
																													ENSG00000286192	Closest gene	NEC	NA
																													ENSG00000122584	Closest gene	NEC	0.976228
																													ENSG00000105866	Closest gene	NEC	0.900343
																													ENSG00000105926	Closest gene	NEC	0.858239
																													ENSG00000105928	Closest gene	NEC	0.830441
																													ENSG00000185274	Closest gene	NEC	0.993635
																													ENSG00000183166	Closest gene	NEC	0.997661
																													ENSG00000127955	Closest gene	NEC	0.914976
																													ENSG00000236610	Closest gene	NEC	NA
																													ENSG00000198822	Closest gene	NEC	0.998749
																													ENSG00000228393	Closest gene	NEC	NA
																													ENSG00000226965	Closest gene	NEC	NA
																													ENSG00000184903	Closest gene	NEC	0.979927
																													ENSG00000197157	Closest gene	NEC	0.989066
																													ENSG00000128594	Closest gene	NEC	0.982429
																													ENSG00000233263	Closest gene	NEC	NA
																													ENSG00000224865	Closest gene	NEC	NA
																													ENSG00000237821	Closest gene	NEC	NA
																													ENSG00000131558	Closest gene	NEC	0.986781
																													ENSG00000157680	Closest gene	NEC	0.995159
																													ENSG00000122778	Closest gene	NEC	0.924767
																													ENSG00000183117	Closest gene	NEC	0.897895
																													ENSG00000120899	Closest gene	NEC	0.991024
																													ENSG00000120903	Closest gene	NEC	0.898221
																													ENSG00000234770	Closest gene	NEC	NA
																													ENSG00000085788	Closest gene	NEC	0.824675
																													ENSG00000147535	Closest gene	NEC	0.937823
																													ENSG00000147548	Closest gene	NEC	0.95844
																													ENSG00000254898	Closest gene	NEC	NA
																													ENSG00000272092	Closest gene	NEC	NA
																													ENSG00000165046	Closest gene	NEC	0.848773
																													ENSG00000077782	Closest gene	NEC	0.975249
																													ENSG00000253413	Closest gene	NEC	NA
																													ENSG00000253723	Closest gene	NEC	NA
																													ENSG00000172817	Closest gene	NEC	0.780395
																													ENSG00000156103	Closest gene	NEC	0.994995
																													ENSG00000253553	Closest gene	NEC	NA
																													ENSG00000155090	Closest gene	NEC	0.980743
																													ENSG00000283959	Closest gene	NEC	NA
																													ENSG00000253107	Closest gene	NEC	NA
																													ENSG00000253122	Closest gene	NEC	NA
																													ENSG00000171045	Closest gene	NEC	0.720829
																													ENSG00000203499	Closest gene	NEC	NA
																													ENSG00000180900	Closest gene	NEC	0.959909
																													ENSG00000179950	Closest gene	NEC	0.790459
																													ENSG00000185189	Closest gene	NEC	0.964641
																													ENSG00000261150	Closest gene	NEC	NA
																													ENSG00000237137	Closest gene	NEC	NA
																													ENSG00000284418	Closest gene	NEC	NA
																													ENSG00000215283	Closest gene	NEC	NA
																													ENSG00000137075	Closest gene	NEC	0.942882
																													ENSG00000119121	Closest gene	NEC	0.822825
																													ENSG00000188938	Closest gene	NEC	0.802045
																													ENSG00000048828	Closest gene	NEC	0.924659
																													ENSG00000136828	Closest gene	NEC	0.730512
																													ENSG00000136859	Closest gene	NEC	0.477996
																													ENSG00000160563	Closest gene	NEC	0.867813
																													ENSG00000006740	Non 5'	MDT	0.942284
																													ENSG00000006744	Non 5'	MDT	0.675896
																													ENSG00000041988	Non 5'	MDT	0.856171
																													ENSG00000103723	Non 5'	MDT	0.976174
																													ENSG00000120899	Non 5'	MDT	0.991024
																													ENSG00000120903	Non 5'	MDT	0.898221
																													ENSG00000135298	Non 5'	MDT	0.999619
																													ENSG00000139323	Non 5'	MDT	0.735136
																													ENSG00000142599	Non 5'	MDT	0.996954
																													ENSG00000144619	Non 5'	MDT	0.99146
																													ENSG00000183166	Non 5'	MDT	0.997661
																													ENSG00000186487	Non 5'	MDT	0.984877
																													ENSG00000198561	Non 5'	MDT	0.79307
																													ENSG00000254377	Non 5'	MDT	NA
																													ENSG00000140612	5'	MDT	0.919382
																													ENSG00000154146	5'	MDT	0.99728
																													ENSG00000156603	5'	MDT	0.796714
																													ENSG00000163634	5'	MDT	0.772072
																													ENSG00000166595	5'	MDT	0.589403
																													ENSG00000167526	5'	MDT	0.6914
																													ENSG00000176371	5'	MDT	0.714573
																													ENSG00000177082	5'	MDT	0.767285
																													ENSG00000197044	5'	MDT	0.510145
																													ENSG00000225206	5'	MDT	NA
																													ENSG00000253554	5'	MDT	NA
																													ENSG00000285258	5'	MDT	NA
																													ENSG00000149527	Closest gene	MDT	0.991188
																													ENSG00000204859	Closest gene	MDT	0.761954
																													ENSG00000162413	Closest gene	MDT	0.842409
																													ENSG00000116273	Closest gene	MDT	0.926399
																													ENSG00000007923	Closest gene	MDT	0.758037
																													ENSG00000228750	Closest gene	MDT	NA
																													ENSG00000232912	Closest gene	MDT	NA
																													ENSG00000180098	Closest gene	MDT	0.698961
																													ENSG00000162419	Closest gene	MDT	0.730131
																													ENSG00000116329	Closest gene	MDT	0.987978
																													ENSG00000270927	Closest gene	MDT	NA
																													ENSG00000233399	Closest gene	MDT	NA
																													ENSG00000134698	Closest gene	MDT	0.925257
																													ENSG00000092847	Closest gene	MDT	0.978785
																													ENSG00000126070	Closest gene	MDT	0.987597
																													ENSG00000271554	Closest gene	MDT	NA
																													ENSG00000142949	Closest gene	MDT	0.983409
																													ENSG00000066135	Closest gene	MDT	0.915792
																													ENSG00000184588	Closest gene	MDT	0.997552
																													ENSG00000172260	Closest gene	MDT	0.999782
																													ENSG00000233973	Closest gene	MDT	NA
																													ENSG00000223479	Closest gene	MDT	NA
																													ENSG00000137970	Closest gene	MDT	NA
																													ENSG00000223229	Closest gene	MDT	NA
																													ENSG00000117569	Closest gene	MDT	0.990644
																													ENSG00000188641	Closest gene	MDT	0.999728
																													ENSG00000233557	Closest gene	MDT	NA
																													ENSG00000009307	Closest gene	MDT	0.857858
																													ENSG00000052723	Closest gene	MDT	0.540717
																													ENSG00000198765	Closest gene	MDT	0.497362
																													ENSG00000134198	Closest gene	MDT	0.508133
																													ENSG00000285184	Closest gene	MDT	NA
																													ENSG00000136631	Closest gene	MDT	0.902573
																													ENSG00000023902	Closest gene	MDT	0.960725
																													ENSG00000285554	Closest gene	MDT	NA
																													ENSG00000231827	Closest gene	MDT	NA
																													ENSG00000143614	Closest gene	MDT	0.987869
																													ENSG00000223599	Closest gene	MDT	NA
																													ENSG00000284738	Closest gene	MDT	NA
																													ENSG00000198837	Closest gene	MDT	0.894957
																													ENSG00000160741	Closest gene	MDT	0.876462
																													ENSG00000183831	Closest gene	MDT	0.790187
																													ENSG00000076321	Closest gene	MDT	0.719687
																													ENSG00000120334	Closest gene	MDT	0.645977
																													ENSG00000185278	Closest gene	MDT	0.776424
																													ENSG00000198797	Closest gene	MDT	0.980906
																													ENSG00000224968	Closest gene	MDT	NA
																													ENSG00000230623	Closest gene	MDT	NA
																													ENSG00000227854	Closest gene	MDT	NA
																													ENSG00000054282	Closest gene	MDT	0.990045
																													ENSG00000117020	Closest gene	MDT	0.99777
																													ENSG00000067082	Closest gene	MDT	0.936844
																													ENSG00000235020	Closest gene	MDT	NA
																													ENSG00000165995	Closest gene	MDT	0.999674
																													ENSG00000240291	Closest gene	MDT	NA
																													ENSG00000241058	Closest gene	MDT	0.905946
																													ENSG00000165997	Closest gene	MDT	0.834467
																													ENSG00000078114	Closest gene	MDT	0.938313
																													ENSG00000285551	Closest gene	MDT	NA
																													ENSG00000238280	Closest gene	MDT	NA
																													ENSG00000224851	Closest gene	MDT	NA
																													ENSG00000254594	Closest gene	MDT	NA
																													ENSG00000207252	Closest gene	MDT	NA
																													ENSG00000169519	Closest gene	MDT	0.916717
																													ENSG00000248990	Closest gene	MDT	NA
																													ENSG00000157613	Closest gene	MDT	0.443997
																													ENSG00000149091	Closest gene	MDT	0.982375
																													ENSG00000110497	Closest gene	MDT	0.960398
																													ENSG00000285658	Closest gene	MDT	NA
																													ENSG00000180423	Closest gene	MDT	0.558995
																													ENSG00000175224	Closest gene	MDT	0.938095
																													ENSG00000156599	Closest gene	MDT	0.803895
																													ENSG00000254462	Closest gene	MDT	NA
																													ENSG00000254732	Closest gene	MDT	NA
																													ENSG00000173327	Closest gene	MDT	0.827177
																													ENSG00000197136	Closest gene	MDT	0.748735
																													ENSG00000213445	Closest gene	MDT	0.685307
																													ENSG00000173039	Closest gene	MDT	0.923244
																													ENSG00000285533	Closest gene	MDT	NA
																													ENSG00000239356	Closest gene	MDT	NA
																													ENSG00000214659	Closest gene	MDT	NA
																													ENSG00000255557	Closest gene	MDT	NA
																													ENSG00000254470	Closest gene	MDT	0.842518
																													ENSG00000254747	Closest gene	MDT	NA
																													ENSG00000023171	Closest gene	MDT	0.960072
																													ENSG00000019102	Closest gene	MDT	0.904205
																													ENSG00000149564	Closest gene	MDT	0.989828
																													ENSG00000250073	Closest gene	MDT	NA
																													ENSG00000120458	Closest gene	MDT	0.812109
																													ENSG00000120451	Closest gene	MDT	0.858021
																													ENSG00000242673	Closest gene	MDT	NA
																													ENSG00000183715	Closest gene	MDT	0.998531
																													ENSG00000149328	Closest gene	MDT	0.60915
																													ENSG00000109956	Closest gene	MDT	0.9765
																													ENSG00000255545	Closest gene	MDT	NA
																													ENSG00000254989	Closest gene	MDT	NA
																													ENSG00000285640	Closest gene	MDT	NA
																													ENSG00000255344	Closest gene	MDT	NA
																													ENSG00000251226	Closest gene	MDT	NA
																													ENSG00000151067	Closest gene	MDT	0.999946
																													ENSG00000256025	Closest gene	MDT	NA
																													ENSG00000256721	Closest gene	MDT	NA
																													ENSG00000133687	Closest gene	MDT	0.980199
																													ENSG00000257237	Closest gene	MDT	NA
																													ENSG00000258144	Closest gene	MDT	NA
																													ENSG00000270718	Closest gene	MDT	NA
																													ENSG00000110881	Closest gene	MDT	0.92542
																													ENSG00000050405	Closest gene	MDT	0.62672
																													ENSG00000166886	Closest gene	MDT	0.986727
																													ENSG00000179912	Closest gene	MDT	0.984823
																													ENSG00000257991	Closest gene	MDT	NA
																													ENSG00000226982	Closest gene	MDT	NA
																													ENSG00000270344	Closest gene	MDT	NA
																													ENSG00000258224	Closest gene	MDT	NA
																													ENSG00000216306	Closest gene	MDT	NA
																													ENSG00000257703	Closest gene	MDT	NA
																													ENSG00000179088	Closest gene	MDT	0.693086
																													ENSG00000198431	Closest gene	MDT	0.698308
																													ENSG00000075035	Closest gene	MDT	0.965512
																													ENSG00000174437	Closest gene	MDT	0.978894
																													ENSG00000250091	Closest gene	MDT	0.654355
																													ENSG00000119242	Closest gene	MDT	0.667138
																													ENSG00000274874	Closest gene	MDT	NA
																													ENSG00000133107	Closest gene	MDT	0.996627
																													ENSG00000120686	Closest gene	MDT	0.671164
																													ENSG00000120658	Closest gene	MDT	0.995703
																													ENSG00000228319	Closest gene	MDT	NA
																													ENSG00000118946	Closest gene	MDT	0.98553
																													ENSG00000202422	Closest gene	MDT	NA
																													ENSG00000277448	Closest gene	MDT	NA
																													ENSG00000232954	Closest gene	MDT	NA
																													ENSG00000214335	Closest gene	MDT	NA
																													ENSG00000139746	Closest gene	MDT	0.974596
																													ENSG00000227354	Closest gene	MDT	NA
																													ENSG00000258028	Closest gene	MDT	NA
																													ENSG00000286040	Closest gene	MDT	NA
																													ENSG00000184304	Closest gene	MDT	0.989447
																													ENSG00000151320	Closest gene	MDT	0.970897
																													ENSG00000266869	Closest gene	MDT	NA
																													ENSG00000182732	Closest gene	MDT	0.993527
																													ENSG00000258923	Closest gene	MDT	NA
																													ENSG00000259012	Closest gene	MDT	NA
																													ENSG00000127152	Closest gene	MDT	0.997824
																													ENSG00000100664	Closest gene	MDT	0.973454
																													ENSG00000088808	Closest gene	MDT	0.898765
																													ENSG00000258735	Closest gene	MDT	NA
																													ENSG00000137843	Closest gene	MDT	0.955992
																													ENSG00000205771	Closest gene	MDT	NA
																													ENSG00000167004	Closest gene	MDT	0.816406
																													ENSG00000140264	Closest gene	MDT	0.721155
																													ENSG00000140259	Closest gene	MDT	0.699233
																													ENSG00000171877	Closest gene	MDT	0.995267
																													ENSG00000259616	Closest gene	MDT	NA
																													ENSG00000169684	Closest gene	MDT	0.975902
																													ENSG00000080644	Closest gene	MDT	0.993581
																													ENSG00000117971	Closest gene	MDT	0.980253
																													ENSG00000214575	Closest gene	MDT	0.85269
																													ENSG00000259462	Closest gene	MDT	NA
																													ENSG00000197696	Closest gene	MDT	0.795082
																													ENSG00000285667	Closest gene	MDT	NA
																													ENSG00000166716	Closest gene	MDT	0.800468
																													ENSG00000136383	Closest gene	MDT	0.66518
																													ENSG00000140526	Closest gene	MDT	0.877985
																													ENSG00000259948	Closest gene	MDT	NA
																													ENSG00000140522	Closest gene	MDT	0.76005
																													ENSG00000140525	Closest gene	MDT	0.623728
																													ENSG00000140521	Closest gene	MDT	0.883207
																													ENSG00000279708	Closest gene	MDT	NA
																													ENSG00000255571	Closest gene	MDT	NA
																													ENSG00000140564	Closest gene	MDT	0.984551
																													ENSG00000103423	Closest gene	MDT	0.86036
																													ENSG00000103415	Closest gene	MDT	0.877931
																													ENSG00000183454	Closest gene	MDT	0.998096
																													ENSG00000262267	Closest gene	MDT	NA
																													ENSG00000149932	Closest gene	MDT	0.876081
																													ENSG00000149930	Closest gene	MDT	0.967796
																													ENSG00000169592	Closest gene	MDT	0.906272
																													ENSG00000149927	Closest gene	MDT	0.957134
																													ENSG00000103034	Closest gene	MDT	0.959745
																													ENSG00000103037	Closest gene	MDT	0.878148
																													ENSG00000125107	Closest gene	MDT	0.960888
																													ENSG00000249961	Closest gene	MDT	0.476799
																													ENSG00000159593	Closest gene	MDT	0.62226
																													ENSG00000172840	Closest gene	MDT	0.58973
																													ENSG00000166589	Closest gene	MDT	0.584834
																													ENSG00000166592	Closest gene	MDT	0.856933
																													ENSG00000167522	Closest gene	MDT	0.974542
																													ENSG00000197912	Closest gene	MDT	0.724365
																													ENSG00000187741	Closest gene	MDT	0.857314
																													ENSG00000222019	Closest gene	MDT	NA
																													ENSG00000108953	Closest gene	MDT	0.998586
																													ENSG00000070366	Closest gene	MDT	0.959365
																													ENSG00000280168	Closest gene	MDT	NA
																													ENSG00000072134	Closest gene	MDT	0.983082
																													ENSG00000261033	Closest gene	MDT	NA
																													ENSG00000128487	Closest gene	MDT	0.867269
																													ENSG00000120071	Closest gene	MDT	0.98776
																													ENSG00000153944	Closest gene	MDT	0.992874
																													ENSG00000228979	Closest gene	MDT	NA
																													ENSG00000159640	Closest gene	MDT	0.936463
																													ENSG00000264587	Closest gene	MDT	NA
																													ENSG00000187323	Closest gene	MDT	0.998477
																													ENSG00000267712	Closest gene	MDT	NA
																													ENSG00000265995	Closest gene	MDT	NA
																													ENSG00000267780	Closest gene	MDT	NA
																													ENSG00000178342	Closest gene	MDT	0.960942
																													ENSG00000122490	Closest gene	MDT	0.901376
																													ENSG00000065000	Closest gene	MDT	0.871621
																													ENSG00000104885	Closest gene	MDT	0.966654
																													ENSG00000104897	Closest gene	MDT	0.715008
																													ENSG00000130167	Closest gene	MDT	0.677093
																													ENSG00000197933	Closest gene	MDT	0.371104
																													ENSG00000129933	Closest gene	MDT	0.903715
																													ENSG00000167491	Closest gene	MDT	0.921667
																													ENSG00000160161	Closest gene	MDT	0.882283
																													ENSG00000205138	Closest gene	MDT	0.730457
																													ENSG00000161277	Closest gene	MDT	0.32171
																													ENSG00000075702	Closest gene	MDT	0.577327
																													ENSG00000126461	Closest gene	MDT	0.917968
																													ENSG00000126456	Closest gene	MDT	0.863733
																													ENSG00000126453	Closest gene	MDT	0.863189
																													ENSG00000131409	Closest gene	MDT	0.966708
																													ENSG00000127903	Closest gene	MDT	0.576728
																													ENSG00000286125	Closest gene	MDT	NA
																													ENSG00000225619	Closest gene	MDT	NA
																													ENSG00000228999	Closest gene	MDT	NA
																													ENSG00000234207	Closest gene	MDT	NA
																													ENSG00000171174	Closest gene	MDT	0.753196
																													ENSG00000158019	Closest gene	MDT	0.741065
																													ENSG00000115808	Closest gene	MDT	0.951749
																													ENSG00000008869	Closest gene	MDT	0.844802
																													ENSG00000115825	Closest gene	MDT	0.851221
																													ENSG00000207364	Closest gene	MDT	NA
																													ENSG00000285925	Closest gene	MDT	NA
																													ENSG00000115828	Closest gene	MDT	0.761029
																													ENSG00000055813	Closest gene	MDT	0.959963
																													ENSG00000231570	Closest gene	MDT	NA
																													ENSG00000271615	Closest gene	MDT	NA
																													ENSG00000028116	Closest gene	MDT	0.990861
																													ENSG00000115392	Closest gene	MDT	0.991242
																													ENSG00000271955	Closest gene	MDT	NA
																													ENSG00000228590	Closest gene	MDT	NA
																													ENSG00000135638	Closest gene	MDT	0.938476
																													ENSG00000144040	Closest gene	MDT	0.9833
																													ENSG00000116127	Closest gene	MDT	0.884622
																													ENSG00000233107	Closest gene	MDT	NA
																													ENSG00000163126	Closest gene	MDT	0.695806
																													ENSG00000275094	Closest gene	MDT	NA
																													ENSG00000270748	Closest gene	MDT	NA
																													ENSG00000188383	Closest gene	MDT	NA
																													ENSG00000115073	Closest gene	MDT	0.882718
																													ENSG00000075568	Closest gene	MDT	0.679541
																													ENSG00000233955	Closest gene	MDT	NA
																													ENSG00000169554	Closest gene	MDT	0.99951
																													ENSG00000286225	Closest gene	MDT	NA
																													ENSG00000230991	Closest gene	MDT	NA
																													ENSG00000223197	Closest gene	MDT	NA
																													ENSG00000144355	Closest gene	MDT	0.988468
																													ENSG00000236651	Closest gene	MDT	NA
																													ENSG00000138430	Closest gene	MDT	0.94348
																													ENSG00000237804	Closest gene	MDT	NA
																													ENSG00000170396	Closest gene	MDT	0.998314
																													ENSG00000232658	Closest gene	MDT	NA
																													ENSG00000115524	Closest gene	MDT	0.938857
																													ENSG00000206836	Closest gene	MDT	NA
																													ENSG00000144381	Closest gene	MDT	0.968884
																													ENSG00000115541	Closest gene	MDT	0.880487
																													ENSG00000270757	Closest gene	MDT	NA
																													ENSG00000115540	Closest gene	MDT	0.907958
																													ENSG00000274629	Closest gene	MDT	NA
																													ENSG00000036257	Closest gene	MDT	0.98281
																													ENSG00000277965	Closest gene	MDT	NA
																													ENSG00000101438	Closest gene	MDT	0.978132
																													ENSG00000101445	Closest gene	MDT	0.991514
																													ENSG00000158445	Closest gene	MDT	0.987924
																													ENSG00000124212	Closest gene	MDT	0.945765
																													ENSG00000180530	Closest gene	MDT	0.909808
																													ENSG00000236471	Closest gene	MDT	NA
																													ENSG00000224924	Closest gene	MDT	NA
																													ENSG00000100346	Closest gene	MDT	0.995811
																													ENSG00000100299	Closest gene	MDT	0.947832
																													ENSG00000212569	Closest gene	MDT	NA
																													ENSG00000229271	Closest gene	MDT	NA
																													ENSG00000154822	Closest gene	MDT	0.99097
																													ENSG00000131374	Closest gene	MDT	0.987706
																													ENSG00000144642	Closest gene	MDT	0.982484
																													ENSG00000230067	Closest gene	MDT	NA
																													ENSG00000279727	Closest gene	MDT	NA
																													ENSG00000281100	Closest gene	MDT	NA
																													ENSG00000168016	Closest gene	MDT	0.72393
																													ENSG00000189283	Closest gene	MDT	0.850949
																													ENSG00000163635	Closest gene	MDT	0.942991
																													ENSG00000285708	Closest gene	MDT	NA
																													ENSG00000273125	Closest gene	MDT	NA
																													ENSG00000114439	Closest gene	MDT	0.976119
																													ENSG00000240423	Closest gene	MDT	NA
																													ENSG00000114054	Closest gene	MDT	0.706196
																													ENSG00000118007	Closest gene	MDT	0.995594
																													ENSG00000240354	Closest gene	MDT	NA
																													ENSG00000231888	Closest gene	MDT	NA
																													ENSG00000177565	Closest gene	MDT	0.991949
																													ENSG00000231310	Closest gene	MDT	NA
																													ENSG00000185619	Closest gene	MDT	0.951205
																													ENSG00000249547	Closest gene	MDT	NA
																													ENSG00000251220	Closest gene	MDT	NA
																													ENSG00000250954	Closest gene	MDT	NA
																													ENSG00000156269	Closest gene	MDT	0.378719
																													ENSG00000251095	Closest gene	MDT	NA
																													ENSG00000145335	Closest gene	MDT	0.998042
																													ENSG00000138821	Closest gene	MDT	0.673339
																													ENSG00000164037	Closest gene	MDT	0.535821
																													ENSG00000164038	Closest gene	MDT	0.747103
																													ENSG00000236922	Closest gene	MDT	NA
																													ENSG00000229565	Closest gene	MDT	NA
																													ENSG00000164100	Closest gene	MDT	0.944514
																													ENSG00000137601	Closest gene	MDT	0.823152
																													ENSG00000109572	Closest gene	MDT	0.966872
																													ENSG00000249106	Closest gene	MDT	NA
																													ENSG00000150625	Closest gene	MDT	0.999293
																													ENSG00000237611	Closest gene	MDT	NA
																													ENSG00000285689	Closest gene	MDT	NA
																													ENSG00000248148	Closest gene	MDT	NA
																													ENSG00000164588	Closest gene	MDT	0.998912
																													ENSG00000145632	Closest gene	MDT	0.758962
																													ENSG00000130449	Closest gene	MDT	0.995485
																													ENSG00000251682	Closest gene	MDT	NA
																													ENSG00000164180	Closest gene	MDT	0.714192
																													ENSG00000247828	Closest gene	MDT	NA
																													ENSG00000206958	Closest gene	MDT	NA
																													ENSG00000250156	Closest gene	MDT	NA
																													ENSG00000271904	Closest gene	MDT	NA
																													ENSG00000081189	Closest gene	MDT	0.999565
																													ENSG00000248309	Closest gene	MDT	NA
																													ENSG00000250831	Closest gene	MDT	NA
																													ENSG00000250437	Closest gene	MDT	NA
																													ENSG00000286121	Closest gene	MDT	NA
																													ENSG00000184349	Closest gene	MDT	0.999075
																													ENSG00000112893	Closest gene	MDT	0.997389
																													ENSG00000112983	Closest gene	MDT	0.786161
																													ENSG00000146013	Closest gene	MDT	0.44465
																													ENSG00000158402	Closest gene	MDT	0.0826851
																													ENSG00000120709	Closest gene	MDT	0.89474
																													ENSG00000120733	Closest gene	MDT	0.864494
																													ENSG00000132563	Closest gene	MDT	0.938149
																													ENSG00000120705	Closest gene	MDT	0.968123
																													ENSG00000113013	Closest gene	MDT	0.974759
																													ENSG00000044115	Closest gene	MDT	0.77267
																													ENSG00000131508	Closest gene	MDT	0.952021
																													ENSG00000250635	Closest gene	MDT	NA
																													ENSG00000171604	Closest gene	MDT	0.98874
																													ENSG00000249526	Closest gene	MDT	NA
																													ENSG00000204970	Closest gene	MDT	0.784475
																													ENSG00000248383	Closest gene	MDT	0.615895
																													ENSG00000249484	Closest gene	MDT	NA
																													ENSG00000037749	Closest gene	MDT	0.900288
																													ENSG00000164574	Closest gene	MDT	0.916227
																													ENSG00000170624	Closest gene	MDT	0.997498
																													ENSG00000112659	Closest gene	MDT	0.884295
																													ENSG00000245261	Closest gene	MDT	NA
																													ENSG00000188107	Closest gene	MDT	0.975086
																													ENSG00000079841	Closest gene	MDT	0.996899
																													ENSG00000065609	Closest gene	MDT	0.983191
																													ENSG00000261038	Closest gene	MDT	NA
																													ENSG00000219941	Closest gene	MDT	NA
																													ENSG00000172461	Closest gene	MDT	0.977098
																													ENSG00000118689	Closest gene	MDT	0.979492
																													ENSG00000152894	Closest gene	MDT	0.975521
																													ENSG00000146416	Closest gene	MDT	0.811674
																													ENSG00000217648	Closest gene	MDT	NA
																													ENSG00000270655	Closest gene	MDT	NA
																													ENSG00000152822	Closest gene	MDT	0.958984
																													ENSG00000226739	Closest gene	MDT	NA
																													ENSG00000227455	Closest gene	MDT	NA
																													ENSG00000286192	Closest gene	MDT	NA
																													ENSG00000122584	Closest gene	MDT	0.976228
																													ENSG00000105866	Closest gene	MDT	0.900343
																													ENSG00000105926	Closest gene	MDT	0.858239
																													ENSG00000105928	Closest gene	MDT	0.830441
																													ENSG00000185274	Closest gene	MDT	0.993635
																													ENSG00000127955	Closest gene	MDT	0.914976
																													ENSG00000236610	Closest gene	MDT	NA
																													ENSG00000198822	Closest gene	MDT	0.998749
																													ENSG00000228393	Closest gene	MDT	NA
																													ENSG00000226965	Closest gene	MDT	NA
																													ENSG00000184903	Closest gene	MDT	0.979927
																													ENSG00000197157	Closest gene	MDT	0.989066
																													ENSG00000128594	Closest gene	MDT	0.982429
																													ENSG00000233263	Closest gene	MDT	NA
																													ENSG00000224865	Closest gene	MDT	NA
																													ENSG00000237821	Closest gene	MDT	NA
																													ENSG00000131558	Closest gene	MDT	0.986781
																													ENSG00000157680	Closest gene	MDT	0.995159
																													ENSG00000122778	Closest gene	MDT	0.924767
																													ENSG00000183117	Closest gene	MDT	0.897895
																													ENSG00000104765	Closest gene	MDT	0.906544
																													ENSG00000234770	Closest gene	MDT	NA
																													ENSG00000085788	Closest gene	MDT	0.824675
																													ENSG00000147535	Closest gene	MDT	0.937823
																													ENSG00000147548	Closest gene	MDT	0.95844
																													ENSG00000254898	Closest gene	MDT	NA
																													ENSG00000272092	Closest gene	MDT	NA
																													ENSG00000165046	Closest gene	MDT	0.848773
																													ENSG00000077782	Closest gene	MDT	0.975249
																													ENSG00000253413	Closest gene	MDT	NA
																													ENSG00000253723	Closest gene	MDT	NA
																													ENSG00000172817	Closest gene	MDT	0.780395
																													ENSG00000156103	Closest gene	MDT	0.994995
																													ENSG00000253553	Closest gene	MDT	NA
																													ENSG00000155090	Closest gene	MDT	0.980743
																													ENSG00000283959	Closest gene	MDT	NA
																													ENSG00000253107	Closest gene	MDT	NA
																													ENSG00000253122	Closest gene	MDT	NA
																													ENSG00000171045	Closest gene	MDT	0.720829
																													ENSG00000203499	Closest gene	MDT	NA
																													ENSG00000180900	Closest gene	MDT	0.959909
																													ENSG00000179950	Closest gene	MDT	0.790459
																													ENSG00000185189	Closest gene	MDT	0.964641
																													ENSG00000261150	Closest gene	MDT	NA
																													ENSG00000237137	Closest gene	MDT	NA
																													ENSG00000284418	Closest gene	MDT	NA
																													ENSG00000215283	Closest gene	MDT	NA
																													ENSG00000137075	Closest gene	MDT	0.942882
																													ENSG00000119121	Closest gene	MDT	0.822825
																													ENSG00000188938	Closest gene	MDT	0.802045
																													ENSG00000048828	Closest gene	MDT	0.924659
																													ENSG00000136928	Closest gene	MDT	0.971332
																													ENSG00000136828	Closest gene	MDT	0.730512
																													ENSG00000136859	Closest gene	MDT	0.477996
																													ENSG00000160563	Closest gene	MDT	0.867813
																													ENSG00000006744	Non 5'	Limbic	0.675896
																													ENSG00000041988	Non 5'	Limbic	0.856171
																													ENSG00000065000	Non 5'	Limbic	0.871621
																													ENSG00000065609	Non 5'	Limbic	0.983191
																													ENSG00000112893	Non 5'	Limbic	0.997389
																													ENSG00000122490	Non 5'	Limbic	0.901376
																													ENSG00000128487	Non 5'	Limbic	0.867269
																													ENSG00000135298	Non 5'	Limbic	0.999619
																													ENSG00000136928	Non 5'	Limbic	0.971332
																													ENSG00000142599	Non 5'	Limbic	0.996954
																													ENSG00000149527	Non 5'	Limbic	0.991188
																													ENSG00000165995	Non 5'	Limbic	0.999674
																													ENSG00000166888	Non 5'	Limbic	0.86308
																													ENSG00000171604	Non 5'	Limbic	0.98874
																													ENSG00000172840	Non 5'	Limbic	0.58973
																													ENSG00000198561	Non 5'	Limbic	0.79307
																													ENSG00000214575	Non 5'	Limbic	0.85269
																													ENSG00000254377	Non 5'	Limbic	NA
																													ENSG00000255571	Non 5'	Limbic	NA
																													ENSG00000007923	5'	Limbic	0.758037
																													ENSG00000104765	5'	Limbic	0.906544
																													ENSG00000109956	5'	Limbic	0.9765
																													ENSG00000127152	5'	Limbic	0.997824
																													ENSG00000140612	5'	Limbic	0.919382
																													ENSG00000163634	5'	Limbic	0.772072
																													ENSG00000163673	5'	Limbic	0.360986
																													ENSG00000167526	5'	Limbic	0.6914
																													ENSG00000177082	5'	Limbic	0.767285
																													ENSG00000197044	5'	Limbic	0.510145
																													ENSG00000225206	5'	Limbic	NA
																													ENSG00000204859	Closest gene	Limbic	0.761954
																													ENSG00000162413	Closest gene	Limbic	0.842409
																													ENSG00000116273	Closest gene	Limbic	0.926399
																													ENSG00000228750	Closest gene	Limbic	NA
																													ENSG00000232912	Closest gene	Limbic	NA
																													ENSG00000180098	Closest gene	Limbic	0.698961
																													ENSG00000162419	Closest gene	Limbic	0.730131
																													ENSG00000116329	Closest gene	Limbic	0.987978
																													ENSG00000270927	Closest gene	Limbic	NA
																													ENSG00000233399	Closest gene	Limbic	NA
																													ENSG00000134698	Closest gene	Limbic	0.925257
																													ENSG00000092847	Closest gene	Limbic	0.978785
																													ENSG00000126070	Closest gene	Limbic	0.987597
																													ENSG00000271554	Closest gene	Limbic	NA
																													ENSG00000142949	Closest gene	Limbic	0.983409
																													ENSG00000066135	Closest gene	Limbic	0.915792
																													ENSG00000184588	Closest gene	Limbic	0.997552
																													ENSG00000172260	Closest gene	Limbic	0.999782
																													ENSG00000233973	Closest gene	Limbic	NA
																													ENSG00000223479	Closest gene	Limbic	NA
																													ENSG00000137970	Closest gene	Limbic	NA
																													ENSG00000223229	Closest gene	Limbic	NA
																													ENSG00000117569	Closest gene	Limbic	0.990644
																													ENSG00000188641	Closest gene	Limbic	0.999728
																													ENSG00000233557	Closest gene	Limbic	NA
																													ENSG00000009307	Closest gene	Limbic	0.857858
																													ENSG00000052723	Closest gene	Limbic	0.540717
																													ENSG00000198765	Closest gene	Limbic	0.497362
																													ENSG00000134198	Closest gene	Limbic	0.508133
																													ENSG00000285184	Closest gene	Limbic	NA
																													ENSG00000136631	Closest gene	Limbic	0.902573
																													ENSG00000023902	Closest gene	Limbic	0.960725
																													ENSG00000285554	Closest gene	Limbic	NA
																													ENSG00000231827	Closest gene	Limbic	NA
																													ENSG00000143614	Closest gene	Limbic	0.987869
																													ENSG00000223599	Closest gene	Limbic	NA
																													ENSG00000284738	Closest gene	Limbic	NA
																													ENSG00000198837	Closest gene	Limbic	0.894957
																													ENSG00000160741	Closest gene	Limbic	0.876462
																													ENSG00000183831	Closest gene	Limbic	0.790187
																													ENSG00000076321	Closest gene	Limbic	0.719687
																													ENSG00000120334	Closest gene	Limbic	0.645977
																													ENSG00000185278	Closest gene	Limbic	0.776424
																													ENSG00000198797	Closest gene	Limbic	0.980906
																													ENSG00000224968	Closest gene	Limbic	NA
																													ENSG00000230623	Closest gene	Limbic	NA
																													ENSG00000227854	Closest gene	Limbic	NA
																													ENSG00000054282	Closest gene	Limbic	0.990045
																													ENSG00000117020	Closest gene	Limbic	0.99777
																													ENSG00000067082	Closest gene	Limbic	0.936844
																													ENSG00000235020	Closest gene	Limbic	NA
																													ENSG00000240291	Closest gene	Limbic	NA
																													ENSG00000241058	Closest gene	Limbic	0.905946
																													ENSG00000165997	Closest gene	Limbic	0.834467
																													ENSG00000078114	Closest gene	Limbic	0.938313
																													ENSG00000285551	Closest gene	Limbic	NA
																													ENSG00000238280	Closest gene	Limbic	NA
																													ENSG00000224851	Closest gene	Limbic	NA
																													ENSG00000254594	Closest gene	Limbic	NA
																													ENSG00000207252	Closest gene	Limbic	NA
																													ENSG00000169519	Closest gene	Limbic	0.916717
																													ENSG00000248990	Closest gene	Limbic	NA
																													ENSG00000157613	Closest gene	Limbic	0.443997
																													ENSG00000149091	Closest gene	Limbic	0.982375
																													ENSG00000110497	Closest gene	Limbic	0.960398
																													ENSG00000285658	Closest gene	Limbic	NA
																													ENSG00000180423	Closest gene	Limbic	0.558995
																													ENSG00000175224	Closest gene	Limbic	0.938095
																													ENSG00000156599	Closest gene	Limbic	0.803895
																													ENSG00000156603	Closest gene	Limbic	0.796714
																													ENSG00000254462	Closest gene	Limbic	NA
																													ENSG00000254732	Closest gene	Limbic	NA
																													ENSG00000173327	Closest gene	Limbic	0.827177
																													ENSG00000197136	Closest gene	Limbic	0.748735
																													ENSG00000213445	Closest gene	Limbic	0.685307
																													ENSG00000173039	Closest gene	Limbic	0.923244
																													ENSG00000285533	Closest gene	Limbic	NA
																													ENSG00000239356	Closest gene	Limbic	NA
																													ENSG00000214659	Closest gene	Limbic	NA
																													ENSG00000255557	Closest gene	Limbic	NA
																													ENSG00000254470	Closest gene	Limbic	0.842518
																													ENSG00000254747	Closest gene	Limbic	NA
																													ENSG00000023171	Closest gene	Limbic	0.960072
																													ENSG00000154146	Closest gene	Limbic	0.99728
																													ENSG00000019102	Closest gene	Limbic	0.904205
																													ENSG00000149564	Closest gene	Limbic	0.989828
																													ENSG00000250073	Closest gene	Limbic	NA
																													ENSG00000120458	Closest gene	Limbic	0.812109
																													ENSG00000120451	Closest gene	Limbic	0.858021
																													ENSG00000242673	Closest gene	Limbic	NA
																													ENSG00000183715	Closest gene	Limbic	0.998531
																													ENSG00000149328	Closest gene	Limbic	0.60915
																													ENSG00000255545	Closest gene	Limbic	NA
																													ENSG00000254989	Closest gene	Limbic	NA
																													ENSG00000285640	Closest gene	Limbic	NA
																													ENSG00000255344	Closest gene	Limbic	NA
																													ENSG00000251226	Closest gene	Limbic	NA
																													ENSG00000151067	Closest gene	Limbic	0.999946
																													ENSG00000256025	Closest gene	Limbic	NA
																													ENSG00000256721	Closest gene	Limbic	NA
																													ENSG00000133687	Closest gene	Limbic	0.980199
																													ENSG00000257237	Closest gene	Limbic	NA
																													ENSG00000258144	Closest gene	Limbic	NA
																													ENSG00000270718	Closest gene	Limbic	NA
																													ENSG00000110881	Closest gene	Limbic	0.92542
																													ENSG00000050405	Closest gene	Limbic	0.62672
																													ENSG00000166886	Closest gene	Limbic	0.986727
																													ENSG00000179912	Closest gene	Limbic	0.984823
																													ENSG00000257991	Closest gene	Limbic	NA
																													ENSG00000139323	Closest gene	Limbic	0.735136
																													ENSG00000226982	Closest gene	Limbic	NA
																													ENSG00000270344	Closest gene	Limbic	NA
																													ENSG00000258224	Closest gene	Limbic	NA
																													ENSG00000216306	Closest gene	Limbic	NA
																													ENSG00000257703	Closest gene	Limbic	NA
																													ENSG00000179088	Closest gene	Limbic	0.693086
																													ENSG00000198431	Closest gene	Limbic	0.698308
																													ENSG00000075035	Closest gene	Limbic	0.965512
																													ENSG00000174437	Closest gene	Limbic	0.978894
																													ENSG00000250091	Closest gene	Limbic	0.654355
																													ENSG00000119242	Closest gene	Limbic	0.667138
																													ENSG00000274874	Closest gene	Limbic	NA
																													ENSG00000133107	Closest gene	Limbic	0.996627
																													ENSG00000120686	Closest gene	Limbic	0.671164
																													ENSG00000120658	Closest gene	Limbic	0.995703
																													ENSG00000228319	Closest gene	Limbic	NA
																													ENSG00000118946	Closest gene	Limbic	0.98553
																													ENSG00000202422	Closest gene	Limbic	NA
																													ENSG00000277448	Closest gene	Limbic	NA
																													ENSG00000232954	Closest gene	Limbic	NA
																													ENSG00000214335	Closest gene	Limbic	NA
																													ENSG00000139746	Closest gene	Limbic	0.974596
																													ENSG00000227354	Closest gene	Limbic	NA
																													ENSG00000258028	Closest gene	Limbic	NA
																													ENSG00000286040	Closest gene	Limbic	NA
																													ENSG00000184304	Closest gene	Limbic	0.989447
																													ENSG00000151320	Closest gene	Limbic	0.970897
																													ENSG00000266869	Closest gene	Limbic	NA
																													ENSG00000182732	Closest gene	Limbic	0.993527
																													ENSG00000258923	Closest gene	Limbic	NA
																													ENSG00000259012	Closest gene	Limbic	NA
																													ENSG00000100664	Closest gene	Limbic	0.973454
																													ENSG00000088808	Closest gene	Limbic	0.898765
																													ENSG00000258735	Closest gene	Limbic	NA
																													ENSG00000137843	Closest gene	Limbic	0.955992
																													ENSG00000205771	Closest gene	Limbic	NA
[truncated: 2,096 more rows]
