# Supplementary material for: A multi-regional human brain atlas of chromatin accessibility and gene expression facilitates promoter-isoform resolution genetic fine-mapping
Source: Nat Commun. 2024 Nov 22;15:10113. doi: 10.1038/s41467-024-54448-y (PMC11584674; doi:10.1038/s41467-024-54448-y)
Supplement: Supplementary file 21 — SourceData_Figure6 [file 41467_2024_54448_MOESM21_ESM.xlsx]

## Sheet: Figure 6
6a																			6b					6c
HAB	MDT	DRN	RMTG	VTA	BasalGanglia	Neocortex	Limbic	ARC	HAB	MDT	DRN	RMTG	VTA	closest gene	function	pops quantial			group	Brain region	proportion			PoPs score				Sample size
1	1	0	0	1	0.057846	NA	NA	NA	0.038189	0.045543	NA	NA	0.037107	1	intronic	0.98553			Non 5'	ARC	0.538462			gene	promoter	brain	PoPS	brain	promoter	PoPS
0	0	0	0	0	0.024037	NA	NA	NA	NA	NA	NA	NA	NA	2	intronic	0.818147			5'	ARC	0.461538			ENSG00000008838	Non 5'	VTA	0.98553	ARC	5'	6
0	0	0	0	0	NA	0.063062	NA	NA	NA	NA	NA	NA	NA	1	intronic	0.993146			Both	ARC	0			ENSG00000105926	Non 5'	VTA	0.716314	BasGan	5'	8
0	0	1	0	0	NA	NA	NA	NA	NA	NA	0.028562	NA	NA	2	exonic	0.606702			Non 5'	BasGan	0.384615			ENSG00000105928	Non 5'	VTA	0.98738	DRN	5'	3
0	0	0	0	0	NA	0.031823	0.027807	NA	NA	NA	NA	NA	NA	1	intronic	0.961323			5'	BasGan	0.615385			ENSG00000130703	Non 5'	VTA	0.994234	HAB	5'	5
0	0	0	0	0	0.023425	NA	NA	NA	NA	NA	NA	NA	NA	1	intronic	0.99456			Both	BasGan	0			ENSG00000134824	Non 5'	VTA	0.998422	Limbic	5'	6
0	1	1	0	1	NA	0.025001	NA	NA	NA	0.021725	0.059141	NA	0.03468	1	intronic	0.716314			Non 5'	DRN	0.555556			ENSG00000140564	Non 5'	VTA	0.986944	MDT	5'	6
3	3	3	1	1	0.025315	0.022841	0.025166	NA	0.032522	0.030653	0.031527	0.043973	0.058994	1	intronic	0.98738			5'	DRN	0.333333			ENSG00000151150	Non 5'	VTA	0.982756	NEC	5'	4
0	0	0	0	0	NA	NA	NA	0.094258	NA	NA	NA	NA	NA	1	intronic	0.998042			Both	DRN	0.111111			ENSG00000162105	Non 5'	VTA	0.975684	RMTG	5'	5
0	0	0	0	0	0.03509	NA	NA	NA	NA	NA	NA	NA	NA	1	intronic	0.99592			Non 5'	HAB	0.454545			ENSG00000164091	Non 5'	VTA	0.977425	VTA	5'	6
1	1	1	1	1	0.0493887	0.0401703	0.078915	0.030033	0.02783	0.036552	0.023774	0.026685	0.0310248	1	intronic	0.994234			5'	HAB	0.454545			ENSG00000165995	Non 5'	VTA	0.993363	ARC	Closest gene	94
0	0	0	0	0	NA	0.021008	0.025166	NA	NA	NA	NA	NA	NA	1	intronic	0.990916			Both	HAB	0.0909091			ENSG00000196776	Non 5'	VTA	0.988957	BasGan	Closest gene	94
0	0	1	1	1	NA	NA	NA	0.085928	NA	NA	0.115302	0.023989	0.088093	1	intronic	0.998422			Non 5'	Limbic	0.416667			ENSG00000148572	5'	VTA	0.468857	DRN	Closest gene	97
0	0	0	0	0	NA	NA	0.077237	NA	NA	NA	NA	NA	NA	1	UTR3	0.980689			5'	Limbic	0.5			ENSG00000158158	5'	VTA	0.964152	HAB	Closest gene	95
0	0	0	0	1	NA	0.029528	NA	NA	NA	NA	NA	NA	0.030338	1	intronic	0.986944			Both	Limbic	0.0833333			ENSG00000158445	5'	VTA	0.994995	Limbic	Closest gene	94
2	2	2	2	2	0.029808	0.029186	0.030351	0.028729	0.031389	0.027197	0.026543	0.033158	0.028818	2	exonic	0.468857			Non 5'	MDT	0.333333			ENSG00000167526	5'	VTA	0.95523	MDT	Closest gene	94
0	0	0	0	0	NA	0.021745	NA	NA	NA	NA	NA	NA	NA	2	Others	0.996301			5'	MDT	0.5			ENSG00000176371	5'	VTA	0.994615	NEC	Closest gene	93
1	0	0	0	1	0.022693	NA	NA	0.025189	0.028069	NA	NA	NA	0.024542	1	intronic	0.982756			Both	MDT	0.166667			ENSG00000177082	5'	VTA	0.995431	RMTG	Closest gene	97
2	0	0	0	2	0.042959	NA	NA	NA	0.035054	NA	NA	NA	0.02355	1	intronic	0.964152			Non 5'	NEC	0.615385			ENSG00000189136	5'	VTA	NA	VTA	Closest gene	89
0	2	0	0	2	0.029761	0.074445	0.022283	0.029283	NA	0.041736	NA	NA	0.026505	1	Others	0.994995			5'	NEC	0.307692			ENSG00000226476	Closest gene	VTA	NA	ARC	Non 5'	7
1	1	0	0	1	NA	NA	NA	NA	0.048891	0.024738	NA	NA	0.03317	1	intronic	0.975684			Both	NEC	0.0769231			ENSG00000231252	Closest gene	VTA	NA	BasGan	Non 5'	5
0	0	0	0	0	0.031715	NA	0.027262	0.04204	NA	NA	NA	NA	NA	2	intergenic	0.701844			Non 5'	RMTG	0.375			ENSG00000228289	Closest gene	VTA	NA	DRN	Non 5'	5
1	0	0	0	1	NA	NA	NA	0.02279	0.023346	NA	NA	NA	0.022498	2	intergenic	0.977425			5'	RMTG	0.625			ENSG00000285551	Closest gene	VTA	NA	HAB	Non 5'	5
0	0	1	0	1	NA	0.021482	0.021201	NA	NA	NA	0.022028	NA	0.025888	1	intronic	0.993363			Both	RMTG	0			ENSG00000238280	Closest gene	VTA	NA	Limbic	Non 5'	5
2	2	2	2	2	0.088083	0.137029	0.095315	0.111939	0.105859	0.217921	0.162691	0.122978	0.11768	1	UTR3	0.95523			Non 5'	VTA	0.611111			ENSG00000181915	Closest gene	VTA	0.928575	MDT	Non 5'	4
2	2	0	2	2	NA	NA	NA	0.07349	0.0742155	0.061673	NA	0.070173	0.087913	1	intronic	0.994615			5'	VTA	0.388889			ENSG00000122877	Closest gene	VTA	0.949899	NEC	Non 5'	8
2	2	0	2	2	0.103074	0.090922	0.090798	0.106607	0.125273	0.09158	NA	0.115516	0.122128	1	UTR5	0.995431			Both	VTA	0			ENSG00000108039	Closest gene	VTA	0.992112	RMTG	Non 5'	3
0	0	0	0	0	NA	NA	0.077237	NA	NA	NA	NA	NA	NA	1	UTR3	0.994071								ENSG00000203876	Closest gene	VTA	NA	VTA	Non 5'	11
0	3	0	0	2	NA	NA	NA	NA	NA	0.070483	NA	NA	0.074858	2	Others	NA								ENSG00000124920	Closest gene	VTA	0.998042
0	0	0	0	1	NA	NA	NA	0.043929	NA	NA	NA	NA	0.022105	1	intergenic	0.988957								ENSG00000134825	Closest gene	VTA	0.99864
0	2	2	2	0	NA	NA	NA	0.023362	NA	0.02269	0.035186	0.021783	NA	1	upstream	0.931241								ENSG00000149485	Closest gene	VTA	0.997878
																								ENSG00000286264	Closest gene	VTA	NA
																								ENSG00000175115	Closest gene	VTA	0.994506
																								ENSG00000174744	Closest gene	VTA	0.97786
																								ENSG00000255468	Closest gene	VTA	NA
																								ENSG00000254736	Closest gene	VTA	NA
																								ENSG00000254510	Closest gene	VTA	NA
																								ENSG00000248746	Closest gene	VTA	NA
																								ENSG00000250105	Closest gene	VTA	NA
																								ENSG00000174080	Closest gene	VTA	0.953381
																								ENSG00000173898	Closest gene	VTA	0.988087
																								ENSG00000173599	Closest gene	VTA	0.985476
																								ENSG00000149256	Closest gene	VTA	0.934668
																								ENSG00000151067	Closest gene	VTA	0.997171
																								ENSG00000256721	Closest gene	VTA	NA
																								ENSG00000139842	Closest gene	VTA	0.993091
																								ENSG00000127152	Closest gene	VTA	0.99592
																								ENSG00000175779	Closest gene	VTA	0.989447
																								ENSG00000103994	Closest gene	VTA	0.963172
																								ENSG00000092531	Closest gene	VTA	0.98281
																								ENSG00000285942	Closest gene	VTA	NA
																								ENSG00000180979	Closest gene	VTA	0.994071
																								ENSG00000137814	Closest gene	VTA	0.980689
																								ENSG00000159433	Closest gene	VTA	0.99369
																								ENSG00000156232	Closest gene	VTA	0.529293
																								ENSG00000103942	Closest gene	VTA	0.961323
																								ENSG00000259805	Closest gene	VTA	NA
																								ENSG00000169609	Closest gene	VTA	0.921123
																								ENSG00000064726	Closest gene	VTA	0.984877
																								ENSG00000259728	Closest gene	VTA	NA
																								ENSG00000275120	Closest gene	VTA	NA
																								ENSG00000197696	Closest gene	VTA	0.996627
																								ENSG00000285667	Closest gene	VTA	NA
																								ENSG00000166716	Closest gene	VTA	0.996083
																								ENSG00000136383	Closest gene	VTA	0.982484
																								ENSG00000182511	Closest gene	VTA	0.989773
																								ENSG00000182831	Closest gene	VTA	0.977534
																								ENSG00000220793	Closest gene	VTA	NA
																								ENSG00000183454	Closest gene	VTA	0.992928
																								ENSG00000167522	Closest gene	VTA	0.977153
																								ENSG00000178773	Closest gene	VTA	0.973508
																								ENSG00000132383	Closest gene	VTA	0.409509
																								ENSG00000185924	Closest gene	VTA	0.972039
																								ENSG00000167914	Closest gene	VTA	0.983517
																								ENSG00000108344	Closest gene	VTA	0.955666
																								ENSG00000265799	Closest gene	VTA	NA
																								ENSG00000126351	Closest gene	VTA	0.989392
																								ENSG00000221044	Closest gene	VTA	NA
																								ENSG00000161654	Closest gene	VTA	0.909754
																								ENSG00000108840	Closest gene	VTA	0.991895
																								ENSG00000267638	Closest gene	VTA	NA
																								ENSG00000267080	Closest gene	VTA	NA
																								ENSG00000267394	Closest gene	VTA	NA
																								ENSG00000108312	Closest gene	VTA	0.996247
																								ENSG00000260793	Closest gene	VTA	NA
																								ENSG00000267691	Closest gene	VTA	NA
																								ENSG00000004939	Closest gene	VTA	0.988522
																								ENSG00000121152	Closest gene	VTA	0.971985
																								ENSG00000196843	Closest gene	VTA	0.912582
																								ENSG00000249715	Closest gene	VTA	NA
																								ENSG00000114988	Closest gene	VTA	0.987271
																								ENSG00000136531	Closest gene	VTA	0.757548
																								ENSG00000172292	Closest gene	VTA	0.993255
																								ENSG00000227418	Closest gene	VTA	NA
																								ENSG00000232658	Closest gene	VTA	NA
																								ENSG00000224219	Closest gene	VTA	NA
																								ENSG00000101109	Closest gene	VTA	0.992711
																								ENSG00000124134	Closest gene	VTA	0.982157
																								ENSG00000175121	Closest gene	VTA	0.992765
																								ENSG00000168703	Closest gene	VTA	0.983844
																								ENSG00000283142	Closest gene	VTA	NA
																								ENSG00000124159	Closest gene	VTA	0.991514
																								ENSG00000124232	Closest gene	VTA	0.99505
																								ENSG00000283529	Closest gene	VTA	NA
																								ENSG00000124212	Closest gene	VTA	0.990045
																								ENSG00000101180	Closest gene	VTA	0.947016
																								ENSG00000130706	Closest gene	VTA	0.894033
																								ENSG00000128285	Closest gene	VTA	0.960507
																								ENSG00000100372	Closest gene	VTA	0.974922
																								ENSG00000279727	Closest gene	VTA	NA
																								ENSG00000242797	Closest gene	VTA	NA
																								ENSG00000163939	Closest gene	VTA	0.995811
																								ENSG00000163938	Closest gene	VTA	0.996138
																								ENSG00000016864	Closest gene	VTA	0.996736
																								ENSG00000114904	Closest gene	VTA	0.995975
																								ENSG00000055957	Closest gene	VTA	0.993527
																								ENSG00000243696	Closest gene	VTA	NA
																								ENSG00000248592	Closest gene	VTA	NA
																								ENSG00000213533	Closest gene	VTA	0.996682
																								ENSG00000240405	Closest gene	VTA	NA
																								ENSG00000279277	Closest gene	VTA	NA
																								ENSG00000271856	Closest gene	VTA	NA
																								ENSG00000114446	Closest gene	VTA	0.950389
																								ENSG00000241037	Closest gene	VTA	NA
																								ENSG00000138688	Closest gene	VTA	0.962302
																								ENSG00000164113	Closest gene	VTA	0.959419
																								ENSG00000109471	Closest gene	VTA	0.982919
																								ENSG00000138684	Closest gene	VTA	0.969809
																								ENSG00000078295	Closest gene	VTA	0.98776
																								ENSG00000152413	Closest gene	VTA	0.833107
																								ENSG00000243160	Closest gene	VTA	NA
																								ENSG00000207391	Closest gene	VTA	NA
																								ENSG00000277818	Closest gene	VTA	NA
																								ENSG00000145687	Closest gene	VTA	0.995594
																								ENSG00000120709	Closest gene	VTA	0.943644
																								ENSG00000120733	Closest gene	VTA	0.975521
																								ENSG00000241458	Closest gene	VTA	NA
																								ENSG00000134516	Closest gene	VTA	0.99641
																								ENSG00000204767	Closest gene	VTA	0.996192
																								ENSG00000271860	Closest gene	VTA	NA
																								ENSG00000131018	Closest gene	VTA	0.990916
																								ENSG00000071242	Closest gene	VTA	0.994016
																								ENSG00000286192	Closest gene	VTA	NA
																								ENSG00000005108	Closest gene	VTA	0.736768
																								ENSG00000105866	Closest gene	VTA	0.99456
																								ENSG00000135250	Closest gene	VTA	0.961377
																								ENSG00000221866	Closest gene	VTA	0.954795
																								ENSG00000157764	Closest gene	VTA	0.858619
																								ENSG00000271611	Closest gene	VTA	NA
																								ENSG00000242703	Closest gene	VTA	NA
																								ENSG00000090263	Closest gene	VTA	0.993146
																								ENSG00000223212	Closest gene	VTA	NA
																								ENSG00000261115	Closest gene	VTA	0.931241
																								ENSG00000285675	Closest gene	VTA	NA
																								ENSG00000175806	Closest gene	VTA	0.997715
																								ENSG00000254302	Closest gene	VTA	NA
																								ENSG00000253108	Closest gene	VTA	NA
																								ENSG00000254344	Closest gene	VTA	NA
																								ENSG00000243181	Closest gene	VTA	NA
																								ENSG00000178209	Closest gene	VTA	0.993853
																								ENSG00000281649	Closest gene	VTA	NA
																								ENSG00000147905	Closest gene	VTA	0.984932
																								ENSG00000252723	Closest gene	VTA	NA
																								ENSG00000148408	Closest gene	VTA	0.81249
																								ENSG00000229926	Closest gene	VTA	NA
																								ENSG00000159247	Closest gene	VTA	NA
																								ENSG00000278130	Closest gene	VTA	NA
																								ENSG00000105928	Non 5'	RMTG	0.98738
																								ENSG00000130703	Non 5'	RMTG	0.994234
																								ENSG00000134824	Non 5'	RMTG	0.998422
																								ENSG00000148572	5'	RMTG	0.468857
																								ENSG00000167526	5'	RMTG	0.95523
																								ENSG00000176371	5'	RMTG	0.994615
																								ENSG00000177082	5'	RMTG	0.995431
																								ENSG00000261115	5'	RMTG	0.931241
																								ENSG00000226476	Closest gene	RMTG	NA
																								ENSG00000231252	Closest gene	RMTG	NA
																								ENSG00000228289	Closest gene	RMTG	NA
																								ENSG00000165995	Closest gene	RMTG	0.993363
																								ENSG00000151150	Closest gene	RMTG	0.982756
																								ENSG00000285551	Closest gene	RMTG	NA
																								ENSG00000238280	Closest gene	RMTG	NA
																								ENSG00000181915	Closest gene	RMTG	0.928575
																								ENSG00000122877	Closest gene	RMTG	0.949899
																								ENSG00000108039	Closest gene	RMTG	0.992112
																								ENSG00000203876	Closest gene	RMTG	NA
																								ENSG00000124920	Closest gene	RMTG	0.998042
																								ENSG00000134825	Closest gene	RMTG	0.99864
																								ENSG00000149485	Closest gene	RMTG	0.997878
																								ENSG00000286264	Closest gene	RMTG	NA
																								ENSG00000175115	Closest gene	RMTG	0.994506
																								ENSG00000174744	Closest gene	RMTG	0.97786
																								ENSG00000255468	Closest gene	RMTG	NA
																								ENSG00000254736	Closest gene	RMTG	NA
																								ENSG00000254510	Closest gene	RMTG	NA
																								ENSG00000248746	Closest gene	RMTG	NA
																								ENSG00000250105	Closest gene	RMTG	NA
																								ENSG00000174080	Closest gene	RMTG	0.953381
																								ENSG00000173898	Closest gene	RMTG	0.988087
																								ENSG00000173599	Closest gene	RMTG	0.985476
																								ENSG00000162105	Closest gene	RMTG	0.975684
																								ENSG00000149256	Closest gene	RMTG	0.934668
																								ENSG00000151067	Closest gene	RMTG	0.997171
																								ENSG00000256721	Closest gene	RMTG	NA
																								ENSG00000139842	Closest gene	RMTG	0.993091
																								ENSG00000127152	Closest gene	RMTG	0.99592
																								ENSG00000175779	Closest gene	RMTG	0.989447
																								ENSG00000103994	Closest gene	RMTG	0.963172
																								ENSG00000092531	Closest gene	RMTG	0.98281
																								ENSG00000285942	Closest gene	RMTG	NA
																								ENSG00000180979	Closest gene	RMTG	0.994071
																								ENSG00000137814	Closest gene	RMTG	0.980689
																								ENSG00000159433	Closest gene	RMTG	0.99369
																								ENSG00000156232	Closest gene	RMTG	0.529293
																								ENSG00000103942	Closest gene	RMTG	0.961323
																								ENSG00000259805	Closest gene	RMTG	NA
																								ENSG00000169609	Closest gene	RMTG	0.921123
																								ENSG00000064726	Closest gene	RMTG	0.984877
																								ENSG00000259728	Closest gene	RMTG	NA
																								ENSG00000275120	Closest gene	RMTG	NA
																								ENSG00000197696	Closest gene	RMTG	0.996627
																								ENSG00000285667	Closest gene	RMTG	NA
																								ENSG00000166716	Closest gene	RMTG	0.996083
																								ENSG00000136383	Closest gene	RMTG	0.982484
																								ENSG00000140564	Closest gene	RMTG	0.986944
																								ENSG00000182511	Closest gene	RMTG	0.989773
																								ENSG00000182831	Closest gene	RMTG	0.977534
																								ENSG00000220793	Closest gene	RMTG	NA
																								ENSG00000183454	Closest gene	RMTG	0.992928
																								ENSG00000167522	Closest gene	RMTG	0.977153
																								ENSG00000178773	Closest gene	RMTG	0.973508
																								ENSG00000132383	Closest gene	RMTG	0.409509
																								ENSG00000185924	Closest gene	RMTG	0.972039
																								ENSG00000167914	Closest gene	RMTG	0.983517
																								ENSG00000108344	Closest gene	RMTG	0.955666
																								ENSG00000265799	Closest gene	RMTG	NA
																								ENSG00000008838	Closest gene	RMTG	0.98553
																								ENSG00000126351	Closest gene	RMTG	0.989392
																								ENSG00000221044	Closest gene	RMTG	NA
																								ENSG00000161654	Closest gene	RMTG	0.909754
																								ENSG00000108840	Closest gene	RMTG	0.991895
																								ENSG00000267638	Closest gene	RMTG	NA
																								ENSG00000267080	Closest gene	RMTG	NA
																								ENSG00000267394	Closest gene	RMTG	NA
																								ENSG00000108312	Closest gene	RMTG	0.996247
																								ENSG00000260793	Closest gene	RMTG	NA
																								ENSG00000267691	Closest gene	RMTG	NA
																								ENSG00000004939	Closest gene	RMTG	0.988522
																								ENSG00000121152	Closest gene	RMTG	0.971985
																								ENSG00000196843	Closest gene	RMTG	0.912582
																								ENSG00000249715	Closest gene	RMTG	NA
																								ENSG00000114988	Closest gene	RMTG	0.987271
																								ENSG00000158158	Closest gene	RMTG	0.964152
																								ENSG00000136531	Closest gene	RMTG	0.757548
																								ENSG00000172292	Closest gene	RMTG	0.993255
																								ENSG00000227418	Closest gene	RMTG	NA
																								ENSG00000232658	Closest gene	RMTG	NA
																								ENSG00000224219	Closest gene	RMTG	NA
																								ENSG00000101109	Closest gene	RMTG	0.992711
																								ENSG00000124134	Closest gene	RMTG	0.982157
																								ENSG00000175121	Closest gene	RMTG	0.992765
																								ENSG00000168703	Closest gene	RMTG	0.983844
																								ENSG00000283142	Closest gene	RMTG	NA
																								ENSG00000124159	Closest gene	RMTG	0.991514
																								ENSG00000124232	Closest gene	RMTG	0.99505
																								ENSG00000283529	Closest gene	RMTG	NA
																								ENSG00000158445	Closest gene	RMTG	0.994995
																								ENSG00000124212	Closest gene	RMTG	0.990045
																								ENSG00000101180	Closest gene	RMTG	0.947016
																								ENSG00000130706	Closest gene	RMTG	0.894033
																								ENSG00000128285	Closest gene	RMTG	0.960507
																								ENSG00000100372	Closest gene	RMTG	0.974922
																								ENSG00000279727	Closest gene	RMTG	NA
																								ENSG00000242797	Closest gene	RMTG	NA
																								ENSG00000163939	Closest gene	RMTG	0.995811
																								ENSG00000163938	Closest gene	RMTG	0.996138
																								ENSG00000016864	Closest gene	RMTG	0.996736
																								ENSG00000114904	Closest gene	RMTG	0.995975
																								ENSG00000055957	Closest gene	RMTG	0.993527
																								ENSG00000243696	Closest gene	RMTG	NA
																								ENSG00000248592	Closest gene	RMTG	NA
																								ENSG00000213533	Closest gene	RMTG	0.996682
																								ENSG00000240405	Closest gene	RMTG	NA
																								ENSG00000279277	Closest gene	RMTG	NA
																								ENSG00000196776	Closest gene	RMTG	0.988957
																								ENSG00000271856	Closest gene	RMTG	NA
																								ENSG00000114446	Closest gene	RMTG	0.950389
																								ENSG00000241037	Closest gene	RMTG	NA
																								ENSG00000138688	Closest gene	RMTG	0.962302
																								ENSG00000164113	Closest gene	RMTG	0.959419
																								ENSG00000109471	Closest gene	RMTG	0.982919
																								ENSG00000138684	Closest gene	RMTG	0.969809
																								ENSG00000078295	Closest gene	RMTG	0.98776
																								ENSG00000152413	Closest gene	RMTG	0.833107
																								ENSG00000243160	Closest gene	RMTG	NA
																								ENSG00000207391	Closest gene	RMTG	NA
																								ENSG00000277818	Closest gene	RMTG	NA
																								ENSG00000145687	Closest gene	RMTG	0.995594
																								ENSG00000120709	Closest gene	RMTG	0.943644
																								ENSG00000120733	Closest gene	RMTG	0.975521
																								ENSG00000241458	Closest gene	RMTG	NA
																								ENSG00000134516	Closest gene	RMTG	0.99641
																								ENSG00000204767	Closest gene	RMTG	0.996192
																								ENSG00000271860	Closest gene	RMTG	NA
																								ENSG00000131018	Closest gene	RMTG	0.990916
																								ENSG00000071242	Closest gene	RMTG	0.994016
																								ENSG00000286192	Closest gene	RMTG	NA
																								ENSG00000005108	Closest gene	RMTG	0.736768
																								ENSG00000105866	Closest gene	RMTG	0.99456
																								ENSG00000105926	Closest gene	RMTG	0.716314
																								ENSG00000135250	Closest gene	RMTG	0.961377
																								ENSG00000221866	Closest gene	RMTG	0.954795
																								ENSG00000157764	Closest gene	RMTG	0.858619
																								ENSG00000271611	Closest gene	RMTG	NA
																								ENSG00000242703	Closest gene	RMTG	NA
																								ENSG00000090263	Closest gene	RMTG	0.993146
																								ENSG00000223212	Closest gene	RMTG	NA
																								ENSG00000285675	Closest gene	RMTG	NA
																								ENSG00000175806	Closest gene	RMTG	0.997715
																								ENSG00000254302	Closest gene	RMTG	NA
																								ENSG00000253108	Closest gene	RMTG	NA
																								ENSG00000254344	Closest gene	RMTG	NA
																								ENSG00000243181	Closest gene	RMTG	NA
																								ENSG00000178209	Closest gene	RMTG	0.993853
																								ENSG00000281649	Closest gene	RMTG	NA
																								ENSG00000147905	Closest gene	RMTG	0.984932
																								ENSG00000252723	Closest gene	RMTG	NA
																								ENSG00000148408	Closest gene	RMTG	0.81249
																								ENSG00000229926	Closest gene	RMTG	NA
																								ENSG00000159247	Closest gene	RMTG	NA
																								ENSG00000278130	Closest gene	RMTG	NA
																								ENSG00000090263	Non 5'	NEC	0.993146
																								ENSG00000103942	Non 5'	NEC	0.961323
																								ENSG00000105926	Non 5'	NEC	0.716314
																								ENSG00000130703	Non 5'	NEC	0.994234
																								ENSG00000131018	Non 5'	NEC	0.990916
																								ENSG00000140564	Non 5'	NEC	0.986944
																								ENSG00000148700	Non 5'	NEC	0.996301
																								ENSG00000165995	Non 5'	NEC	0.993363
																								ENSG00000148572	5'	NEC	0.468857
																								ENSG00000158445	5'	NEC	0.994995
																								ENSG00000167526	5'	NEC	0.95523
																								ENSG00000177082	5'	NEC	0.995431
																								ENSG00000226476	Closest gene	NEC	NA
																								ENSG00000231252	Closest gene	NEC	NA
																								ENSG00000228289	Closest gene	NEC	NA
																								ENSG00000151150	Closest gene	NEC	0.982756
																								ENSG00000285551	Closest gene	NEC	NA
																								ENSG00000238280	Closest gene	NEC	NA
																								ENSG00000181915	Closest gene	NEC	0.928575
																								ENSG00000122877	Closest gene	NEC	0.949899
																								ENSG00000108039	Closest gene	NEC	0.992112
																								ENSG00000203876	Closest gene	NEC	NA
																								ENSG00000124920	Closest gene	NEC	0.998042
																								ENSG00000134825	Closest gene	NEC	0.99864
																								ENSG00000149485	Closest gene	NEC	0.997878
																								ENSG00000134824	Closest gene	NEC	0.998422
																								ENSG00000286264	Closest gene	NEC	NA
																								ENSG00000175115	Closest gene	NEC	0.994506
																								ENSG00000174744	Closest gene	NEC	0.97786
																								ENSG00000255468	Closest gene	NEC	NA
																								ENSG00000254736	Closest gene	NEC	NA
																								ENSG00000254510	Closest gene	NEC	NA
																								ENSG00000248746	Closest gene	NEC	NA
																								ENSG00000250105	Closest gene	NEC	NA
																								ENSG00000174080	Closest gene	NEC	0.953381
																								ENSG00000173898	Closest gene	NEC	0.988087
																								ENSG00000173599	Closest gene	NEC	0.985476
																								ENSG00000162105	Closest gene	NEC	0.975684
																								ENSG00000149256	Closest gene	NEC	0.934668
																								ENSG00000151067	Closest gene	NEC	0.997171
																								ENSG00000256721	Closest gene	NEC	NA
																								ENSG00000139842	Closest gene	NEC	0.993091
																								ENSG00000127152	Closest gene	NEC	0.99592
																								ENSG00000175779	Closest gene	NEC	0.989447
																								ENSG00000103994	Closest gene	NEC	0.963172
																								ENSG00000092531	Closest gene	NEC	0.98281
																								ENSG00000285942	Closest gene	NEC	NA
																								ENSG00000180979	Closest gene	NEC	0.994071
																								ENSG00000137814	Closest gene	NEC	0.980689
																								ENSG00000159433	Closest gene	NEC	0.99369
																								ENSG00000156232	Closest gene	NEC	0.529293
																								ENSG00000259805	Closest gene	NEC	NA
																								ENSG00000169609	Closest gene	NEC	0.921123
																								ENSG00000064726	Closest gene	NEC	0.984877
																								ENSG00000259728	Closest gene	NEC	NA
																								ENSG00000275120	Closest gene	NEC	NA
																								ENSG00000176371	Closest gene	NEC	0.994615
																								ENSG00000197696	Closest gene	NEC	0.996627
																								ENSG00000285667	Closest gene	NEC	NA
																								ENSG00000166716	Closest gene	NEC	0.996083
																								ENSG00000136383	Closest gene	NEC	0.982484
																								ENSG00000182511	Closest gene	NEC	0.989773
																								ENSG00000182831	Closest gene	NEC	0.977534
																								ENSG00000220793	Closest gene	NEC	NA
																								ENSG00000183454	Closest gene	NEC	0.992928
																								ENSG00000167522	Closest gene	NEC	0.977153
																								ENSG00000178773	Closest gene	NEC	0.973508
																								ENSG00000132383	Closest gene	NEC	0.409509
																								ENSG00000185924	Closest gene	NEC	0.972039
																								ENSG00000167914	Closest gene	NEC	0.983517
																								ENSG00000108344	Closest gene	NEC	0.955666
																								ENSG00000265799	Closest gene	NEC	NA
																								ENSG00000008838	Closest gene	NEC	0.98553
																								ENSG00000126351	Closest gene	NEC	0.989392
																								ENSG00000221044	Closest gene	NEC	NA
																								ENSG00000161654	Closest gene	NEC	0.909754
																								ENSG00000108840	Closest gene	NEC	0.991895
																								ENSG00000267638	Closest gene	NEC	NA
																								ENSG00000267080	Closest gene	NEC	NA
																								ENSG00000267394	Closest gene	NEC	NA
																								ENSG00000108312	Closest gene	NEC	0.996247
																								ENSG00000260793	Closest gene	NEC	NA
																								ENSG00000267691	Closest gene	NEC	NA
																								ENSG00000004939	Closest gene	NEC	0.988522
																								ENSG00000121152	Closest gene	NEC	0.971985
																								ENSG00000196843	Closest gene	NEC	0.912582
																								ENSG00000249715	Closest gene	NEC	NA
																								ENSG00000114988	Closest gene	NEC	0.987271
																								ENSG00000158158	Closest gene	NEC	0.964152
																								ENSG00000136531	Closest gene	NEC	0.757548
																								ENSG00000172292	Closest gene	NEC	0.993255
																								ENSG00000227418	Closest gene	NEC	NA
																								ENSG00000232658	Closest gene	NEC	NA
																								ENSG00000224219	Closest gene	NEC	NA
																								ENSG00000101109	Closest gene	NEC	0.992711
																								ENSG00000124134	Closest gene	NEC	0.982157
																								ENSG00000175121	Closest gene	NEC	0.992765
																								ENSG00000168703	Closest gene	NEC	0.983844
																								ENSG00000283142	Closest gene	NEC	NA
																								ENSG00000124159	Closest gene	NEC	0.991514
																								ENSG00000124232	Closest gene	NEC	0.99505
																								ENSG00000283529	Closest gene	NEC	NA
																								ENSG00000124212	Closest gene	NEC	0.990045
																								ENSG00000101180	Closest gene	NEC	0.947016
																								ENSG00000130706	Closest gene	NEC	0.894033
																								ENSG00000128285	Closest gene	NEC	0.960507
																								ENSG00000100372	Closest gene	NEC	0.974922
																								ENSG00000279727	Closest gene	NEC	NA
																								ENSG00000242797	Closest gene	NEC	NA
																								ENSG00000163939	Closest gene	NEC	0.995811
																								ENSG00000163938	Closest gene	NEC	0.996138
																								ENSG00000016864	Closest gene	NEC	0.996736
																								ENSG00000114904	Closest gene	NEC	0.995975
																								ENSG00000055957	Closest gene	NEC	0.993527
																								ENSG00000243696	Closest gene	NEC	NA
																								ENSG00000248592	Closest gene	NEC	NA
																								ENSG00000213533	Closest gene	NEC	0.996682
																								ENSG00000240405	Closest gene	NEC	NA
																								ENSG00000279277	Closest gene	NEC	NA
																								ENSG00000196776	Closest gene	NEC	0.988957
																								ENSG00000271856	Closest gene	NEC	NA
																								ENSG00000114446	Closest gene	NEC	0.950389
																								ENSG00000241037	Closest gene	NEC	NA
																								ENSG00000138688	Closest gene	NEC	0.962302
																								ENSG00000164113	Closest gene	NEC	0.959419
																								ENSG00000109471	Closest gene	NEC	0.982919
																								ENSG00000138684	Closest gene	NEC	0.969809
																								ENSG00000078295	Closest gene	NEC	0.98776
																								ENSG00000152413	Closest gene	NEC	0.833107
																								ENSG00000243160	Closest gene	NEC	NA
																								ENSG00000207391	Closest gene	NEC	NA
																								ENSG00000277818	Closest gene	NEC	NA
																								ENSG00000145687	Closest gene	NEC	0.995594
																								ENSG00000120709	Closest gene	NEC	0.943644
																								ENSG00000120733	Closest gene	NEC	0.975521
																								ENSG00000241458	Closest gene	NEC	NA
																								ENSG00000134516	Closest gene	NEC	0.99641
																								ENSG00000204767	Closest gene	NEC	0.996192
																								ENSG00000271860	Closest gene	NEC	NA
																								ENSG00000071242	Closest gene	NEC	0.994016
																								ENSG00000286192	Closest gene	NEC	NA
																								ENSG00000005108	Closest gene	NEC	0.736768
																								ENSG00000105866	Closest gene	NEC	0.99456
																								ENSG00000135250	Closest gene	NEC	0.961377
																								ENSG00000221866	Closest gene	NEC	0.954795
																								ENSG00000157764	Closest gene	NEC	0.858619
																								ENSG00000271611	Closest gene	NEC	NA
																								ENSG00000242703	Closest gene	NEC	NA
																								ENSG00000223212	Closest gene	NEC	NA
																								ENSG00000261115	Closest gene	NEC	0.931241
																								ENSG00000285675	Closest gene	NEC	NA
																								ENSG00000175806	Closest gene	NEC	0.997715
																								ENSG00000254302	Closest gene	NEC	NA
																								ENSG00000253108	Closest gene	NEC	NA
																								ENSG00000254344	Closest gene	NEC	NA
																								ENSG00000243181	Closest gene	NEC	NA
																								ENSG00000178209	Closest gene	NEC	0.993853
																								ENSG00000281649	Closest gene	NEC	NA
																								ENSG00000147905	Closest gene	NEC	0.984932
																								ENSG00000252723	Closest gene	NEC	NA
																								ENSG00000148408	Closest gene	NEC	0.81249
																								ENSG00000229926	Closest gene	NEC	NA
																								ENSG00000159247	Closest gene	NEC	NA
																								ENSG00000278130	Closest gene	NEC	NA
																								ENSG00000008838	Non 5'	MDT	0.98553
																								ENSG00000105926	Non 5'	MDT	0.716314
																								ENSG00000130703	Non 5'	MDT	0.994234
																								ENSG00000162105	Non 5'	MDT	0.975684
																								ENSG00000148572	5'	MDT	0.468857
																								ENSG00000158445	5'	MDT	0.994995
																								ENSG00000167526	5'	MDT	0.95523
																								ENSG00000176371	5'	MDT	0.994615
																								ENSG00000177082	5'	MDT	0.995431
																								ENSG00000261115	5'	MDT	0.931241
																								ENSG00000226476	Closest gene	MDT	NA
																								ENSG00000231252	Closest gene	MDT	NA
																								ENSG00000228289	Closest gene	MDT	NA
																								ENSG00000165995	Closest gene	MDT	0.993363
																								ENSG00000151150	Closest gene	MDT	0.982756
																								ENSG00000285551	Closest gene	MDT	NA
																								ENSG00000238280	Closest gene	MDT	NA
																								ENSG00000181915	Closest gene	MDT	0.928575
																								ENSG00000122877	Closest gene	MDT	0.949899
																								ENSG00000108039	Closest gene	MDT	0.992112
																								ENSG00000203876	Closest gene	MDT	NA
																								ENSG00000124920	Closest gene	MDT	0.998042
																								ENSG00000134825	Closest gene	MDT	0.99864
																								ENSG00000149485	Closest gene	MDT	0.997878
																								ENSG00000134824	Closest gene	MDT	0.998422
																								ENSG00000286264	Closest gene	MDT	NA
																								ENSG00000175115	Closest gene	MDT	0.994506
																								ENSG00000174744	Closest gene	MDT	0.97786
																								ENSG00000255468	Closest gene	MDT	NA
																								ENSG00000254736	Closest gene	MDT	NA
																								ENSG00000254510	Closest gene	MDT	NA
																								ENSG00000248746	Closest gene	MDT	NA
																								ENSG00000250105	Closest gene	MDT	NA
																								ENSG00000174080	Closest gene	MDT	0.953381
																								ENSG00000173898	Closest gene	MDT	0.988087
																								ENSG00000173599	Closest gene	MDT	0.985476
																								ENSG00000149256	Closest gene	MDT	0.934668
																								ENSG00000151067	Closest gene	MDT	0.997171
																								ENSG00000256721	Closest gene	MDT	NA
																								ENSG00000139842	Closest gene	MDT	0.993091
																								ENSG00000127152	Closest gene	MDT	0.99592
																								ENSG00000175779	Closest gene	MDT	0.989447
																								ENSG00000103994	Closest gene	MDT	0.963172
																								ENSG00000092531	Closest gene	MDT	0.98281
																								ENSG00000285942	Closest gene	MDT	NA
																								ENSG00000180979	Closest gene	MDT	0.994071
																								ENSG00000137814	Closest gene	MDT	0.980689
																								ENSG00000159433	Closest gene	MDT	0.99369
																								ENSG00000156232	Closest gene	MDT	0.529293
																								ENSG00000103942	Closest gene	MDT	0.961323
																								ENSG00000259805	Closest gene	MDT	NA
																								ENSG00000169609	Closest gene	MDT	0.921123
																								ENSG00000064726	Closest gene	MDT	0.984877
																								ENSG00000259728	Closest gene	MDT	NA
																								ENSG00000275120	Closest gene	MDT	NA
																								ENSG00000197696	Closest gene	MDT	0.996627
																								ENSG00000285667	Closest gene	MDT	NA
																								ENSG00000166716	Closest gene	MDT	0.996083
																								ENSG00000136383	Closest gene	MDT	0.982484
																								ENSG00000140564	Closest gene	MDT	0.986944
																								ENSG00000182511	Closest gene	MDT	0.989773
																								ENSG00000182831	Closest gene	MDT	0.977534
																								ENSG00000220793	Closest gene	MDT	NA
																								ENSG00000183454	Closest gene	MDT	0.992928
																								ENSG00000167522	Closest gene	MDT	0.977153
																								ENSG00000178773	Closest gene	MDT	0.973508
																								ENSG00000132383	Closest gene	MDT	0.409509
																								ENSG00000185924	Closest gene	MDT	0.972039
																								ENSG00000167914	Closest gene	MDT	0.983517
																								ENSG00000108344	Closest gene	MDT	0.955666
																								ENSG00000265799	Closest gene	MDT	NA
																								ENSG00000126351	Closest gene	MDT	0.989392
																								ENSG00000221044	Closest gene	MDT	NA
																								ENSG00000161654	Closest gene	MDT	0.909754
																								ENSG00000108840	Closest gene	MDT	0.991895
																								ENSG00000267638	Closest gene	MDT	NA
																								ENSG00000267080	Closest gene	MDT	NA
																								ENSG00000267394	Closest gene	MDT	NA
																								ENSG00000108312	Closest gene	MDT	0.996247
																								ENSG00000260793	Closest gene	MDT	NA
																								ENSG00000267691	Closest gene	MDT	NA
																								ENSG00000004939	Closest gene	MDT	0.988522
																								ENSG00000121152	Closest gene	MDT	0.971985
																								ENSG00000196843	Closest gene	MDT	0.912582
																								ENSG00000249715	Closest gene	MDT	NA
																								ENSG00000114988	Closest gene	MDT	0.987271
																								ENSG00000158158	Closest gene	MDT	0.964152
																								ENSG00000136531	Closest gene	MDT	0.757548
																								ENSG00000172292	Closest gene	MDT	0.993255
																								ENSG00000227418	Closest gene	MDT	NA
																								ENSG00000232658	Closest gene	MDT	NA
																								ENSG00000224219	Closest gene	MDT	NA
																								ENSG00000101109	Closest gene	MDT	0.992711
																								ENSG00000124134	Closest gene	MDT	0.982157
																								ENSG00000175121	Closest gene	MDT	0.992765
																								ENSG00000168703	Closest gene	MDT	0.983844
																								ENSG00000283142	Closest gene	MDT	NA
																								ENSG00000124159	Closest gene	MDT	0.991514
																								ENSG00000124232	Closest gene	MDT	0.99505
																								ENSG00000283529	Closest gene	MDT	NA
																								ENSG00000124212	Closest gene	MDT	0.990045
																								ENSG00000101180	Closest gene	MDT	0.947016
																								ENSG00000130706	Closest gene	MDT	0.894033
																								ENSG00000128285	Closest gene	MDT	0.960507
																								ENSG00000100372	Closest gene	MDT	0.974922
																								ENSG00000279727	Closest gene	MDT	NA
																								ENSG00000242797	Closest gene	MDT	NA
																								ENSG00000163939	Closest gene	MDT	0.995811
																								ENSG00000163938	Closest gene	MDT	0.996138
																								ENSG00000016864	Closest gene	MDT	0.996736
																								ENSG00000114904	Closest gene	MDT	0.995975
																								ENSG00000055957	Closest gene	MDT	0.993527
																								ENSG00000243696	Closest gene	MDT	NA
																								ENSG00000248592	Closest gene	MDT	NA
																								ENSG00000213533	Closest gene	MDT	0.996682
																								ENSG00000240405	Closest gene	MDT	NA
																								ENSG00000279277	Closest gene	MDT	NA
																								ENSG00000196776	Closest gene	MDT	0.988957
																								ENSG00000271856	Closest gene	MDT	NA
																								ENSG00000114446	Closest gene	MDT	0.950389
																								ENSG00000241037	Closest gene	MDT	NA
																								ENSG00000138688	Closest gene	MDT	0.962302
																								ENSG00000164113	Closest gene	MDT	0.959419
																								ENSG00000109471	Closest gene	MDT	0.982919
																								ENSG00000138684	Closest gene	MDT	0.969809
																								ENSG00000078295	Closest gene	MDT	0.98776
																								ENSG00000152413	Closest gene	MDT	0.833107
																								ENSG00000243160	Closest gene	MDT	NA
																								ENSG00000207391	Closest gene	MDT	NA
																								ENSG00000277818	Closest gene	MDT	NA
																								ENSG00000145687	Closest gene	MDT	0.995594
																								ENSG00000120709	Closest gene	MDT	0.943644
																								ENSG00000120733	Closest gene	MDT	0.975521
																								ENSG00000241458	Closest gene	MDT	NA
																								ENSG00000134516	Closest gene	MDT	0.99641
																								ENSG00000204767	Closest gene	MDT	0.996192
																								ENSG00000271860	Closest gene	MDT	NA
																								ENSG00000131018	Closest gene	MDT	0.990916
																								ENSG00000071242	Closest gene	MDT	0.994016
																								ENSG00000286192	Closest gene	MDT	NA
																								ENSG00000005108	Closest gene	MDT	0.736768
																								ENSG00000105866	Closest gene	MDT	0.99456
																								ENSG00000135250	Closest gene	MDT	0.961377
																								ENSG00000221866	Closest gene	MDT	0.954795
																								ENSG00000157764	Closest gene	MDT	0.858619
																								ENSG00000271611	Closest gene	MDT	NA
																								ENSG00000242703	Closest gene	MDT	NA
																								ENSG00000090263	Closest gene	MDT	0.993146
																								ENSG00000223212	Closest gene	MDT	NA
																								ENSG00000285675	Closest gene	MDT	NA
																								ENSG00000175806	Closest gene	MDT	0.997715
																								ENSG00000254302	Closest gene	MDT	NA
																								ENSG00000253108	Closest gene	MDT	NA
																								ENSG00000254344	Closest gene	MDT	NA
																								ENSG00000243181	Closest gene	MDT	NA
																								ENSG00000178209	Closest gene	MDT	0.993853
																								ENSG00000281649	Closest gene	MDT	NA
																								ENSG00000147905	Closest gene	MDT	0.984932
																								ENSG00000252723	Closest gene	MDT	NA
																								ENSG00000148408	Closest gene	MDT	0.81249
																								ENSG00000229926	Closest gene	MDT	NA
																								ENSG00000159247	Closest gene	MDT	NA
																								ENSG00000278130	Closest gene	MDT	NA
																								ENSG00000103942	Non 5'	Limbic	0.961323
																								ENSG00000130703	Non 5'	Limbic	0.994234
																								ENSG00000131018	Non 5'	Limbic	0.990916
																								ENSG00000158445	Non 5'	Limbic	0.994995
																								ENSG00000165995	Non 5'	Limbic	0.993363
																								ENSG00000137814	5'	Limbic	0.980689
																								ENSG00000148572	5'	Limbic	0.468857
																								ENSG00000163673	5'	Limbic	0.701844
																								ENSG00000167526	5'	Limbic	0.95523
																								ENSG00000177082	5'	Limbic	0.995431
																								ENSG00000180979	5'	Limbic	0.994071
																								ENSG00000226476	Closest gene	Limbic	NA
																								ENSG00000231252	Closest gene	Limbic	NA
																								ENSG00000228289	Closest gene	Limbic	NA
																								ENSG00000151150	Closest gene	Limbic	0.982756
																								ENSG00000285551	Closest gene	Limbic	NA
																								ENSG00000238280	Closest gene	Limbic	NA
																								ENSG00000181915	Closest gene	Limbic	0.928575
																								ENSG00000122877	Closest gene	Limbic	0.949899
																								ENSG00000108039	Closest gene	Limbic	0.992112
																								ENSG00000203876	Closest gene	Limbic	NA
																								ENSG00000124920	Closest gene	Limbic	0.998042
																								ENSG00000134825	Closest gene	Limbic	0.99864
																								ENSG00000149485	Closest gene	Limbic	0.997878
																								ENSG00000134824	Closest gene	Limbic	0.998422
																								ENSG00000286264	Closest gene	Limbic	NA
																								ENSG00000175115	Closest gene	Limbic	0.994506
																								ENSG00000174744	Closest gene	Limbic	0.97786
																								ENSG00000255468	Closest gene	Limbic	NA
																								ENSG00000254736	Closest gene	Limbic	NA
																								ENSG00000254510	Closest gene	Limbic	NA
																								ENSG00000248746	Closest gene	Limbic	NA
																								ENSG00000250105	Closest gene	Limbic	NA
																								ENSG00000174080	Closest gene	Limbic	0.953381
																								ENSG00000173898	Closest gene	Limbic	0.988087
																								ENSG00000173599	Closest gene	Limbic	0.985476
																								ENSG00000162105	Closest gene	Limbic	0.975684
																								ENSG00000149256	Closest gene	Limbic	0.934668
																								ENSG00000151067	Closest gene	Limbic	0.997171
																								ENSG00000256721	Closest gene	Limbic	NA
																								ENSG00000139842	Closest gene	Limbic	0.993091
																								ENSG00000127152	Closest gene	Limbic	0.99592
																								ENSG00000175779	Closest gene	Limbic	0.989447
																								ENSG00000103994	Closest gene	Limbic	0.963172
																								ENSG00000092531	Closest gene	Limbic	0.98281
																								ENSG00000285942	Closest gene	Limbic	NA
																								ENSG00000159433	Closest gene	Limbic	0.99369
																								ENSG00000156232	Closest gene	Limbic	0.529293
																								ENSG00000259805	Closest gene	Limbic	NA
																								ENSG00000169609	Closest gene	Limbic	0.921123
																								ENSG00000064726	Closest gene	Limbic	0.984877
																								ENSG00000259728	Closest gene	Limbic	NA
																								ENSG00000275120	Closest gene	Limbic	NA
																								ENSG00000176371	Closest gene	Limbic	0.994615
																								ENSG00000197696	Closest gene	Limbic	0.996627
																								ENSG00000285667	Closest gene	Limbic	NA
																								ENSG00000166716	Closest gene	Limbic	0.996083
																								ENSG00000136383	Closest gene	Limbic	0.982484
																								ENSG00000140564	Closest gene	Limbic	0.986944
																								ENSG00000182511	Closest gene	Limbic	0.989773
																								ENSG00000182831	Closest gene	Limbic	0.977534
																								ENSG00000220793	Closest gene	Limbic	NA
																								ENSG00000183454	Closest gene	Limbic	0.992928
																								ENSG00000167522	Closest gene	Limbic	0.977153
																								ENSG00000178773	Closest gene	Limbic	0.973508
																								ENSG00000132383	Closest gene	Limbic	0.409509
																								ENSG00000185924	Closest gene	Limbic	0.972039
																								ENSG00000167914	Closest gene	Limbic	0.983517
																								ENSG00000108344	Closest gene	Limbic	0.955666
																								ENSG00000265799	Closest gene	Limbic	NA
																								ENSG00000008838	Closest gene	Limbic	0.98553
																								ENSG00000126351	Closest gene	Limbic	0.989392
																								ENSG00000221044	Closest gene	Limbic	NA
																								ENSG00000161654	Closest gene	Limbic	0.909754
																								ENSG00000108840	Closest gene	Limbic	0.991895
																								ENSG00000267638	Closest gene	Limbic	NA
																								ENSG00000267080	Closest gene	Limbic	NA
																								ENSG00000267394	Closest gene	Limbic	NA
																								ENSG00000108312	Closest gene	Limbic	0.996247
																								ENSG00000260793	Closest gene	Limbic	NA
																								ENSG00000267691	Closest gene	Limbic	NA
																								ENSG00000004939	Closest gene	Limbic	0.988522
																								ENSG00000121152	Closest gene	Limbic	0.971985
																								ENSG00000196843	Closest gene	Limbic	0.912582
																								ENSG00000249715	Closest gene	Limbic	NA
																								ENSG00000114988	Closest gene	Limbic	0.987271
																								ENSG00000158158	Closest gene	Limbic	0.964152
																								ENSG00000136531	Closest gene	Limbic	0.757548
																								ENSG00000172292	Closest gene	Limbic	0.993255
																								ENSG00000227418	Closest gene	Limbic	NA
																								ENSG00000232658	Closest gene	Limbic	NA
																								ENSG00000224219	Closest gene	Limbic	NA
																								ENSG00000101109	Closest gene	Limbic	0.992711
																								ENSG00000124134	Closest gene	Limbic	0.982157
																								ENSG00000175121	Closest gene	Limbic	0.992765
																								ENSG00000168703	Closest gene	Limbic	0.983844
																								ENSG00000283142	Closest gene	Limbic	NA
																								ENSG00000124159	Closest gene	Limbic	0.991514
																								ENSG00000124232	Closest gene	Limbic	0.99505
																								ENSG00000283529	Closest gene	Limbic	NA
																								ENSG00000124212	Closest gene	Limbic	0.990045
																								ENSG00000101180	Closest gene	Limbic	0.947016
																								ENSG00000130706	Closest gene	Limbic	0.894033
																								ENSG00000128285	Closest gene	Limbic	0.960507
																								ENSG00000100372	Closest gene	Limbic	0.974922
																								ENSG00000279727	Closest gene	Limbic	NA
																								ENSG00000242797	Closest gene	Limbic	NA
																								ENSG00000163939	Closest gene	Limbic	0.995811
																								ENSG00000163938	Closest gene	Limbic	0.996138
																								ENSG00000016864	Closest gene	Limbic	0.996736
																								ENSG00000114904	Closest gene	Limbic	0.995975
																								ENSG00000055957	Closest gene	Limbic	0.993527
																								ENSG00000243696	Closest gene	Limbic	NA
																								ENSG00000248592	Closest gene	Limbic	NA
																								ENSG00000213533	Closest gene	Limbic	0.996682
																								ENSG00000240405	Closest gene	Limbic	NA
																								ENSG00000279277	Closest gene	Limbic	NA
																								ENSG00000196776	Closest gene	Limbic	0.988957
																								ENSG00000271856	Closest gene	Limbic	NA
																								ENSG00000114446	Closest gene	Limbic	0.950389
																								ENSG00000241037	Closest gene	Limbic	NA
																								ENSG00000138688	Closest gene	Limbic	0.962302
																								ENSG00000164113	Closest gene	Limbic	0.959419
																								ENSG00000109471	Closest gene	Limbic	0.982919
																								ENSG00000138684	Closest gene	Limbic	0.969809
																								ENSG00000078295	Closest gene	Limbic	0.98776
																								ENSG00000152413	Closest gene	Limbic	0.833107
																								ENSG00000243160	Closest gene	Limbic	NA
																								ENSG00000207391	Closest gene	Limbic	NA
																								ENSG00000277818	Closest gene	Limbic	NA
																								ENSG00000145687	Closest gene	Limbic	0.995594
																								ENSG00000120709	Closest gene	Limbic	0.943644
																								ENSG00000120733	Closest gene	Limbic	0.975521
																								ENSG00000241458	Closest gene	Limbic	NA
																								ENSG00000134516	Closest gene	Limbic	0.99641
																								ENSG00000204767	Closest gene	Limbic	0.996192
																								ENSG00000271860	Closest gene	Limbic	NA
																								ENSG00000071242	Closest gene	Limbic	0.994016
																								ENSG00000286192	Closest gene	Limbic	NA
																								ENSG00000005108	Closest gene	Limbic	0.736768
																								ENSG00000105866	Closest gene	Limbic	0.99456
																								ENSG00000105926	Closest gene	Limbic	0.716314
																								ENSG00000135250	Closest gene	Limbic	0.961377
																								ENSG00000221866	Closest gene	Limbic	0.954795
																								ENSG00000157764	Closest gene	Limbic	0.858619
																								ENSG00000271611	Closest gene	Limbic	NA
																								ENSG00000242703	Closest gene	Limbic	NA
																								ENSG00000090263	Closest gene	Limbic	0.993146
																								ENSG00000223212	Closest gene	Limbic	NA
																								ENSG00000261115	Closest gene	Limbic	0.931241
																								ENSG00000285675	Closest gene	Limbic	NA
																								ENSG00000175806	Closest gene	Limbic	0.997715
																								ENSG00000254302	Closest gene	Limbic	NA
																								ENSG00000253108	Closest gene	Limbic	NA
																								ENSG00000254344	Closest gene	Limbic	NA
																								ENSG00000243181	Closest gene	Limbic	NA
																								ENSG00000178209	Closest gene	Limbic	0.993853
																								ENSG00000281649	Closest gene	Limbic	NA
																								ENSG00000147905	Closest gene	Limbic	0.984932
																								ENSG00000252723	Closest gene	Limbic	NA
																								ENSG00000148408	Closest gene	Limbic	0.81249
																								ENSG00000229926	Closest gene	Limbic	NA
																								ENSG00000159247	Closest gene	Limbic	NA
																								ENSG00000278130	Closest gene	Limbic	NA
																								ENSG00000008838	Non 5'	HAB	0.98553
																								ENSG00000130703	Non 5'	HAB	0.994234
																								ENSG00000151150	Non 5'	HAB	0.982756
																								ENSG00000162105	Non 5'	HAB	0.975684
																								ENSG00000164091	Non 5'	HAB	0.977425
																								ENSG00000148572	5'	HAB	0.468857
																								ENSG00000158158	5'	HAB	0.964152
																								ENSG00000167526	5'	HAB	0.95523
																								ENSG00000176371	5'	HAB	0.994615
																								ENSG00000177082	5'	HAB	0.995431
																								ENSG00000226476	Closest gene	HAB	NA
																								ENSG00000231252	Closest gene	HAB	NA
																								ENSG00000228289	Closest gene	HAB	NA
																								ENSG00000165995	Closest gene	HAB	0.993363
																								ENSG00000285551	Closest gene	HAB	NA
																								ENSG00000238280	Closest gene	HAB	NA
																								ENSG00000181915	Closest gene	HAB	0.928575
																								ENSG00000122877	Closest gene	HAB	0.949899
																								ENSG00000108039	Closest gene	HAB	0.992112
																								ENSG00000203876	Closest gene	HAB	NA
																								ENSG00000124920	Closest gene	HAB	0.998042
																								ENSG00000134825	Closest gene	HAB	0.99864
																								ENSG00000149485	Closest gene	HAB	0.997878
																								ENSG00000134824	Closest gene	HAB	0.998422
																								ENSG00000286264	Closest gene	HAB	NA
																								ENSG00000175115	Closest gene	HAB	0.994506
																								ENSG00000174744	Closest gene	HAB	0.97786
																								ENSG00000255468	Closest gene	HAB	NA
																								ENSG00000254736	Closest gene	HAB	NA
																								ENSG00000254510	Closest gene	HAB	NA
																								ENSG00000248746	Closest gene	HAB	NA
																								ENSG00000250105	Closest gene	HAB	NA
																								ENSG00000174080	Closest gene	HAB	0.953381
																								ENSG00000173898	Closest gene	HAB	0.988087
																								ENSG00000173599	Closest gene	HAB	0.985476
																								ENSG00000149256	Closest gene	HAB	0.934668
																								ENSG00000151067	Closest gene	HAB	0.997171
																								ENSG00000256721	Closest gene	HAB	NA
																								ENSG00000139842	Closest gene	HAB	0.993091
																								ENSG00000127152	Closest gene	HAB	0.99592
																								ENSG00000175779	Closest gene	HAB	0.989447
																								ENSG00000103994	Closest gene	HAB	0.963172
																								ENSG00000092531	Closest gene	HAB	0.98281
																								ENSG00000285942	Closest gene	HAB	NA
																								ENSG00000180979	Closest gene	HAB	0.994071
																								ENSG00000137814	Closest gene	HAB	0.980689
																								ENSG00000159433	Closest gene	HAB	0.99369
																								ENSG00000156232	Closest gene	HAB	0.529293
																								ENSG00000103942	Closest gene	HAB	0.961323
																								ENSG00000259805	Closest gene	HAB	NA
																								ENSG00000169609	Closest gene	HAB	0.921123
																								ENSG00000064726	Closest gene	HAB	0.984877
																								ENSG00000259728	Closest gene	HAB	NA
																								ENSG00000275120	Closest gene	HAB	NA
																								ENSG00000197696	Closest gene	HAB	0.996627
																								ENSG00000285667	Closest gene	HAB	NA
																								ENSG00000166716	Closest gene	HAB	0.996083
																								ENSG00000136383	Closest gene	HAB	0.982484
																								ENSG00000140564	Closest gene	HAB	0.986944
																								ENSG00000182511	Closest gene	HAB	0.989773
																								ENSG00000182831	Closest gene	HAB	0.977534
																								ENSG00000220793	Closest gene	HAB	NA
																								ENSG00000183454	Closest gene	HAB	0.992928
																								ENSG00000167522	Closest gene	HAB	0.977153
																								ENSG00000178773	Closest gene	HAB	0.973508
																								ENSG00000132383	Closest gene	HAB	0.409509
																								ENSG00000185924	Closest gene	HAB	0.972039
																								ENSG00000167914	Closest gene	HAB	0.983517
																								ENSG00000108344	Closest gene	HAB	0.955666
																								ENSG00000265799	Closest gene	HAB	NA
																								ENSG00000126351	Closest gene	HAB	0.989392
																								ENSG00000221044	Closest gene	HAB	NA
																								ENSG00000161654	Closest gene	HAB	0.909754
																								ENSG00000108840	Closest gene	HAB	0.991895
																								ENSG00000267638	Closest gene	HAB	NA
																								ENSG00000267080	Closest gene	HAB	NA
																								ENSG00000267394	Closest gene	HAB	NA
																								ENSG00000108312	Closest gene	HAB	0.996247
																								ENSG00000260793	Closest gene	HAB	NA
																								ENSG00000267691	Closest gene	HAB	NA
																								ENSG00000004939	Closest gene	HAB	0.988522
																								ENSG00000121152	Closest gene	HAB	0.971985
																								ENSG00000196843	Closest gene	HAB	0.912582
																								ENSG00000249715	Closest gene	HAB	NA
																								ENSG00000114988	Closest gene	HAB	0.987271
																								ENSG00000136531	Closest gene	HAB	0.757548
																								ENSG00000172292	Closest gene	HAB	0.993255
																								ENSG00000227418	Closest gene	HAB	NA
																								ENSG00000232658	Closest gene	HAB	NA
																								ENSG00000224219	Closest gene	HAB	NA
																								ENSG00000101109	Closest gene	HAB	0.992711
																								ENSG00000124134	Closest gene	HAB	0.982157
																								ENSG00000175121	Closest gene	HAB	0.992765
																								ENSG00000168703	Closest gene	HAB	0.983844
																								ENSG00000283142	Closest gene	HAB	NA
																								ENSG00000124159	Closest gene	HAB	0.991514
																								ENSG00000124232	Closest gene	HAB	0.99505
																								ENSG00000283529	Closest gene	HAB	NA
																								ENSG00000158445	Closest gene	HAB	0.994995
																								ENSG00000124212	Closest gene	HAB	0.990045
																								ENSG00000101180	Closest gene	HAB	0.947016
																								ENSG00000130706	Closest gene	HAB	0.894033
																								ENSG00000128285	Closest gene	HAB	0.960507
																								ENSG00000100372	Closest gene	HAB	0.974922
																								ENSG00000279727	Closest gene	HAB	NA
																								ENSG00000242797	Closest gene	HAB	NA
																								ENSG00000163939	Closest gene	HAB	0.995811
																								ENSG00000163938	Closest gene	HAB	0.996138
																								ENSG00000016864	Closest gene	HAB	0.996736
																								ENSG00000114904	Closest gene	HAB	0.995975
																								ENSG00000055957	Closest gene	HAB	0.993527
																								ENSG00000243696	Closest gene	HAB	NA
																								ENSG00000248592	Closest gene	HAB	NA
																								ENSG00000213533	Closest gene	HAB	0.996682
																								ENSG00000240405	Closest gene	HAB	NA
																								ENSG00000279277	Closest gene	HAB	NA
																								ENSG00000196776	Closest gene	HAB	0.988957
																								ENSG00000271856	Closest gene	HAB	NA
																								ENSG00000114446	Closest gene	HAB	0.950389
																								ENSG00000241037	Closest gene	HAB	NA
																								ENSG00000138688	Closest gene	HAB	0.962302
																								ENSG00000164113	Closest gene	HAB	0.959419
																								ENSG00000109471	Closest gene	HAB	0.982919
																								ENSG00000138684	Closest gene	HAB	0.969809
																								ENSG00000078295	Closest gene	HAB	0.98776
																								ENSG00000152413	Closest gene	HAB	0.833107
																								ENSG00000243160	Closest gene	HAB	NA
																								ENSG00000207391	Closest gene	HAB	NA
																								ENSG00000277818	Closest gene	HAB	NA
																								ENSG00000145687	Closest gene	HAB	0.995594
																								ENSG00000120709	Closest gene	HAB	0.943644
																								ENSG00000120733	Closest gene	HAB	0.975521
																								ENSG00000241458	Closest gene	HAB	NA
																								ENSG00000134516	Closest gene	HAB	0.99641
																								ENSG00000204767	Closest gene	HAB	0.996192
																								ENSG00000271860	Closest gene	HAB	NA
																								ENSG00000131018	Closest gene	HAB	0.990916
																								ENSG00000071242	Closest gene	HAB	0.994016
																								ENSG00000286192	Closest gene	HAB	NA
																								ENSG00000005108	Closest gene	HAB	0.736768
																								ENSG00000105866	Closest gene	HAB	0.99456
																								ENSG00000105926	Closest gene	HAB	0.716314
																								ENSG00000135250	Closest gene	HAB	0.961377
																								ENSG00000221866	Closest gene	HAB	0.954795
																								ENSG00000157764	Closest gene	HAB	0.858619
																								ENSG00000271611	Closest gene	HAB	NA
																								ENSG00000242703	Closest gene	HAB	NA
																								ENSG00000090263	Closest gene	HAB	0.993146
																								ENSG00000223212	Closest gene	HAB	NA
																								ENSG00000261115	Closest gene	HAB	0.931241
																								ENSG00000285675	Closest gene	HAB	NA
																								ENSG00000175806	Closest gene	HAB	0.997715
																								ENSG00000254302	Closest gene	HAB	NA
																								ENSG00000253108	Closest gene	HAB	NA
																								ENSG00000254344	Closest gene	HAB	NA
																								ENSG00000243181	Closest gene	HAB	NA
																								ENSG00000178209	Closest gene	HAB	0.993853
																								ENSG00000281649	Closest gene	HAB	NA
																								ENSG00000147905	Closest gene	HAB	0.984932
																								ENSG00000252723	Closest gene	HAB	NA
																								ENSG00000148408	Closest gene	HAB	0.81249
																								ENSG00000229926	Closest gene	HAB	NA
																								ENSG00000159247	Closest gene	HAB	NA
																								ENSG00000278130	Closest gene	HAB	NA
																								ENSG00000090266	Non 5'	DRN	0.606702
																								ENSG00000105926	Non 5'	DRN	0.716314
																								ENSG00000130703	Non 5'	DRN	0.994234
																								ENSG00000134824	Non 5'	DRN	0.998422
																								ENSG00000165995	Non 5'	DRN	0.993363
																								ENSG00000148572	5'	DRN	0.468857
																								ENSG00000167526	5'	DRN	0.95523
																								ENSG00000261115	5'	DRN	0.931241
																								ENSG00000226476	Closest gene	DRN	NA
																								ENSG00000231252	Closest gene	DRN	NA
																								ENSG00000228289	Closest gene	DRN	NA
																								ENSG00000151150	Closest gene	DRN	0.982756
																								ENSG00000285551	Closest gene	DRN	NA
																								ENSG00000238280	Closest gene	DRN	NA
																								ENSG00000181915	Closest gene	DRN	0.928575
																								ENSG00000122877	Closest gene	DRN	0.949899
																								ENSG00000108039	Closest gene	DRN	0.992112
																								ENSG00000203876	Closest gene	DRN	NA
																								ENSG00000124920	Closest gene	DRN	0.998042
																								ENSG00000134825	Closest gene	DRN	0.99864
																								ENSG00000149485	Closest gene	DRN	0.997878
																								ENSG00000286264	Closest gene	DRN	NA
																								ENSG00000175115	Closest gene	DRN	0.994506
																								ENSG00000174744	Closest gene	DRN	0.97786
																								ENSG00000255468	Closest gene	DRN	NA
																								ENSG00000254736	Closest gene	DRN	NA
																								ENSG00000254510	Closest gene	DRN	NA
																								ENSG00000248746	Closest gene	DRN	NA
																								ENSG00000250105	Closest gene	DRN	NA
																								ENSG00000174080	Closest gene	DRN	0.953381
																								ENSG00000173898	Closest gene	DRN	0.988087
																								ENSG00000173599	Closest gene	DRN	0.985476
																								ENSG00000162105	Closest gene	DRN	0.975684
																								ENSG00000149256	Closest gene	DRN	0.934668
																								ENSG00000151067	Closest gene	DRN	0.997171
																								ENSG00000256721	Closest gene	DRN	NA
																								ENSG00000139842	Closest gene	DRN	0.993091
																								ENSG00000127152	Closest gene	DRN	0.99592
																								ENSG00000175779	Closest gene	DRN	0.989447
																								ENSG00000103994	Closest gene	DRN	0.963172
																								ENSG00000092531	Closest gene	DRN	0.98281
																								ENSG00000285942	Closest gene	DRN	NA
																								ENSG00000180979	Closest gene	DRN	0.994071
																								ENSG00000137814	Closest gene	DRN	0.980689
																								ENSG00000159433	Closest gene	DRN	0.99369
																								ENSG00000156232	Closest gene	DRN	0.529293
																								ENSG00000103942	Closest gene	DRN	0.961323
																								ENSG00000259805	Closest gene	DRN	NA
																								ENSG00000169609	Closest gene	DRN	0.921123
																								ENSG00000064726	Closest gene	DRN	0.984877
																								ENSG00000259728	Closest gene	DRN	NA
																								ENSG00000275120	Closest gene	DRN	NA
																								ENSG00000176371	Closest gene	DRN	0.994615
																								ENSG00000177082	Closest gene	DRN	0.995431
																								ENSG00000197696	Closest gene	DRN	0.996627
																								ENSG00000285667	Closest gene	DRN	NA
																								ENSG00000166716	Closest gene	DRN	0.996083
																								ENSG00000136383	Closest gene	DRN	0.982484
																								ENSG00000140564	Closest gene	DRN	0.986944
																								ENSG00000182511	Closest gene	DRN	0.989773
																								ENSG00000182831	Closest gene	DRN	0.977534
																								ENSG00000220793	Closest gene	DRN	NA
																								ENSG00000183454	Closest gene	DRN	0.992928
																								ENSG00000167522	Closest gene	DRN	0.977153
																								ENSG00000178773	Closest gene	DRN	0.973508
																								ENSG00000132383	Closest gene	DRN	0.409509
																								ENSG00000185924	Closest gene	DRN	0.972039
																								ENSG00000167914	Closest gene	DRN	0.983517
																								ENSG00000108344	Closest gene	DRN	0.955666
																								ENSG00000265799	Closest gene	DRN	NA
																								ENSG00000008838	Closest gene	DRN	0.98553
																								ENSG00000126351	Closest gene	DRN	0.989392
																								ENSG00000221044	Closest gene	DRN	NA
																								ENSG00000161654	Closest gene	DRN	0.909754
																								ENSG00000108840	Closest gene	DRN	0.991895
																								ENSG00000267638	Closest gene	DRN	NA
																								ENSG00000267080	Closest gene	DRN	NA
																								ENSG00000267394	Closest gene	DRN	NA
																								ENSG00000108312	Closest gene	DRN	0.996247
																								ENSG00000260793	Closest gene	DRN	NA
																								ENSG00000267691	Closest gene	DRN	NA
																								ENSG00000004939	Closest gene	DRN	0.988522
																								ENSG00000121152	Closest gene	DRN	0.971985
																								ENSG00000196843	Closest gene	DRN	0.912582
																								ENSG00000249715	Closest gene	DRN	NA
																								ENSG00000114988	Closest gene	DRN	0.987271
																								ENSG00000158158	Closest gene	DRN	0.964152
																								ENSG00000136531	Closest gene	DRN	0.757548
																								ENSG00000172292	Closest gene	DRN	0.993255
																								ENSG00000227418	Closest gene	DRN	NA
																								ENSG00000232658	Closest gene	DRN	NA
																								ENSG00000224219	Closest gene	DRN	NA
																								ENSG00000101109	Closest gene	DRN	0.992711
																								ENSG00000124134	Closest gene	DRN	0.982157
																								ENSG00000175121	Closest gene	DRN	0.992765
																								ENSG00000168703	Closest gene	DRN	0.983844
																								ENSG00000283142	Closest gene	DRN	NA
																								ENSG00000124159	Closest gene	DRN	0.991514
																								ENSG00000124232	Closest gene	DRN	0.99505
																								ENSG00000283529	Closest gene	DRN	NA
																								ENSG00000158445	Closest gene	DRN	0.994995
																								ENSG00000124212	Closest gene	DRN	0.990045
																								ENSG00000101180	Closest gene	DRN	0.947016
																								ENSG00000130706	Closest gene	DRN	0.894033
																								ENSG00000128285	Closest gene	DRN	0.960507
																								ENSG00000100372	Closest gene	DRN	0.974922
																								ENSG00000279727	Closest gene	DRN	NA
																								ENSG00000242797	Closest gene	DRN	NA
																								ENSG00000163939	Closest gene	DRN	0.995811
																								ENSG00000163938	Closest gene	DRN	0.996138
																								ENSG00000016864	Closest gene	DRN	0.996736
																								ENSG00000114904	Closest gene	DRN	0.995975
																								ENSG00000055957	Closest gene	DRN	0.993527
																								ENSG00000243696	Closest gene	DRN	NA
																								ENSG00000248592	Closest gene	DRN	NA
																								ENSG00000213533	Closest gene	DRN	0.996682
																								ENSG00000240405	Closest gene	DRN	NA
																								ENSG00000279277	Closest gene	DRN	NA
																								ENSG00000196776	Closest gene	DRN	0.988957
																								ENSG00000271856	Closest gene	DRN	NA
																								ENSG00000114446	Closest gene	DRN	0.950389
																								ENSG00000241037	Closest gene	DRN	NA
																								ENSG00000138688	Closest gene	DRN	0.962302
																								ENSG00000164113	Closest gene	DRN	0.959419
																								ENSG00000109471	Closest gene	DRN	0.982919
																								ENSG00000138684	Closest gene	DRN	0.969809
																								ENSG00000078295	Closest gene	DRN	0.98776
																								ENSG00000152413	Closest gene	DRN	0.833107
																								ENSG00000243160	Closest gene	DRN	NA
																								ENSG00000207391	Closest gene	DRN	NA
																								ENSG00000277818	Closest gene	DRN	NA
																								ENSG00000145687	Closest gene	DRN	0.995594
																								ENSG00000120709	Closest gene	DRN	0.943644
																								ENSG00000120733	Closest gene	DRN	0.975521
																								ENSG00000241458	Closest gene	DRN	NA
																								ENSG00000134516	Closest gene	DRN	0.99641
																								ENSG00000204767	Closest gene	DRN	0.996192
																								ENSG00000271860	Closest gene	DRN	NA
																								ENSG00000131018	Closest gene	DRN	0.990916
																								ENSG00000071242	Closest gene	DRN	0.994016
																								ENSG00000286192	Closest gene	DRN	NA
																								ENSG00000005108	Closest gene	DRN	0.736768
																								ENSG00000105866	Closest gene	DRN	0.99456
																								ENSG00000135250	Closest gene	DRN	0.961377
																								ENSG00000221866	Closest gene	DRN	0.954795
																								ENSG00000157764	Closest gene	DRN	0.858619
																								ENSG00000271611	Closest gene	DRN	NA
																								ENSG00000242703	Closest gene	DRN	NA
																								ENSG00000090263	Closest gene	DRN	0.993146
																								ENSG00000223212	Closest gene	DRN	NA
																								ENSG00000285675	Closest gene	DRN	NA
																								ENSG00000175806	Closest gene	DRN	0.997715
																								ENSG00000254302	Closest gene	DRN	NA
																								ENSG00000253108	Closest gene	DRN	NA
																								ENSG00000254344	Closest gene	DRN	NA
																								ENSG00000243181	Closest gene	DRN	NA
																								ENSG00000178209	Closest gene	DRN	0.993853
																								ENSG00000281649	Closest gene	DRN	NA
																								ENSG00000147905	Closest gene	DRN	0.984932
																								ENSG00000252723	Closest gene	DRN	NA
																								ENSG00000148408	Closest gene	DRN	0.81249
																								ENSG00000229926	Closest gene	DRN	NA
																								ENSG00000159247	Closest gene	DRN	NA
																								ENSG00000278130	Closest gene	DRN	NA
																								ENSG00000008838	Non 5'	BasGan	0.98553
																								ENSG00000105928	Non 5'	BasGan	0.98738
																								ENSG00000130703	Non 5'	BasGan	0.994234
																								ENSG00000151150	Non 5'	BasGan	0.982756
																								ENSG00000158445	Non 5'	BasGan	0.994995
																								ENSG00000025772	5'	BasGan	0.818147
																								ENSG00000105866	5'	BasGan	0.99456
																								ENSG00000127152	5'	BasGan	0.99592
																								ENSG00000148572	5'	BasGan	0.468857
																								ENSG00000158158	5'	BasGan	0.964152
																								ENSG00000163673	5'	BasGan	0.701844
																								ENSG00000167526	5'	BasGan	0.95523
																								ENSG00000177082	5'	BasGan	0.995431
																								ENSG00000226476	Closest gene	BasGan	NA
																								ENSG00000231252	Closest gene	BasGan	NA
																								ENSG00000228289	Closest gene	BasGan	NA
																								ENSG00000165995	Closest gene	BasGan	0.993363
																								ENSG00000285551	Closest gene	BasGan	NA
																								ENSG00000238280	Closest gene	BasGan	NA
																								ENSG00000181915	Closest gene	BasGan	0.928575
																								ENSG00000122877	Closest gene	BasGan	0.949899
																								ENSG00000108039	Closest gene	BasGan	0.992112
																								ENSG00000203876	Closest gene	BasGan	NA
																								ENSG00000124920	Closest gene	BasGan	0.998042
																								ENSG00000134825	Closest gene	BasGan	0.99864
																								ENSG00000149485	Closest gene	BasGan	0.997878
																								ENSG00000134824	Closest gene	BasGan	0.998422
																								ENSG00000286264	Closest gene	BasGan	NA
																								ENSG00000175115	Closest gene	BasGan	0.994506
																								ENSG00000174744	Closest gene	BasGan	0.97786
																								ENSG00000255468	Closest gene	BasGan	NA
																								ENSG00000254736	Closest gene	BasGan	NA
																								ENSG00000254510	Closest gene	BasGan	NA
																								ENSG00000248746	Closest gene	BasGan	NA
																								ENSG00000250105	Closest gene	BasGan	NA
																								ENSG00000174080	Closest gene	BasGan	0.953381
																								ENSG00000173898	Closest gene	BasGan	0.988087
																								ENSG00000173599	Closest gene	BasGan	0.985476
																								ENSG00000162105	Closest gene	BasGan	0.975684
																								ENSG00000149256	Closest gene	BasGan	0.934668
																								ENSG00000151067	Closest gene	BasGan	0.997171
																								ENSG00000256721	Closest gene	BasGan	NA
																								ENSG00000139842	Closest gene	BasGan	0.993091
																								ENSG00000175779	Closest gene	BasGan	0.989447
																								ENSG00000103994	Closest gene	BasGan	0.963172
																								ENSG00000092531	Closest gene	BasGan	0.98281
																								ENSG00000285942	Closest gene	BasGan	NA
																								ENSG00000180979	Closest gene	BasGan	0.994071
																								ENSG00000137814	Closest gene	BasGan	0.980689
																								ENSG00000159433	Closest gene	BasGan	0.99369
																								ENSG00000156232	Closest gene	BasGan	0.529293
																								ENSG00000103942	Closest gene	BasGan	0.961323
																								ENSG00000259805	Closest gene	BasGan	NA
																								ENSG00000169609	Closest gene	BasGan	0.921123
																								ENSG00000064726	Closest gene	BasGan	0.984877
																								ENSG00000259728	Closest gene	BasGan	NA
																								ENSG00000275120	Closest gene	BasGan	NA
																								ENSG00000176371	Closest gene	BasGan	0.994615
																								ENSG00000197696	Closest gene	BasGan	0.996627
																								ENSG00000285667	Closest gene	BasGan	NA
																								ENSG00000166716	Closest gene	BasGan	0.996083
																								ENSG00000136383	Closest gene	BasGan	0.982484
																								ENSG00000140564	Closest gene	BasGan	0.986944
																								ENSG00000182511	Closest gene	BasGan	0.989773
																								ENSG00000182831	Closest gene	BasGan	0.977534
																								ENSG00000220793	Closest gene	BasGan	NA
																								ENSG00000183454	Closest gene	BasGan	0.992928
																								ENSG00000167522	Closest gene	BasGan	0.977153
																								ENSG00000178773	Closest gene	BasGan	0.973508
																								ENSG00000132383	Closest gene	BasGan	0.409509
																								ENSG00000185924	Closest gene	BasGan	0.972039
																								ENSG00000167914	Closest gene	BasGan	0.983517
																								ENSG00000108344	Closest gene	BasGan	0.955666
																								ENSG00000265799	Closest gene	BasGan	NA
																								ENSG00000126351	Closest gene	BasGan	0.989392
																								ENSG00000221044	Closest gene	BasGan	NA
																								ENSG00000161654	Closest gene	BasGan	0.909754
																								ENSG00000108840	Closest gene	BasGan	0.991895
																								ENSG00000267638	Closest gene	BasGan	NA
																								ENSG00000267080	Closest gene	BasGan	NA
																								ENSG00000267394	Closest gene	BasGan	NA
																								ENSG00000108312	Closest gene	BasGan	0.996247
																								ENSG00000260793	Closest gene	BasGan	NA
																								ENSG00000267691	Closest gene	BasGan	NA
																								ENSG00000004939	Closest gene	BasGan	0.988522
																								ENSG00000121152	Closest gene	BasGan	0.971985
																								ENSG00000196843	Closest gene	BasGan	0.912582
																								ENSG00000249715	Closest gene	BasGan	NA
																								ENSG00000114988	Closest gene	BasGan	0.987271
																								ENSG00000136531	Closest gene	BasGan	0.757548
																								ENSG00000172292	Closest gene	BasGan	0.993255
																								ENSG00000227418	Closest gene	BasGan	NA
																								ENSG00000232658	Closest gene	BasGan	NA
																								ENSG00000224219	Closest gene	BasGan	NA
																								ENSG00000101109	Closest gene	BasGan	0.992711
																								ENSG00000124134	Closest gene	BasGan	0.982157
																								ENSG00000175121	Closest gene	BasGan	0.992765
																								ENSG00000168703	Closest gene	BasGan	0.983844
																								ENSG00000283142	Closest gene	BasGan	NA
																								ENSG00000124159	Closest gene	BasGan	0.991514
																								ENSG00000124232	Closest gene	BasGan	0.99505
																								ENSG00000283529	Closest gene	BasGan	NA
																								ENSG00000124212	Closest gene	BasGan	0.990045
																								ENSG00000101180	Closest gene	BasGan	0.947016
																								ENSG00000130706	Closest gene	BasGan	0.894033
																								ENSG00000128285	Closest gene	BasGan	0.960507
																								ENSG00000100372	Closest gene	BasGan	0.974922
																								ENSG00000279727	Closest gene	BasGan	NA
																								ENSG00000242797	Closest gene	BasGan	NA
																								ENSG00000163939	Closest gene	BasGan	0.995811
																								ENSG00000163938	Closest gene	BasGan	0.996138
																								ENSG00000016864	Closest gene	BasGan	0.996736
																								ENSG00000114904	Closest gene	BasGan	0.995975
																								ENSG00000055957	Closest gene	BasGan	0.993527
																								ENSG00000243696	Closest gene	BasGan	NA
																								ENSG00000248592	Closest gene	BasGan	NA
																								ENSG00000213533	Closest gene	BasGan	0.996682
																								ENSG00000240405	Closest gene	BasGan	NA
																								ENSG00000279277	Closest gene	BasGan	NA
																								ENSG00000196776	Closest gene	BasGan	0.988957
																								ENSG00000271856	Closest gene	BasGan	NA
																								ENSG00000114446	Closest gene	BasGan	0.950389
																								ENSG00000241037	Closest gene	BasGan	NA
																								ENSG00000138688	Closest gene	BasGan	0.962302
																								ENSG00000164113	Closest gene	BasGan	0.959419
																								ENSG00000109471	Closest gene	BasGan	0.982919
																								ENSG00000138684	Closest gene	BasGan	0.969809
																								ENSG00000078295	Closest gene	BasGan	0.98776
																								ENSG00000152413	Closest gene	BasGan	0.833107
																								ENSG00000243160	Closest gene	BasGan	NA
																								ENSG00000207391	Closest gene	BasGan	NA
																								ENSG00000277818	Closest gene	BasGan	NA
																								ENSG00000145687	Closest gene	BasGan	0.995594
																								ENSG00000120709	Closest gene	BasGan	0.943644
																								ENSG00000120733	Closest gene	BasGan	0.975521
																								ENSG00000241458	Closest gene	BasGan	NA
																								ENSG00000134516	Closest gene	BasGan	0.99641
																								ENSG00000204767	Closest gene	BasGan	0.996192
																								ENSG00000271860	Closest gene	BasGan	NA
																								ENSG00000131018	Closest gene	BasGan	0.990916
																								ENSG00000071242	Closest gene	BasGan	0.994016
																								ENSG00000286192	Closest gene	BasGan	NA
																								ENSG00000005108	Closest gene	BasGan	0.736768
																								ENSG00000105926	Closest gene	BasGan	0.716314
																								ENSG00000135250	Closest gene	BasGan	0.961377
																								ENSG00000221866	Closest gene	BasGan	0.954795
																								ENSG00000157764	Closest gene	BasGan	0.858619
																								ENSG00000271611	Closest gene	BasGan	NA
																								ENSG00000242703	Closest gene	BasGan	NA
																								ENSG00000090263	Closest gene	BasGan	0.993146
																								ENSG00000223212	Closest gene	BasGan	NA
																								ENSG00000261115	Closest gene	BasGan	0.931241
																								ENSG00000285675	Closest gene	BasGan	NA
																								ENSG00000175806	Closest gene	BasGan	0.997715
																								ENSG00000254302	Closest gene	BasGan	NA
																								ENSG00000253108	Closest gene	BasGan	NA
																								ENSG00000254344	Closest gene	BasGan	NA
																								ENSG00000243181	Closest gene	BasGan	NA
																								ENSG00000178209	Closest gene	BasGan	0.993853
																								ENSG00000281649	Closest gene	BasGan	NA
																								ENSG00000147905	Closest gene	BasGan	0.984932
																								ENSG00000252723	Closest gene	BasGan	NA
																								ENSG00000148408	Closest gene	BasGan	0.81249
																								ENSG00000229926	Closest gene	BasGan	NA
																								ENSG00000159247	Closest gene	BasGan	NA
																								ENSG00000278130	Closest gene	BasGan	NA
																								ENSG00000124920	Non 5'	ARC	0.998042
																								ENSG00000130703	Non 5'	ARC	0.994234
																								ENSG00000134824	Non 5'	ARC	0.998422
																								ENSG00000151150	Non 5'	ARC	0.982756
																								ENSG00000158445	Non 5'	ARC	0.994995
																								ENSG00000164091	Non 5'	ARC	0.977425
																								ENSG00000196776	Non 5'	ARC	0.988957
																								ENSG00000148572	5'	ARC	0.468857
																								ENSG00000163673	5'	ARC	0.701844
																								ENSG00000167526	5'	ARC	0.95523
																								ENSG00000176371	5'	ARC	0.994615
																								ENSG00000177082	5'	ARC	0.995431
																								ENSG00000261115	5'	ARC	0.931241
																								ENSG00000226476	Closest gene	ARC	NA
																								ENSG00000231252	Closest gene	ARC	NA
																								ENSG00000228289	Closest gene	ARC	NA
																								ENSG00000165995	Closest gene	ARC	0.993363
																								ENSG00000285551	Closest gene	ARC	NA
																								ENSG00000238280	Closest gene	ARC	NA
																								ENSG00000181915	Closest gene	ARC	0.928575
																								ENSG00000122877	Closest gene	ARC	0.949899
																								ENSG00000108039	Closest gene	ARC	0.992112
																								ENSG00000203876	Closest gene	ARC	NA
																								ENSG00000134825	Closest gene	ARC	0.99864
																								ENSG00000149485	Closest gene	ARC	0.997878
																								ENSG00000286264	Closest gene	ARC	NA
																								ENSG00000175115	Closest gene	ARC	0.994506
																								ENSG00000174744	Closest gene	ARC	0.97786
																								ENSG00000255468	Closest gene	ARC	NA
																								ENSG00000254736	Closest gene	ARC	NA
																								ENSG00000254510	Closest gene	ARC	NA
																								ENSG00000248746	Closest gene	ARC	NA
																								ENSG00000250105	Closest gene	ARC	NA
																								ENSG00000174080	Closest gene	ARC	0.953381
																								ENSG00000173898	Closest gene	ARC	0.988087
																								ENSG00000173599	Closest gene	ARC	0.985476
																								ENSG00000162105	Closest gene	ARC	0.975684
																								ENSG00000149256	Closest gene	ARC	0.934668
																								ENSG00000151067	Closest gene	ARC	0.997171
																								ENSG00000256721	Closest gene	ARC	NA
																								ENSG00000139842	Closest gene	ARC	0.993091
																								ENSG00000127152	Closest gene	ARC	0.99592
																								ENSG00000175779	Closest gene	ARC	0.989447
																								ENSG00000103994	Closest gene	ARC	0.963172
																								ENSG00000092531	Closest gene	ARC	0.98281
																								ENSG00000285942	Closest gene	ARC	NA
																								ENSG00000180979	Closest gene	ARC	0.994071
																								ENSG00000137814	Closest gene	ARC	0.980689
																								ENSG00000159433	Closest gene	ARC	0.99369
																								ENSG00000156232	Closest gene	ARC	0.529293
																								ENSG00000103942	Closest gene	ARC	0.961323
																								ENSG00000259805	Closest gene	ARC	NA
																								ENSG00000169609	Closest gene	ARC	0.921123
																								ENSG00000064726	Closest gene	ARC	0.984877
																								ENSG00000259728	Closest gene	ARC	NA
																								ENSG00000275120	Closest gene	ARC	NA
																								ENSG00000197696	Closest gene	ARC	0.996627
																								ENSG00000285667	Closest gene	ARC	NA
																								ENSG00000166716	Closest gene	ARC	0.996083
																								ENSG00000136383	Closest gene	ARC	0.982484
																								ENSG00000140564	Closest gene	ARC	0.986944
																								ENSG00000182511	Closest gene	ARC	0.989773
																								ENSG00000182831	Closest gene	ARC	0.977534
																								ENSG00000220793	Closest gene	ARC	NA
																								ENSG00000183454	Closest gene	ARC	0.992928
																								ENSG00000167522	Closest gene	ARC	0.977153
																								ENSG00000178773	Closest gene	ARC	0.973508
																								ENSG00000132383	Closest gene	ARC	0.409509
																								ENSG00000185924	Closest gene	ARC	0.972039
																								ENSG00000167914	Closest gene	ARC	0.983517
																								ENSG00000108344	Closest gene	ARC	0.955666
																								ENSG00000265799	Closest gene	ARC	NA
																								ENSG00000008838	Closest gene	ARC	0.98553
																								ENSG00000126351	Closest gene	ARC	0.989392
																								ENSG00000221044	Closest gene	ARC	NA
																								ENSG00000161654	Closest gene	ARC	0.909754
																								ENSG00000108840	Closest gene	ARC	0.991895
																								ENSG00000267638	Closest gene	ARC	NA
																								ENSG00000267080	Closest gene	ARC	NA
																								ENSG00000267394	Closest gene	ARC	NA
																								ENSG00000108312	Closest gene	ARC	0.996247
																								ENSG00000260793	Closest gene	ARC	NA
																								ENSG00000267691	Closest gene	ARC	NA
																								ENSG00000004939	Closest gene	ARC	0.988522
																								ENSG00000121152	Closest gene	ARC	0.971985
																								ENSG00000196843	Closest gene	ARC	0.912582
																								ENSG00000249715	Closest gene	ARC	NA
																								ENSG00000114988	Closest gene	ARC	0.987271
																								ENSG00000158158	Closest gene	ARC	0.964152
																								ENSG00000136531	Closest gene	ARC	0.757548
																								ENSG00000172292	Closest gene	ARC	0.993255
																								ENSG00000227418	Closest gene	ARC	NA
																								ENSG00000232658	Closest gene	ARC	NA
																								ENSG00000224219	Closest gene	ARC	NA
																								ENSG00000101109	Closest gene	ARC	0.992711
																								ENSG00000124134	Closest gene	ARC	0.982157
																								ENSG00000175121	Closest gene	ARC	0.992765
																								ENSG00000168703	Closest gene	ARC	0.983844
																								ENSG00000283142	Closest gene	ARC	NA
																								ENSG00000124159	Closest gene	ARC	0.991514
																								ENSG00000124232	Closest gene	ARC	0.99505
																								ENSG00000283529	Closest gene	ARC	NA
																								ENSG00000124212	Closest gene	ARC	0.990045
																								ENSG00000101180	Closest gene	ARC	0.947016
																								ENSG00000130706	Closest gene	ARC	0.894033
																								ENSG00000128285	Closest gene	ARC	0.960507
																								ENSG00000100372	Closest gene	ARC	0.974922
																								ENSG00000279727	Closest gene	ARC	NA
																								ENSG00000242797	Closest gene	ARC	NA
																								ENSG00000163939	Closest gene	ARC	0.995811
																								ENSG00000163938	Closest gene	ARC	0.996138
																								ENSG00000016864	Closest gene	ARC	0.996736
																								ENSG00000114904	Closest gene	ARC	0.995975
																								ENSG00000055957	Closest gene	ARC	0.993527
																								ENSG00000243696	Closest gene	ARC	NA
																								ENSG00000248592	Closest gene	ARC	NA
																								ENSG00000213533	Closest gene	ARC	0.996682
																								ENSG00000240405	Closest gene	ARC	NA
																								ENSG00000279277	Closest gene	ARC	NA
																								ENSG00000271856	Closest gene	ARC	NA
																								ENSG00000114446	Closest gene	ARC	0.950389
																								ENSG00000241037	Closest gene	ARC	NA
																								ENSG00000138688	Closest gene	ARC	0.962302
																								ENSG00000164113	Closest gene	ARC	0.959419
																								ENSG00000109471	Closest gene	ARC	0.982919
																								ENSG00000138684	Closest gene	ARC	0.969809
																								ENSG00000078295	Closest gene	ARC	0.98776
																								ENSG00000152413	Closest gene	ARC	0.833107
																								ENSG00000243160	Closest gene	ARC	NA
																								ENSG00000207391	Closest gene	ARC	NA
																								ENSG00000277818	Closest gene	ARC	NA
																								ENSG00000145687	Closest gene	ARC	0.995594
																								ENSG00000120709	Closest gene	ARC	0.943644
																								ENSG00000120733	Closest gene	ARC	0.975521
																								ENSG00000241458	Closest gene	ARC	NA
																								ENSG00000134516	Closest gene	ARC	0.99641
																								ENSG00000204767	Closest gene	ARC	0.996192
																								ENSG00000271860	Closest gene	ARC	NA
																								ENSG00000131018	Closest gene	ARC	0.990916
																								ENSG00000071242	Closest gene	ARC	0.994016
																								ENSG00000286192	Closest gene	ARC	NA
																								ENSG00000005108	Closest gene	ARC	0.736768
																								ENSG00000105866	Closest gene	ARC	0.99456
																								ENSG00000105926	Closest gene	ARC	0.716314
																								ENSG00000105928	Closest gene	ARC	0.98738
																								ENSG00000135250	Closest gene	ARC	0.961377
																								ENSG00000221866	Closest gene	ARC	0.954795
																								ENSG00000157764	Closest gene	ARC	0.858619
																								ENSG00000271611	Closest gene	ARC	NA
																								ENSG00000242703	Closest gene	ARC	NA
																								ENSG00000090263	Closest gene	ARC	0.993146
																								ENSG00000223212	Closest gene	ARC	NA
																								ENSG00000285675	Closest gene	ARC	NA
																								ENSG00000175806	Closest gene	ARC	0.997715
																								ENSG00000254302	Closest gene	ARC	NA
																								ENSG00000253108	Closest gene	ARC	NA
																								ENSG00000254344	Closest gene	ARC	NA
																								ENSG00000243181	Closest gene	ARC	NA
																								ENSG00000178209	Closest gene	ARC	0.993853
																								ENSG00000281649	Closest gene	ARC	NA
																								ENSG00000147905	Closest gene	ARC	0.984932
																								ENSG00000252723	Closest gene	ARC	NA
																								ENSG00000148408	Closest gene	ARC	0.81249
																								ENSG00000229926	Closest gene	ARC	NA
																								ENSG00000159247	Closest gene	ARC	NA
																								ENSG00000278130	Closest gene	ARC	NA
