# Supplementary material for: A multi-regional human brain atlas of chromatin accessibility and gene expression facilitates promoter-isoform resolution genetic fine-mapping
Source: Nat Commun. 2024 Nov 22;15:10113. doi: 10.1038/s41467-024-54448-y (PMC11584674; doi:10.1038/s41467-024-54448-y)
Supplement: Supplementary file 22 — Supplementary Source Data [file 41467_2024_54448_MOESM22_ESM.xlsx]

## Sheet: Supplementary Fig. 2
2b					2c					2d						2e
ID	chryCounts	finalReadCount	Gender		ID	chryCounts	FRiP	Gender		sample	refID	labelID	Kinship	same_person		sample	refID	labelID	Kinship	same_person
BB3_G_ARC	13210	45114321	Male		BB5_G_PVC	686.899	0.131685	Male		BB2_G_PSTC	BB3	BB2	-0.3696	FALSE		BB6_N_RMTG	BB3	BB6	-0.2469	FALSE
BB5_G_PVC	21639	62148754	Male		BB5_N_PVC	881.934	0.130394	Male		BB6_N_CRBLM	BB3	BB6	-0.3303	FALSE		BB5_N_PVPC	BB3	BB5	-0.298	FALSE
BB5_N_PVC	22519	59983342	Male		BB4_G_EC	6.89072	0.129506	Female		BB1_G_HAB	BB3	BB1	-0.3212	FALSE		BB6_G_OFC	BB3	BB6	-0.3096	FALSE
BB3_G_PAC	19097	63047538	Male		BB4_N_EC	4.3023	0.139235	Female		BB6_N_ITC	BB3	BB6	-0.3398	FALSE		BB4_N_ITC	BB3	BB4	-0.3778	FALSE
BB3_N_PAC	17703	49707603	Male		BB6_G_MDT	7.4913	0.142967	Female		BB1_G_PSC	BB3	BB1	-0.3352	FALSE		BB1_N_AMY	BB3	BB1	-0.2933	FALSE
BB4_G_EC	25	44505280	Female		BB6_N_MDT	3.03158	0.121808	Female		BB5_G_INS	BB3	BB5	-0.2811	FALSE		BB1_N_PAC	BB3	BB1	-0.2608	FALSE
BB4_N_EC	28	49068944	Female		BB4_G_PAC	8.69842	0.171914	Female		BB1_G_ACC	BB3	BB1	-0.314	FALSE		BB4_G_MDT	BB3	BB4	-0.4165	FALSE
BB6_G_MDT	3	38946172	Female		BB4_N_PAC	8.43365	0.145967	Female		BB6_N_EC	BB3	BB6	-0.3273	FALSE		BB5_N_CRBLM	BB3	BB5	-0.2754	FALSE
BB6_N_MDT	5	42093645	Female		BB6_G_EC	8.31719	0.130964	Female		BB6_G_CRBLM	BB3	BB6	-0.3055	FALSE		BB6_G_HAB	BB3	BB6	-0.2956	FALSE
BB4_G_PAC	36	44746243	Female		BB6_N_EC	6.69201	0.112729	Female		BB1_G_OFC	BB3	BB1	-0.3001	FALSE		BB1_N_PSC	BB3	BB1	-0.2995	FALSE
BB4_N_PAC	27	42536434	Female		BB5_G_RMTG	1043.93	0.209799	Male		BB5_G_CRBLM	BB3	BB5	-0.3132	FALSE		BB1_G_RMTG	BB3	BB1	-0.2957	FALSE
BB6_G_EC	17	60089564	Female		BB5_N_RMTG	682.582	0.135709	Male		BB5_N_PSTC	BB3	BB5	-0.317	FALSE		BB4_N_PVC	BB3	BB4	-0.4084	FALSE
BB6_N_EC	4	43154090	Female		BB4_G_PMC	11.2484	0.129282	Female		BB2_G_CRBLM	BB3	BB2	-0.3667	FALSE		BB5_G_OFC	BB3	BB5	-0.3111	FALSE
BB5_G_RMTG	20038	55070181	Male		BB4_N_PMC	4.77538	0.155767	Female		BB6_G_MDT	BB3	BB6	-0.3456	FALSE		BB6_N_VLPFC	BB3	BB6	-0.2899	FALSE
BB5_N_RMTG	15642	43765387	Male		BB6_N_PAC	9.27158	0.0830995	Female		BB1_N_VLPFC	BB3	BB1	-0.3009	FALSE		BB6_N_AMY	BB3	BB6	-0.3404	FALSE
BB4_G_PMC	23	46351072	Female		BB5_G_VLPFC	589.955	0.12356	Male		BB6_N_VLPFC	BB3	BB6	-0.3439	FALSE		BB2_N_PSC	BB3	BB2	-0.3226	FALSE
BB4_N_PMC	19	44751998	Female		BB5_N_VLPFC	558.701	0.109513	Male		BB5_G_VTA	BB3	BB5	-0.3213	FALSE		BB2_N_CN	BB3	BB2	-0.3331	FALSE
BB6_G_PAC	10	45018744	Female		BB6_G_PMC	8.83089	0.120484	Female		BB5_N_PSC	BB3	BB5	-0.2984	FALSE		BB4_G_ARC	BB3	BB4	-0.398	FALSE
BB6_N_PAC	12	46062711	Female		BB6_N_PMC	5.40676	0.112947	Female		BB3_N_OFC	BB3	BB3	0.271	TRUE		BB5_N_OFC	BB3	BB5	-0.2974	FALSE
BB5_G_VLPFC	15478	48184149	Male		BB5_G_VTA	625.066	0.150289	Male		BB3_N_DRN	BB3	BB3	0.2718	TRUE		BB5_N_GP	BB3	BB5	-0.3033	FALSE
BB5_N_VLPFC	14976	43701758	Male		BB5_N_VTA	409.978	0.109857	Male		BB1_G_PMC	BB3	BB1	-0.3188	FALSE		BB4_N_HAB	BB3	BB4	-0.3428	FALSE
BB3_G_PVC	21490	62043126	Male		BB5_G_CRBLM	1210.92	0.317173	Male		BB4_G_CN	BB3	BB4	-0.445	FALSE		BB1_G_PSTC	BB3	BB1	-0.2871	FALSE
BB3_N_PVC	16158	43565567	Male		BB5_N_CRBLM	984.178	0.185671	Male		BB3_G_HAB	BB3	BB3	0.269	TRUE		BB2_G_HAB	BB3	BB2	-0.3128	FALSE
BB6_G_PMC	13	48511685	Female		BB4_G_PVC	6.34323	0.162695	Female		BB1_G_HIPP	BB3	BB1	-0.3228	FALSE		BB2_G_CRBLM	BB3	BB2	-0.2927	FALSE
BB6_N_PMC	15	84014357	Female		BB4_N_PVC	5.56124	0.153299	Female		BB1_G_VTA	BB3	BB1	-0.3033	FALSE		BB4_G_ACC	BB3	BB4	-0.4215	FALSE
BB5_G_VTA	11682	37756633	Male		BB6_G_PSC	7.18717	0.143208	Female		BB5_G_PAC	BB3	BB5	-0.3024	FALSE		BB5_N_EC	BB3	BB5	-0.2306	FALSE
BB5_N_VTA	17191	47874912	Male		BB5_G_OFC	625.03	0.118406	Male		BB5_N_PVPC	BB3	BB5	-0.3028	FALSE		BB6_G_ARC	BB3	BB6	-0.3	FALSE
BB5_G_CRBLM	15459	54904550	Male		BB5_N_OFC	487.2	0.09687	Male		BB2_G_EC	BB3	BB2	-0.362	FALSE		BB3_N_CRBLM	BB3	BB3	0.3383	TRUE
BB5_N_CRBLM	35059	106271355	Male		BB6_G_PVC	10.8537	0.115514	Female		BB2_G_RMTG	BB3	BB2	-0.343	FALSE		BB6_N_ITC	BB3	BB6	-0.2466	FALSE
BB4_G_PVC	14	56224256	Female		BB6_N_PVC	5.88501	0.127378	Female		BB5_G_ITC	BB3	BB5	-0.3171	FALSE		BB4_N_ACC	BB3	BB4	-0.3442	FALSE
BB4_N_PVC	20	49728834	Female		BB4_G_RMTG	9.88972	0.134232	Female		BB5_N_AMY	BB3	BB5	-0.3192	FALSE		BB5_N_PAC	BB3	BB5	-0.2691	FALSE
BB6_G_PSC	9	51273199	Female		BB5_G_PVPC	860.854	0.207397	Male		BB2_G_MDT	BB3	BB2	-0.3571	FALSE		BB4_G_RMTG	BB3	BB4	-0.4402	FALSE
BB6_N_PSC	11	78812619	Female		BB5_N_PVPC	962.275	0.208309	Male		BB1_N_RMTG	BB3	BB1	-0.3244	FALSE		BB6_N_OFC	BB3	BB6	-0.2798	FALSE
BB3_G_RMTG	14827	40950412	Male		BB4_G_VLPFC	5.99537	0.158559	Female		BB5_N_EC	BB3	BB5	-0.3081	FALSE		BB2_N_CRBLM	BB3	BB2	-0.2998	FALSE
BB3_N_RMTG	15237	46567315	Male		BB4_N_VLPFC	4.96363	0.105045	Female		BB6_G_RMTG	BB3	BB6	-0.3667	FALSE		BB5_N_ARC	BB3	BB5	-0.2694	FALSE
BB3_G_VLPFC	16503	46018330	Male		BB6_G_RMTG	8.43432	0.133104	Female		BB1_G_ITC	BB3	BB1	-0.319	FALSE		BB5_G_CRBLM	BB3	BB5	-0.273	FALSE
BB3_N_VLPFC	13461	37921877	Male		BB6_N_RMTG	3.95528	0.0914033	Female		BB4_N_AMY	BB3	BB4	-0.4393	FALSE		BB4_N_DLPFC	BB3	BB4	-0.3448	FALSE
BB5_N_OFC	11749	35015053	Male		BB6_G_VLPFC	6.3385	0.147925	Female		BB6_N_PSC	BB3	BB6	-0.341	FALSE		BB6_N_CN	BB3	BB6	-0.3	FALSE
BB6_N_PVC	12	50265152	Female		BB6_N_VLPFC	6.04192	0.127404	Female		BB4_G_GP	BB3	BB4	-0.4374	FALSE		BB1_N_RMTG	BB3	BB1	-0.3029	FALSE
BB6_G_PVC	11	36805792	Female		BB3_G_CRBLM	655.256	0.0972317	Male		BB1_G_INS	BB3	BB1	-0.3023	FALSE		BB2_G_VTA	BB3	BB2	-0.3372	FALSE
BB4_G_RMTG	3	42640909	Female		BB3_N_CRBLM	627.497	0.126722	Male		BB6_N_PVC	BB3	BB6	-0.332	FALSE		BB4_G_INS	BB3	BB4	-0.3519	FALSE
BB4_N_RMTG	137	48513756	Female		BB4_N_VTA	4.76383	0.200669	Female		BB3_N_DLPFC	BB3	BB3	0.2793	TRUE		BB6_N_PVC	BB3	BB6	-0.234	FALSE
BB5_G_PVPC	14718	47942141	Male		BB4_G_CRBLM	9.59826	0.107727	Female		BB1_N_CRBLM	BB3	BB1	-0.284	FALSE		BB4_G_VLPFC	BB3	BB4	-0.4016	FALSE
BB5_N_PVPC	23515	65939909	Male		BB5_G_NAC	680.286	0.121513	Male		BB2_G_HAB	BB3	BB2	-0.3521	FALSE		BB1_G_VLPFC	BB3	BB1	-0.3195	FALSE
BB4_G_VLPFC	22	50180873	Female		BB5_N_NAC	928.54	0.121948	Male		BB4_N_MDT	BB3	BB4	-0.4283	FALSE		BB5_N_VLPFC	BB3	BB5	-0.3263	FALSE
BB4_N_VLPFC	27	42408406	Female		BB6_G_VTA	6.86066	0.325779	Female		BB6_N_DLPFC	BB3	BB6	-0.3306	FALSE		BB5_N_NAC	BB3	BB5	-0.2922	FALSE
BB6_G_RMTG	30	47248186	Female		BB6_G_CRBLM	4.16465	0.353334	Female		BB2_N_CRBLM	BB3	BB2	-0.3592	FALSE		BB5_N_HIPP	BB3	BB5	-0.2391	FALSE
BB6_N_RMTG	23	40000892	Female		BB6_N_CRBLM	5.05626	0.179618	Female		BB5_N_ACC	BB3	BB5	-0.2944	FALSE		BB5_G_PSC	BB3	BB5	-0.2826	FALSE
BB5_G_AMY	14516	43653114	Male		BB4_G_OFC	11.1047	0.110425	Female		BB5_G_DRN	BB3	BB5	-0.3143	FALSE		BB6_G_PMC	BB3	BB6	-0.2639	FALSE
BB5_N_AMY	18289	52994484	Male		BB4_N_OFC	4.35156	0.133693	Female		BB2_G_ARC	BB3	BB2	-0.3391	FALSE		BB4_N_VLPFC	BB3	BB4	-0.3411	FALSE
BB6_G_VLPFC	12	55056997	Female		BB6_G_OFC	6.05791	0.28313	Female		BB3_G_AMY	BB3	BB3	0.2753	TRUE		BB4_N_PSTC	BB3	BB4	-0.3507	FALSE
BB6_N_VLPFC	15	45434392	Female		BB6_N_OFC	3.68358	0.174893	Female		BB1_G_DLPFC	BB3	BB1	-0.3253	FALSE		BB4_N_CN	BB3	BB4	-0.3619	FALSE
BB3_G_CRBLM	32646	109008070	Male		BB4_G_PVPC	11.0375	0.0975464	Female		BB1_N_PAC	BB3	BB1	-0.3111	FALSE		BB4_G_GP	BB3	BB4	-0.42	FALSE
BB3_N_CRBLM	19906	59234519	Male		BB4_N_PVPC	7.38087	0.106918	Female		BB5_G_DLPFC	BB3	BB5	-0.3142	FALSE		BB1_G_PMC	BB3	BB1	-0.3073	FALSE
BB4_G_VTA	11	58209953	Female		BB5_G_DRN	948.143	0.233431	Male		BB2_N_PSC	BB3	BB2	-0.3621	FALSE		BB2_N_HIPP	BB3	BB2	-0.3213	FALSE
BB4_N_VTA	46	57653528	Female		BB5_N_DRN	880.275	0.160773	Male		BB2_N_PVC	BB3	BB2	-0.3727	FALSE		BB5_N_PVC	BB3	BB5	-0.28	FALSE
BB3_G_OFC	15287	42969785	Male		BB5_G_CN	606.322	0.14478	Male		BB6_G_ARC	BB3	BB6	-0.3642	FALSE		BB6_N_PMC	BB3	BB6	-0.2889	FALSE
BB3_N_OFC	20357	55540276	Male		BB5_N_CN	452.918	0.105937	Male		BB1_N_PSTC	BB3	BB1	-0.2855	FALSE		BB5_G_DRN	BB3	BB5	-0.2757	FALSE
BB3_G_PSC	15323	44252564	Male		BB4_G_AMY	8.36834	0.15802	Female		BB2_N_DLPFC	BB3	BB2	-0.3674	FALSE		BB4_N_AMY	BB3	BB4	-0.3686	FALSE
BB3_N_PSC	19476	55684525	Male		BB4_N_AMY	6.93342	0.156186	Female		BB4_N_EC	BB3	BB4	-0.447	FALSE		BB5_G_CN	BB3	BB5	-0.2759	FALSE
BB4_N_CRBLM	35	121647829	Female		BB6_G_PVPC	6.65356	0.163809	Female		BB6_N_CN	BB3	BB6	-0.3198	FALSE		BB4_G_DLPFC	BB3	BB4	-0.3632	FALSE
BB5_G_NAC	16661	55523663	Male		BB6_N_PVPC	4.06795	0.154064	Female		BB5_G_ARC	BB3	BB5	-0.3	FALSE		BB5_G_ARC	BB3	BB5	-0.2765	FALSE
BB5_N_NAC	13600	40659125	Male		BB5_G_DLPFC	739.062	0.146481	Male		BB6_N_AMY	BB3	BB6	-0.3417	FALSE		BB3_N_EC	BB3	BB3	0.3346	TRUE
BB6_G_VTA	19	43160233	Female		BB5_N_DLPFC	785.103	0.16753	Male		BB6_N_PSTC	BB3	BB6	-0.3554	FALSE		BB3_G_CRBLM	BB3	BB3	0.2997	TRUE
BB6_N_VTA	29	48835121	Female		BB6_G_AMY	8.8086	0.147286	Female		BB5_N_PAC	BB3	BB5	-0.2917	FALSE		BB6_G_CRBLM	BB3	BB6	-0.3167	FALSE
BB6_G_CRBLM	16	53150768	Female		BB6_N_AMY	10.3905	0.13108	Female		BB2_G_PVC	BB3	BB2	-0.3795	FALSE		BB6_N_PSTC	BB3	BB6	-0.2813	FALSE
BB6_N_CRBLM	2	63834123	Female		BB4_G_PSTC	10.7051	0.143317	Female		BB5_G_ACC	BB3	BB5	-0.318	FALSE		BB4_N_ARC	BB3	BB4	-0.3685	FALSE
BB4_G_OFC	14	51495267	Female		BB4_N_PSTC	6.4062	0.123631	Female		BB1_N_PMC	BB3	BB1	-0.304	FALSE		BB4_N_OFC	BB3	BB4	-0.3743	FALSE
BB4_N_OFC	28	69537453	Female		BB5_G_GP	727.218	0.128187	Male		BB5_G_VLPFC	BB3	BB5	-0.3299	FALSE		BB6_N_PVPC	BB3	BB6	-0.2566	FALSE
BB3_G_CN	12217	40810411	Male		BB5_N_GP	347.119	0.0930249	Male		BB3_G_CRBLM	BB3	BB3	0.2577	TRUE		BB6_N_NAC	BB3	BB6	-0.2786	FALSE
BB3_N_CN	10253	37196096	Male		BB4_G_NAC	10.7545	0.127316	Female		BB3_G_OFC	BB3	BB3	0.28	TRUE		BB1_G_PAC	BB3	BB1	-0.3266	FALSE
BB6_G_OFC	10	43554854	Female		BB4_N_NAC	5.44401	0.143292	Female		BB2_N_ITC	BB3	BB2	-0.376	FALSE		BB2_G_MDT	BB3	BB2	-0.3594	FALSE
BB4_G_PVPC	24	41238065	Female		BB6_N_NAC	5.83847	0.185899	Female		BB1_N_PSC	BB3	BB1	-0.2977	FALSE		BB2_G_PAC	BB3	BB2	-0.3429	FALSE
BB5_G_DRN	21598	61411602	Male		BB6_G_PSTC	5.34578	0.272685	Female		BB3_N_HAB	BB3	BB3	0.2825	TRUE		BB6_G_ACC	BB3	BB6	-0.3195	FALSE
BB5_N_DRN	13825	46641443	Male		BB6_N_PSTC	4.43847	0.13457	Female		BB3_N_PVC	BB3	BB3	0.2886	TRUE		BB6_G_NAC	BB3	BB6	-0.2888	FALSE
BB3_G_AMY	14970	50350342	Male		BB5_G_HAB	1081.23	0.280714	Male		BB2_N_CN	BB3	BB2	-0.3659	FALSE		BB5_G_VTA	BB3	BB5	-0.2871	FALSE
BB3_N_AMY	18298	50169505	Male		BB5_G_PSTC	568.242	0.121664	Male		BB1_N_EC	BB3	BB1	-0.3419	FALSE		BB5_N_VTA	BB3	BB5	-0.2701	FALSE
BB6_N_OFC	7	50660929	Female		BB5_N_PSTC	605.736	0.134202	Male		BB2_N_AMY	BB3	BB2	-0.3401	FALSE		BB5_G_NAC	BB3	BB5	-0.307	FALSE
BB5_G_CN	17028	53505410	Male		BB4_G_DRN	10.026	0.23577	Female		BB1_N_AMY	BB3	BB1	-0.2725	FALSE		BB6_N_CRBLM	BB3	BB6	-0.2825	FALSE
BB3_G_NAC	13302	40343480	Male		BB4_G_CN	22.2665	0.226574	Female		BB3_N_CRBLM	BB3	BB3	0.3183	TRUE		BB6_G_AMY	BB3	BB6	-0.2939	FALSE
BB4_G_AMY	18	67367899	Female		BB4_N_CN	3.45936	0.151926	Female		BB2_N_PVPC	BB3	BB2	-0.3707	FALSE		BB4_G_DRN	BB3	BB4	-0.4255	FALSE
BB4_N_AMY	47	45619074	Female		BB5_N_HIPP	294.757	0.108799	Male		BB6_G_PVPC	BB3	BB6	-0.3514	FALSE		BB4_N_MDT	BB3	BB4	-0.4186	FALSE
BB6_G_PVPC	24	41315419	Female		BB6_G_DRN	5.97967	0.116553	Female		BB6_G_EC	BB3	BB6	-0.3444	FALSE		BB5_N_RMTG	BB3	BB5	-0.3262	FALSE
BB6_N_PVPC	39	121466613	Female		BB6_N_DRN	6.14911	0.0904429	Female		BB4_G_VTA	BB3	BB4	-0.4404	FALSE		BB5_N_DRN	BB3	BB5	-0.2543	FALSE
BB5_N_CN	19334	58653717	Male		BB4_G_DLPFC	6.94639	0.101164	Female		BB3_N_PAC	BB3	BB3	0.2688	TRUE		BB1_N_ITC	BB3	BB1	-0.3194	FALSE
BB3_N_NAC	11077	36102887	Male		BB4_N_DLPFC	7.14455	0.0983655	Female		BB3_N_ACC	BB3	BB3	0.2835	TRUE		BB3_N_ACC	BB3	BB3	0.2959	TRUE
BB5_G_DLPFC	14369	59139051	Male		BB6_G_CN	6.38765	0.27512	Female		BB4_N_VLPFC	BB3	BB4	-0.4421	FALSE		BB5_N_MDT	BB3	BB5	-0.291	FALSE
BB5_N_DLPFC	17877	47187528	Male		BB6_N_CN	2.90133	0.176415	Female		BB1_G_VLPFC	BB3	BB1	-0.3114	FALSE		BB5_N_PMC	BB3	BB5	-0.2512	FALSE
BB6_G_AMY	11	67566423	Female		BB4_G_GP	7.72655	0.184635	Female		BB5_N_ITC	BB3	BB5	-0.3033	FALSE		BB4_N_INS	BB3	BB4	-0.3385	FALSE
BB6_N_AMY	21	47295312	Female		BB4_G_HAB	6.67796	0.152755	Female		BB2_N_NAC	BB3	BB2	-0.3645	FALSE		BB5_N_PSC	BB3	BB5	-0.2751	FALSE
BB3_N_PSTC	14388	42616576	Male		BB4_N_HAB	7.05452	0.0959263	Female		BB6_G_PSC	BB3	BB6	-0.3263	FALSE		BB6_G_MDT	BB3	BB6	-0.2633	FALSE
BB4_G_PSTC	7	51463292	Female		BB6_G_GP	5.6996	0.34344	Female		BB6_G_INS	BB3	BB6	-0.3118	FALSE		BB5_G_RMTG	BB3	BB5	-0.2914	FALSE
BB4_N_PSTC	28	40292109	Female		BB4_G_HIPP	11.3494	0.185198	Female		BB5_G_PVPC	BB3	BB5	-0.3151	FALSE		BB6_G_PVPC	BB3	BB6	-0.3205	FALSE
BB5_G_GP	14205	45735383	Male		BB5_N_ACC	389.947	0.0873371	Male		BB1_N_HIPP	BB3	BB1	-0.2854	FALSE		BB5_N_INS	BB3	BB5	-0.2862	FALSE
BB3_G_DRN	28300	99883635	Male		BB6_G_HAB	4.56225	0.283825	Female		BB4_N_OFC	BB3	BB4	-0.452	FALSE		BB5_G_MDT	BB3	BB5	-0.3325	FALSE
BB3_N_DRN	17844	50313908	Male		BB6_N_HAB	3.48743	0.147121	Female		BB1_G_PSTC	BB3	BB1	-0.2817	FALSE		BB6_N_ARC	BB3	BB6	-0.2533	FALSE
BB4_G_NAC	36	125280894	Female		BB4_G_ITC	5.42738	0.304984	Female		BB6_N_DRN	BB3	BB6	-0.3452	FALSE		BB6_G_PSC	BB3	BB6	-0.2407	FALSE
BB4_N_NAC	91	53314596	Female		BB4_N_ITC	5.01899	0.206397	Female		BB4_G_AMY	BB3	BB4	-0.4549	FALSE		BB5_G_HAB	BB3	BB5	-0.2742	FALSE
BB6_N_NAC	17	33880224	Female		BB6_G_HIPP	6.08473	0.124565	Female		BB5_N_HIPP	BB3	BB5	-0.316	FALSE		BB1_N_OFC	BB3	BB1	-0.3179	FALSE
BB6_G_PSTC	5	40868511	Female		BB6_N_HIPP	11.5357	0.102509	Female		BB3_G_PVC	BB3	BB3	0.2854	TRUE		BB2_N_ITC	BB3	BB2	-0.3165	FALSE
BB6_N_PSTC	22	144275490	Female		BB6_G_ITC	9.32901	0.101045	Female		BB4_N_PMC	BB3	BB4	-0.4575	FALSE		BB6_G_DLPFC	BB3	BB6	-0.3037	FALSE
BB5_N_HAB	29713	93588547	Male		BB6_N_ITC	9.31567	0.109941	Female		BB4_N_INS	BB3	BB4	-0.4494	FALSE		BB5_G_DLPFC	BB3	BB5	-0.2883	FALSE
BB5_G_PSTC	17802	53329435	Male		BB5_G_ARC	522.184	0.111621	Male		BB6_N_VTA	BB3	BB6	-0.37	FALSE		BB4_G_ITC	BB3	BB4	-0.3961	FALSE
BB5_N_PSTC	42624	135139972	Male		BB5_N_ARC	417.908	0.102374	Male		BB1_N_DLPFC	BB3	BB1	-0.2969	FALSE		BB1_N_PSTC	BB3	BB1	-0.2836	FALSE
BB5_G_HAB	16710	61529701	Male		BB5_G_INS	1296.81	0.226372	Male		BB2_N_HAB	BB3	BB2	-0.3597	FALSE		BB5_N_ITC	BB3	BB5	-0.2603	FALSE
BB4_G_DRN	14	49945169	Female		BB5_N_INS	851.337	0.167327	Male		BB4_N_CN	BB3	BB4	-0.433	FALSE		BB5_G_INS	BB3	BB5	-0.2733	FALSE
BB3_G_DLPFC	15316	48424320	Male		BB3_G_ACC	413.778	0.0681313	Male		BB3_N_NAC	BB3	BB3	0.2932	TRUE		BB5_G_VLPFC	BB3	BB5	-0.3069	FALSE
BB3_N_DLPFC	23577	60467923	Male		BB3_N_ACC	382.242	0.0686727	Male		BB3_N_GP	BB3	BB3	0.2854	TRUE		BB6_G_PVC	BB3	BB6	-0.2716	FALSE
BB4_G_CN	99	61388522	Female		BB5_G_MDT	811.409	0.176422	Male		BB4_G_OFC	BB3	BB4	-0.4764	FALSE		BB4_G_NAC	BB3	BB4	-0.3779	FALSE
BB4_N_CN	41	50030563	Female		BB5_N_MDT	497.138	0.112886	Male		BB1_G_PVC	BB3	BB1	-0.2882	FALSE		BB5_G_EC	BB3	BB5	-0.2602	FALSE
BB5_G_HIPP	14884	49586322	Male		BB4_G_ACC	6.35846	0.15733	Female		BB3_N_RMTG	BB3	BB3	0.2784	TRUE		BB5_G_PVC	BB3	BB5	-0.2753	FALSE
BB5_N_HIPP	19995	55744153	Male		BB4_N_ACC	5.74381	0.127505	Female		BB4_N_ITC	BB3	BB4	-0.4483	FALSE		BB4_G_PAC	BB3	BB4	-0.3961	FALSE
BB6_G_DRN	23	51583913	Female		BB5_G_EC	655.917	0.124364	Male		BB6_G_VTA	BB3	BB6	-0.3063	FALSE		BB6_N_EC	BB3	BB6	-0.2766	FALSE
BB6_N_DRN	24	50880514	Female		BB5_N_EC	407.424	0.0889462	Male		BB1_G_RMTG	BB3	BB1	-0.2753	FALSE		BB4_G_PVC	BB3	BB4	-0.3743	FALSE
BB4_N_DLPFC	20	40627583	Female		BB4_G_ARC	5.60038	0.30636	Female		BB1_N_PVC	BB3	BB1	-0.2948	FALSE		BB6_G_PSTC	BB3	BB6	-0.2887	FALSE
BB4_G_DLPFC	15	51007205	Female		BB4_N_ARC	6.73537	0.145611	Female		BB5_G_NAC	BB3	BB5	-0.3041	FALSE		BB4_G_HAB	BB3	BB4	-0.3624	FALSE
BB6_G_CN	10	47792354	Female		BB6_G_ACC	5.05945	0.306667	Female		BB6_N_OFC	BB3	BB6	-0.3514	FALSE		BB2_N_PVPC	BB3	BB2	-0.3181	FALSE
BB6_N_CN	35	63643920	Female		BB6_N_ACC	3.43776	0.168938	Female		BB5_G_PSC	BB3	BB5	-0.3085	FALSE		BB5_G_PMC	BB3	BB5	-0.2838	FALSE
BB3_G_GP	16552	52541938	Male		BB5_G_PAC	549.77	0.115645	Male		BB2_N_EC	BB3	BB2	-0.3813	FALSE		BB5_G_GP	BB3	BB5	-0.297	FALSE
BB3_N_GP	13572	43758383	Male		BB5_N_PAC	566.019	0.107184	Male		BB5_G_RMTG	BB3	BB5	-0.2914	FALSE		BB6_N_DRN	BB3	BB6	-0.2443	FALSE
BB4_G_GP	18	62563015	Female		BB4_G_INS	6.57502	0.149269	Female		BB3_G_ITC	BB3	BB3	0.2954	TRUE		BB6_N_HIPP	BB3	BB6	-0.3119	FALSE
BB4_N_GP	145	55159596	Female		BB4_N_INS	5.92003	0.113094	Female		BB3_G_DLPFC	BB3	BB3	0.2891	TRUE		BB2_G_PVPC	BB3	BB2	-0.3313	FALSE
BB3_G_HAB	13779	52607039	Male		BB6_G_ARC	5.62273	0.12267	Female		BB4_N_PVC	BB3	BB4	-0.4316	FALSE		BB2_G_EC	BB3	BB2	-0.2766	FALSE
BB3_N_HAB	21747	57727733	Male		BB6_N_ARC	5.22363	0.0959005	Female		BB4_G_PVPC	BB3	BB4	-0.4644	FALSE		BB3_G_ACC	BB3	BB3	0.3059	TRUE
BB4_G_HIPP	24	61519498	Female		BB5_G_PMC	583.624	0.150406	Male		BB5_G_HAB	BB3	BB5	-0.3217	FALSE		BB6_G_VLPFC	BB3	BB6	-0.3494	FALSE
BB6_G_GP	17	44682102	Female		BB5_N_PMC	473.304	0.132397	Male		BB4_G_ITC	BB3	BB4	-0.4607	FALSE		BB4_N_NAC	BB3	BB4	-0.3787	FALSE
BB6_N_GP	65	42073036	Female		BB6_G_NAC	7.6041	0.214756	Female		BB3_N_CN	BB3	BB3	0.2927	TRUE		BB4_G_CN	BB3	BB4	-0.3242	FALSE
BB4_N_HIPP	18	61249280	Female		BB4_G_MDT	5.93076	0.44603	Female		BB3_N_AMY	BB3	BB3	0.2776	TRUE		BB6_G_GP	BB3	BB6	-0.3112	FALSE
BB3_G_HIPP	14718	43075829	Male		BB4_N_MDT	1.65642	0.16666	Female		BB2_N_GP	BB3	BB2	-0.3464	FALSE		BB1_G_PSC	BB3	BB1	-0.2481	FALSE
BB3_N_HIPP	11194	39126782	Male		BB1_G_OFC	8.41504	0.113526	Female		BB4_G_HIPP	BB3	BB4	-0.4802	FALSE		BB4_N_EC	BB3	BB4	-0.3737	FALSE
BB3_G_ITC	16018	44493880	Male		BB1_N_OFC	6.02341	0.100931	Female		BB5_N_PVC	BB3	BB5	-0.2903	FALSE		BB6_N_MDT	BB3	BB6	-0.2462	FALSE
BB4_G_HAB	24	60101631	Female		BB1_G_PSTC	6.17508	0.145891	Female		BB4_G_HAB	BB3	BB4	-0.4384	FALSE		BB4_G_AMY	BB3	BB4	-0.3444	FALSE
BB4_N_HAB	80	50104681	Female		BB1_N_PSTC	4.73924	0.130318	Female		BB5_N_CN	BB3	BB5	-0.2707	FALSE		BB5_N_DLPFC	BB3	BB5	-0.2867	FALSE
BB5_G_ACC	15843	47136745	Male		BB1_G_INS	4.90156	0.108131	Female		BB4_G_PVC	BB3	BB4	-0.4564	FALSE		BB6_G_DRN	BB3	BB6	-0.2814	FALSE
BB5_N_ACC	19649	55273664	Male		BB1_N_INS	5.25568	0.143742	Female		BB4_G_PMC	BB3	BB4	-0.4524	FALSE		BB6_N_HAB	BB3	BB6	-0.2596	FALSE
BB4_G_ITC	21	53403573	Female		BB1_G_HIPP	4.7379	0.10467	Female		BB3_N_PVPC	BB3	BB3	0.2828	TRUE		BB6_G_HIPP	BB3	BB6	-0.3362	FALSE
BB4_N_ITC	57	136289643	Female		BB1_N_HIPP	6.92863	0.129403	Female		BB5_N_VLPFC	BB3	BB5	-0.3176	FALSE		BB6_G_RMTG	BB3	BB6	-0.2116	FALSE
BB6_N_HAB	27	34756543	Female		BB1_G_ACC	6.28067	0.113234	Female		BB5_G_HIPP	BB3	BB5	-0.3306	FALSE		BB2_N_ARC	BB3	BB2	-0.341	FALSE
BB6_G_HIPP	18	62458017	Female		BB1_N_ACC	4.15408	0.119116	Female		BB3_G_DRN	BB3	BB3	0.2712	TRUE		BB2_G_AMY	BB3	BB2	-0.2901	FALSE
BB6_N_HIPP	4	42241911	Female		BB1_G_EC	6.86833	0.106527	Female		BB1_N_INS	BB3	BB1	-0.2998	FALSE		BB6_G_EC	BB3	BB6	-0.2778	FALSE
BB6_G_ITC	17	49870270	Female		BB1_N_EC	5.1794	0.0893201	Female		BB6_G_GP	BB3	BB6	-0.3372	FALSE		BB5_G_PVPC	BB3	BB5	-0.2604	FALSE
BB6_N_ITC	16	45585657	Female		BB1_G_PSC	6.49111	0.090126	Female		BB2_G_CN	BB3	BB2	-0.3686	FALSE		BB5_N_PSTC	BB3	BB5	-0.2406	FALSE
BB5_G_ARC	14237	43361837	Male		BB1_N_PSC	10.454	0.074852	Female		BB4_N_RMTG	BB3	BB4	-0.4834	FALSE		BB1_N_INS	BB3	BB1	-0.3168	FALSE
BB5_N_ARC	20845	51757945	Male		BB1_G_RMTG	5.39235	0.152616	Female		BB4_G_RMTG	BB3	BB4	-0.4399	FALSE		BB2_N_MDT	BB3	BB2	-0.3971	FALSE
BB5_G_INS	23010	68617356	Male		BB1_N_RMTG	6.62337	0.101752	Female		BB3_N_PSTC	BB3	BB3	0.2859	TRUE		BB2_N_PSTC	BB3	BB2	-0.2893	FALSE
BB5_N_INS	21032	61799974	Male		BB1_N_AMY	8.28078	0.106168	Female		BB3_G_CN	BB3	BB3	0.3	TRUE		BB5_N_ACC	BB3	BB5	-0.2644	FALSE
BB5_G_OFC	19768	57675944	Male		BB1_G_VLPFC	6.62635	0.111122	Female		BB5_G_MDT	BB3	BB5	-0.3167	FALSE		BB5_G_PAC	BB3	BB5	-0.2905	FALSE
BB3_G_ACC	15022	44210517	Male		BB1_N_VLPFC	5.73141	0.0948696	Female		BB6_N_PVPC	BB3	BB6	-0.3529	FALSE		BB4_G_PMC	BB3	BB4	-0.3848	FALSE
BB3_N_ACC	19085	52511132	Male		BB1_G_DLPFC	7.30219	0.11124	Female		BB3_G_NAC	BB3	BB3	0.2685	TRUE		BB1_N_HIPP	BB3	BB1	-0.2785	FALSE
BB5_G_MDT	11842	39579279	Male		BB1_N_DLPFC	6.02159	0.0762849	Female		BB3_N_INS	BB3	BB3	0.2781	TRUE		BB1_N_ACC	BB3	BB1	-0.3229	FALSE
BB5_N_MDT	14058	45535151	Male		BB1_G_PMC	7.39768	0.110869	Female		BB6_N_GP	BB3	BB6	-0.3567	FALSE		BB4_G_EC	BB3	BB4	-0.3937	FALSE
BB4_G_ACC	13	51978738	Female		BB1_N_ITC	7.223	0.0779663	Female		BB4_N_GP	BB3	BB4	-0.451	FALSE		BB4_G_OFC	BB3	BB4	-0.4039	FALSE
BB4_N_ACC	42	49525695	Female		BB1_G_PVC	4.48882	0.104546	Female		BB5_G_CN	BB3	BB5	-0.3038	FALSE		BB6_G_CN	BB3	BB6	-0.3104	FALSE
BB5_N_EC	18478	50281367	Male		BB1_N_PVC	5.8107	0.113769	Female		BB5_N_RMTG	BB3	BB5	-0.2904	FALSE		BB2_G_PSTC	BB3	BB2	-0.3202	FALSE
BB4_G_ARC	13	44225738	Female		BB1_N_CN	3.50027	0.0768657	Female		BB3_G_EC	BB3	BB3	0.2683	TRUE		BB2_G_CN	BB3	BB2	-0.2806	FALSE
BB4_N_ARC	38	53499768	Female		BB1_G_PAC	7.10581	0.0792291	Female		BB4_G_ARC	BB3	BB4	-0.4517	FALSE		BB2_G_DRN	BB3	BB2	-0.2941	FALSE
BB6_G_ACC	11	35855059	Female		BB1_N_PAC	5.77121	0.0738821	Female		BB2_G_DRN	BB3	BB2	-0.3731	FALSE		BB6_N_ACC	BB3	BB6	-0.3288	FALSE
BB6_N_ACC	5	47370322	Female		BB2_N_HIPP	350.312	0.151256	Male		BB4_G_ACC	BB3	BB4	-0.4413	FALSE		BB4_N_PAC	BB3	BB4	-0.45	FALSE
BB5_N_PAC	15216	43638639	Male		BB2_G_ARC	718.399	0.180298	Male		BB5_N_INS	BB3	BB5	-0.3163	FALSE		BB6_G_VTA	BB3	BB6	-0.2747	FALSE
BB5_G_PAC	16474	47797068	Male		BB2_N_ARC	398.033	0.108199	Male		BB1_G_AMY	BB3	BB1	-0.3136	FALSE		BB5_G_PSTC	BB3	BB5	-0.343	FALSE
BB3_G_INS	14809	44764911	Male		BB2_G_PVPC	887.196	0.168497	Male		BB5_G_PMC	BB3	BB5	-0.338	FALSE		BB1_N_PVC	BB3	BB1	-0.2921	FALSE
BB3_N_INS	13979	43196633	Male		BB2_N_PVPC	796.186	0.186172	Male		BB6_G_OFC	BB3	BB6	-0.3471	FALSE		BB2_N_AMY	BB3	BB2	-0.3017	FALSE
BB4_G_INS	24	44476846	Female		BB2_G_AMY	543.02	0.177176	Male		BB1_G_ARC	BB3	BB1	-0.3082	FALSE		BB2_N_GP	BB3	BB2	-0.3568	FALSE
BB4_N_INS	44	63812884	Female		BB2_N_AMY	544.42	0.15828	Male		BB5_N_PMC	BB3	BB5	-0.2879	FALSE		BB5_N_CN	BB3	BB5	-0.315	FALSE
BB6_G_ARC	6	58800825	Female		BB2_G_VLPFC	582.71	0.151811	Male		BB2_N_VLPFC	BB3	BB2	-0.364	FALSE		BB6_G_ITC	BB3	BB6	-0.2994	FALSE
BB6_N_ARC	26	50668745	Female		BB2_N_VLPFC	674.555	0.114319	Male		BB5_N_DRN	BB3	BB5	-0.2674	FALSE		BB1_G_INS	BB3	BB1	-0.272	FALSE
BB5_G_PMC	15759	50658051	Male		BB2_G_HAB	605.539	0.141131	Male		BB3_N_MDT	BB3	BB3	0.2657	TRUE		BB2_G_VLPFC	BB3	BB2	-0.3315	FALSE
BB5_N_PMC	20101	59986914	Male		BB2_N_HAB	366.799	0.0984851	Male		BB1_N_ITC	BB3	BB1	-0.3103	FALSE		BB2_N_HAB	BB3	BB2	-0.3313	FALSE
BB3_G_MDT	9582	43099998	Male		BB2_G_EC	731.537	0.139061	Male		BB4_G_DLPFC	BB3	BB4	-0.4476	FALSE		BB2_G_ITC	BB3	BB2	-0.3239	FALSE
BB3_N_MDT	6179	26795643	Male		BB2_N_EC	726.093	0.142946	Male		BB3_G_GP	BB3	BB3	0.2891	TRUE		BB6_N_DLPFC	BB3	BB6	-0.2991	FALSE
BB4_G_MDT	3	37030914	Female		BB2_G_NAC	781.079	0.120452	Male		BB6_N_INS	BB3	BB6	-0.348	FALSE		BB4_N_PMC	BB3	BB4	-0.3969	FALSE
BB4_N_MDT	19	54022749	Female		BB2_N_NAC	552.43	0.153426	Male		BB3_G_ACC	BB3	BB3	0.28	TRUE		BB4_G_CRBLM	BB3	BB4	-0.3703	FALSE
BB1_G_OFC	4	44498881	Female		BB2_G_INS	760.134	0.238037	Male		BB4_G_EC	BB3	BB4	-0.4651	FALSE		BB2_G_OFC	BB3	BB2	-0.3472	FALSE
BB1_N_OFC	10	48016090	Female		BB2_N_INS	957.998	0.210666	Male		BB4_G_MDT	BB3	BB4	-0.4439	FALSE		BB2_G_PVC	BB3	BB2	-0.2718	FALSE
BB1_G_PSTC	10	50715160	Female		BB2_G_OFC	789.591	0.223617	Male		BB2_N_VTA	BB3	BB2	-0.363	FALSE		BB2_N_PVC	BB3	BB2	-0.316	FALSE
BB1_N_PSTC	6	41011564	Female		BB2_N_OFC	761.245	0.222851	Male		BB2_G_AMY	BB3	BB2	-0.3896	FALSE		BB4_G_HIPP	BB3	BB4	-0.3433	FALSE
BB1_G_INS	9	52589577	Female		BB2_G_DLPFC	581.944	0.154733	Male		BB3_N_HIPP	BB3	BB3	0.2847	TRUE		BB1_G_OFC	BB3	BB1	-0.3506	FALSE
BB1_N_INS	8	32739931	Female		BB2_N_DLPFC	754.315	0.139951	Male		BB4_G_PAC	BB3	BB4	-0.4403	FALSE		BB1_N_VLPFC	BB3	BB1	-0.3036	FALSE
BB1_G_HIPP	1	41761514	Female		BB2_G_MDT	697.853	0.183575	Male		BB5_N_OFC	BB3	BB5	-0.3073	FALSE		BB2_N_INS	BB3	BB2	-0.3108	FALSE
BB1_N_HIPP	7	48663581	Female		BB2_N_MDT	495.077	0.13816	Male		BB5_G_GP	BB3	BB5	-0.3092	FALSE		BB2_G_PSC	BB3	BB2	-0.3701	FALSE
BB1_G_ACC	4	60383163	Female		BB2_G_PSTC	582.097	0.164082	Male		BB2_N_PAC	BB3	BB2	-0.3957	FALSE		BB4_N_PVPC	BB3	BB4	-0.3715	FALSE
BB1_N_ACC	8	37348882	Female		BB2_N_PSTC	579.053	0.197968	Male		BB6_G_ACC	BB3	BB6	-0.3424	FALSE		BB1_G_ACC	BB3	BB1	-0.2893	FALSE
BB1_G_EC	15	48964537	Female		BB2_G_GP	810.206	0.184065	Male		BB2_G_NAC	BB3	BB2	-0.3781	FALSE		BB2_G_ARC	BB3	BB2	-0.3329	FALSE
BB1_N_EC	8	50161688	Female		BB2_N_GP	1152.53	0.231514	Male		BB2_N_PSTC	BB3	BB2	-0.3703	FALSE		BB2_N_NAC	BB3	BB2	-0.396	FALSE
BB1_G_PSC	6	42516102	Female		BB2_G_PSC	596.471	0.135134	Male		BB2_G_GP	BB3	BB2	-0.373	FALSE		BB2_G_INS	BB3	BB2	-0.3218	FALSE
BB1_N_PSC	7	40536180	Female		BB2_N_PSC	676.938	0.180489	Male		BB2_G_PSC	BB3	BB2	-0.372	FALSE		BB2_N_DLPFC	BB3	BB2	-0.3553	FALSE
BB1_N_PVPC	6	54424142	Female		BB2_G_ITC	638.003	0.163272	Male		BB3_G_HIPP	BB3	BB3	0.2825	TRUE		BB1_G_HIPP	BB3	BB1	-0.3084	FALSE
BB1_G_VTA	13	56227533	Female		BB2_N_ITC	681.005	0.128258	Male		BB4_G_INS	BB3	BB4	-0.4481	FALSE		BB1_G_EC	BB3	BB1	-0.2655	FALSE
BB1_G_RMTG	6	46297864	Female		BB2_G_PAC	650.682	0.211922	Male		BB6_N_PMC	BB3	BB6	-0.3403	FALSE		BB1_N_DLPFC	BB3	BB1	-0.3064	FALSE
BB1_N_RMTG	13	36064808	Female		BB2_G_PVC	668.201	0.187883	Male		BB1_N_CN	BB3	BB1	-0.2756	FALSE		BB2_G_GP	BB3	BB2	-0.3423	FALSE
BB1_G_AMY	4	45574276	Female		BB2_N_PVC	998.242	0.240621	Male		BB2_G_VLPFC	BB3	BB2	-0.3755	FALSE		BB1_N_EC	BB3	BB1	-0.2697	FALSE
BB1_N_AMY	50	48852903	Female		BB2_G_VTA	864.856	0.200765	Male		BB3_G_RMTG	BB3	BB3	0.2913	TRUE		BB1_G_DLPFC	BB3	BB1	-0.2918	FALSE
BB1_N_CRBLM	1	42950420	Female		BB2_G_CRBLM	657.357	0.173855	Male		BB2_N_HIPP	BB3	BB2	-0.3661	FALSE		BB1_N_CN	BB3	BB1	-0.2793	FALSE
BB1_G_HAB	25	41898885	Female		BB2_N_CRBLM	699.399	0.120413	Male		BB1_N_PVPC	BB3	BB1	-0.3222	FALSE		BB2_N_VLPFC	BB3	BB2	-0.3573	FALSE
BB1_G_VLPFC	2	47187083	Female		BB2_G_CN	628.561	0.188643	Male		BB4_G_NAC	BB3	BB4	-0.489	FALSE		BB2_N_EC	BB3	BB2	-0.3068	FALSE
BB1_N_VLPFC	8	37202740	Female		BB2_N_CN	941.123	0.173011	Male		BB6_N_HIPP	BB3	BB6	-0.3077	FALSE		BB6_N_PAC	BB3	BB6	-0.2092	FALSE
BB1_G_ARC	38	57354731	Female		BB2_G_DRN	502.614	0.134384	Male		BB6_G_PSTC	BB3	BB6	-0.3364	FALSE		BB4_G_PSTC	BB3	BB4	-0.4422	FALSE
BB1_G_DLPFC	14	59315111	Female		BB2_G_RMTG	873.288	0.283991	Male		BB4_N_PAC	BB3	BB4	-0.4497	FALSE		BB1_G_PVC	BB3	BB1	-0.3398	FALSE
BB1_N_DLPFC	13	63391552	Female		BB5_G_PSC	523.758	0.118369	Male		BB2_G_HIPP	BB3	BB2	-0.3701	FALSE		BB2_G_NAC	BB3	BB2	-0.3192	FALSE
BB1_G_PMC	35	49947774	Female		BB5_N_PSC	715.904	0.116198	Male		BB6_N_PAC	BB3	BB6	-0.3414	FALSE		BB2_G_DLPFC	BB3	BB2	-0.3161	FALSE
BB1_N_PMC	6	40221102	Female		BB3_N_EC	397.237	0.0914528	Male		BB6_G_DLPFC	BB3	BB6	-0.3214	FALSE		BB2_G_RMTG	BB3	BB2	-0.3686	FALSE
BB1_G_ITC	6	62909703	Female		BB6_G_INS	8.04173	0.173734	Female		BB2_G_VTA	BB3	BB2	-0.3467	FALSE		BB6_G_INS	BB3	BB6	-0.2628	FALSE
BB1_N_ITC	16	103666923	Female		BB5_N_ITC	729.17	0.209927	Male		BB1_N_ACC	BB3	BB1	-0.2903	FALSE		BB4_N_VTA	BB3	BB4	-0.3504	FALSE
BB1_G_PVC	6	38870597	Female		BB6_G_DLPFC	5.83994	0.249698	Female		BB6_G_CN	BB3	BB6	-0.3211	FALSE		BB4_G_PVPC	BB3	BB4	-0.429	FALSE
BB1_N_PVC	10	46242882	Female		BB6_N_DLPFC	2.46026	0.165507	Female		BB5_N_NAC	BB3	BB5	-0.3075	FALSE		BB2_N_OFC	BB3	BB2	-0.3596	FALSE
BB1_G_CN	6	41582205	Female							BB2_G_PVPC	BB3	BB2	-0.3474	FALSE		BB6_N_RMTG	BB6	BB6	0.3449	TRUE
BB1_N_CN	8	33162582	Female							BB5_N_HAB	BB3	BB5	-0.2782	FALSE		BB5_N_PVPC	BB6	BB5	-0.3112	FALSE
BB1_N_PAC	6	47055175	Female							BB6_N_NAC	BB3	BB6	-0.3108	FALSE		BB6_G_OFC	BB6	BB6	0.2995	TRUE
BB2_G_HIPP	12227	38642061	Male							BB6_G_VLPFC	BB3	BB6	-0.3293	FALSE		BB4_N_ITC	BB6	BB4	-0.3793	FALSE
BB2_N_HIPP	17376	49092065	Male							BB5_N_CRBLM	BB3	BB5	-0.2976	FALSE		BB1_N_AMY	BB6	BB1	-0.3042	FALSE
BB2_G_ARC	20545	62519516	Male							BB4_N_DLPFC	BB3	BB4	-0.4277	FALSE		BB1_N_PAC	BB6	BB1	-0.2708	FALSE
BB2_N_ARC	20827	57683890	Male							BB6_N_HAB	BB3	BB6	-0.3633	FALSE		BB4_G_MDT	BB6	BB4	-0.4199	FALSE
BB2_G_PVPC	16044	42353492	Male							BB1_N_OFC	BB3	BB1	-0.3034	FALSE		BB5_N_CRBLM	BB6	BB5	-0.2758	FALSE
BB2_N_PVPC	31612	83825327	Male							BB3_G_INS	BB3	BB3	0.2716	TRUE		BB6_G_HAB	BB6	BB6	0.3106	TRUE
BB2_G_AMY	16628	58761215	Male							BB4_N_ARC	BB3	BB4	-0.449	FALSE		BB1_N_PSC	BB6	BB1	-0.3068	FALSE
BB2_N_AMY	14683	41794293	Male							BB4_N_ACC	BB3	BB4	-0.4515	FALSE		BB1_G_RMTG	BB6	BB1	-0.3056	FALSE
BB2_G_VLPFC	14389	47865839	Male							BB2_G_OFC	BB3	BB2	-0.3745	FALSE		BB4_N_PVC	BB6	BB4	-0.4093	FALSE
BB2_N_VLPFC	21570	55163503	Male							BB2_N_MDT	BB3	BB2	-0.3757	FALSE		BB5_G_OFC	BB6	BB5	-0.3203	FALSE
BB2_G_HAB	13262	38663291	Male							BB2_G_ITC	BB3	BB2	-0.3757	FALSE		BB6_N_VLPFC	BB6	BB6	0.3129	TRUE
BB2_N_HAB	20698	53197473	Male							BB5_N_MDT	BB3	BB5	-0.2854	FALSE		BB6_N_AMY	BB6	BB6	0.2728	TRUE
BB2_G_EC	16676	51201150	Male							BB4_N_HIPP	BB3	BB4	-0.4429	FALSE		BB2_N_PSC	BB6	BB2	-0.3071	FALSE
BB2_N_EC	16516	47803162	Male							BB6_G_PAC	BB3	BB6	-0.3528	FALSE		BB2_N_CN	BB6	BB2	-0.3167	FALSE
BB2_G_NAC	13439	45135794	Male							BB5_G_PSTC	BB3	BB5	-0.3182	FALSE		BB4_G_ARC	BB6	BB4	-0.4018	FALSE
BB2_N_NAC	17327	52765750	Male							BB6_N_RMTG	BB3	BB6	-0.3409	FALSE		BB5_N_OFC	BB6	BB5	-0.3065	FALSE
BB2_G_INS	11412	34963546	Male							BB2_G_PAC	BB3	BB2	-0.375	FALSE		BB5_N_GP	BB6	BB5	-0.3136	FALSE
BB2_N_INS	15001	46294045	Male							BB4_N_PSTC	BB3	BB4	-0.4617	FALSE		BB4_N_HAB	BB6	BB4	-0.3438	FALSE
BB2_G_OFC	14352	47873354	Male							BB4_N_CRBLM	BB3	BB4	-0.4671	FALSE		BB1_G_PSTC	BB6	BB1	-0.3053	FALSE
BB2_N_OFC	24284	60904485	Male							BB3_N_VLPFC	BB3	BB3	0.2871	TRUE		BB2_G_HAB	BB6	BB2	-0.2963	FALSE
BB2_G_DLPFC	17977	56082770	Male							BB3_N_EC	BB3	BB3	0.2922	TRUE		BB2_G_CRBLM	BB6	BB2	-0.2778	FALSE
BB2_N_DLPFC	17652	46460408	Male							BB6_N_MDT	BB3	BB6	-0.3115	FALSE		BB4_G_ACC	BB6	BB4	-0.4255	FALSE
BB2_G_MDT	11572	44663926	Male							BB3_G_PVPC	BB3	BB3	0.2938	TRUE		BB5_N_EC	BB6	BB5	-0.2414	FALSE
BB2_N_MDT	18053	57327290	Male							BB6_G_ITC	BB3	BB6	-0.3445	FALSE		BB6_G_ARC	BB6	BB6	0.3129	TRUE
BB2_G_PSTC	14881	47852112	Male							BB4_G_PSTC	BB3	BB4	-0.4849	FALSE		BB3_N_CRBLM	BB6	BB3	-0.2614	FALSE
BB2_N_PSTC	15633	45173942	Male							BB4_N_VTA	BB3	BB4	-0.4493	FALSE		BB6_N_ITC	BB6	BB6	0.3441	TRUE
BB2_G_GP	19050	60105902	Male							BB3_G_VLPFC	BB3	BB3	0.2927	TRUE		BB4_N_ACC	BB6	BB4	-0.345	FALSE
BB2_N_GP	17368	50105888	Male							BB4_G_DRN	BB3	BB4	-0.4563	FALSE		BB5_N_PAC	BB6	BB5	-0.2824	FALSE
BB2_G_PSC	13687	45474795	Male							BB4_N_HAB	BB3	BB4	-0.4742	FALSE		BB4_G_RMTG	BB6	BB4	-0.444	FALSE
BB2_N_PSC	17203	48962135	Male							BB4_N_NAC	BB3	BB4	-0.4551	FALSE		BB6_N_OFC	BB6	BB6	0.322	TRUE
BB2_G_ITC	16450	53395632	Male							BB5_N_DLPFC	BB3	BB5	-0.3002	FALSE		BB2_N_CRBLM	BB6	BB2	-0.284	FALSE
BB2_N_ITC	16485	45753682	Male							BB2_G_INS	BB3	BB2	-0.3825	FALSE		BB5_N_ARC	BB6	BB5	-0.2791	FALSE
BB2_G_PAC	22031	65276120	Male							BB5_G_AMY	BB3	BB5	-0.2906	FALSE		BB5_G_CRBLM	BB6	BB5	-0.2831	FALSE
BB2_N_PAC	39717	105155072	Male							BB3_G_PSC	BB3	BB3	0.2912	TRUE		BB4_N_DLPFC	BB6	BB4	-0.3448	FALSE
BB2_G_PVC	12767	45621760	Male							BB6_G_PVC	BB3	BB6	-0.3348	FALSE		BB6_N_CN	BB6	BB6	0.3106	TRUE
BB2_N_PVC	20476	56812874	Male							BB5_N_VTA	BB3	BB5	-0.296	FALSE		BB1_N_RMTG	BB6	BB1	-0.316	FALSE
BB2_G_VTA	12748	39172428	Male							BB1_G_CN	BB3	BB1	-0.284	FALSE		BB2_G_VTA	BB6	BB2	-0.3241	FALSE
BB2_N_VTA	17152	41584898	Male							BB2_N_INS	BB3	BB2	-0.3873	FALSE		BB4_G_INS	BB6	BB4	-0.3542	FALSE
BB2_G_CRBLM	13186	53236263	Male							BB6_N_ACC	BB3	BB6	-0.3517	FALSE		BB6_N_PVC	BB6	BB6	0.3544	TRUE
BB2_N_CRBLM	20271	57021508	Male							BB5_G_OFC	BB3	BB5	-0.3263	FALSE		BB4_G_VLPFC	BB6	BB4	-0.4059	FALSE
BB2_G_CN	22423	67368258	Male							BB2_G_DLPFC	BB3	BB2	-0.3574	FALSE		BB1_G_VLPFC	BB6	BB1	-0.332	FALSE
BB2_N_CN	17084	51944729	Male							BB6_G_PMC	BB3	BB6	-0.3226	FALSE		BB5_N_VLPFC	BB6	BB5	-0.3365	FALSE
BB2_G_DRN	12152	46130895	Male							BB3_G_ARC	BB3	BB3	0.2941	TRUE		BB5_N_NAC	BB6	BB5	-0.304	FALSE
BB2_N_DRN	22231	50905976	Male							BB2_N_DRN	BB3	BB2	-0.3671	FALSE		BB5_N_HIPP	BB6	BB5	-0.2487	FALSE
BB2_G_RMTG	17963	53738633	Male							BB1_G_EC	BB3	BB1	-0.3073	FALSE		BB5_G_PSC	BB6	BB5	-0.2951	FALSE
BB5_G_PSC	17801	50397207	Male							BB2_N_OFC	BB3	BB2	-0.3644	FALSE		BB6_G_PMC	BB6	BB6	0.3332	TRUE
BB5_N_PSC	14962	41051414	Male							BB6_G_DRN	BB3	BB6	-0.3178	FALSE		BB4_N_VLPFC	BB6	BB4	-0.3413	FALSE
BB3_G_EC	14248	42792917	Male							BB6_N_ARC	BB3	BB6	-0.3587	FALSE		BB4_N_PSTC	BB6	BB4	-0.3509	FALSE
BB3_N_EC	10779	30400642	Male							BB2_N_ARC	BB3	BB2	-0.3897	FALSE		BB4_N_CN	BB6	BB4	-0.3616	FALSE
BB6_G_INS	34	60281588	Female							BB5_N_ARC	BB3	BB5	-0.315	FALSE		BB4_G_GP	BB6	BB4	-0.4188	FALSE
BB6_N_INS	13	47068962	Female							BB6_G_HIPP	BB3	BB6	-0.3301	FALSE		BB1_G_PMC	BB6	BB1	-0.3214	FALSE
BB5_N_ITC	18284	50921642	Male							BB3_G_PAC	BB3	BB3	0.2776	TRUE		BB2_N_HIPP	BB6	BB2	-0.3033	FALSE
BB5_G_ITC	21056	61749792	Male							BB4_G_VLPFC	BB3	BB4	-0.4502	FALSE		BB5_N_PVC	BB6	BB5	-0.2901	FALSE
BB3_G_PVPC	16220	47660311	Male							BB6_G_AMY	BB3	BB6	-0.3539	FALSE		BB6_N_PMC	BB6	BB6	0.3182	TRUE
BB3_N_PVPC	20549	55037442	Male							BB3_N_PSC	BB3	BB3	0.2731	TRUE		BB5_G_DRN	BB6	BB5	-0.2859	FALSE
BB6_G_DLPFC	32	88655507	Female							BB3_G_MDT	BB3	BB3	0.2651	TRUE		BB4_N_AMY	BB6	BB4	-0.3762	FALSE
BB6_N_DLPFC	17	46143604	Female							BB5_G_PVC	BB3	BB5	-0.3215	FALSE		BB5_G_CN	BB6	BB5	-0.2871	FALSE
										BB2_G_PSTC	BB6	BB2	-0.4043	FALSE		BB4_G_DLPFC	BB6	BB4	-0.3645	FALSE
										BB6_N_CRBLM	BB6	BB6	0.2759	TRUE		BB5_G_ARC	BB6	BB5	-0.2871	FALSE
										BB1_G_HAB	BB6	BB1	-0.4023	FALSE		BB3_N_EC	BB6	BB3	-0.2558	FALSE
										BB6_N_ITC	BB6	BB6	0.2851	TRUE		BB3_G_CRBLM	BB6	BB3	-0.3166	FALSE
										BB1_G_PSC	BB6	BB1	-0.391	FALSE		BB6_G_CRBLM	BB6	BB6	0.2941	TRUE
										BB5_G_INS	BB6	BB5	-0.3422	FALSE		BB6_N_PSTC	BB6	BB6	0.3201	TRUE
										BB1_G_ACC	BB6	BB1	-0.3783	FALSE		BB4_N_ARC	BB6	BB4	-0.3718	FALSE
										BB6_N_EC	BB6	BB6	0.2846	TRUE		BB4_N_OFC	BB6	BB4	-0.377	FALSE
										BB6_G_CRBLM	BB6	BB6	0.3024	TRUE		BB6_N_PVPC	BB6	BB6	0.3369	TRUE
										BB1_G_OFC	BB6	BB1	-0.3372	FALSE		BB6_N_NAC	BB6	BB6	0.3079	TRUE
										BB5_G_CRBLM	BB6	BB5	-0.3822	FALSE		BB1_G_PAC	BB6	BB1	-0.3382	FALSE
										BB5_N_PSTC	BB6	BB5	-0.38	FALSE		BB2_G_MDT	BB6	BB2	-0.3499	FALSE
										BB2_G_CRBLM	BB6	BB2	-0.3986	FALSE		BB2_G_PAC	BB6	BB2	-0.3284	FALSE
										BB6_G_MDT	BB6	BB6	0.2651	TRUE		BB6_G_ACC	BB6	BB6	0.2998	TRUE
										BB1_N_VLPFC	BB6	BB1	-0.3536	FALSE		BB6_G_NAC	BB6	BB6	0.3042	TRUE
										BB6_N_VLPFC	BB6	BB6	0.2801	TRUE		BB5_G_VTA	BB6	BB5	-0.2878	FALSE
										BB5_G_VTA	BB6	BB5	-0.3804	FALSE		BB5_N_VTA	BB6	BB5	-0.2803	FALSE
										BB5_N_PSC	BB6	BB5	-0.3614	FALSE		BB5_G_NAC	BB6	BB5	-0.3166	FALSE
										BB3_N_OFC	BB6	BB3	-0.3753	FALSE		BB6_N_CRBLM	BB6	BB6	0.3228	TRUE
										BB3_N_DRN	BB6	BB3	-0.365	FALSE		BB6_G_AMY	BB6	BB6	0.3085	TRUE
										BB1_G_PMC	BB6	BB1	-0.3726	FALSE		BB4_G_DRN	BB6	BB4	-0.4303	FALSE
										BB4_G_CN	BB6	BB4	-0.4858	FALSE		BB4_N_MDT	BB6	BB4	-0.4189	FALSE
										BB3_G_HAB	BB6	BB3	-0.386	FALSE		BB5_N_RMTG	BB6	BB5	-0.3399	FALSE
										BB1_G_HIPP	BB6	BB1	-0.3855	FALSE		BB5_N_DRN	BB6	BB5	-0.265	FALSE
										BB1_G_VTA	BB6	BB1	-0.3507	FALSE		BB1_N_ITC	BB6	BB1	-0.3293	FALSE
										BB5_G_PAC	BB6	BB5	-0.3573	FALSE		BB3_N_ACC	BB6	BB3	-0.3204	FALSE
										BB5_N_PVPC	BB6	BB5	-0.3633	FALSE		BB5_N_MDT	BB6	BB5	-0.3017	FALSE
										BB2_G_EC	BB6	BB2	-0.3895	FALSE		BB5_N_PMC	BB6	BB5	-0.2618	FALSE
										BB2_G_RMTG	BB6	BB2	-0.3707	FALSE		BB4_N_INS	BB6	BB4	-0.3388	FALSE
										BB5_G_ITC	BB6	BB5	-0.382	FALSE		BB5_N_PSC	BB6	BB5	-0.285	FALSE
										BB5_N_AMY	BB6	BB5	-0.3903	FALSE		BB6_G_MDT	BB6	BB6	0.332	TRUE
										BB2_G_MDT	BB6	BB2	-0.3915	FALSE		BB5_G_RMTG	BB6	BB5	-0.3024	FALSE
										BB1_N_RMTG	BB6	BB1	-0.3823	FALSE		BB6_G_PVPC	BB6	BB6	0.2925	TRUE
										BB5_N_EC	BB6	BB5	-0.3673	FALSE		BB5_N_INS	BB6	BB5	-0.2921	FALSE
										BB6_G_RMTG	BB6	BB6	0.2541	TRUE		BB5_G_MDT	BB6	BB5	-0.3447	FALSE
										BB1_G_ITC	BB6	BB1	-0.3888	FALSE		BB6_N_ARC	BB6	BB6	0.3395	TRUE
										BB4_N_AMY	BB6	BB4	-0.4776	FALSE		BB6_G_PSC	BB6	BB6	0.3498	TRUE
										BB6_N_PSC	BB6	BB6	0.2884	TRUE		BB5_G_HAB	BB6	BB5	-0.2865	FALSE
										BB4_G_GP	BB6	BB4	-0.4846	FALSE		BB1_N_OFC	BB6	BB1	-0.327	FALSE
										BB1_G_INS	BB6	BB1	-0.3728	FALSE		BB2_N_ITC	BB6	BB2	-0.3004	FALSE
										BB6_N_PVC	BB6	BB6	0.293	TRUE		BB6_G_DLPFC	BB6	BB6	0.3028	TRUE
										BB3_N_DLPFC	BB6	BB3	-0.4014	FALSE		BB5_G_DLPFC	BB6	BB5	-0.2968	FALSE
										BB1_N_CRBLM	BB6	BB1	-0.3333	FALSE		BB4_G_ITC	BB6	BB4	-0.3977	FALSE
										BB2_G_HAB	BB6	BB2	-0.3801	FALSE		BB1_N_PSTC	BB6	BB1	-0.2978	FALSE
										BB4_N_MDT	BB6	BB4	-0.4744	FALSE		BB5_N_ITC	BB6	BB5	-0.2706	FALSE
										BB6_N_DLPFC	BB6	BB6	0.2855	TRUE		BB5_G_INS	BB6	BB5	-0.2807	FALSE
										BB2_N_CRBLM	BB6	BB2	-0.3695	FALSE		BB5_G_VLPFC	BB6	BB5	-0.3155	FALSE
										BB5_N_ACC	BB6	BB5	-0.3584	FALSE		BB6_G_PVC	BB6	BB6	0.3285	TRUE
										BB5_G_DRN	BB6	BB5	-0.3684	FALSE		BB4_G_NAC	BB6	BB4	-0.3827	FALSE
										BB2_G_ARC	BB6	BB2	-0.3748	FALSE		BB5_G_EC	BB6	BB5	-0.2706	FALSE
										BB3_G_AMY	BB6	BB3	-0.3678	FALSE		BB5_G_PVC	BB6	BB5	-0.2832	FALSE
										BB1_G_DLPFC	BB6	BB1	-0.3872	FALSE		BB4_G_PAC	BB6	BB4	-0.399	FALSE
										BB1_N_PAC	BB6	BB1	-0.3625	FALSE		BB6_N_EC	BB6	BB6	0.3148	TRUE
										BB5_G_DLPFC	BB6	BB5	-0.3656	FALSE		BB4_G_PVC	BB6	BB4	-0.3771	FALSE
										BB2_N_PSC	BB6	BB2	-0.3711	FALSE		BB6_G_PSTC	BB6	BB6	0.3179	TRUE
										BB2_N_PVC	BB6	BB2	-0.3842	FALSE		BB4_G_HAB	BB6	BB4	-0.3645	FALSE
										BB6_G_ARC	BB6	BB6	0.2572	TRUE		BB2_N_PVPC	BB6	BB2	-0.3023	FALSE
										BB1_N_PSTC	BB6	BB1	-0.3294	FALSE		BB5_G_PMC	BB6	BB5	-0.2945	FALSE
										BB2_N_DLPFC	BB6	BB2	-0.38	FALSE		BB5_G_GP	BB6	BB5	-0.3116	FALSE
										BB4_N_EC	BB6	BB4	-0.4898	FALSE		BB6_N_DRN	BB6	BB6	0.3431	TRUE
										BB6_N_CN	BB6	BB6	0.2978	TRUE		BB6_N_HIPP	BB6	BB6	0.2994	TRUE
										BB5_G_ARC	BB6	BB5	-0.359	FALSE		BB2_G_PVPC	BB6	BB2	-0.314	FALSE
										BB6_N_AMY	BB6	BB6	0.2786	TRUE		BB2_G_EC	BB6	BB2	-0.2619	FALSE
										BB6_N_PSTC	BB6	BB6	0.2758	TRUE		BB3_G_ACC	BB6	BB3	-0.2806	FALSE
										BB5_N_PAC	BB6	BB5	-0.3484	FALSE		BB6_G_VLPFC	BB6	BB6	0.2803	TRUE
										BB2_G_PVC	BB6	BB2	-0.4104	FALSE		BB4_N_NAC	BB6	BB4	-0.3809	FALSE
										BB5_G_ACC	BB6	BB5	-0.3677	FALSE		BB4_G_CN	BB6	BB4	-0.3695	FALSE
										BB1_N_PMC	BB6	BB1	-0.3491	FALSE		BB6_G_GP	BB6	BB6	0.2897	TRUE
										BB5_G_VLPFC	BB6	BB5	-0.381	FALSE		BB1_G_PSC	BB6	BB1	-0.2548	FALSE
										BB3_G_CRBLM	BB6	BB3	-0.3784	FALSE		BB4_N_EC	BB6	BB4	-0.3764	FALSE
										BB3_G_OFC	BB6	BB3	-0.3559	FALSE		BB6_N_MDT	BB6	BB6	0.3472	TRUE
										BB2_N_ITC	BB6	BB2	-0.3937	FALSE		BB4_G_AMY	BB6	BB4	-0.351	FALSE
										BB1_N_PSC	BB6	BB1	-0.3509	FALSE		BB5_N_DLPFC	BB6	BB5	-0.2944	FALSE
										BB3_N_HAB	BB6	BB3	-0.3672	FALSE		BB6_G_DRN	BB6	BB6	0.3182	TRUE
										BB3_N_PVC	BB6	BB3	-0.3638	FALSE		BB6_N_HAB	BB6	BB6	0.3301	TRUE
										BB2_N_CN	BB6	BB2	-0.3809	FALSE		BB6_G_HIPP	BB6	BB6	0.2867	TRUE
										BB1_N_EC	BB6	BB1	-0.3955	FALSE		BB6_G_RMTG	BB6	BB6	0.3699	TRUE
										BB2_N_AMY	BB6	BB2	-0.3565	FALSE		BB2_N_ARC	BB6	BB2	-0.3279	FALSE
										BB1_N_AMY	BB6	BB1	-0.3315	FALSE		BB2_G_AMY	BB6	BB2	-0.2737	FALSE
										BB3_N_CRBLM	BB6	BB3	-0.3154	FALSE		BB6_G_EC	BB6	BB6	0.3231	TRUE
										BB2_N_PVPC	BB6	BB2	-0.3911	FALSE		BB5_G_PVPC	BB6	BB5	-0.2729	FALSE
										BB6_G_PVPC	BB6	BB6	0.2721	TRUE		BB5_N_PSTC	BB6	BB5	-0.2503	FALSE
										BB6_G_EC	BB6	BB6	0.2733	TRUE		BB1_N_INS	BB6	BB1	-0.3265	FALSE
										BB4_G_VTA	BB6	BB4	-0.4834	FALSE		BB2_N_MDT	BB6	BB2	-0.3897	FALSE
										BB3_N_PAC	BB6	BB3	-0.3822	FALSE		BB2_N_PSTC	BB6	BB2	-0.2752	FALSE
										BB3_N_ACC	BB6	BB3	-0.3695	FALSE		BB5_N_ACC	BB6	BB5	-0.2747	FALSE
										BB4_N_VLPFC	BB6	BB4	-0.4902	FALSE		BB5_G_PAC	BB6	BB5	-0.3009	FALSE
										BB1_G_VLPFC	BB6	BB1	-0.3694	FALSE		BB4_G_PMC	BB6	BB4	-0.3868	FALSE
										BB5_N_ITC	BB6	BB5	-0.3672	FALSE		BB1_N_HIPP	BB6	BB1	-0.288	FALSE
										BB2_N_NAC	BB6	BB2	-0.3747	FALSE		BB1_N_ACC	BB6	BB1	-0.334	FALSE
										BB6_G_PSC	BB6	BB6	0.282	TRUE		BB4_G_EC	BB6	BB4	-0.3972	FALSE
										BB6_G_INS	BB6	BB6	0.297	TRUE		BB4_G_OFC	BB6	BB4	-0.4037	FALSE
										BB5_G_PVPC	BB6	BB5	-0.3727	FALSE		BB6_G_CN	BB6	BB6	0.2975	TRUE
										BB1_N_HIPP	BB6	BB1	-0.3404	FALSE		BB2_G_PSTC	BB6	BB2	-0.3047	FALSE
										BB4_N_OFC	BB6	BB4	-0.4956	FALSE		BB2_G_CN	BB6	BB2	-0.2644	FALSE
										BB1_G_PSTC	BB6	BB1	-0.3386	FALSE		BB2_G_DRN	BB6	BB2	-0.2786	FALSE
										BB6_N_DRN	BB6	BB6	0.2696	TRUE		BB6_N_ACC	BB6	BB6	0.2905	TRUE
										BB4_G_AMY	BB6	BB4	-0.5034	FALSE		BB4_N_PAC	BB6	BB4	-0.4518	FALSE
										BB5_N_HIPP	BB6	BB5	-0.379	FALSE		BB6_G_VTA	BB6	BB6	0.3183	TRUE
										BB3_G_PVC	BB6	BB3	-0.3635	FALSE		BB5_G_PSTC	BB6	BB5	-0.3551	FALSE
										BB4_N_PMC	BB6	BB4	-0.5003	FALSE		BB1_N_PVC	BB6	BB1	-0.3028	FALSE
										BB4_N_INS	BB6	BB4	-0.4939	FALSE		BB2_N_AMY	BB6	BB2	-0.2855	FALSE
										BB6_N_VTA	BB6	BB6	0.2519	TRUE		BB2_N_GP	BB6	BB2	-0.3388	FALSE
										BB1_N_DLPFC	BB6	BB1	-0.3594	FALSE		BB5_N_CN	BB6	BB5	-0.3296	FALSE
										BB2_N_HAB	BB6	BB2	-0.386	FALSE		BB6_G_ITC	BB6	BB6	0.3116	TRUE
										BB4_N_CN	BB6	BB4	-0.4702	FALSE		BB1_G_INS	BB6	BB1	-0.283	FALSE
										BB3_N_NAC	BB6	BB3	-0.3632	FALSE		BB2_G_VLPFC	BB6	BB2	-0.3154	FALSE
										BB3_N_GP	BB6	BB3	-0.3539	FALSE		BB2_N_HAB	BB6	BB2	-0.3201	FALSE
										BB4_G_OFC	BB6	BB4	-0.5104	FALSE		BB2_G_ITC	BB6	BB2	-0.3089	FALSE
										BB1_G_PVC	BB6	BB1	-0.347	FALSE		BB6_N_DLPFC	BB6	BB6	0.3134	TRUE
										BB3_N_RMTG	BB6	BB3	-0.3662	FALSE		BB4_N_PMC	BB6	BB4	-0.4004	FALSE
										BB4_N_ITC	BB6	BB4	-0.4889	FALSE		BB4_G_CRBLM	BB6	BB4	-0.3711	FALSE
										BB6_G_VTA	BB6	BB6	0.2968	TRUE		BB2_G_OFC	BB6	BB2	-0.3306	FALSE
										BB1_G_RMTG	BB6	BB1	-0.3156	FALSE		BB2_G_PVC	BB6	BB2	-0.2574	FALSE
										BB1_N_PVC	BB6	BB1	-0.3476	FALSE		BB2_N_PVC	BB6	BB2	-0.3002	FALSE
										BB5_G_NAC	BB6	BB5	-0.3599	FALSE		BB4_G_HIPP	BB6	BB4	-0.3459	FALSE
										BB6_N_OFC	BB6	BB6	0.2687	TRUE		BB1_G_OFC	BB6	BB1	-0.3617	FALSE
										BB5_G_PSC	BB6	BB5	-0.3609	FALSE		BB1_N_VLPFC	BB6	BB1	-0.3144	FALSE
										BB2_N_EC	BB6	BB2	-0.3945	FALSE		BB2_N_INS	BB6	BB2	-0.2957	FALSE
										BB5_G_RMTG	BB6	BB5	-0.3415	FALSE		BB2_G_PSC	BB6	BB2	-0.3535	FALSE
										BB3_G_ITC	BB6	BB3	-0.3487	FALSE		BB4_N_PVPC	BB6	BB4	-0.3729	FALSE
										BB3_G_DLPFC	BB6	BB3	-0.3639	FALSE		BB1_G_ACC	BB6	BB1	-0.3016	FALSE
										BB4_N_PVC	BB6	BB4	-0.4626	FALSE		BB2_G_ARC	BB6	BB2	-0.3158	FALSE
										BB4_G_PVPC	BB6	BB4	-0.5014	FALSE		BB2_N_NAC	BB6	BB2	-0.3836	FALSE
										BB5_G_HAB	BB6	BB5	-0.3824	FALSE		BB2_G_INS	BB6	BB2	-0.308	FALSE
										BB4_G_ITC	BB6	BB4	-0.5053	FALSE		BB2_N_DLPFC	BB6	BB2	-0.3391	FALSE
										BB3_N_CN	BB6	BB3	-0.3441	FALSE		BB1_G_HIPP	BB6	BB1	-0.3213	FALSE
										BB3_N_AMY	BB6	BB3	-0.3668	FALSE		BB1_G_EC	BB6	BB1	-0.2751	FALSE
										BB2_N_GP	BB6	BB2	-0.3604	FALSE		BB1_N_DLPFC	BB6	BB1	-0.3158	FALSE
										BB4_G_HIPP	BB6	BB4	-0.5165	FALSE		BB2_G_GP	BB6	BB2	-0.3246	FALSE
										BB5_N_PVC	BB6	BB5	-0.3418	FALSE		BB1_N_EC	BB6	BB1	-0.2777	FALSE
										BB4_G_HAB	BB6	BB4	-0.4864	FALSE		BB1_G_DLPFC	BB6	BB1	-0.3045	FALSE
										BB5_N_CN	BB6	BB5	-0.3232	FALSE		BB1_N_CN	BB6	BB1	-0.2898	FALSE
										BB4_G_PVC	BB6	BB4	-0.4999	FALSE		BB2_N_VLPFC	BB6	BB2	-0.3399	FALSE
										BB4_G_PMC	BB6	BB4	-0.4908	FALSE		BB2_N_EC	BB6	BB2	-0.2958	FALSE
										BB3_N_PVPC	BB6	BB3	-0.3777	FALSE		BB6_N_PAC	BB6	BB6	0.3738	TRUE
										BB5_N_VLPFC	BB6	BB5	-0.3755	FALSE		BB4_G_PSTC	BB6	BB4	-0.4432	FALSE
										BB5_G_HIPP	BB6	BB5	-0.3915	FALSE		BB1_G_PVC	BB6	BB1	-0.3525	FALSE
										BB3_G_DRN	BB6	BB3	-0.3765	FALSE		BB2_G_NAC	BB6	BB2	-0.2998	FALSE
										BB1_N_INS	BB6	BB1	-0.3487	FALSE		BB2_G_DLPFC	BB6	BB2	-0.3014	FALSE
										BB6_G_GP	BB6	BB6	0.2813	TRUE		BB2_G_RMTG	BB6	BB2	-0.3587	FALSE
										BB2_G_CN	BB6	BB2	-0.404	FALSE		BB6_G_INS	BB6	BB6	0.3263	TRUE
										BB4_N_RMTG	BB6	BB4	-0.5381	FALSE		BB4_N_VTA	BB6	BB4	-0.3491	FALSE
										BB4_G_RMTG	BB6	BB4	-0.4854	FALSE		BB4_G_PVPC	BB6	BB4	-0.4302	FALSE
										BB3_N_PSTC	BB6	BB3	-0.3631	FALSE		BB2_N_OFC	BB6	BB2	-0.3468	FALSE
										BB3_G_CN	BB6	BB3	-0.3403	FALSE		BB6_N_RMTG	BB5	BB6	-0.2559	FALSE
										BB5_G_MDT	BB6	BB5	-0.3719	FALSE		BB5_N_PVPC	BB5	BB5	0.3053	TRUE
										BB6_N_PVPC	BB6	BB6	0.2786	TRUE		BB6_G_OFC	BB5	BB6	-0.3194	FALSE
										BB3_G_NAC	BB6	BB3	-0.3777	FALSE		BB4_N_ITC	BB5	BB4	-0.3957	FALSE
										BB3_N_INS	BB6	BB3	-0.3618	FALSE		BB1_N_AMY	BB5	BB1	-0.3039	FALSE
										BB6_N_GP	BB6	BB6	0.2636	TRUE		BB1_N_PAC	BB5	BB1	-0.2699	FALSE
										BB4_N_GP	BB6	BB4	-0.4961	FALSE		BB4_G_MDT	BB5	BB4	-0.4374	FALSE
										BB5_G_CN	BB6	BB5	-0.351	FALSE		BB5_N_CRBLM	BB5	BB5	0.314	TRUE
										BB5_N_RMTG	BB6	BB5	-0.353	FALSE		BB6_G_HAB	BB5	BB6	-0.3079	FALSE
										BB3_G_EC	BB6	BB3	-0.3774	FALSE		BB1_N_PSC	BB5	BB1	-0.3055	FALSE
										BB4_G_ARC	BB6	BB4	-0.4984	FALSE		BB1_G_RMTG	BB5	BB1	-0.3036	FALSE
										BB2_G_DRN	BB6	BB2	-0.4039	FALSE		BB4_N_PVC	BB5	BB4	-0.4273	FALSE
										BB4_G_ACC	BB6	BB4	-0.4826	FALSE		BB5_G_OFC	BB5	BB5	0.3008	TRUE
										BB5_N_INS	BB6	BB5	-0.3828	FALSE		BB6_N_VLPFC	BB5	BB6	-0.3011	FALSE
										BB1_G_AMY	BB6	BB1	-0.3588	FALSE		BB6_N_AMY	BB5	BB6	-0.3539	FALSE
										BB5_G_PMC	BB6	BB5	-0.3996	FALSE		BB2_N_PSC	BB5	BB2	-0.3355	FALSE
										BB6_G_OFC	BB6	BB6	0.2598	TRUE		BB2_N_CN	BB5	BB2	-0.3428	FALSE
										BB1_G_ARC	BB6	BB1	-0.3739	FALSE		BB4_G_ARC	BB5	BB4	-0.4168	FALSE
										BB5_N_PMC	BB6	BB5	-0.3509	FALSE		BB5_N_OFC	BB5	BB5	0.3092	TRUE
										BB2_N_VLPFC	BB6	BB2	-0.381	FALSE		BB5_N_GP	BB5	BB5	0.3014	TRUE
										BB5_N_DRN	BB6	BB5	-0.3213	FALSE		BB4_N_HAB	BB5	BB4	-0.3594	FALSE
										BB3_N_MDT	BB6	BB3	-0.3567	FALSE		BB1_G_PSTC	BB5	BB1	-0.3054	FALSE
										BB1_N_ITC	BB6	BB1	-0.3618	FALSE		BB2_G_HAB	BB5	BB2	-0.3214	FALSE
										BB4_G_DLPFC	BB6	BB4	-0.4868	FALSE		BB2_G_CRBLM	BB5	BB2	-0.3022	FALSE
										BB3_G_GP	BB6	BB3	-0.3621	FALSE		BB4_G_ACC	BB5	BB4	-0.4414	FALSE
										BB6_N_INS	BB6	BB6	0.2758	TRUE		BB5_N_EC	BB5	BB5	0.3506	TRUE
										BB3_G_ACC	BB6	BB3	-0.3617	FALSE		BB6_G_ARC	BB5	BB6	-0.3094	FALSE
										BB4_G_EC	BB6	BB4	-0.5092	FALSE		BB3_N_CRBLM	BB5	BB3	-0.2612	FALSE
										BB4_G_MDT	BB6	BB4	-0.4841	FALSE		BB6_N_ITC	BB5	BB6	-0.2543	FALSE
										BB2_N_VTA	BB6	BB2	-0.3812	FALSE		BB4_N_ACC	BB5	BB4	-0.3609	FALSE
										BB2_G_AMY	BB6	BB2	-0.4219	FALSE		BB5_N_PAC	BB5	BB5	0.3224	TRUE
										BB3_N_HIPP	BB6	BB3	-0.3777	FALSE		BB4_G_RMTG	BB5	BB4	-0.4604	FALSE
										BB4_G_PAC	BB6	BB4	-0.4845	FALSE		BB6_N_OFC	BB5	BB6	-0.2892	FALSE
										BB5_N_OFC	BB6	BB5	-0.3705	FALSE		BB2_N_CRBLM	BB5	BB2	-0.3075	FALSE
										BB5_G_GP	BB6	BB5	-0.3685	FALSE		BB5_N_ARC	BB5	BB5	0.326	TRUE
										BB2_N_PAC	BB6	BB2	-0.4087	FALSE		BB5_G_CRBLM	BB5	BB5	0.322	TRUE
										BB6_G_ACC	BB6	BB6	0.2653	TRUE		BB4_N_DLPFC	BB5	BB4	-0.362	FALSE
										BB2_G_NAC	BB6	BB2	-0.3987	FALSE		BB6_N_CN	BB5	BB6	-0.3078	FALSE
										BB2_N_PSTC	BB6	BB2	-0.3857	FALSE		BB1_N_RMTG	BB5	BB1	-0.3181	FALSE
										BB2_G_GP	BB6	BB2	-0.3999	FALSE		BB2_G_VTA	BB5	BB2	-0.3507	FALSE
										BB2_G_PSC	BB6	BB2	-0.402	FALSE		BB4_G_INS	BB5	BB4	-0.3696	FALSE
										BB3_G_HIPP	BB6	BB3	-0.3684	FALSE		BB6_N_PVC	BB5	BB6	-0.2414	FALSE
										BB4_G_INS	BB6	BB4	-0.4922	FALSE		BB4_G_VLPFC	BB5	BB4	-0.4229	FALSE
										BB6_N_PMC	BB6	BB6	0.2866	TRUE		BB1_G_VLPFC	BB5	BB1	-0.3355	FALSE
										BB1_N_CN	BB6	BB1	-0.3334	FALSE		BB5_N_VLPFC	BB5	BB5	0.2889	TRUE
										BB2_G_VLPFC	BB6	BB2	-0.4025	FALSE		BB5_N_NAC	BB5	BB5	0.3099	TRUE
										BB3_G_RMTG	BB6	BB3	-0.3456	FALSE		BB5_N_HIPP	BB5	BB5	0.3526	TRUE
										BB2_N_HIPP	BB6	BB2	-0.3794	FALSE		BB5_G_PSC	BB5	BB5	0.3198	TRUE
										BB1_N_PVPC	BB6	BB1	-0.3897	FALSE		BB6_G_PMC	BB5	BB6	-0.2702	FALSE
										BB4_G_NAC	BB6	BB4	-0.5232	FALSE		BB4_N_VLPFC	BB5	BB4	-0.3584	FALSE
										BB6_N_HIPP	BB6	BB6	0.3057	TRUE		BB4_N_PSTC	BB5	BB4	-0.3667	FALSE
										BB6_G_PSTC	BB6	BB6	0.2821	TRUE		BB4_N_CN	BB5	BB4	-0.3802	FALSE
										BB4_N_PAC	BB6	BB4	-0.4874	FALSE		BB4_G_GP	BB5	BB4	-0.4392	FALSE
										BB2_G_HIPP	BB6	BB2	-0.4036	FALSE		BB1_G_PMC	BB5	BB1	-0.3225	FALSE
										BB6_N_PAC	BB6	BB6	0.2781	TRUE		BB2_N_HIPP	BB5	BB2	-0.3295	FALSE
										BB6_G_DLPFC	BB6	BB6	0.293	TRUE		BB5_N_PVC	BB5	BB5	0.3199	TRUE
										BB2_G_VTA	BB6	BB2	-0.3782	FALSE		BB6_N_PMC	BB5	BB6	-0.2977	FALSE
										BB1_N_ACC	BB6	BB1	-0.3331	FALSE		BB5_G_DRN	BB5	BB5	0.3247	TRUE
										BB6_G_CN	BB6	BB6	0.2973	TRUE		BB4_N_AMY	BB5	BB4	-0.3928	FALSE
										BB5_N_NAC	BB6	BB5	-0.3647	FALSE		BB5_G_CN	BB5	BB5	0.3219	TRUE
										BB2_G_PVPC	BB6	BB2	-0.3691	FALSE		BB4_G_DLPFC	BB5	BB4	-0.3783	FALSE
										BB5_N_HAB	BB6	BB5	-0.3319	FALSE		BB5_G_ARC	BB5	BB5	0.3184	TRUE
										BB6_N_NAC	BB6	BB6	0.2965	TRUE		BB3_N_EC	BB5	BB3	-0.2568	FALSE
										BB6_G_VLPFC	BB6	BB6	0.2805	TRUE		BB3_G_CRBLM	BB5	BB3	-0.3178	FALSE
										BB5_N_CRBLM	BB6	BB5	-0.3564	FALSE		BB6_G_CRBLM	BB5	BB6	-0.3312	FALSE
										BB4_N_DLPFC	BB6	BB4	-0.4641	FALSE		BB6_N_PSTC	BB5	BB6	-0.2911	FALSE
										BB6_N_HAB	BB6	BB6	0.2607	TRUE		BB4_N_ARC	BB5	BB4	-0.3888	FALSE
										BB1_N_OFC	BB6	BB1	-0.3559	FALSE		BB4_N_OFC	BB5	BB4	-0.3916	FALSE
										BB3_G_INS	BB6	BB3	-0.3792	FALSE		BB6_N_PVPC	BB5	BB6	-0.2655	FALSE
										BB4_N_ARC	BB6	BB4	-0.5042	FALSE		BB6_N_NAC	BB5	BB6	-0.2904	FALSE
										BB4_N_ACC	BB6	BB4	-0.4908	FALSE		BB1_G_PAC	BB5	BB1	-0.3376	FALSE
										BB2_G_OFC	BB6	BB2	-0.4068	FALSE		BB2_G_MDT	BB5	BB2	-0.3767	FALSE
										BB2_N_MDT	BB6	BB2	-0.4032	FALSE		BB2_G_PAC	BB5	BB2	-0.3573	FALSE
										BB2_G_ITC	BB6	BB2	-0.4098	FALSE		BB6_G_ACC	BB5	BB6	-0.3292	FALSE
										BB5_N_MDT	BB6	BB5	-0.3457	FALSE		BB6_G_NAC	BB5	BB6	-0.2961	FALSE
										BB4_N_HIPP	BB6	BB4	-0.4902	FALSE		BB5_G_VTA	BB5	BB5	0.3091	TRUE
										BB6_G_PAC	BB6	BB6	0.2614	TRUE		BB5_N_VTA	BB5	BB5	0.3169	TRUE
										BB5_G_PSTC	BB6	BB5	-0.38	FALSE		BB5_G_NAC	BB5	BB5	0.303	TRUE
										BB6_N_RMTG	BB6	BB6	0.2711	TRUE		BB6_N_CRBLM	BB5	BB6	-0.2894	FALSE
										BB2_G_PAC	BB6	BB2	-0.4011	FALSE		BB6_G_AMY	BB5	BB6	-0.3063	FALSE
										BB4_N_PSTC	BB6	BB4	-0.5002	FALSE		BB4_G_DRN	BB5	BB4	-0.4445	FALSE
										BB4_N_CRBLM	BB6	BB4	-0.5051	FALSE		BB4_N_MDT	BB5	BB4	-0.436	FALSE
										BB3_N_VLPFC	BB6	BB3	-0.3669	FALSE		BB5_N_RMTG	BB5	BB5	0.2842	TRUE
										BB3_N_EC	BB6	BB3	-0.3588	FALSE		BB5_N_DRN	BB5	BB5	0.3388	TRUE
										BB6_N_MDT	BB6	BB6	0.3004	TRUE		BB1_N_ITC	BB5	BB1	-0.3296	FALSE
										BB3_G_PVPC	BB6	BB3	-0.3423	FALSE		BB3_N_ACC	BB5	BB3	-0.3224	FALSE
										BB6_G_ITC	BB6	BB6	0.2839	TRUE		BB5_N_MDT	BB5	BB5	0.3058	TRUE
										BB4_G_PSTC	BB6	BB4	-0.5264	FALSE		BB5_N_PMC	BB5	BB5	0.3388	TRUE
										BB4_N_VTA	BB6	BB4	-0.5002	FALSE		BB4_N_INS	BB5	BB4	-0.3562	FALSE
										BB3_G_VLPFC	BB6	BB3	-0.3532	FALSE		BB5_N_PSC	BB5	BB5	0.3252	TRUE
										BB4_G_DRN	BB6	BB4	-0.4972	FALSE		BB6_G_MDT	BB5	BB6	-0.2719	FALSE
										BB4_N_HAB	BB6	BB4	-0.5182	FALSE		BB5_G_RMTG	BB5	BB5	0.3104	TRUE
										BB4_N_NAC	BB6	BB4	-0.499	FALSE		BB6_G_PVPC	BB5	BB6	-0.3322	FALSE
										BB5_N_DLPFC	BB6	BB5	-0.3647	FALSE		BB5_N_INS	BB5	BB5	0.3114	TRUE
										BB2_G_INS	BB6	BB2	-0.4053	FALSE		BB5_G_MDT	BB5	BB5	0.2878	TRUE
										BB5_G_AMY	BB6	BB5	-0.348	FALSE		BB6_N_ARC	BB5	BB6	-0.2622	FALSE
										BB3_G_PSC	BB6	BB3	-0.3592	FALSE		BB6_G_PSC	BB5	BB6	-0.2475	FALSE
										BB6_G_PVC	BB6	BB6	0.2824	TRUE		BB5_G_HAB	BB5	BB5	0.3093	TRUE
										BB5_N_VTA	BB6	BB5	-0.3504	FALSE		BB1_N_OFC	BB5	BB1	-0.328	FALSE
										BB1_G_CN	BB6	BB1	-0.3374	FALSE		BB2_N_ITC	BB5	BB2	-0.3271	FALSE
										BB2_N_INS	BB6	BB2	-0.3977	FALSE		BB6_G_DLPFC	BB5	BB6	-0.316	FALSE
										BB6_N_ACC	BB6	BB6	0.2671	TRUE		BB5_G_DLPFC	BB5	BB5	0.3166	TRUE
										BB5_G_OFC	BB6	BB5	-0.382	FALSE		BB4_G_ITC	BB5	BB4	-0.414	FALSE
										BB2_G_DLPFC	BB6	BB2	-0.3829	FALSE		BB1_N_PSTC	BB5	BB1	-0.2976	FALSE
										BB6_G_PMC	BB6	BB6	0.2976	TRUE		BB5_N_ITC	BB5	BB5	0.3288	TRUE
										BB3_G_ARC	BB6	BB3	-0.341	FALSE		BB5_G_INS	BB5	BB5	0.3039	TRUE
										BB2_N_DRN	BB6	BB2	-0.3891	FALSE		BB5_G_VLPFC	BB5	BB5	0.3044	TRUE
										BB1_G_EC	BB6	BB1	-0.3714	FALSE		BB6_G_PVC	BB5	BB6	-0.2782	FALSE
										BB2_N_OFC	BB6	BB2	-0.3825	FALSE		BB4_G_NAC	BB5	BB4	-0.397	FALSE
										BB6_G_DRN	BB6	BB6	0.2949	TRUE		BB5_G_EC	BB5	BB5	0.3304	TRUE
										BB6_N_ARC	BB6	BB6	0.2591	TRUE		BB5_G_PVC	BB5	BB5	0.324	TRUE
										BB2_N_ARC	BB6	BB2	-0.4062	FALSE		BB4_G_PAC	BB5	BB4	-0.4145	FALSE
										BB5_N_ARC	BB6	BB5	-0.3776	FALSE		BB6_N_EC	BB5	BB6	-0.2893	FALSE
										BB6_G_HIPP	BB6	BB6	0.2812	TRUE		BB4_G_PVC	BB5	BB4	-0.3931	FALSE
										BB3_G_PAC	BB6	BB3	-0.386	FALSE		BB6_G_PSTC	BB5	BB6	-0.298	FALSE
										BB4_G_VLPFC	BB6	BB4	-0.4897	FALSE		BB4_G_HAB	BB5	BB4	-0.379	FALSE
										BB6_G_AMY	BB6	BB6	0.2616	TRUE		BB2_N_PVPC	BB5	BB2	-0.3275	FALSE
										BB3_N_PSC	BB6	BB3	-0.3648	FALSE		BB5_G_PMC	BB5	BB5	0.3133	TRUE
										BB3_G_MDT	BB6	BB3	-0.3651	FALSE		BB5_G_GP	BB5	BB5	0.303	TRUE
										BB5_G_PVC	BB6	BB5	-0.38	FALSE		BB6_N_DRN	BB5	BB6	-0.2511	FALSE
										BB2_G_PSTC	BB5	BB2	-0.4096	FALSE		BB6_N_HIPP	BB5	BB6	-0.3225	FALSE
										BB6_N_CRBLM	BB5	BB6	-0.3481	FALSE		BB2_G_PVPC	BB5	BB2	-0.3417	FALSE
										BB1_G_HAB	BB5	BB1	-0.3531	FALSE		BB2_G_EC	BB5	BB2	-0.2866	FALSE
										BB6_N_ITC	BB5	BB6	-0.3611	FALSE		BB3_G_ACC	BB5	BB3	-0.2856	FALSE
										BB1_G_PSC	BB5	BB1	-0.3539	FALSE		BB6_G_VLPFC	BB5	BB6	-0.3608	FALSE
										BB5_G_INS	BB5	BB5	0.299	TRUE		BB4_N_NAC	BB5	BB4	-0.3982	FALSE
										BB1_G_ACC	BB5	BB1	-0.3524	FALSE		BB4_G_CN	BB5	BB4	-0.3843	FALSE
										BB6_N_EC	BB5	BB6	-0.3425	FALSE		BB6_G_GP	BB5	BB6	-0.3237	FALSE
										BB6_G_CRBLM	BB5	BB6	-0.3252	FALSE		BB1_G_PSC	BB5	BB1	-0.2549	FALSE
										BB1_G_OFC	BB5	BB1	-0.3179	FALSE		BB4_N_EC	BB5	BB4	-0.3936	FALSE
										BB5_G_CRBLM	BB5	BB5	0.2767	TRUE		BB6_N_MDT	BB5	BB6	-0.2553	FALSE
										BB5_N_PSTC	BB5	BB5	0.2843	TRUE		BB4_G_AMY	BB5	BB4	-0.3665	FALSE
										BB2_G_CRBLM	BB5	BB2	-0.3969	FALSE		BB5_N_DLPFC	BB5	BB5	0.3186	TRUE
										BB6_G_MDT	BB5	BB6	-0.3711	FALSE		BB6_G_DRN	BB5	BB6	-0.2913	FALSE
										BB1_N_VLPFC	BB5	BB1	-0.3418	FALSE		BB6_N_HAB	BB5	BB6	-0.2732	FALSE
										BB6_N_VLPFC	BB5	BB6	-0.3654	FALSE		BB6_G_HIPP	BB5	BB6	-0.3495	FALSE
										BB5_G_VTA	BB5	BB5	0.2665	TRUE		BB6_G_RMTG	BB5	BB6	-0.2164	FALSE
										BB5_N_PSC	BB5	BB5	0.292	TRUE		BB2_N_ARC	BB5	BB2	-0.3552	FALSE
										BB3_N_OFC	BB5	BB3	-0.3378	FALSE		BB2_G_AMY	BB5	BB2	-0.2977	FALSE
										BB3_N_DRN	BB5	BB3	-0.3319	FALSE		BB6_G_EC	BB5	BB6	-0.2869	FALSE
										BB1_G_PMC	BB5	BB1	-0.3435	FALSE		BB5_G_PVPC	BB5	BB5	0.3298	TRUE
										BB4_G_CN	BB5	BB4	-0.4915	FALSE		BB5_N_PSTC	BB5	BB5	0.3474	TRUE
										BB3_G_HAB	BB5	BB3	-0.3458	FALSE		BB1_N_INS	BB5	BB1	-0.3275	FALSE
										BB1_G_HIPP	BB5	BB1	-0.3585	FALSE		BB2_N_MDT	BB5	BB2	-0.4158	FALSE
										BB1_G_VTA	BB5	BB1	-0.3339	FALSE		BB2_N_PSTC	BB5	BB2	-0.2984	FALSE
										BB5_G_PAC	BB5	BB5	0.2762	TRUE		BB5_N_ACC	BB5	BB5	0.3284	TRUE
										BB5_N_PVPC	BB5	BB5	0.286	TRUE		BB5_G_PAC	BB5	BB5	0.3146	TRUE
										BB2_G_EC	BB5	BB2	-0.4025	FALSE		BB4_G_PMC	BB5	BB4	-0.4004	FALSE
										BB2_G_RMTG	BB5	BB2	-0.3755	FALSE		BB1_N_HIPP	BB5	BB1	-0.287	FALSE
										BB5_G_ITC	BB5	BB5	0.265	TRUE		BB1_N_ACC	BB5	BB1	-0.3348	FALSE
										BB5_N_AMY	BB5	BB5	0.2574	TRUE		BB4_G_EC	BB5	BB4	-0.4122	FALSE
										BB2_G_MDT	BB5	BB2	-0.3911	FALSE		BB4_G_OFC	BB5	BB4	-0.4217	FALSE
										BB1_N_RMTG	BB5	BB1	-0.3707	FALSE		BB6_G_CN	BB5	BB6	-0.3205	FALSE
										BB5_N_EC	BB5	BB5	0.2609	TRUE		BB2_G_PSTC	BB5	BB2	-0.3284	FALSE
										BB6_G_RMTG	BB5	BB6	-0.3726	FALSE		BB2_G_CN	BB5	BB2	-0.2867	FALSE
										BB1_G_ITC	BB5	BB1	-0.3531	FALSE		BB2_G_DRN	BB5	BB2	-0.3026	FALSE
										BB4_N_AMY	BB5	BB4	-0.4842	FALSE		BB6_N_ACC	BB5	BB6	-0.339	FALSE
										BB6_N_PSC	BB5	BB6	-0.3592	FALSE		BB4_N_PAC	BB5	BB4	-0.4733	FALSE
										BB4_G_GP	BB5	BB4	-0.4898	FALSE		BB6_G_VTA	BB5	BB6	-0.2845	FALSE
										BB1_G_INS	BB5	BB1	-0.3384	FALSE		BB5_G_PSTC	BB5	BB5	0.2751	TRUE
										BB6_N_PVC	BB5	BB6	-0.3546	FALSE		BB1_N_PVC	BB5	BB1	-0.303	FALSE
										BB3_N_DLPFC	BB5	BB3	-0.3609	FALSE		BB2_N_AMY	BB5	BB2	-0.3109	FALSE
										BB1_N_CRBLM	BB5	BB1	-0.3227	FALSE		BB2_N_GP	BB5	BB2	-0.3682	FALSE
										BB2_G_HAB	BB5	BB2	-0.3802	FALSE		BB5_N_CN	BB5	BB5	0.2959	TRUE
										BB4_N_MDT	BB5	BB4	-0.4806	FALSE		BB6_G_ITC	BB5	BB6	-0.3104	FALSE
										BB6_N_DLPFC	BB5	BB6	-0.3506	FALSE		BB1_G_INS	BB5	BB1	-0.2816	FALSE
										BB2_N_CRBLM	BB5	BB2	-0.374	FALSE		BB2_G_VLPFC	BB5	BB2	-0.3421	FALSE
										BB5_N_ACC	BB5	BB5	0.2937	TRUE		BB2_N_HAB	BB5	BB2	-0.3444	FALSE
										BB5_G_DRN	BB5	BB5	0.2678	TRUE		BB2_G_ITC	BB5	BB2	-0.3329	FALSE
										BB2_G_ARC	BB5	BB2	-0.3748	FALSE		BB6_N_DLPFC	BB5	BB6	-0.3107	FALSE
										BB3_G_AMY	BB5	BB3	-0.3245	FALSE		BB4_N_PMC	BB5	BB4	-0.4147	FALSE
										BB1_G_DLPFC	BB5	BB1	-0.3591	FALSE		BB4_G_CRBLM	BB5	BB4	-0.3876	FALSE
										BB1_N_PAC	BB5	BB1	-0.3387	FALSE		BB2_G_OFC	BB5	BB2	-0.3576	FALSE
										BB5_G_DLPFC	BB5	BB5	0.2616	TRUE		BB2_G_PVC	BB5	BB2	-0.2806	FALSE
										BB2_N_PSC	BB5	BB2	-0.3769	FALSE		BB2_N_PVC	BB5	BB2	-0.3233	FALSE
										BB2_N_PVC	BB5	BB2	-0.3896	FALSE		BB4_G_HIPP	BB5	BB4	-0.3597	FALSE
										BB6_G_ARC	BB5	BB6	-0.3851	FALSE		BB1_G_OFC	BB5	BB1	-0.3626	FALSE
										BB1_N_PSTC	BB5	BB1	-0.3238	FALSE		BB1_N_VLPFC	BB5	BB1	-0.3148	FALSE
										BB2_N_DLPFC	BB5	BB2	-0.391	FALSE		BB2_N_INS	BB5	BB2	-0.3196	FALSE
										BB4_N_EC	BB5	BB4	-0.4913	FALSE		BB2_G_PSC	BB5	BB2	-0.3808	FALSE
										BB6_N_CN	BB5	BB6	-0.3375	FALSE		BB4_N_PVPC	BB5	BB4	-0.3886	FALSE
										BB5_G_ARC	BB5	BB5	0.2744	TRUE		BB1_G_ACC	BB5	BB1	-0.3013	FALSE
										BB6_N_AMY	BB5	BB6	-0.3537	FALSE		BB2_G_ARC	BB5	BB2	-0.3413	FALSE
										BB6_N_PSTC	BB5	BB6	-0.3831	FALSE		BB2_N_NAC	BB5	BB2	-0.4128	FALSE
										BB5_N_PAC	BB5	BB5	0.2892	TRUE		BB2_G_INS	BB5	BB2	-0.3326	FALSE
										BB2_G_PVC	BB5	BB2	-0.4105	FALSE		BB2_N_DLPFC	BB5	BB2	-0.3654	FALSE
										BB5_G_ACC	BB5	BB5	0.2728	TRUE		BB1_G_HIPP	BB5	BB1	-0.32	FALSE
										BB1_N_PMC	BB5	BB1	-0.343	FALSE		BB1_G_EC	BB5	BB1	-0.2743	FALSE
										BB5_G_VLPFC	BB5	BB5	0.2625	TRUE		BB1_N_DLPFC	BB5	BB1	-0.3146	FALSE
										BB3_G_CRBLM	BB5	BB3	-0.3491	FALSE		BB2_G_GP	BB5	BB2	-0.3507	FALSE
										BB3_G_OFC	BB5	BB3	-0.3146	FALSE		BB1_N_EC	BB5	BB1	-0.2772	FALSE
										BB2_N_ITC	BB5	BB2	-0.3952	FALSE		BB1_G_DLPFC	BB5	BB1	-0.3037	FALSE
										BB1_N_PSC	BB5	BB1	-0.3333	FALSE		BB1_N_CN	BB5	BB1	-0.2888	FALSE
										BB3_N_HAB	BB5	BB3	-0.3301	FALSE		BB2_N_VLPFC	BB5	BB2	-0.3683	FALSE
										BB3_N_PVC	BB5	BB3	-0.3163	FALSE		BB2_N_EC	BB5	BB2	-0.3229	FALSE
										BB2_N_CN	BB5	BB2	-0.3888	FALSE		BB6_N_PAC	BB5	BB6	-0.2168	FALSE
										BB1_N_EC	BB5	BB1	-0.3801	FALSE		BB4_G_PSTC	BB5	BB4	-0.4557	FALSE
										BB2_N_AMY	BB5	BB2	-0.3609	FALSE		BB1_G_PVC	BB5	BB1	-0.3518	FALSE
										BB1_N_AMY	BB5	BB1	-0.3123	FALSE		BB2_G_NAC	BB5	BB2	-0.327	FALSE
										BB3_N_CRBLM	BB5	BB3	-0.2727	FALSE		BB2_G_DLPFC	BB5	BB2	-0.3262	FALSE
										BB2_N_PVPC	BB5	BB2	-0.3967	FALSE		BB2_G_RMTG	BB5	BB2	-0.3834	FALSE
										BB6_G_PVPC	BB5	BB6	-0.367	FALSE		BB6_G_INS	BB5	BB6	-0.2649	FALSE
										BB6_G_EC	BB5	BB6	-0.3662	FALSE		BB4_N_VTA	BB5	BB4	-0.3698	FALSE
										BB4_G_VTA	BB5	BB4	-0.4923	FALSE		BB4_G_PVPC	BB5	BB4	-0.4476	FALSE
										BB3_N_PAC	BB5	BB3	-0.3444	FALSE		BB2_N_OFC	BB5	BB2	-0.3737	FALSE
										BB3_N_ACC	BB5	BB3	-0.3286	FALSE		BB6_N_RMTG	BB4	BB6	-0.3373	FALSE
										BB4_N_VLPFC	BB5	BB4	-0.4901	FALSE		BB5_N_PVPC	BB4	BB5	-0.403	FALSE
										BB1_G_VLPFC	BB5	BB1	-0.3438	FALSE		BB6_G_OFC	BB4	BB6	-0.3917	FALSE
										BB5_N_ITC	BB5	BB5	0.2903	TRUE		BB4_N_ITC	BB4	BB4	0.3416	TRUE
										BB2_N_NAC	BB5	BB2	-0.3871	FALSE		BB1_N_AMY	BB4	BB1	-0.3822	FALSE
										BB6_G_PSC	BB5	BB6	-0.3548	FALSE		BB1_N_PAC	BB4	BB1	-0.3534	FALSE
										BB6_G_INS	BB5	BB6	-0.3347	FALSE		BB4_G_MDT	BB4	BB4	0.3255	TRUE
										BB5_G_PVPC	BB5	BB5	0.2628	TRUE		BB5_N_CRBLM	BB4	BB5	-0.3761	FALSE
										BB1_N_HIPP	BB5	BB1	-0.3178	FALSE		BB6_G_HAB	BB4	BB6	-0.3815	FALSE
										BB4_N_OFC	BB5	BB4	-0.4971	FALSE		BB1_N_PSC	BB4	BB1	-0.3825	FALSE
										BB1_G_PSTC	BB5	BB1	-0.3145	FALSE		BB1_G_RMTG	BB4	BB1	-0.3788	FALSE
										BB6_N_DRN	BB5	BB6	-0.3727	FALSE		BB4_N_PVC	BB4	BB4	0.3296	TRUE
										BB4_G_AMY	BB5	BB4	-0.5013	FALSE		BB5_G_OFC	BB4	BB5	-0.4037	FALSE
										BB5_N_HIPP	BB5	BB5	0.2713	TRUE		BB6_N_VLPFC	BB4	BB6	-0.3718	FALSE
										BB3_G_PVC	BB5	BB3	-0.3217	FALSE		BB6_N_AMY	BB4	BB6	-0.4188	FALSE
										BB4_N_PMC	BB5	BB4	-0.5028	FALSE		BB2_N_PSC	BB4	BB2	-0.3043	FALSE
										BB4_N_INS	BB5	BB4	-0.5015	FALSE		BB2_N_CN	BB4	BB2	-0.3053	FALSE
										BB6_N_VTA	BB5	BB6	-0.4022	FALSE		BB4_G_ARC	BB4	BB4	0.334	TRUE
										BB1_N_DLPFC	BB5	BB1	-0.3429	FALSE		BB5_N_OFC	BB4	BB5	-0.3982	FALSE
										BB2_N_HAB	BB5	BB2	-0.3811	FALSE		BB5_N_GP	BB4	BB5	-0.4042	FALSE
										BB4_N_CN	BB5	BB4	-0.4735	FALSE		BB4_N_HAB	BB4	BB4	0.3614	TRUE
										BB3_N_NAC	BB5	BB3	-0.3285	FALSE		BB1_G_PSTC	BB4	BB1	-0.3842	FALSE
										BB3_N_GP	BB5	BB3	-0.3176	FALSE		BB2_G_HAB	BB4	BB2	-0.2933	FALSE
										BB4_G_OFC	BB5	BB4	-0.5203	FALSE		BB2_G_CRBLM	BB4	BB2	-0.2769	FALSE
										BB1_G_PVC	BB5	BB1	-0.3201	FALSE		BB4_G_ACC	BB4	BB4	0.3269	TRUE
										BB3_N_RMTG	BB5	BB3	-0.3338	FALSE		BB5_N_EC	BB4	BB5	-0.341	FALSE
										BB4_N_ITC	BB5	BB4	-0.4885	FALSE		BB6_G_ARC	BB4	BB6	-0.3818	FALSE
										BB6_G_VTA	BB5	BB6	-0.3305	FALSE		BB3_N_CRBLM	BB4	BB3	-0.3469	FALSE
										BB1_G_RMTG	BB5	BB1	-0.298	FALSE		BB6_N_ITC	BB4	BB6	-0.3383	FALSE
										BB1_N_PVC	BB5	BB1	-0.3334	FALSE		BB4_N_ACC	BB4	BB4	0.3643	TRUE
										BB5_G_NAC	BB5	BB5	0.2866	TRUE		BB5_N_PAC	BB4	BB5	-0.3759	FALSE
										BB6_N_OFC	BB5	BB6	-0.3652	FALSE		BB4_G_RMTG	BB4	BB4	0.3142	TRUE
										BB5_G_PSC	BB5	BB5	0.279	TRUE		BB6_N_OFC	BB4	BB6	-0.3684	FALSE
										BB2_N_EC	BB5	BB2	-0.3925	FALSE		BB2_N_CRBLM	BB4	BB2	-0.28	FALSE
										BB5_G_RMTG	BB5	BB5	0.2878	TRUE		BB5_N_ARC	BB4	BB5	-0.3761	FALSE
										BB3_G_ITC	BB5	BB3	-0.3149	FALSE		BB5_G_CRBLM	BB4	BB5	-0.3783	FALSE
										BB3_G_DLPFC	BB5	BB3	-0.3169	FALSE		BB4_N_DLPFC	BB4	BB4	0.367	TRUE
										BB4_N_PVC	BB5	BB4	-0.464	FALSE		BB6_N_CN	BB4	BB6	-0.3806	FALSE
										BB4_G_PVPC	BB5	BB4	-0.5105	FALSE		BB1_N_RMTG	BB4	BB1	-0.3937	FALSE
										BB5_G_HAB	BB5	BB5	0.2724	TRUE		BB2_G_VTA	BB4	BB2	-0.3154	FALSE
										BB4_G_ITC	BB5	BB4	-0.5069	FALSE		BB4_G_INS	BB4	BB4	0.3585	TRUE
										BB3_N_CN	BB5	BB3	-0.3053	FALSE		BB6_N_PVC	BB4	BB6	-0.3262	FALSE
										BB3_N_AMY	BB5	BB3	-0.3359	FALSE		BB4_G_VLPFC	BB4	BB4	0.3329	TRUE
										BB2_N_GP	BB5	BB2	-0.3682	FALSE		BB1_G_VLPFC	BB4	BB1	-0.4036	FALSE
										BB4_G_HIPP	BB5	BB4	-0.5231	FALSE		BB5_N_VLPFC	BB4	BB5	-0.4242	FALSE
										BB5_N_PVC	BB5	BB5	0.2992	TRUE		BB5_N_NAC	BB4	BB5	-0.3941	FALSE
										BB4_G_HAB	BB5	BB4	-0.4915	FALSE		BB5_N_HIPP	BB4	BB5	-0.3474	FALSE
										BB5_N_CN	BB5	BB5	0.3102	TRUE		BB5_G_PSC	BB4	BB5	-0.3845	FALSE
										BB4_G_PVC	BB5	BB4	-0.4957	FALSE		BB6_G_PMC	BB4	BB6	-0.3483	FALSE
										BB4_G_PMC	BB5	BB4	-0.4993	FALSE		BB4_N_VLPFC	BB4	BB4	0.3682	TRUE
										BB3_N_PVPC	BB5	BB3	-0.338	FALSE		BB4_N_PSTC	BB4	BB4	0.3581	TRUE
										BB5_N_VLPFC	BB5	BB5	0.2742	TRUE		BB4_N_CN	BB4	BB4	0.3541	TRUE
										BB5_G_HIPP	BB5	BB5	0.263	TRUE		BB4_G_GP	BB4	BB4	0.3168	TRUE
										BB3_G_DRN	BB5	BB3	-0.3389	FALSE		BB1_G_PMC	BB4	BB1	-0.3926	FALSE
										BB1_N_INS	BB5	BB1	-0.3378	FALSE		BB2_N_HIPP	BB4	BB2	-0.2998	FALSE
										BB6_G_GP	BB5	BB6	-0.3536	FALSE		BB5_N_PVC	BB4	BB5	-0.3833	FALSE
										BB2_G_CN	BB5	BB2	-0.4137	FALSE		BB6_N_PMC	BB4	BB6	-0.3753	FALSE
										BB4_N_RMTG	BB5	BB4	-0.531	FALSE		BB5_G_DRN	BB4	BB5	-0.3763	FALSE
										BB4_G_RMTG	BB5	BB4	-0.4924	FALSE		BB4_N_AMY	BB4	BB4	0.3397	TRUE
										BB3_N_PSTC	BB5	BB3	-0.3266	FALSE		BB5_G_CN	BB4	BB5	-0.3783	FALSE
										BB3_G_CN	BB5	BB3	-0.2965	FALSE		BB4_G_DLPFC	BB4	BB4	0.3539	TRUE
										BB5_G_MDT	BB5	BB5	0.271	TRUE		BB5_G_ARC	BB4	BB5	-0.3769	FALSE
										BB6_N_PVPC	BB5	BB6	-0.3775	FALSE		BB3_N_EC	BB4	BB3	-0.347	FALSE
										BB3_G_NAC	BB5	BB3	-0.3375	FALSE		BB3_G_CRBLM	BB4	BB3	-0.3929	FALSE
										BB3_N_INS	BB5	BB3	-0.3234	FALSE		BB6_G_CRBLM	BB4	BB6	-0.4012	FALSE
										BB6_N_GP	BB5	BB6	-0.3698	FALSE		BB6_N_PSTC	BB4	BB6	-0.3676	FALSE
										BB4_N_GP	BB5	BB4	-0.4986	FALSE		BB4_N_ARC	BB4	BB4	0.3397	TRUE
										BB5_G_CN	BB5	BB5	0.2772	TRUE		BB4_N_OFC	BB4	BB4	0.3452	TRUE
										BB5_N_RMTG	BB5	BB5	0.2906	TRUE		BB6_N_PVPC	BB4	BB6	-0.3449	FALSE
										BB3_G_EC	BB5	BB3	-0.3401	FALSE		BB6_N_NAC	BB4	BB6	-0.3673	FALSE
										BB4_G_ARC	BB5	BB4	-0.498	FALSE		BB1_G_PAC	BB4	BB1	-0.4084	FALSE
										BB2_G_DRN	BB5	BB2	-0.4041	FALSE		BB2_G_MDT	BB4	BB2	-0.335	FALSE
										BB4_G_ACC	BB5	BB4	-0.487	FALSE		BB2_G_PAC	BB4	BB2	-0.3188	FALSE
										BB5_N_INS	BB5	BB5	0.2856	TRUE		BB6_G_ACC	BB4	BB6	-0.3974	FALSE
										BB1_G_AMY	BB5	BB1	-0.3325	FALSE		BB6_G_NAC	BB4	BB6	-0.3739	FALSE
										BB5_G_PMC	BB5	BB5	0.2568	TRUE		BB5_G_VTA	BB4	BB5	-0.3846	FALSE
										BB6_G_OFC	BB5	BB6	-0.3766	FALSE		BB5_N_VTA	BB4	BB5	-0.3732	FALSE
										BB1_G_ARC	BB5	BB1	-0.3415	FALSE		BB5_G_NAC	BB4	BB5	-0.4026	FALSE
										BB5_N_PMC	BB5	BB5	0.2996	TRUE		BB6_N_CRBLM	BB4	BB6	-0.3672	FALSE
										BB2_N_VLPFC	BB5	BB2	-0.3943	FALSE		BB6_G_AMY	BB4	BB6	-0.3811	FALSE
										BB5_N_DRN	BB5	BB5	0.3098	TRUE		BB4_G_DRN	BB4	BB4	0.3207	TRUE
										BB3_N_MDT	BB5	BB3	-0.3282	FALSE		BB4_N_MDT	BB4	BB4	0.3273	TRUE
										BB1_N_ITC	BB5	BB1	-0.3453	FALSE		BB5_N_RMTG	BB4	BB5	-0.4251	FALSE
										BB4_G_DLPFC	BB5	BB4	-0.4923	FALSE		BB5_N_DRN	BB4	BB5	-0.3599	FALSE
										BB3_G_GP	BB5	BB3	-0.3207	FALSE		BB1_N_ITC	BB4	BB1	-0.4002	FALSE
										BB6_N_INS	BB5	BB6	-0.3725	FALSE		BB3_N_ACC	BB4	BB3	-0.3977	FALSE
										BB3_G_ACC	BB5	BB3	-0.3205	FALSE		BB5_N_MDT	BB4	BB5	-0.3936	FALSE
										BB4_G_EC	BB5	BB4	-0.5055	FALSE		BB5_N_PMC	BB4	BB5	-0.3596	FALSE
										BB4_G_MDT	BB5	BB4	-0.4886	FALSE		BB4_N_INS	BB4	BB4	0.3673	TRUE
										BB2_N_VTA	BB5	BB2	-0.3825	FALSE		BB5_N_PSC	BB4	BB5	-0.378	FALSE
										BB2_G_AMY	BB5	BB2	-0.425	FALSE		BB6_G_MDT	BB4	BB6	-0.3527	FALSE
										BB3_N_HIPP	BB5	BB3	-0.3297	FALSE		BB5_G_RMTG	BB4	BB5	-0.3918	FALSE
										BB4_G_PAC	BB5	BB4	-0.4863	FALSE		BB6_G_PVPC	BB4	BB6	-0.3997	FALSE
										BB5_N_OFC	BB5	BB5	0.277	TRUE		BB5_N_INS	BB4	BB5	-0.3893	FALSE
										BB5_G_GP	BB5	BB5	0.2628	TRUE		BB5_G_MDT	BB4	BB5	-0.4251	FALSE
										BB2_N_PAC	BB5	BB2	-0.4151	FALSE		BB6_N_ARC	BB4	BB6	-0.3426	FALSE
										BB6_G_ACC	BB5	BB6	-0.3609	FALSE		BB6_G_PSC	BB4	BB6	-0.33	FALSE
										BB2_G_NAC	BB5	BB2	-0.4138	FALSE		BB5_G_HAB	BB4	BB5	-0.3818	FALSE
										BB2_N_PSTC	BB5	BB2	-0.3883	FALSE		BB1_N_OFC	BB4	BB1	-0.4012	FALSE
										BB2_G_GP	BB5	BB2	-0.4191	FALSE		BB2_N_ITC	BB4	BB2	-0.2974	FALSE
										BB2_G_PSC	BB5	BB2	-0.4093	FALSE		BB6_G_DLPFC	BB4	BB6	-0.3866	FALSE
										BB3_G_HIPP	BB5	BB3	-0.3232	FALSE		BB5_G_DLPFC	BB4	BB5	-0.3877	FALSE
										BB4_G_INS	BB5	BB4	-0.492	FALSE		BB4_G_ITC	BB4	BB4	0.3365	TRUE
										BB6_N_PMC	BB5	BB6	-0.3607	FALSE		BB1_N_PSTC	BB4	BB1	-0.378	FALSE
										BB1_N_CN	BB5	BB1	-0.3192	FALSE		BB5_N_ITC	BB4	BB5	-0.3674	FALSE
										BB2_G_VLPFC	BB5	BB2	-0.4121	FALSE		BB5_G_INS	BB4	BB5	-0.3768	FALSE
										BB3_G_RMTG	BB5	BB3	-0.3053	FALSE		BB5_G_VLPFC	BB4	BB5	-0.4034	FALSE
										BB2_N_HIPP	BB5	BB2	-0.3813	FALSE		BB6_G_PVC	BB4	BB6	-0.3587	FALSE
										BB1_N_PVPC	BB5	BB1	-0.3637	FALSE		BB4_G_NAC	BB4	BB4	0.3389	TRUE
										BB4_G_NAC	BB5	BB4	-0.5273	FALSE		BB5_G_EC	BB4	BB5	-0.3646	FALSE
										BB6_N_HIPP	BB5	BB6	-0.3219	FALSE		BB5_G_PVC	BB4	BB5	-0.3744	FALSE
										BB6_G_PSTC	BB5	BB6	-0.3582	FALSE		BB4_G_PAC	BB4	BB4	0.3333	TRUE
										BB4_N_PAC	BB5	BB4	-0.4898	FALSE		BB6_N_EC	BB4	BB6	-0.3608	FALSE
										BB2_G_HIPP	BB5	BB2	-0.4011	FALSE		BB4_G_PVC	BB4	BB4	0.3474	TRUE
										BB6_N_PAC	BB5	BB6	-0.3702	FALSE		BB6_G_PSTC	BB4	BB6	-0.3743	FALSE
										BB6_G_DLPFC	BB5	BB6	-0.3428	FALSE		BB4_G_HAB	BB4	BB4	0.3562	TRUE
										BB2_G_VTA	BB5	BB2	-0.3808	FALSE		BB2_N_PVPC	BB4	BB2	-0.2949	FALSE
										BB1_N_ACC	BB5	BB1	-0.3329	FALSE		BB5_G_PMC	BB4	BB5	-0.3874	FALSE
										BB6_G_CN	BB5	BB6	-0.3428	FALSE		BB5_G_GP	BB4	BB5	-0.3981	FALSE
										BB5_N_NAC	BB5	BB5	0.279	TRUE		BB6_N_DRN	BB4	BB6	-0.3347	FALSE
										BB2_G_PVPC	BB5	BB2	-0.3808	FALSE		BB6_N_HIPP	BB4	BB6	-0.3943	FALSE
										BB5_N_HAB	BB5	BB5	0.2916	TRUE		BB2_G_PVPC	BB4	BB2	-0.3057	FALSE
										BB6_N_NAC	BB5	BB6	-0.3286	FALSE		BB2_G_EC	BB4	BB2	-0.2645	FALSE
										BB6_G_VLPFC	BB5	BB6	-0.3575	FALSE		BB3_G_ACC	BB4	BB3	-0.3722	FALSE
										BB5_N_CRBLM	BB5	BB5	0.2792	TRUE		BB6_G_VLPFC	BB4	BB6	-0.4221	FALSE
										BB4_N_DLPFC	BB5	BB4	-0.468	FALSE		BB4_N_NAC	BB4	BB4	0.3426	TRUE
										BB6_N_HAB	BB5	BB6	-0.3974	FALSE		BB4_G_CN	BB4	BB4	0.3021	TRUE
										BB1_N_OFC	BB5	BB1	-0.3401	FALSE		BB6_G_GP	BB4	BB6	-0.3936	FALSE
										BB3_G_INS	BB5	BB3	-0.3315	FALSE		BB1_G_PSC	BB4	BB1	-0.3389	FALSE
										BB4_N_ARC	BB5	BB4	-0.5024	FALSE		BB4_N_EC	BB4	BB4	0.3459	TRUE
										BB4_N_ACC	BB5	BB4	-0.4923	FALSE		BB6_N_MDT	BB4	BB6	-0.3371	FALSE
										BB2_G_OFC	BB5	BB2	-0.4109	FALSE		BB4_G_AMY	BB4	BB4	0.3495	TRUE
										BB2_N_MDT	BB5	BB2	-0.403	FALSE		BB5_N_DLPFC	BB4	BB5	-0.3887	FALSE
										BB2_G_ITC	BB5	BB2	-0.421	FALSE		BB6_G_DRN	BB4	BB6	-0.3645	FALSE
										BB5_N_MDT	BB5	BB5	0.2942	TRUE		BB6_N_HAB	BB4	BB6	-0.3514	FALSE
										BB4_N_HIPP	BB5	BB4	-0.4879	FALSE		BB6_G_HIPP	BB4	BB6	-0.4127	FALSE
										BB6_G_PAC	BB5	BB6	-0.3659	FALSE		BB6_G_RMTG	BB4	BB6	-0.3036	FALSE
										BB5_G_PSTC	BB5	BB5	0.2677	TRUE		BB2_N_ARC	BB4	BB2	-0.3176	FALSE
										BB6_N_RMTG	BB5	BB6	-0.3704	FALSE		BB2_G_AMY	BB4	BB2	-0.2759	FALSE
										BB2_G_PAC	BB5	BB2	-0.4037	FALSE		BB6_G_EC	BB4	BB6	-0.3621	FALSE
										BB4_N_PSTC	BB5	BB4	-0.5033	FALSE		BB5_G_PVPC	BB4	BB5	-0.367	FALSE
										BB4_N_CRBLM	BB5	BB4	-0.5098	FALSE		BB5_N_PSTC	BB4	BB5	-0.3499	FALSE
										BB3_N_VLPFC	BB5	BB3	-0.3314	FALSE		BB1_N_INS	BB4	BB1	-0.3998	FALSE
										BB3_N_EC	BB5	BB3	-0.324	FALSE		BB2_N_MDT	BB4	BB2	-0.364	FALSE
										BB6_N_MDT	BB5	BB6	-0.3408	FALSE		BB2_N_PSTC	BB4	BB2	-0.2742	FALSE
										BB3_G_PVPC	BB5	BB3	-0.3067	FALSE		BB5_N_ACC	BB4	BB5	-0.3708	FALSE
										BB6_G_ITC	BB5	BB6	-0.3646	FALSE		BB5_G_PAC	BB4	BB5	-0.3897	FALSE
										BB4_G_PSTC	BB5	BB4	-0.5244	FALSE		BB4_G_PMC	BB4	BB4	0.3368	TRUE
										BB4_N_VTA	BB5	BB4	-0.4925	FALSE		BB1_N_HIPP	BB4	BB1	-0.3683	FALSE
										BB3_G_VLPFC	BB5	BB3	-0.3211	FALSE		BB1_N_ACC	BB4	BB1	-0.4075	FALSE
										BB4_G_DRN	BB5	BB4	-0.4974	FALSE		BB4_G_EC	BB4	BB4	0.3357	TRUE
										BB4_N_HAB	BB5	BB4	-0.5142	FALSE		BB4_G_OFC	BB4	BB4	0.3202	TRUE
										BB4_N_NAC	BB5	BB4	-0.4959	FALSE		BB6_G_CN	BB4	BB6	-0.3862	FALSE
										BB5_N_DLPFC	BB5	BB5	0.2869	TRUE		BB2_G_PSTC	BB4	BB2	-0.3005	FALSE
										BB2_G_INS	BB5	BB2	-0.4132	FALSE		BB2_G_CN	BB4	BB2	-0.2674	FALSE
										BB5_G_AMY	BB5	BB5	0.2887	TRUE		BB2_G_DRN	BB4	BB2	-0.2777	FALSE
										BB3_G_PSC	BB5	BB3	-0.3128	FALSE		BB6_N_ACC	BB4	BB6	-0.407	FALSE
										BB6_G_PVC	BB5	BB6	-0.3517	FALSE		BB4_N_PAC	BB4	BB4	0.3083	TRUE
										BB5_N_VTA	BB5	BB5	0.2838	TRUE		BB6_G_VTA	BB4	BB6	-0.3636	FALSE
										BB1_G_CN	BB5	BB1	-0.321	FALSE		BB5_G_PSTC	BB4	BB5	-0.4362	FALSE
										BB2_N_INS	BB5	BB2	-0.4007	FALSE		BB1_N_PVC	BB4	BB1	-0.3804	FALSE
										BB6_N_ACC	BB5	BB6	-0.3702	FALSE		BB2_N_AMY	BB4	BB2	-0.2845	FALSE
										BB5_G_OFC	BB5	BB5	0.261	TRUE		BB2_N_GP	BB4	BB2	-0.3241	FALSE
										BB2_G_DLPFC	BB5	BB2	-0.3868	FALSE		BB5_N_CN	BB4	BB5	-0.4169	FALSE
										BB6_G_PMC	BB5	BB6	-0.3369	FALSE		BB6_G_ITC	BB4	BB6	-0.379	FALSE
										BB3_G_ARC	BB5	BB3	-0.306	FALSE		BB1_G_INS	BB4	BB1	-0.3617	FALSE
										BB2_N_DRN	BB5	BB2	-0.3938	FALSE		BB2_G_VLPFC	BB4	BB2	-0.3077	FALSE
										BB1_G_EC	BB5	BB1	-0.3506	FALSE		BB2_N_HAB	BB4	BB2	-0.3135	FALSE
										BB2_N_OFC	BB5	BB2	-0.3803	FALSE		BB2_G_ITC	BB4	BB2	-0.3024	FALSE
										BB6_G_DRN	BB5	BB6	-0.3338	FALSE		BB6_N_DLPFC	BB4	BB6	-0.3838	FALSE
										BB6_N_ARC	BB5	BB6	-0.386	FALSE		BB4_N_PMC	BB4	BB4	0.3317	TRUE
										BB2_N_ARC	BB5	BB2	-0.4087	FALSE		BB4_G_CRBLM	BB4	BB4	0.3516	TRUE
										BB5_N_ARC	BB5	BB5	0.2692	TRUE		BB2_G_OFC	BB4	BB2	-0.3198	FALSE
										BB6_G_HIPP	BB5	BB6	-0.3487	FALSE		BB2_G_PVC	BB4	BB2	-0.2606	FALSE
										BB3_G_PAC	BB5	BB3	-0.339	FALSE		BB2_N_PVC	BB4	BB2	-0.2937	FALSE
										BB4_G_VLPFC	BB5	BB4	-0.4926	FALSE		BB4_G_HIPP	BB4	BB4	0.3656	TRUE
										BB6_G_AMY	BB5	BB6	-0.3765	FALSE		BB1_G_OFC	BB4	BB1	-0.4241	FALSE
										BB3_N_PSC	BB5	BB3	-0.3254	FALSE		BB1_N_VLPFC	BB4	BB1	-0.3903	FALSE
										BB3_G_MDT	BB5	BB3	-0.315	FALSE		BB2_N_INS	BB4	BB2	-0.2899	FALSE
										BB5_G_PVC	BB5	BB5	0.2634	TRUE		BB2_G_PSC	BB4	BB2	-0.3369	FALSE
										BB2_G_PSTC	BB4	BB2	-0.3951	FALSE		BB4_N_PVPC	BB4	BB4	0.344	TRUE
										BB6_N_CRBLM	BB4	BB6	-0.4305	FALSE		BB1_G_ACC	BB4	BB1	-0.3792	FALSE
										BB1_G_HAB	BB4	BB1	-0.4358	FALSE		BB2_G_ARC	BB4	BB2	-0.3053	FALSE
										BB6_N_ITC	BB4	BB6	-0.4379	FALSE		BB2_N_NAC	BB4	BB2	-0.3534	FALSE
										BB1_G_PSC	BB4	BB1	-0.4369	FALSE		BB2_G_INS	BB4	BB2	-0.3049	FALSE
										BB5_G_INS	BB4	BB5	-0.4435	FALSE		BB2_N_DLPFC	BB4	BB2	-0.33	FALSE
										BB1_G_ACC	BB4	BB1	-0.4407	FALSE		BB1_G_HIPP	BB4	BB1	-0.3945	FALSE
										BB6_N_EC	BB4	BB6	-0.4284	FALSE		BB1_G_EC	BB4	BB1	-0.3585	FALSE
										BB6_G_CRBLM	BB4	BB6	-0.42	FALSE		BB1_N_DLPFC	BB4	BB1	-0.3923	FALSE
										BB1_G_OFC	BB4	BB1	-0.4224	FALSE		BB2_G_GP	BB4	BB2	-0.315	FALSE
										BB5_G_CRBLM	BB4	BB5	-0.4634	FALSE		BB1_N_EC	BB4	BB1	-0.3616	FALSE
										BB5_N_PSTC	BB4	BB5	-0.4526	FALSE		BB1_G_DLPFC	BB4	BB1	-0.3813	FALSE
										BB2_G_CRBLM	BB4	BB2	-0.3813	FALSE		BB1_N_CN	BB4	BB1	-0.3695	FALSE
										BB6_G_MDT	BB4	BB6	-0.4557	FALSE		BB2_N_VLPFC	BB4	BB2	-0.3277	FALSE
										BB1_N_VLPFC	BB4	BB1	-0.4214	FALSE		BB2_N_EC	BB4	BB2	-0.2944	FALSE
										BB6_N_VLPFC	BB4	BB6	-0.4508	FALSE		BB6_N_PAC	BB4	BB6	-0.3006	FALSE
										BB5_G_VTA	BB4	BB5	-0.4705	FALSE		BB4_G_PSTC	BB4	BB4	0.3066	TRUE
										BB5_N_PSC	BB4	BB5	-0.4439	FALSE		BB1_G_PVC	BB4	BB1	-0.4187	FALSE
										BB3_N_OFC	BB4	BB3	-0.4425	FALSE		BB2_G_NAC	BB4	BB2	-0.2977	FALSE
										BB3_N_DRN	BB4	BB3	-0.4202	FALSE		BB2_G_DLPFC	BB4	BB2	-0.2963	FALSE
										BB1_G_PMC	BB4	BB1	-0.4357	FALSE		BB2_G_RMTG	BB4	BB2	-0.3392	FALSE
										BB4_G_CN	BB4	BB4	0.3114	TRUE		BB6_G_INS	BB4	BB6	-0.3493	FALSE
										BB3_G_HAB	BB4	BB3	-0.4472	FALSE		BB4_N_VTA	BB4	BB4	0.3353	TRUE
										BB1_G_HIPP	BB4	BB1	-0.4392	FALSE		BB4_G_PVPC	BB4	BB4	0.3073	TRUE
										BB1_G_VTA	BB4	BB1	-0.434	FALSE		BB2_N_OFC	BB4	BB2	-0.3338	FALSE
										BB5_G_PAC	BB4	BB5	-0.4541	FALSE		BB6_N_RMTG	BB1	BB6	-0.2702	FALSE
										BB5_N_PVPC	BB4	BB5	-0.4418	FALSE		BB6_N_RMTG	BB2	BB6	-0.2439	FALSE
										BB2_G_EC	BB4	BB2	-0.3941	FALSE		BB5_N_PVPC	BB1	BB5	-0.3259	FALSE
										BB2_G_RMTG	BB4	BB2	-0.3811	FALSE		BB5_N_PVPC	BB2	BB5	-0.3203	FALSE
										BB5_G_ITC	BB4	BB5	-0.4719	FALSE		BB6_G_OFC	BB1	BB6	-0.338	FALSE
										BB5_N_AMY	BB4	BB5	-0.469	FALSE		BB6_G_OFC	BB2	BB6	-0.3045	FALSE
										BB2_G_MDT	BB4	BB2	-0.3887	FALSE		BB4_N_ITC	BB1	BB4	-0.393	FALSE
										BB1_N_RMTG	BB4	BB1	-0.4528	FALSE		BB4_N_ITC	BB2	BB4	-0.2898	FALSE
										BB5_N_EC	BB4	BB5	-0.4425	FALSE		BB1_N_AMY	BB1	BB1	0.3154	TRUE
										BB6_G_RMTG	BB4	BB6	-0.4653	FALSE		BB1_N_AMY	BB2	BB1	-0.3078	FALSE
										BB1_G_ITC	BB4	BB1	-0.4374	FALSE		BB1_N_PAC	BB1	BB1	0.3402	TRUE
										BB4_N_AMY	BB4	BB4	0.307	TRUE		BB1_N_PAC	BB2	BB1	-0.2736	FALSE
										BB6_N_PSC	BB4	BB6	-0.447	FALSE		BB4_G_MDT	BB1	BB4	-0.4326	FALSE
										BB4_G_GP	BB4	BB4	0.3181	TRUE		BB4_G_MDT	BB2	BB4	-0.3241	FALSE
										BB1_G_INS	BB4	BB1	-0.4354	FALSE		BB5_N_CRBLM	BB1	BB5	-0.2935	FALSE
										BB6_N_PVC	BB4	BB6	-0.4333	FALSE		BB5_N_CRBLM	BB2	BB5	-0.2945	FALSE
										BB3_N_DLPFC	BB4	BB3	-0.4511	FALSE		BB6_G_HAB	BB1	BB6	-0.326	FALSE
										BB1_N_CRBLM	BB4	BB1	-0.4109	FALSE		BB6_G_HAB	BB2	BB6	-0.2937	FALSE
										BB2_G_HAB	BB4	BB2	-0.3755	FALSE		BB1_N_PSC	BB1	BB1	0.3175	TRUE
										BB4_N_MDT	BB4	BB4	0.3152	TRUE		BB1_N_PSC	BB2	BB1	-0.3098	FALSE
										BB6_N_DLPFC	BB4	BB6	-0.4367	FALSE		BB1_G_RMTG	BB1	BB1	0.3191	TRUE
										BB2_N_CRBLM	BB4	BB2	-0.3616	FALSE		BB1_G_RMTG	BB2	BB1	-0.3055	FALSE
										BB5_N_ACC	BB4	BB5	-0.4459	FALSE		BB4_N_PVC	BB1	BB4	-0.4241	FALSE
										BB5_G_DRN	BB4	BB5	-0.4633	FALSE		BB4_N_PVC	BB2	BB4	-0.3135	FALSE
										BB2_G_ARC	BB4	BB2	-0.383	FALSE		BB5_G_OFC	BB1	BB5	-0.3337	FALSE
										BB3_G_AMY	BB4	BB3	-0.4256	FALSE		BB5_G_OFC	BB2	BB5	-0.3277	FALSE
										BB1_G_DLPFC	BB4	BB1	-0.4386	FALSE		BB6_N_VLPFC	BB1	BB6	-0.3135	FALSE
										BB1_N_PAC	BB4	BB1	-0.4221	FALSE		BB6_N_VLPFC	BB2	BB6	-0.285	FALSE
										BB5_G_DLPFC	BB4	BB5	-0.4565	FALSE		BB6_N_AMY	BB1	BB6	-0.3718	FALSE
										BB2_N_PSC	BB4	BB2	-0.3762	FALSE		BB6_N_AMY	BB2	BB6	-0.3305	FALSE
										BB2_N_PVC	BB4	BB2	-0.3841	FALSE		BB2_N_PSC	BB1	BB2	-0.3378	FALSE
										BB6_G_ARC	BB4	BB6	-0.4714	FALSE		BB2_N_PSC	BB2	BB2	0.3108	TRUE
										BB1_N_PSTC	BB4	BB1	-0.409	FALSE		BB2_N_CN	BB1	BB2	-0.3466	FALSE
										BB2_N_DLPFC	BB4	BB2	-0.3883	FALSE		BB2_N_CN	BB2	BB2	0.3085	TRUE
										BB4_N_EC	BB4	BB4	0.3035	TRUE		BB4_G_ARC	BB1	BB4	-0.4154	FALSE
										BB6_N_CN	BB4	BB6	-0.4301	FALSE		BB4_G_ARC	BB2	BB4	-0.3082	FALSE
										BB5_G_ARC	BB4	BB5	-0.4636	FALSE		BB5_N_OFC	BB1	BB5	-0.3227	FALSE
										BB6_N_AMY	BB4	BB6	-0.4397	FALSE		BB5_N_OFC	BB2	BB5	-0.3175	FALSE
										BB6_N_PSTC	BB4	BB6	-0.4574	FALSE		BB5_N_GP	BB1	BB5	-0.3291	FALSE
										BB5_N_PAC	BB4	BB5	-0.4383	FALSE		BB5_N_GP	BB2	BB5	-0.3237	FALSE
										BB2_G_PVC	BB4	BB2	-0.3889	FALSE		BB4_N_HAB	BB1	BB4	-0.3571	FALSE
										BB5_G_ACC	BB4	BB5	-0.4601	FALSE		BB4_N_HAB	BB2	BB4	-0.2592	FALSE
										BB1_N_PMC	BB4	BB1	-0.4218	FALSE		BB1_G_PSTC	BB1	BB1	0.3117	TRUE
										BB5_G_VLPFC	BB4	BB5	-0.4804	FALSE		BB1_G_PSTC	BB2	BB1	-0.3049	FALSE
										BB3_G_CRBLM	BB4	BB3	-0.45	FALSE		BB2_G_HAB	BB1	BB2	-0.3248	FALSE
										BB3_G_OFC	BB4	BB3	-0.4161	FALSE		BB2_G_HAB	BB2	BB2	0.3178	TRUE
										BB2_N_ITC	BB4	BB2	-0.3933	FALSE		BB2_G_CRBLM	BB1	BB2	-0.3026	FALSE
										BB1_N_PSC	BB4	BB1	-0.4113	FALSE		BB2_G_CRBLM	BB2	BB2	0.3293	TRUE
										BB3_N_HAB	BB4	BB3	-0.4254	FALSE		BB4_G_ACC	BB1	BB4	-0.4381	FALSE
										BB3_N_PVC	BB4	BB3	-0.4265	FALSE		BB4_G_ACC	BB2	BB4	-0.3281	FALSE
										BB2_N_CN	BB4	BB2	-0.3833	FALSE		BB5_N_EC	BB1	BB5	-0.2543	FALSE
										BB1_N_EC	BB4	BB1	-0.458	FALSE		BB5_N_EC	BB2	BB5	-0.2545	FALSE
										BB2_N_AMY	BB4	BB2	-0.358	FALSE		BB6_G_ARC	BB1	BB6	-0.3253	FALSE
										BB1_N_AMY	BB4	BB1	-0.4011	FALSE		BB6_G_ARC	BB2	BB6	-0.2937	FALSE
										BB3_N_CRBLM	BB4	BB3	-0.39	FALSE		BB3_N_CRBLM	BB1	BB3	-0.2731	FALSE
										BB2_N_PVPC	BB4	BB2	-0.3945	FALSE		BB3_N_CRBLM	BB2	BB3	-0.2722	FALSE
										BB6_G_PVPC	BB4	BB6	-0.4586	FALSE		BB6_N_ITC	BB1	BB6	-0.2701	FALSE
										BB6_G_EC	BB4	BB6	-0.4629	FALSE		BB6_N_ITC	BB2	BB6	-0.2439	FALSE
										BB4_G_VTA	BB4	BB4	0.3147	TRUE		BB4_N_ACC	BB1	BB4	-0.3592	FALSE
										BB3_N_PAC	BB4	BB3	-0.4396	FALSE		BB4_N_ACC	BB2	BB4	-0.2564	FALSE
										BB3_N_ACC	BB4	BB3	-0.4346	FALSE		BB5_N_PAC	BB1	BB5	-0.2955	FALSE
										BB4_N_VLPFC	BB4	BB4	0.3108	TRUE		BB5_N_PAC	BB2	BB5	-0.2925	FALSE
										BB1_G_VLPFC	BB4	BB1	-0.436	FALSE		BB4_G_RMTG	BB1	BB4	-0.4555	FALSE
										BB5_N_ITC	BB4	BB5	-0.4495	FALSE		BB4_G_RMTG	BB2	BB4	-0.3473	FALSE
										BB2_N_NAC	BB4	BB2	-0.3859	FALSE		BB6_N_OFC	BB1	BB6	-0.3045	FALSE
										BB6_G_PSC	BB4	BB6	-0.4409	FALSE		BB6_N_OFC	BB2	BB6	-0.2757	FALSE
										BB6_G_INS	BB4	BB6	-0.4341	FALSE		BB2_N_CRBLM	BB1	BB2	-0.3112	FALSE
										BB5_G_PVPC	BB4	BB5	-0.4595	FALSE		BB2_N_CRBLM	BB2	BB2	0.3284	TRUE
										BB1_N_HIPP	BB4	BB1	-0.4132	FALSE		BB5_N_ARC	BB1	BB5	-0.2955	FALSE
										BB4_N_OFC	BB4	BB4	0.3092	TRUE		BB5_N_ARC	BB2	BB5	-0.2903	FALSE
										BB1_G_PSTC	BB4	BB1	-0.4112	FALSE		BB5_G_CRBLM	BB1	BB5	-0.2983	FALSE
										BB6_N_DRN	BB4	BB6	-0.4568	FALSE		BB5_G_CRBLM	BB2	BB5	-0.2965	FALSE
										BB4_G_AMY	BB4	BB4	0.3014	TRUE		BB4_N_DLPFC	BB1	BB4	-0.36	FALSE
										BB5_N_HIPP	BB4	BB5	-0.4602	FALSE		BB4_N_DLPFC	BB2	BB4	-0.2585	FALSE
										BB3_G_PVC	BB4	BB3	-0.4244	FALSE		BB6_N_CN	BB1	BB6	-0.3249	FALSE
										BB4_N_PMC	BB4	BB4	0.2967	TRUE		BB6_N_CN	BB2	BB6	-0.2928	FALSE
										BB4_N_INS	BB4	BB4	0.2996	TRUE		BB1_N_RMTG	BB1	BB1	0.3068	TRUE
										BB6_N_VTA	BB4	BB6	-0.4773	FALSE		BB1_N_RMTG	BB2	BB1	-0.3136	FALSE
										BB1_N_DLPFC	BB4	BB1	-0.4272	FALSE		BB2_G_VTA	BB1	BB2	-0.3528	FALSE
										BB2_N_HAB	BB4	BB2	-0.3786	FALSE		BB2_G_VTA	BB2	BB2	0.2952	TRUE
										BB4_N_CN	BB4	BB4	0.3198	TRUE		BB4_G_INS	BB1	BB4	-0.3686	FALSE
										BB3_N_NAC	BB4	BB3	-0.4256	FALSE		BB4_G_INS	BB2	BB4	-0.2662	FALSE
										BB3_N_GP	BB4	BB3	-0.4151	FALSE		BB6_N_PVC	BB1	BB6	-0.2552	FALSE
										BB4_G_OFC	BB4	BB4	0.2987	TRUE		BB6_N_PVC	BB2	BB6	-0.2308	FALSE
										BB1_G_PVC	BB4	BB1	-0.4296	FALSE		BB4_G_VLPFC	BB1	BB4	-0.4199	FALSE
										BB3_N_RMTG	BB4	BB3	-0.4136	FALSE		BB4_G_VLPFC	BB2	BB4	-0.3117	FALSE
										BB4_N_ITC	BB4	BB4	0.3136	TRUE		BB1_G_VLPFC	BB1	BB1	0.2982	TRUE
										BB6_G_VTA	BB4	BB6	-0.4311	FALSE		BB1_G_VLPFC	BB2	BB1	-0.3303	FALSE
										BB1_G_RMTG	BB4	BB1	-0.4053	FALSE		BB5_N_VLPFC	BB1	BB5	-0.3528	FALSE
										BB1_N_PVC	BB4	BB1	-0.4171	FALSE		BB5_N_VLPFC	BB2	BB5	-0.3447	FALSE
										BB5_G_NAC	BB4	BB5	-0.4626	FALSE		BB5_N_NAC	BB1	BB5	-0.3177	FALSE
										BB6_N_OFC	BB4	BB6	-0.4546	FALSE		BB5_N_NAC	BB2	BB5	-0.3137	FALSE
										BB5_G_PSC	BB4	BB5	-0.4663	FALSE		BB5_N_HIPP	BB1	BB5	-0.263	FALSE
										BB2_N_EC	BB4	BB2	-0.3936	FALSE		BB5_N_HIPP	BB2	BB5	-0.2598	FALSE
										BB5_G_RMTG	BB4	BB5	-0.4375	FALSE		BB5_G_PSC	BB1	BB5	-0.3073	FALSE
										BB3_G_ITC	BB4	BB3	-0.418	FALSE		BB5_G_PSC	BB2	BB5	-0.3037	FALSE
										BB3_G_DLPFC	BB4	BB3	-0.4234	FALSE		BB6_G_PMC	BB1	BB6	-0.2869	FALSE
										BB4_N_PVC	BB4	BB4	0.3096	TRUE		BB6_G_PMC	BB2	BB6	-0.2559	FALSE
										BB4_G_PVPC	BB4	BB4	0.298	TRUE		BB4_N_VLPFC	BB1	BB4	-0.355	FALSE
										BB5_G_HAB	BB4	BB5	-0.4656	FALSE		BB4_N_VLPFC	BB2	BB4	-0.2544	FALSE
										BB4_G_ITC	BB4	BB4	0.3116	TRUE		BB4_N_PSTC	BB1	BB4	-0.3657	FALSE
										BB3_N_CN	BB4	BB3	-0.3978	FALSE		BB4_N_PSTC	BB2	BB4	-0.2632	FALSE
										BB3_N_AMY	BB4	BB3	-0.4388	FALSE		BB4_N_CN	BB1	BB4	-0.3764	FALSE
										BB2_N_GP	BB4	BB2	-0.3746	FALSE		BB4_N_CN	BB2	BB4	-0.2724	FALSE
										BB4_G_HIPP	BB4	BB4	0.2911	TRUE		BB4_G_GP	BB1	BB4	-0.4371	FALSE
										BB5_N_PVC	BB4	BB5	-0.4397	FALSE		BB4_G_GP	BB2	BB4	-0.3284	FALSE
										BB4_G_HAB	BB4	BB4	0.3169	TRUE		BB1_G_PMC	BB1	BB1	0.305	TRUE
										BB5_N_CN	BB4	BB5	-0.4217	FALSE		BB1_G_PMC	BB2	BB1	-0.32	FALSE
										BB4_G_PVC	BB4	BB4	0.2957	TRUE		BB2_N_HIPP	BB1	BB2	-0.3324	FALSE
										BB4_G_PMC	BB4	BB4	0.3089	TRUE		BB2_N_HIPP	BB2	BB2	0.3152	TRUE
										BB3_N_PVPC	BB4	BB3	-0.4358	FALSE		BB5_N_PVC	BB1	BB5	-0.3049	FALSE
										BB5_N_VLPFC	BB4	BB5	-0.4587	FALSE		BB5_N_PVC	BB2	BB5	-0.3018	FALSE
										BB5_G_HIPP	BB4	BB5	-0.4692	FALSE		BB6_N_PMC	BB1	BB6	-0.3132	FALSE
										BB3_G_DRN	BB4	BB3	-0.4378	FALSE		BB6_N_PMC	BB2	BB6	-0.2832	FALSE
										BB1_N_INS	BB4	BB1	-0.422	FALSE		BB5_G_DRN	BB1	BB5	-0.2995	FALSE
										BB6_G_GP	BB4	BB6	-0.4442	FALSE		BB5_G_DRN	BB2	BB5	-0.2967	FALSE
										BB2_G_CN	BB4	BB2	-0.395	FALSE		BB4_N_AMY	BB1	BB4	-0.3926	FALSE
										BB4_N_RMTG	BB4	BB4	0.277	TRUE		BB4_N_AMY	BB2	BB4	-0.2863	FALSE
										BB4_G_RMTG	BB4	BB4	0.3092	TRUE		BB5_G_CN	BB1	BB5	-0.3011	FALSE
										BB3_N_PSTC	BB4	BB3	-0.4259	FALSE		BB5_G_CN	BB2	BB5	-0.2974	FALSE
										BB3_G_CN	BB4	BB3	-0.4098	FALSE		BB4_G_DLPFC	BB1	BB4	-0.3775	FALSE
										BB5_G_MDT	BB4	BB5	-0.4626	FALSE		BB4_G_DLPFC	BB2	BB4	-0.2734	FALSE
										BB6_N_PVPC	BB4	BB6	-0.4573	FALSE		BB5_G_ARC	BB1	BB5	-0.301	FALSE
										BB3_G_NAC	BB4	BB3	-0.4403	FALSE		BB5_G_ARC	BB2	BB5	-0.2961	FALSE
										BB3_N_INS	BB4	BB3	-0.423	FALSE		BB3_N_EC	BB1	BB3	-0.2693	FALSE
										BB6_N_GP	BB4	BB6	-0.4452	FALSE		BB3_N_EC	BB2	BB3	-0.2703	FALSE
										BB4_N_GP	BB4	BB4	0.3043	TRUE		BB3_G_CRBLM	BB1	BB3	-0.3326	FALSE
										BB5_G_CN	BB4	BB5	-0.46	FALSE		BB3_G_CRBLM	BB2	BB3	-0.3252	FALSE
										BB5_N_RMTG	BB4	BB5	-0.4367	FALSE		BB6_G_CRBLM	BB1	BB6	-0.3459	FALSE
										BB3_G_EC	BB4	BB3	-0.4396	FALSE		BB6_G_CRBLM	BB2	BB6	-0.3132	FALSE
										BB4_G_ARC	BB4	BB4	0.297	TRUE		BB6_N_PSTC	BB1	BB6	-0.3074	FALSE
										BB2_G_DRN	BB4	BB2	-0.3961	FALSE		BB6_N_PSTC	BB2	BB6	-0.2786	FALSE
										BB4_G_ACC	BB4	BB4	0.3162	TRUE		BB4_N_ARC	BB1	BB4	-0.3899	FALSE
										BB5_N_INS	BB4	BB5	-0.4613	FALSE		BB4_N_ARC	BB2	BB4	-0.2862	FALSE
										BB1_G_AMY	BB4	BB1	-0.4357	FALSE		BB4_N_OFC	BB1	BB4	-0.3906	FALSE
										BB5_G_PMC	BB4	BB5	-0.4775	FALSE		BB4_N_OFC	BB2	BB4	-0.2857	FALSE
										BB6_G_OFC	BB4	BB6	-0.4567	FALSE		BB6_N_PVPC	BB1	BB6	-0.2813	FALSE
										BB1_G_ARC	BB4	BB1	-0.4311	FALSE		BB6_N_PVPC	BB2	BB6	-0.2533	FALSE
										BB5_N_PMC	BB4	BB5	-0.4351	FALSE		BB6_N_NAC	BB1	BB6	-0.3098	FALSE
										BB2_N_VLPFC	BB4	BB2	-0.381	FALSE		BB6_N_NAC	BB2	BB6	-0.2785	FALSE
										BB5_N_DRN	BB4	BB5	-0.4241	FALSE		BB1_G_PAC	BB1	BB1	0.2982	TRUE
										BB3_N_MDT	BB4	BB3	-0.423	FALSE		BB1_G_PAC	BB2	BB1	-0.334	FALSE
										BB1_N_ITC	BB4	BB1	-0.4348	FALSE		BB2_G_MDT	BB1	BB2	-0.378	FALSE
										BB4_G_DLPFC	BB4	BB4	0.317	TRUE		BB2_G_MDT	BB2	BB2	0.2823	TRUE
										BB3_G_GP	BB4	BB3	-0.4272	FALSE		BB2_G_PAC	BB1	BB2	-0.357	FALSE
										BB6_N_INS	BB4	BB6	-0.4533	FALSE		BB2_G_PAC	BB2	BB2	0.2944	TRUE
										BB3_G_ACC	BB4	BB3	-0.4243	FALSE		BB6_G_ACC	BB1	BB6	-0.3453	FALSE
										BB4_G_EC	BB4	BB4	0.2988	TRUE		BB6_G_ACC	BB2	BB6	-0.3107	FALSE
										BB4_G_MDT	BB4	BB4	0.3095	TRUE		BB6_G_NAC	BB1	BB6	-0.3185	FALSE
										BB2_N_VTA	BB4	BB2	-0.3817	FALSE		BB6_G_NAC	BB2	BB6	-0.2869	FALSE
										BB2_G_AMY	BB4	BB2	-0.4087	FALSE		BB5_G_VTA	BB1	BB5	-0.3103	FALSE
										BB3_N_HIPP	BB4	BB3	-0.4362	FALSE		BB5_G_VTA	BB2	BB5	-0.3063	FALSE
										BB4_G_PAC	BB4	BB4	0.3131	TRUE		BB5_N_VTA	BB1	BB5	-0.2974	FALSE
										BB5_N_OFC	BB4	BB5	-0.4482	FALSE		BB5_N_VTA	BB2	BB5	-0.2915	FALSE
										BB5_G_GP	BB4	BB5	-0.4727	FALSE		BB5_G_NAC	BB1	BB5	-0.3307	FALSE
										BB2_N_PAC	BB4	BB2	-0.4069	FALSE		BB5_G_NAC	BB2	BB5	-0.3262	FALSE
										BB6_G_ACC	BB4	BB6	-0.4515	FALSE		BB6_N_CRBLM	BB1	BB6	-0.3078	FALSE
										BB2_G_NAC	BB4	BB2	-0.3985	FALSE		BB6_N_CRBLM	BB2	BB6	-0.2773	FALSE
										BB2_N_PSTC	BB4	BB2	-0.3864	FALSE		BB6_G_AMY	BB1	BB6	-0.3215	FALSE
										BB2_G_GP	BB4	BB2	-0.4034	FALSE		BB6_G_AMY	BB2	BB6	-0.2901	FALSE
										BB2_G_PSC	BB4	BB2	-0.3913	FALSE		BB4_G_DRN	BB1	BB4	-0.4406	FALSE
										BB3_G_HIPP	BB4	BB3	-0.4304	FALSE		BB4_G_DRN	BB2	BB4	-0.3302	FALSE
										BB4_G_INS	BB4	BB4	0.3084	TRUE		BB4_N_MDT	BB1	BB4	-0.4347	FALSE
										BB6_N_PMC	BB4	BB6	-0.4432	FALSE		BB4_N_MDT	BB2	BB4	-0.3234	FALSE
										BB1_N_CN	BB4	BB1	-0.405	FALSE		BB5_N_RMTG	BB1	BB5	-0.3576	FALSE
										BB2_G_VLPFC	BB4	BB2	-0.393	FALSE		BB5_N_RMTG	BB2	BB5	-0.3483	FALSE
										BB3_G_RMTG	BB4	BB3	-0.4204	FALSE		BB5_N_DRN	BB1	BB5	-0.2804	FALSE
										BB2_N_HIPP	BB4	BB2	-0.39	FALSE		BB5_N_DRN	BB2	BB5	-0.2773	FALSE
										BB1_N_PVPC	BB4	BB1	-0.4363	FALSE		BB1_N_ITC	BB1	BB1	0.2984	TRUE
										BB4_G_NAC	BB4	BB4	0.2863	TRUE		BB1_N_ITC	BB2	BB1	-0.3315	FALSE
										BB6_N_HIPP	BB4	BB6	-0.4146	FALSE		BB3_N_ACC	BB1	BB3	-0.3407	FALSE
										BB6_G_PSTC	BB4	BB6	-0.4424	FALSE		BB3_N_ACC	BB2	BB3	-0.3304	FALSE
										BB4_N_PAC	BB4	BB4	0.3071	TRUE		BB5_N_MDT	BB1	BB5	-0.32	FALSE
										BB2_G_HIPP	BB4	BB2	-0.3919	FALSE		BB5_N_MDT	BB2	BB5	-0.3132	FALSE
										BB6_N_PAC	BB4	BB6	-0.446	FALSE		BB5_N_PMC	BB1	BB5	-0.2764	FALSE
										BB6_G_DLPFC	BB4	BB6	-0.4465	FALSE		BB5_N_PMC	BB2	BB5	-0.273	FALSE
										BB2_G_VTA	BB4	BB2	-0.3807	FALSE		BB4_N_INS	BB1	BB4	-0.3551	FALSE
										BB1_N_ACC	BB4	BB1	-0.4178	FALSE		BB4_N_INS	BB2	BB4	-0.2537	FALSE
										BB6_G_CN	BB4	BB6	-0.4433	FALSE		BB5_N_PSC	BB1	BB5	-0.2999	FALSE
										BB5_N_NAC	BB4	BB5	-0.4596	FALSE		BB5_N_PSC	BB2	BB5	-0.2962	FALSE
										BB2_G_PVPC	BB4	BB2	-0.3762	FALSE		BB6_G_MDT	BB1	BB6	-0.2872	FALSE
										BB5_N_HAB	BB4	BB5	-0.4244	FALSE		BB6_G_MDT	BB2	BB6	-0.2595	FALSE
										BB6_N_NAC	BB4	BB6	-0.4248	FALSE		BB5_G_RMTG	BB1	BB5	-0.3164	FALSE
										BB6_G_VLPFC	BB4	BB6	-0.4491	FALSE		BB5_G_RMTG	BB2	BB5	-0.3126	FALSE
										BB5_N_CRBLM	BB4	BB5	-0.448	FALSE		BB6_G_PVPC	BB1	BB6	-0.3475	FALSE
										BB4_N_DLPFC	BB4	BB4	0.3231	TRUE		BB6_G_PVPC	BB2	BB6	-0.3145	FALSE
										BB6_N_HAB	BB4	BB6	-0.4637	FALSE		BB5_N_INS	BB1	BB5	-0.312	FALSE
										BB1_N_OFC	BB4	BB1	-0.4264	FALSE		BB5_N_INS	BB2	BB5	-0.3081	FALSE
										BB3_G_INS	BB4	BB3	-0.4274	FALSE		BB5_G_MDT	BB1	BB5	-0.3617	FALSE
										BB4_N_ARC	BB4	BB4	0.2979	TRUE		BB5_G_MDT	BB2	BB5	-0.3542	FALSE
										BB4_N_ACC	BB4	BB4	0.3024	TRUE		BB6_N_ARC	BB1	BB6	-0.2774	FALSE
										BB2_G_OFC	BB4	BB2	-0.3962	FALSE		BB6_N_ARC	BB2	BB6	-0.2499	FALSE
										BB2_N_MDT	BB4	BB2	-0.3892	FALSE		BB6_G_PSC	BB1	BB6	-0.2624	FALSE
										BB2_G_ITC	BB4	BB2	-0.4052	FALSE		BB6_G_PSC	BB2	BB6	-0.2366	FALSE
										BB5_N_MDT	BB4	BB5	-0.4348	FALSE		BB5_G_HAB	BB1	BB5	-0.3044	FALSE
										BB4_N_HIPP	BB4	BB4	0.3129	TRUE		BB5_G_HAB	BB2	BB5	-0.3017	FALSE
										BB6_G_PAC	BB4	BB6	-0.4657	FALSE		BB1_N_OFC	BB1	BB1	0.3037	TRUE
										BB5_G_PSTC	BB4	BB5	-0.4654	FALSE		BB1_N_OFC	BB2	BB1	-0.3268	FALSE
										BB6_N_RMTG	BB4	BB6	-0.4449	FALSE		BB2_N_ITC	BB1	BB2	-0.3311	FALSE
										BB2_G_PAC	BB4	BB2	-0.3962	FALSE		BB2_N_ITC	BB2	BB2	0.3156	TRUE
										BB4_N_PSTC	BB4	BB4	0.2959	TRUE		BB6_G_DLPFC	BB1	BB6	-0.3319	FALSE
										BB4_N_CRBLM	BB4	BB4	0.2936	TRUE		BB6_G_DLPFC	BB2	BB6	-0.2991	FALSE
										BB3_N_VLPFC	BB4	BB3	-0.4311	FALSE		BB5_G_DLPFC	BB1	BB5	-0.3139	FALSE
										BB3_N_EC	BB4	BB3	-0.4174	FALSE		BB5_G_DLPFC	BB2	BB5	-0.3079	FALSE
										BB6_N_MDT	BB4	BB6	-0.425	FALSE		BB4_G_ITC	BB1	BB4	-0.4124	FALSE
										BB3_G_PVPC	BB4	BB3	-0.4262	FALSE		BB4_G_ITC	BB2	BB4	-0.3051	FALSE
										BB6_G_ITC	BB4	BB6	-0.4554	FALSE		BB1_N_PSTC	BB1	BB1	0.3188	TRUE
										BB4_G_PSTC	BB4	BB4	0.2941	TRUE		BB1_N_PSTC	BB2	BB1	-0.2993	FALSE
										BB4_N_VTA	BB4	BB4	0.3012	TRUE		BB5_N_ITC	BB1	BB5	-0.2828	FALSE
										BB3_G_VLPFC	BB4	BB3	-0.4161	FALSE		BB5_N_ITC	BB2	BB5	-0.2822	FALSE
										BB4_G_DRN	BB4	BB4	0.3033	TRUE		BB5_G_INS	BB1	BB5	-0.3	FALSE
										BB4_N_HAB	BB4	BB4	0.2768	TRUE		BB5_G_INS	BB2	BB5	-0.3	FALSE
										BB4_N_NAC	BB4	BB4	0.3026	TRUE		BB5_G_VLPFC	BB1	BB5	-0.3312	FALSE
										BB5_N_DLPFC	BB4	BB5	-0.444	FALSE		BB5_G_VLPFC	BB2	BB5	-0.3255	FALSE
										BB2_G_INS	BB4	BB2	-0.4019	FALSE		BB6_G_PVC	BB1	BB6	-0.295	FALSE
										BB5_G_AMY	BB4	BB5	-0.4467	FALSE		BB6_G_PVC	BB2	BB6	-0.2671	FALSE
										BB3_G_PSC	BB4	BB3	-0.4268	FALSE		BB4_G_NAC	BB1	BB4	-0.3974	FALSE
										BB6_G_PVC	BB4	BB6	-0.4413	FALSE		BB4_G_NAC	BB2	BB4	-0.2911	FALSE
										BB5_N_VTA	BB4	BB5	-0.4379	FALSE		BB5_G_EC	BB1	BB5	-0.2835	FALSE
										BB1_G_CN	BB4	BB1	-0.4153	FALSE		BB5_G_EC	BB2	BB5	-0.2809	FALSE
										BB2_N_INS	BB4	BB2	-0.3929	FALSE		BB5_G_PVC	BB1	BB5	-0.2974	FALSE
										BB6_N_ACC	BB4	BB6	-0.4433	FALSE		BB5_G_PVC	BB2	BB5	-0.2942	FALSE
										BB5_G_OFC	BB4	BB5	-0.479	FALSE		BB4_G_PAC	BB1	BB4	-0.4113	FALSE
										BB2_G_DLPFC	BB4	BB2	-0.3934	FALSE		BB4_G_PAC	BB2	BB4	-0.3068	FALSE
										BB6_G_PMC	BB4	BB6	-0.4298	FALSE		BB6_N_EC	BB1	BB6	-0.3059	FALSE
										BB3_G_ARC	BB4	BB3	-0.4154	FALSE		BB6_N_EC	BB2	BB6	-0.2746	FALSE
										BB2_N_DRN	BB4	BB2	-0.3893	FALSE		BB4_G_PVC	BB1	BB4	-0.3893	FALSE
										BB1_G_EC	BB4	BB1	-0.4341	FALSE		BB4_G_PVC	BB2	BB4	-0.2865	FALSE
										BB2_N_OFC	BB4	BB2	-0.3811	FALSE		BB6_G_PSTC	BB1	BB6	-0.3139	FALSE
										BB6_G_DRN	BB4	BB6	-0.4385	FALSE		BB6_G_PSTC	BB2	BB6	-0.2841	FALSE
										BB6_N_ARC	BB4	BB6	-0.4709	FALSE		BB4_G_HAB	BB1	BB4	-0.3764	FALSE
										BB2_N_ARC	BB4	BB2	-0.4013	FALSE		BB4_G_HAB	BB2	BB4	-0.2734	FALSE
										BB5_N_ARC	BB4	BB5	-0.467	FALSE		BB2_N_PVPC	BB1	BB2	-0.331	FALSE
										BB6_G_HIPP	BB4	BB6	-0.447	FALSE		BB2_N_PVPC	BB2	BB2	0.3175	TRUE
										BB3_G_PAC	BB4	BB3	-0.4296	FALSE		BB5_G_PMC	BB1	BB5	-0.3115	FALSE
										BB4_G_VLPFC	BB4	BB4	0.3079	TRUE		BB5_G_PMC	BB2	BB5	-0.3071	FALSE
										BB6_G_AMY	BB4	BB6	-0.4632	FALSE		BB5_G_GP	BB1	BB5	-0.3274	FALSE
										BB3_N_PSC	BB4	BB3	-0.4334	FALSE		BB5_G_GP	BB2	BB5	-0.3205	FALSE
										BB3_G_MDT	BB4	BB3	-0.4162	FALSE		BB6_N_DRN	BB1	BB6	-0.2685	FALSE
										BB5_G_PVC	BB4	BB5	-0.4731	FALSE		BB6_N_DRN	BB2	BB6	-0.242	FALSE
										BB2_G_PSTC	BB1	BB2	-0.3594	FALSE		BB6_N_HIPP	BB1	BB6	-0.3383	FALSE
										BB6_N_CRBLM	BB1	BB6	-0.305	FALSE		BB6_N_HIPP	BB2	BB6	-0.3056	FALSE
										BB1_G_HAB	BB1	BB1	0.2651	TRUE		BB2_G_PVPC	BB1	BB2	-0.3443	FALSE
										BB6_N_ITC	BB1	BB6	-0.3153	FALSE		BB2_G_PVPC	BB2	BB2	0.2988	TRUE
										BB1_G_PSC	BB1	BB1	0.2675	TRUE		BB2_G_EC	BB1	BB2	-0.2898	FALSE
										BB5_G_INS	BB1	BB5	-0.2832	FALSE		BB2_G_EC	BB2	BB2	0.3399	TRUE
										BB1_G_ACC	BB1	BB1	0.2721	TRUE		BB3_G_ACC	BB1	BB3	-0.3038	FALSE
										BB6_N_EC	BB1	BB6	-0.3092	FALSE		BB3_G_ACC	BB2	BB3	-0.3003	FALSE
										BB6_G_CRBLM	BB1	BB6	-0.2897	FALSE		BB6_G_VLPFC	BB1	BB6	-0.3752	FALSE
										BB1_G_OFC	BB1	BB1	0.2913	TRUE		BB6_G_VLPFC	BB2	BB6	-0.3389	FALSE
										BB5_G_CRBLM	BB1	BB5	-0.3077	FALSE		BB4_N_NAC	BB1	BB4	-0.3944	FALSE
										BB5_N_PSTC	BB1	BB5	-0.318	FALSE		BB4_N_NAC	BB2	BB4	-0.2893	FALSE
										BB2_G_CRBLM	BB1	BB2	-0.3526	FALSE		BB4_G_CN	BB1	BB4	-0.3846	FALSE
										BB6_G_MDT	BB1	BB6	-0.334	FALSE		BB4_G_CN	BB2	BB4	-0.2868	FALSE
										BB1_N_VLPFC	BB1	BB1	0.2894	TRUE		BB6_G_GP	BB1	BB6	-0.3428	FALSE
										BB6_N_VLPFC	BB1	BB6	-0.3187	FALSE		BB6_G_GP	BB2	BB6	-0.3096	FALSE
										BB5_G_VTA	BB1	BB5	-0.3119	FALSE		BB1_G_PSC	BB1	BB1	0.3516	TRUE
										BB5_N_PSC	BB1	BB5	-0.3022	FALSE		BB1_G_PSC	BB2	BB1	-0.2596	FALSE
										BB3_N_OFC	BB1	BB3	-0.3046	FALSE		BB4_N_EC	BB1	BB4	-0.3913	FALSE
										BB3_N_DRN	BB1	BB3	-0.2939	FALSE		BB4_N_EC	BB2	BB4	-0.2867	FALSE
										BB1_G_PMC	BB1	BB1	0.2684	TRUE		BB6_N_MDT	BB1	BB6	-0.2697	FALSE
										BB4_G_CN	BB1	BB4	-0.4352	FALSE		BB6_N_MDT	BB2	BB6	-0.2437	FALSE
										BB3_G_HAB	BB1	BB3	-0.3182	FALSE		BB4_G_AMY	BB1	BB4	-0.3663	FALSE
										BB1_G_HIPP	BB1	BB1	0.2582	TRUE		BB4_G_AMY	BB2	BB4	-0.2651	FALSE
										BB1_G_VTA	BB1	BB1	0.2839	TRUE		BB5_N_DLPFC	BB1	BB5	-0.3097	FALSE
										BB5_G_PAC	BB1	BB5	-0.3072	FALSE		BB5_N_DLPFC	BB2	BB5	-0.3068	FALSE
										BB5_N_PVPC	BB1	BB5	-0.3123	FALSE		BB6_G_DRN	BB1	BB6	-0.3059	FALSE
										BB2_G_EC	BB1	BB2	-0.3516	FALSE		BB6_G_DRN	BB2	BB6	-0.2775	FALSE
										BB2_G_RMTG	BB1	BB2	-0.3308	FALSE		BB6_N_HAB	BB1	BB6	-0.2899	FALSE
										BB5_G_ITC	BB1	BB5	-0.3201	FALSE		BB6_N_HAB	BB2	BB6	-0.2582	FALSE
										BB5_N_AMY	BB1	BB5	-0.3318	FALSE		BB6_G_HIPP	BB1	BB6	-0.3666	FALSE
										BB2_G_MDT	BB1	BB2	-0.3446	FALSE		BB6_G_HIPP	BB2	BB6	-0.3284	FALSE
										BB1_N_RMTG	BB1	BB1	0.2581	TRUE		BB6_G_RMTG	BB1	BB6	-0.2334	FALSE
										BB5_N_EC	BB1	BB5	-0.33	FALSE		BB6_G_RMTG	BB2	BB6	-0.2079	FALSE
										BB6_G_RMTG	BB1	BB6	-0.3526	FALSE		BB2_N_ARC	BB1	BB2	-0.3577	FALSE
										BB1_G_ITC	BB1	BB1	0.268	TRUE		BB2_N_ARC	BB2	BB2	0.2932	TRUE
										BB4_N_AMY	BB1	BB4	-0.4382	FALSE		BB2_G_AMY	BB1	BB2	-0.3013	FALSE
										BB6_N_PSC	BB1	BB6	-0.3214	FALSE		BB2_G_AMY	BB2	BB2	0.3322	TRUE
										BB4_G_GP	BB1	BB4	-0.4364	FALSE		BB6_G_EC	BB1	BB6	-0.3035	FALSE
										BB1_G_INS	BB1	BB1	0.2782	TRUE		BB6_G_EC	BB2	BB6	-0.273	FALSE
										BB6_N_PVC	BB1	BB6	-0.3091	FALSE		BB5_G_PVPC	BB1	BB5	-0.2859	FALSE
										BB3_N_DLPFC	BB1	BB3	-0.3111	FALSE		BB5_G_PVPC	BB2	BB5	-0.2836	FALSE
										BB1_N_CRBLM	BB1	BB1	0.3013	TRUE		BB5_N_PSTC	BB1	BB5	-0.2643	FALSE
										BB2_G_HAB	BB1	BB2	-0.3342	FALSE		BB5_N_PSTC	BB2	BB5	-0.2626	FALSE
										BB4_N_MDT	BB1	BB4	-0.4297	FALSE		BB1_N_INS	BB1	BB1	0.3057	TRUE
										BB6_N_DLPFC	BB1	BB6	-0.3089	FALSE		BB1_N_INS	BB2	BB1	-0.3248	FALSE
										BB2_N_CRBLM	BB1	BB2	-0.3397	FALSE		BB2_N_MDT	BB1	BB2	-0.4206	FALSE
										BB5_N_ACC	BB1	BB5	-0.3029	FALSE		BB2_N_MDT	BB2	BB2	0.2591	TRUE
										BB5_G_DRN	BB1	BB5	-0.3136	FALSE		BB2_N_PSTC	BB1	BB2	-0.3019	FALSE
										BB2_G_ARC	BB1	BB2	-0.3299	FALSE		BB2_N_PSTC	BB2	BB2	0.3351	TRUE
										BB3_G_AMY	BB1	BB3	-0.2937	FALSE		BB5_N_ACC	BB1	BB5	-0.2903	FALSE
										BB1_G_DLPFC	BB1	BB1	0.2681	TRUE		BB5_N_ACC	BB2	BB5	-0.2852	FALSE
										BB1_N_PAC	BB1	BB1	0.2701	TRUE		BB5_G_PAC	BB1	BB5	-0.3154	FALSE
										BB5_G_DLPFC	BB1	BB5	-0.3173	FALSE		BB5_G_PAC	BB2	BB5	-0.3099	FALSE
										BB2_N_PSC	BB1	BB2	-0.3374	FALSE		BB4_G_PMC	BB1	BB4	-0.398	FALSE
										BB2_N_PVC	BB1	BB2	-0.3399	FALSE		BB4_G_PMC	BB2	BB4	-0.2959	FALSE
										BB6_G_ARC	BB1	BB6	-0.3428	FALSE		BB1_N_HIPP	BB1	BB1	0.3289	TRUE
										BB1_N_PSTC	BB1	BB1	0.3029	TRUE		BB1_N_HIPP	BB2	BB1	-0.2914	FALSE
										BB2_N_DLPFC	BB1	BB2	-0.3372	FALSE		BB1_N_ACC	BB1	BB1	0.2984	TRUE
										BB4_N_EC	BB1	BB4	-0.4515	FALSE		BB1_N_ACC	BB2	BB1	-0.3332	FALSE
										BB6_N_CN	BB1	BB6	-0.3031	FALSE		BB4_G_EC	BB1	BB4	-0.4133	FALSE
										BB5_G_ARC	BB1	BB5	-0.3	FALSE		BB4_G_EC	BB2	BB4	-0.3041	FALSE
										BB6_N_AMY	BB1	BB6	-0.3176	FALSE		BB4_G_OFC	BB1	BB4	-0.418	FALSE
										BB6_N_PSTC	BB1	BB6	-0.3314	FALSE		BB4_G_OFC	BB2	BB4	-0.3119	FALSE
										BB5_N_PAC	BB1	BB5	-0.2973	FALSE		BB6_G_CN	BB1	BB6	-0.3387	FALSE
										BB2_G_PVC	BB1	BB2	-0.3654	FALSE		BB6_G_CN	BB2	BB6	-0.3055	FALSE
										BB5_G_ACC	BB1	BB5	-0.3149	FALSE		BB2_G_PSTC	BB1	BB2	-0.3323	FALSE
										BB1_N_PMC	BB1	BB1	0.2797	TRUE		BB2_G_PSTC	BB2	BB2	0.3102	TRUE
										BB5_G_VLPFC	BB1	BB5	-0.3255	FALSE		BB2_G_CN	BB1	BB2	-0.2933	FALSE
										BB3_G_CRBLM	BB1	BB3	-0.3158	FALSE		BB2_G_CN	BB2	BB2	0.337	TRUE
										BB3_G_OFC	BB1	BB3	-0.2824	FALSE		BB2_G_DRN	BB1	BB2	-0.3053	FALSE
										BB2_N_ITC	BB1	BB2	-0.3409	FALSE		BB2_G_DRN	BB2	BB2	0.3302	TRUE
										BB1_N_PSC	BB1	BB1	0.2951	TRUE		BB6_N_ACC	BB1	BB6	-0.3556	FALSE
										BB3_N_HAB	BB1	BB3	-0.2941	FALSE		BB6_N_ACC	BB2	BB6	-0.3192	FALSE
										BB3_N_PVC	BB1	BB3	-0.2875	FALSE		BB4_N_PAC	BB1	BB4	-0.4685	FALSE
										BB2_N_CN	BB1	BB2	-0.3311	FALSE		BB4_N_PAC	BB2	BB4	-0.3504	FALSE
										BB1_N_EC	BB1	BB1	0.2646	TRUE		BB6_G_VTA	BB1	BB6	-0.306	FALSE
										BB2_N_AMY	BB1	BB2	-0.3153	FALSE		BB6_G_VTA	BB2	BB6	-0.2744	FALSE
										BB1_N_AMY	BB1	BB1	0.3034	TRUE		BB5_G_PSTC	BB1	BB5	-0.3697	FALSE
										BB3_N_CRBLM	BB1	BB3	-0.2429	FALSE		BB5_G_PSTC	BB2	BB5	-0.3628	FALSE
										BB2_N_PVPC	BB1	BB2	-0.3451	FALSE		BB1_N_PVC	BB1	BB1	0.3172	TRUE
										BB6_G_PVPC	BB1	BB6	-0.334	FALSE		BB1_N_PVC	BB2	BB1	-0.3033	FALSE
										BB6_G_EC	BB1	BB6	-0.3274	FALSE		BB2_N_AMY	BB1	BB2	-0.3131	FALSE
										BB4_G_VTA	BB1	BB4	-0.443	FALSE		BB2_N_AMY	BB2	BB2	0.3233	TRUE
										BB3_N_PAC	BB1	BB3	-0.3068	FALSE		BB2_N_GP	BB1	BB2	-0.3694	FALSE
										BB3_N_ACC	BB1	BB3	-0.293	FALSE		BB2_N_GP	BB2	BB2	0.2896	TRUE
										BB4_N_VLPFC	BB1	BB4	-0.4409	FALSE		BB5_N_CN	BB1	BB5	-0.3428	FALSE
										BB1_G_VLPFC	BB1	BB1	0.2793	TRUE		BB5_N_CN	BB2	BB5	-0.3343	FALSE
										BB5_N_ITC	BB1	BB5	-0.3076	FALSE		BB6_G_ITC	BB1	BB6	-0.3235	FALSE
										BB2_N_NAC	BB1	BB2	-0.3379	FALSE		BB6_G_ITC	BB2	BB6	-0.2927	FALSE
										BB6_G_PSC	BB1	BB6	-0.3096	FALSE		BB1_G_INS	BB1	BB1	0.3328	TRUE
										BB6_G_INS	BB1	BB6	-0.2974	FALSE		BB1_G_INS	BB2	BB1	-0.2828	FALSE
										BB5_G_PVPC	BB1	BB5	-0.3122	FALSE		BB2_G_VLPFC	BB1	BB2	-0.3445	FALSE
										BB1_N_HIPP	BB1	BB1	0.2989	TRUE		BB2_G_VLPFC	BB2	BB2	0.3077	TRUE
										BB4_N_OFC	BB1	BB4	-0.4454	FALSE		BB2_N_HAB	BB1	BB2	-0.3473	FALSE
										BB1_G_PSTC	BB1	BB1	0.3019	TRUE		BB2_N_HAB	BB2	BB2	0.3053	TRUE
										BB6_N_DRN	BB1	BB6	-0.3289	FALSE		BB2_G_ITC	BB1	BB2	-0.333	FALSE
										BB4_G_AMY	BB1	BB4	-0.4494	FALSE		BB2_G_ITC	BB2	BB2	0.3093	TRUE
										BB5_N_HIPP	BB1	BB5	-0.3214	FALSE		BB6_N_DLPFC	BB1	BB6	-0.3263	FALSE
										BB3_G_PVC	BB1	BB3	-0.295	FALSE		BB6_N_DLPFC	BB2	BB6	-0.2922	FALSE
										BB4_N_PMC	BB1	BB4	-0.454	FALSE		BB4_N_PMC	BB1	BB4	-0.4154	FALSE
										BB4_N_INS	BB1	BB4	-0.4458	FALSE		BB4_N_PMC	BB2	BB4	-0.3056	FALSE
										BB6_N_VTA	BB1	BB6	-0.3522	FALSE		BB4_G_CRBLM	BB1	BB4	-0.3839	FALSE
										BB1_N_DLPFC	BB1	BB1	0.2933	TRUE		BB4_G_CRBLM	BB2	BB4	-0.2814	FALSE
										BB2_N_HAB	BB1	BB2	-0.3341	FALSE		BB2_G_OFC	BB1	BB2	-0.3611	FALSE
										BB4_N_CN	BB1	BB4	-0.4247	FALSE		BB2_G_OFC	BB2	BB2	0.2977	TRUE
										BB3_N_NAC	BB1	BB3	-0.2904	FALSE		BB2_G_PVC	BB1	BB2	-0.2849	FALSE
										BB3_N_GP	BB1	BB3	-0.2905	FALSE		BB2_G_PVC	BB2	BB2	0.3454	TRUE
										BB4_G_OFC	BB1	BB4	-0.4596	FALSE		BB2_N_PVC	BB1	BB2	-0.3267	FALSE
										BB1_G_PVC	BB1	BB1	0.2971	TRUE		BB2_N_PVC	BB2	BB2	0.3163	TRUE
										BB3_N_RMTG	BB1	BB3	-0.2897	FALSE		BB4_G_HIPP	BB1	BB4	-0.357	FALSE
										BB4_N_ITC	BB1	BB4	-0.4478	FALSE		BB4_G_HIPP	BB2	BB4	-0.2555	FALSE
										BB6_G_VTA	BB1	BB6	-0.2926	FALSE		BB1_G_OFC	BB1	BB1	0.2832	TRUE
										BB1_G_RMTG	BB1	BB1	0.3064	TRUE		BB1_G_OFC	BB2	BB1	-0.3571	FALSE
										BB1_N_PVC	BB1	BB1	0.2861	TRUE		BB1_N_VLPFC	BB1	BB1	0.3068	TRUE
										BB5_G_NAC	BB1	BB5	-0.2977	FALSE		BB1_N_VLPFC	BB2	BB1	-0.3157	FALSE
										BB6_N_OFC	BB1	BB6	-0.3306	FALSE		BB2_N_INS	BB1	BB2	-0.3223	FALSE
										BB5_G_PSC	BB1	BB5	-0.3105	FALSE		BB2_N_INS	BB2	BB2	0.3161	TRUE
										BB2_N_EC	BB1	BB2	-0.3531	FALSE		BB2_G_PSC	BB1	BB2	-0.3841	FALSE
										BB5_G_RMTG	BB1	BB5	-0.2884	FALSE		BB2_G_PSC	BB2	BB2	0.284	TRUE
										BB3_G_ITC	BB1	BB3	-0.2799	FALSE		BB4_N_PVPC	BB1	BB4	-0.3875	FALSE
										BB3_G_DLPFC	BB1	BB3	-0.2858	FALSE		BB4_N_PVPC	BB2	BB4	-0.2808	FALSE
										BB4_N_PVC	BB1	BB4	-0.4271	FALSE		BB1_G_ACC	BB1	BB1	0.3193	TRUE
										BB4_G_PVPC	BB1	BB4	-0.4531	FALSE		BB1_G_ACC	BB2	BB1	-0.3014	FALSE
										BB5_G_HAB	BB1	BB5	-0.3122	FALSE		BB2_G_ARC	BB1	BB2	-0.3454	FALSE
										BB4_G_ITC	BB1	BB4	-0.4525	FALSE		BB2_G_ARC	BB2	BB2	0.3039	TRUE
										BB3_N_CN	BB1	BB3	-0.2753	FALSE		BB2_N_NAC	BB1	BB2	-0.4151	FALSE
										BB3_N_AMY	BB1	BB3	-0.2966	FALSE		BB2_N_NAC	BB2	BB2	0.2587	TRUE
										BB2_N_GP	BB1	BB2	-0.3188	FALSE		BB2_G_INS	BB1	BB2	-0.3349	FALSE
										BB4_G_HIPP	BB1	BB4	-0.4743	FALSE		BB2_G_INS	BB2	BB2	0.3063	TRUE
										BB5_N_PVC	BB1	BB5	-0.2965	FALSE		BB2_N_DLPFC	BB1	BB2	-0.37	FALSE
										BB4_G_HAB	BB1	BB4	-0.4373	FALSE		BB2_N_DLPFC	BB2	BB2	0.2917	TRUE
										BB5_N_CN	BB1	BB5	-0.2763	FALSE		BB1_G_HIPP	BB1	BB1	0.3092	TRUE
										BB4_G_PVC	BB1	BB4	-0.4443	FALSE		BB1_G_HIPP	BB2	BB1	-0.3193	FALSE
										BB4_G_PMC	BB1	BB4	-0.4387	FALSE		BB1_G_EC	BB1	BB1	0.3358	TRUE
										BB3_N_PVPC	BB1	BB3	-0.2987	FALSE		BB1_G_EC	BB2	BB1	-0.2781	FALSE
										BB5_N_VLPFC	BB1	BB5	-0.3178	FALSE		BB1_N_DLPFC	BB1	BB1	0.3065	TRUE
										BB5_G_HIPP	BB1	BB5	-0.3206	FALSE		BB1_N_DLPFC	BB2	BB1	-0.3174	FALSE
										BB3_G_DRN	BB1	BB3	-0.3081	FALSE		BB2_G_GP	BB1	BB2	-0.3472	FALSE
										BB1_N_INS	BB1	BB1	0.2848	TRUE		BB2_G_GP	BB2	BB2	0.2926	TRUE
										BB6_G_GP	BB1	BB6	-0.3221	FALSE		BB1_N_EC	BB1	BB1	0.3342	TRUE
										BB2_G_CN	BB1	BB2	-0.3612	FALSE		BB1_N_EC	BB2	BB1	-0.2805	FALSE
										BB4_N_RMTG	BB1	BB4	-0.4741	FALSE		BB1_G_DLPFC	BB1	BB1	0.3181	TRUE
										BB4_G_RMTG	BB1	BB4	-0.4409	FALSE		BB1_G_DLPFC	BB2	BB1	-0.3043	FALSE
										BB3_N_PSTC	BB1	BB3	-0.2915	FALSE		BB1_N_CN	BB1	BB1	0.3267	TRUE
										BB3_G_CN	BB1	BB3	-0.2683	FALSE		BB1_N_CN	BB2	BB1	-0.2923	FALSE
										BB5_G_MDT	BB1	BB5	-0.3112	FALSE		BB2_N_VLPFC	BB1	BB2	-0.3692	FALSE
										BB6_N_PVPC	BB1	BB6	-0.332	FALSE		BB2_N_VLPFC	BB2	BB2	0.2881	TRUE
										BB3_G_NAC	BB1	BB3	-0.3099	FALSE		BB2_N_EC	BB1	BB2	-0.3227	FALSE
										BB3_N_INS	BB1	BB3	-0.2942	FALSE		BB2_N_EC	BB2	BB2	0.3143	TRUE
										BB6_N_GP	BB1	BB6	-0.3397	FALSE		BB6_N_PAC	BB1	BB6	-0.2314	FALSE
										BB4_N_GP	BB1	BB4	-0.4454	FALSE		BB6_N_PAC	BB2	BB6	-0.2078	FALSE
										BB5_G_CN	BB1	BB5	-0.303	FALSE		BB4_G_PSTC	BB1	BB4	-0.4605	FALSE
										BB5_N_RMTG	BB1	BB5	-0.2955	FALSE		BB4_G_PSTC	BB2	BB4	-0.3468	FALSE
										BB3_G_EC	BB1	BB3	-0.3089	FALSE		BB1_G_PVC	BB1	BB1	0.2893	TRUE
										BB4_G_ARC	BB1	BB4	-0.4485	FALSE		BB1_G_PVC	BB2	BB1	-0.3466	FALSE
										BB2_G_DRN	BB1	BB2	-0.3571	FALSE		BB2_G_NAC	BB1	BB2	-0.3316	FALSE
										BB4_G_ACC	BB1	BB4	-0.4385	FALSE		BB2_G_NAC	BB2	BB2	0.3148	TRUE
										BB5_N_INS	BB1	BB5	-0.3144	FALSE		BB2_G_DLPFC	BB1	BB2	-0.3288	FALSE
										BB1_G_AMY	BB1	BB1	0.2723	TRUE		BB2_G_DLPFC	BB2	BB2	0.3169	TRUE
										BB5_G_PMC	BB1	BB5	-0.3281	FALSE		BB2_G_RMTG	BB1	BB2	-0.3824	FALSE
										BB6_G_OFC	BB1	BB6	-0.3371	FALSE		BB2_G_RMTG	BB2	BB2	0.2722	TRUE
										BB1_G_ARC	BB1	BB1	0.2729	TRUE		BB6_G_INS	BB1	BB6	-0.2872	FALSE
										BB5_N_PMC	BB1	BB5	-0.2939	FALSE		BB6_G_INS	BB2	BB6	-0.2587	FALSE
										BB2_N_VLPFC	BB1	BB2	-0.3441	FALSE		BB4_N_VTA	BB1	BB4	-0.3703	FALSE
										BB5_N_DRN	BB1	BB5	-0.2701	FALSE		BB4_N_VTA	BB2	BB4	-0.2691	FALSE
										BB3_N_MDT	BB1	BB3	-0.295	FALSE		BB4_G_PVPC	BB1	BB4	-0.4456	FALSE
										BB1_N_ITC	BB1	BB1	0.2848	TRUE		BB4_G_PVPC	BB2	BB4	-0.3353	FALSE
										BB4_G_DLPFC	BB1	BB4	-0.4379	FALSE		BB2_N_OFC	BB1	BB2	-0.3771	FALSE
										BB3_G_GP	BB1	BB3	-0.2937	FALSE		BB2_N_OFC	BB2	BB2	0.2847	TRUE
										BB6_N_INS	BB1	BB6	-0.329	FALSE
										BB3_G_ACC	BB1	BB3	-0.2956	FALSE
										BB4_G_EC	BB1	BB4	-0.454	FALSE
										BB4_G_MDT	BB1	BB4	-0.4423	FALSE
										BB2_N_VTA	BB1	BB2	-0.3372	FALSE
										BB2_G_AMY	BB1	BB2	-0.3802	FALSE
										BB3_N_HIPP	BB1	BB3	-0.2971	FALSE
										BB4_G_PAC	BB1	BB4	-0.4361	FALSE
										BB5_N_OFC	BB1	BB5	-0.3123	FALSE
										BB5_G_GP	BB1	BB5	-0.3177	FALSE
										BB2_N_PAC	BB1	BB2	-0.3638	FALSE
										BB6_G_ACC	BB1	BB6	-0.3319	FALSE
										BB2_G_NAC	BB1	BB2	-0.3565	FALSE
										BB2_N_PSTC	BB1	BB2	-0.3438	FALSE
										BB2_G_GP	BB1	BB2	-0.3592	FALSE
										BB2_G_PSC	BB1	BB2	-0.3627	FALSE
										BB3_G_HIPP	BB1	BB3	-0.2875	FALSE
										BB4_G_INS	BB1	BB4	-0.4471	FALSE
										BB6_N_PMC	BB1	BB6	-0.3201	FALSE
										BB1_N_CN	BB1	BB1	0.3038	TRUE
										BB2_G_VLPFC	BB1	BB2	-0.359	FALSE
										BB3_G_RMTG	BB1	BB3	-0.2814	FALSE
										BB2_N_HIPP	BB1	BB2	-0.3396	FALSE
										BB1_N_PVPC	BB1	BB1	0.2751	TRUE
										BB4_G_NAC	BB1	BB4	-0.4713	FALSE
										BB6_N_HIPP	BB1	BB6	-0.2927	FALSE
										BB6_G_PSTC	BB1	BB6	-0.3197	FALSE
										BB4_N_PAC	BB1	BB4	-0.4453	FALSE
										BB2_G_HIPP	BB1	BB2	-0.3533	FALSE
										BB6_N_PAC	BB1	BB6	-0.3182	FALSE
										BB6_G_DLPFC	BB1	BB6	-0.3051	FALSE
										BB2_G_VTA	BB1	BB2	-0.3403	FALSE
										BB1_N_ACC	BB1	BB1	0.2912	TRUE
										BB6_G_CN	BB1	BB6	-0.3035	FALSE
										BB5_N_NAC	BB1	BB5	-0.3183	FALSE
										BB2_G_PVPC	BB1	BB2	-0.3252	FALSE
										BB5_N_HAB	BB1	BB5	-0.279	FALSE
										BB6_N_NAC	BB1	BB6	-0.292	FALSE
										BB6_G_VLPFC	BB1	BB6	-0.3198	FALSE
										BB5_N_CRBLM	BB1	BB5	-0.3074	FALSE
										BB4_N_DLPFC	BB1	BB4	-0.4201	FALSE
										BB6_N_HAB	BB1	BB6	-0.3559	FALSE
										BB1_N_OFC	BB1	BB1	0.2957	TRUE
										BB3_G_INS	BB1	BB3	-0.2977	FALSE
										BB4_N_ARC	BB1	BB4	-0.4584	FALSE
										BB4_N_ACC	BB1	BB4	-0.4434	FALSE
										BB2_G_OFC	BB1	BB2	-0.3655	FALSE
										BB2_N_MDT	BB1	BB2	-0.3478	FALSE
										BB2_G_ITC	BB1	BB2	-0.3658	FALSE
										BB5_N_MDT	BB1	BB5	-0.2821	FALSE
										BB4_N_HIPP	BB1	BB4	-0.4455	FALSE
										BB6_G_PAC	BB1	BB6	-0.3368	FALSE
										BB5_G_PSTC	BB1	BB5	-0.3179	FALSE
										BB6_N_RMTG	BB1	BB6	-0.3324	FALSE
										BB2_G_PAC	BB1	BB2	-0.3585	FALSE
										BB4_N_PSTC	BB1	BB4	-0.4567	FALSE
										BB4_N_CRBLM	BB1	BB4	-0.4574	FALSE
										BB3_N_VLPFC	BB1	BB3	-0.2923	FALSE
										BB3_N_EC	BB1	BB3	-0.2882	FALSE
										BB6_N_MDT	BB1	BB6	-0.2971	FALSE
										BB3_G_PVPC	BB1	BB3	-0.2709	FALSE
										BB6_G_ITC	BB1	BB6	-0.325	FALSE
										BB4_G_PSTC	BB1	BB4	-0.4683	FALSE
										BB4_N_VTA	BB1	BB4	-0.4452	FALSE
										BB3_G_VLPFC	BB1	BB3	-0.2796	FALSE
										BB4_G_DRN	BB1	BB4	-0.4503	FALSE
										BB4_N_HAB	BB1	BB4	-0.4682	FALSE
										BB4_N_NAC	BB1	BB4	-0.4512	FALSE
										BB5_N_DLPFC	BB1	BB5	-0.3061	FALSE
										BB2_G_INS	BB1	BB2	-0.3565	FALSE
										BB5_G_AMY	BB1	BB5	-0.287	FALSE
										BB3_G_PSC	BB1	BB3	-0.2814	FALSE
										BB6_G_PVC	BB1	BB6	-0.3158	FALSE
										BB5_N_VTA	BB1	BB5	-0.3016	FALSE
										BB1_G_CN	BB1	BB1	0.2986	TRUE
										BB2_N_INS	BB1	BB2	-0.35	FALSE
										BB6_N_ACC	BB1	BB6	-0.3315	FALSE
										BB5_G_OFC	BB1	BB5	-0.33	FALSE
										BB2_G_DLPFC	BB1	BB2	-0.3386	FALSE
										BB6_G_PMC	BB1	BB6	-0.2963	FALSE
										BB3_G_ARC	BB1	BB3	-0.2763	FALSE
										BB2_N_DRN	BB1	BB2	-0.3404	FALSE
										BB1_G_EC	BB1	BB1	0.2818	TRUE
										BB2_N_OFC	BB1	BB2	-0.3381	FALSE
										BB6_G_DRN	BB1	BB6	-0.2979	FALSE
										BB6_N_ARC	BB1	BB6	-0.3376	FALSE
										BB2_N_ARC	BB1	BB2	-0.3542	FALSE
										BB5_N_ARC	BB1	BB5	-0.3235	FALSE
										BB6_G_HIPP	BB1	BB6	-0.3136	FALSE
										BB3_G_PAC	BB1	BB3	-0.3034	FALSE
										BB4_G_VLPFC	BB1	BB4	-0.443	FALSE
										BB6_G_AMY	BB1	BB6	-0.3444	FALSE
										BB3_N_PSC	BB1	BB3	-0.2996	FALSE
										BB3_G_MDT	BB1	BB3	-0.2992	FALSE
										BB5_G_PVC	BB1	BB5	-0.321	FALSE
										BB2_G_PSTC	BB2	BB2	0.2682	TRUE
										BB6_N_CRBLM	BB2	BB6	-0.3159	FALSE
										BB1_G_HAB	BB2	BB1	-0.3513	FALSE
										BB6_N_ITC	BB2	BB6	-0.3219	FALSE
										BB1_G_PSC	BB2	BB1	-0.3511	FALSE
										BB5_G_INS	BB2	BB5	-0.3246	FALSE
										BB1_G_ACC	BB2	BB1	-0.349	FALSE
										BB6_N_EC	BB2	BB6	-0.3107	FALSE
										BB6_G_CRBLM	BB2	BB6	-0.3032	FALSE
										BB1_G_OFC	BB2	BB1	-0.3254	FALSE
										BB5_G_CRBLM	BB2	BB5	-0.3523	FALSE
										BB5_N_PSTC	BB2	BB5	-0.3413	FALSE
										BB2_G_CRBLM	BB2	BB2	0.2713	TRUE
										BB6_G_MDT	BB2	BB6	-0.342	FALSE
										BB1_N_VLPFC	BB2	BB1	-0.3161	FALSE
										BB6_N_VLPFC	BB2	BB6	-0.325	FALSE
										BB5_G_VTA	BB2	BB5	-0.3622	FALSE
										BB5_N_PSC	BB2	BB5	-0.3267	FALSE
										BB3_N_OFC	BB2	BB3	-0.3462	FALSE
										BB3_N_DRN	BB2	BB3	-0.3447	FALSE
										BB1_G_PMC	BB2	BB1	-0.3425	FALSE
										BB4_G_CN	BB2	BB4	-0.3787	FALSE
										BB3_G_HAB	BB2	BB3	-0.3394	FALSE
										BB1_G_HIPP	BB2	BB1	-0.3558	FALSE
										BB1_G_VTA	BB2	BB1	-0.3259	FALSE
										BB5_G_PAC	BB2	BB5	-0.3483	FALSE
										BB5_N_PVPC	BB2	BB5	-0.3359	FALSE
										BB2_G_EC	BB2	BB2	0.2678	TRUE
										BB2_G_RMTG	BB2	BB2	0.2767	TRUE
										BB5_G_ITC	BB2	BB5	-0.3604	FALSE
										BB5_N_AMY	BB2	BB5	-0.3513	FALSE
										BB2_G_MDT	BB2	BB2	0.2667	TRUE
										BB1_N_RMTG	BB2	BB1	-0.3451	FALSE
										BB5_N_EC	BB2	BB5	-0.3371	FALSE
										BB6_G_RMTG	BB2	BB6	-0.3579	FALSE
										BB1_G_ITC	BB2	BB1	-0.3554	FALSE
										BB4_N_AMY	BB2	BB4	-0.3769	FALSE
										BB6_N_PSC	BB2	BB6	-0.3264	FALSE
										BB4_G_GP	BB2	BB4	-0.3733	FALSE
										BB1_G_INS	BB2	BB1	-0.3373	FALSE
										BB6_N_PVC	BB2	BB6	-0.3226	FALSE
										BB3_N_DLPFC	BB2	BB3	-0.3622	FALSE
										BB1_N_CRBLM	BB2	BB1	-0.3143	FALSE
										BB2_G_HAB	BB2	BB2	0.2742	TRUE
										BB4_N_MDT	BB2	BB4	-0.366	FALSE
										BB6_N_DLPFC	BB2	BB6	-0.3197	FALSE
										BB2_N_CRBLM	BB2	BB2	0.2761	TRUE
										BB5_N_ACC	BB2	BB5	-0.3269	FALSE
										BB5_G_DRN	BB2	BB5	-0.3573	FALSE
										BB2_G_ARC	BB2	BB2	0.2745	TRUE
										BB3_G_AMY	BB2	BB3	-0.337	FALSE
										BB1_G_DLPFC	BB2	BB1	-0.3567	FALSE
										BB1_N_PAC	BB2	BB1	-0.324	FALSE
										BB5_G_DLPFC	BB2	BB5	-0.3493	FALSE
										BB2_N_PSC	BB2	BB2	0.2723	TRUE
										BB2_N_PVC	BB2	BB2	0.2648	TRUE
										BB6_G_ARC	BB2	BB6	-0.3507	FALSE
										BB1_N_PSTC	BB2	BB1	-0.3006	FALSE
										BB2_N_DLPFC	BB2	BB2	0.2677	TRUE
										BB4_N_EC	BB2	BB4	-0.3827	FALSE
										BB6_N_CN	BB2	BB6	-0.3134	FALSE
										BB5_G_ARC	BB2	BB5	-0.3509	FALSE
										BB6_N_AMY	BB2	BB6	-0.3288	FALSE
										BB6_N_PSTC	BB2	BB6	-0.3419	FALSE
										BB5_N_PAC	BB2	BB5	-0.3192	FALSE
										BB2_G_PVC	BB2	BB2	0.2542	TRUE
										BB5_G_ACC	BB2	BB5	-0.35	FALSE
										BB1_N_PMC	BB2	BB1	-0.3207	FALSE
										BB5_G_VLPFC	BB2	BB5	-0.3675	FALSE
										BB3_G_CRBLM	BB2	BB3	-0.3584	FALSE
										BB3_G_OFC	BB2	BB3	-0.3287	FALSE
										BB2_N_ITC	BB2	BB2	0.2688	TRUE
										BB1_N_PSC	BB2	BB1	-0.3107	FALSE
										BB3_N_HAB	BB2	BB3	-0.3412	FALSE
										BB3_N_PVC	BB2	BB3	-0.3319	FALSE
										BB2_N_CN	BB2	BB2	0.2785	TRUE
										BB1_N_EC	BB2	BB1	-0.3572	FALSE
										BB2_N_AMY	BB2	BB2	0.2893	TRUE
										BB1_N_AMY	BB2	BB1	-0.2962	FALSE
										BB3_N_CRBLM	BB2	BB3	-0.2969	FALSE
										BB2_N_PVPC	BB2	BB2	0.2746	TRUE
										BB6_G_PVPC	BB2	BB6	-0.3506	FALSE
										BB6_G_EC	BB2	BB6	-0.3392	FALSE
										BB4_G_VTA	BB2	BB4	-0.3774	FALSE
										BB3_N_PAC	BB2	BB3	-0.3534	FALSE
										BB3_N_ACC	BB2	BB3	-0.3428	FALSE
										BB4_N_VLPFC	BB2	BB4	-0.378	FALSE
										BB1_G_VLPFC	BB2	BB1	-0.3338	FALSE
										BB5_N_ITC	BB2	BB5	-0.3338	FALSE
										BB2_N_NAC	BB2	BB2	0.2753	TRUE
										BB6_G_PSC	BB2	BB6	-0.3233	FALSE
										BB6_G_INS	BB2	BB6	-0.31	FALSE
										BB5_G_PVPC	BB2	BB5	-0.3644	FALSE
										BB1_N_HIPP	BB2	BB1	-0.3038	FALSE
										BB4_N_OFC	BB2	BB4	-0.384	FALSE
										BB1_G_PSTC	BB2	BB1	-0.3184	FALSE
										BB6_N_DRN	BB2	BB6	-0.3398	FALSE
										BB4_G_AMY	BB2	BB4	-0.3893	FALSE
										BB5_N_HIPP	BB2	BB5	-0.344	FALSE
										BB3_G_PVC	BB2	BB3	-0.3305	FALSE
										BB4_N_PMC	BB2	BB4	-0.387	FALSE
										BB4_N_INS	BB2	BB4	-0.3874	FALSE
										BB6_N_VTA	BB2	BB6	-0.3652	FALSE
										BB1_N_DLPFC	BB2	BB1	-0.3215	FALSE
										BB2_N_HAB	BB2	BB2	0.2675	TRUE
										BB4_N_CN	BB2	BB4	-0.368	FALSE
										BB3_N_NAC	BB2	BB3	-0.3369	FALSE
										BB3_N_GP	BB2	BB3	-0.3261	FALSE
										BB4_G_OFC	BB2	BB4	-0.4039	FALSE
										BB1_G_PVC	BB2	BB1	-0.323	FALSE
										BB3_N_RMTG	BB2	BB3	-0.3304	FALSE
										BB4_N_ITC	BB2	BB4	-0.382	FALSE
										BB6_G_VTA	BB2	BB6	-0.3117	FALSE
										BB1_G_RMTG	BB2	BB1	-0.2953	FALSE
										BB1_N_PVC	BB2	BB1	-0.3077	FALSE
										BB5_G_NAC	BB2	BB5	-0.3447	FALSE
										BB6_N_OFC	BB2	BB6	-0.3376	FALSE
										BB5_G_PSC	BB2	BB5	-0.3463	FALSE
										BB2_N_EC	BB2	BB2	0.2577	TRUE
										BB5_G_RMTG	BB2	BB5	-0.3228	FALSE
										BB3_G_ITC	BB2	BB3	-0.3193	FALSE
										BB3_G_DLPFC	BB2	BB3	-0.3303	FALSE
										BB4_N_PVC	BB2	BB4	-0.3638	FALSE
										BB4_G_PVPC	BB2	BB4	-0.3959	FALSE
										BB5_G_HAB	BB2	BB5	-0.3557	FALSE
										BB4_G_ITC	BB2	BB4	-0.3943	FALSE
										BB3_N_CN	BB2	BB3	-0.3092	FALSE
										BB3_N_AMY	BB2	BB3	-0.3361	FALSE
										BB2_N_GP	BB2	BB2	0.2861	TRUE
										BB4_G_HIPP	BB2	BB4	-0.403	FALSE
										BB5_N_PVC	BB2	BB5	-0.3109	FALSE
										BB4_G_HAB	BB2	BB4	-0.3768	FALSE
										BB5_N_CN	BB2	BB5	-0.3093	FALSE
										BB4_G_PVC	BB2	BB4	-0.3859	FALSE
										BB4_G_PMC	BB2	BB4	-0.3826	FALSE
										BB3_N_PVPC	BB2	BB3	-0.3424	FALSE
										BB5_N_VLPFC	BB2	BB5	-0.3469	FALSE
										BB5_G_HIPP	BB2	BB5	-0.3649	FALSE
										BB3_G_DRN	BB2	BB3	-0.3373	FALSE
										BB1_N_INS	BB2	BB1	-0.3204	FALSE
										BB6_G_GP	BB2	BB6	-0.3364	FALSE
										BB2_G_CN	BB2	BB2	0.2597	TRUE
										BB4_N_RMTG	BB2	BB4	-0.4151	FALSE
										BB4_G_RMTG	BB2	BB4	-0.3705	FALSE
										BB3_N_PSTC	BB2	BB3	-0.333	FALSE
										BB3_G_CN	BB2	BB3	-0.3111	FALSE
										BB5_G_MDT	BB2	BB5	-0.3521	FALSE
										BB6_N_PVPC	BB2	BB6	-0.34	FALSE
										BB3_G_NAC	BB2	BB3	-0.3444	FALSE
										BB3_N_INS	BB2	BB3	-0.3363	FALSE
										BB6_N_GP	BB2	BB6	-0.3409	FALSE
										BB4_N_GP	BB2	BB4	-0.3892	FALSE
										BB5_G_CN	BB2	BB5	-0.3375	FALSE
										BB5_N_RMTG	BB2	BB5	-0.3264	FALSE
										BB3_G_EC	BB2	BB3	-0.3402	FALSE
										BB4_G_ARC	BB2	BB4	-0.3905	FALSE
										BB2_G_DRN	BB2	BB2	0.26	TRUE
										BB4_G_ACC	BB2	BB4	-0.3709	FALSE
										BB5_N_INS	BB2	BB5	-0.3421	FALSE
										BB1_G_AMY	BB2	BB1	-0.3326	FALSE
										BB5_G_PMC	BB2	BB5	-0.3718	FALSE
										BB6_G_OFC	BB2	BB6	-0.3454	FALSE
										BB1_G_ARC	BB2	BB1	-0.3406	FALSE
										BB5_N_PMC	BB2	BB5	-0.3158	FALSE
										BB2_N_VLPFC	BB2	BB2	0.2696	TRUE
										BB5_N_DRN	BB2	BB5	-0.2918	FALSE
										BB3_N_MDT	BB2	BB3	-0.3333	FALSE
										BB1_N_ITC	BB2	BB1	-0.3274	FALSE
										BB4_G_DLPFC	BB2	BB4	-0.3755	FALSE
										BB3_G_GP	BB2	BB3	-0.3232	FALSE
										BB6_N_INS	BB2	BB6	-0.3342	FALSE
										BB3_G_ACC	BB2	BB3	-0.3354	FALSE
										BB4_G_EC	BB2	BB4	-0.3945	FALSE
										BB4_G_MDT	BB2	BB4	-0.3777	FALSE
										BB2_N_VTA	BB2	BB2	0.276	TRUE
										BB2_G_AMY	BB2	BB2	0.2482	TRUE
										BB3_N_HIPP	BB2	BB3	-0.3377	FALSE
										BB4_G_PAC	BB2	BB4	-0.3778	FALSE
										BB5_N_OFC	BB2	BB5	-0.3393	FALSE
										BB5_G_GP	BB2	BB5	-0.3506	FALSE
										BB2_N_PAC	BB2	BB2	0.2509	TRUE
										BB6_G_ACC	BB2	BB6	-0.3346	FALSE
										BB2_G_NAC	BB2	BB2	0.2667	TRUE
										BB2_N_PSTC	BB2	BB2	0.2658	TRUE
										BB2_G_GP	BB2	BB2	0.2623	TRUE
										BB2_G_PSC	BB2	BB2	0.2527	TRUE
										BB3_G_HIPP	BB2	BB3	-0.3362	FALSE
										BB4_G_INS	BB2	BB4	-0.3771	FALSE
										BB6_N_PMC	BB2	BB6	-0.3269	FALSE
										BB1_N_CN	BB2	BB1	-0.2968	FALSE
										BB2_G_VLPFC	BB2	BB2	0.268	TRUE
										BB3_G_RMTG	BB2	BB3	-0.3109	FALSE
										BB2_N_HIPP	BB2	BB2	0.2722	TRUE
										BB1_N_PVPC	BB2	BB1	-0.3405	FALSE
										BB4_G_NAC	BB2	BB4	-0.4095	FALSE
										BB6_N_HIPP	BB2	BB6	-0.2942	FALSE
										BB6_G_PSTC	BB2	BB6	-0.3331	FALSE
										BB4_N_PAC	BB2	BB4	-0.3791	FALSE
										BB2_G_HIPP	BB2	BB2	0.2614	TRUE
										BB6_N_PAC	BB2	BB6	-0.3276	FALSE
										BB6_G_DLPFC	BB2	BB6	-0.3151	FALSE
										BB2_G_VTA	BB2	BB2	0.2755	TRUE
										BB1_N_ACC	BB2	BB1	-0.311	FALSE
										BB6_G_CN	BB2	BB6	-0.32	FALSE
										BB5_N_NAC	BB2	BB5	-0.3439	FALSE
										BB2_G_PVPC	BB2	BB2	0.288	TRUE
										BB5_N_HAB	BB2	BB5	-0.3129	FALSE
										BB6_N_NAC	BB2	BB6	-0.3052	FALSE
										BB6_G_VLPFC	BB2	BB6	-0.3294	FALSE
										BB5_N_CRBLM	BB2	BB5	-0.3323	FALSE
										BB4_N_DLPFC	BB2	BB4	-0.3585	FALSE
										BB6_N_HAB	BB2	BB6	-0.364	FALSE
										BB1_N_OFC	BB2	BB1	-0.3168	FALSE
										BB3_G_INS	BB2	BB3	-0.3377	FALSE
										BB4_N_ARC	BB2	BB4	-0.3964	FALSE
										BB4_N_ACC	BB2	BB4	-0.3791	FALSE
										BB2_G_OFC	BB2	BB2	0.2563	TRUE
										BB2_N_MDT	BB2	BB2	0.2598	TRUE
										BB2_G_ITC	BB2	BB2	0.251	TRUE
										BB5_N_MDT	BB2	BB5	-0.3163	FALSE
										BB4_N_HIPP	BB2	BB4	-0.3769	FALSE
										BB6_G_PAC	BB2	BB6	-0.3481	FALSE
										BB5_G_PSTC	BB2	BB5	-0.3591	FALSE
										BB6_N_RMTG	BB2	BB6	-0.3359	FALSE
										BB2_G_PAC	BB2	BB2	0.2516	TRUE
										BB4_N_PSTC	BB2	BB4	-0.3948	FALSE
										BB4_N_CRBLM	BB2	BB4	-0.3853	FALSE
										BB3_N_VLPFC	BB2	BB3	-0.3404	FALSE
										BB3_N_EC	BB2	BB3	-0.3265	FALSE
										BB6_N_MDT	BB2	BB6	-0.3136	FALSE
										BB3_G_PVPC	BB2	BB3	-0.3153	FALSE
										BB6_G_ITC	BB2	BB6	-0.3397	FALSE
										BB4_G_PSTC	BB2	BB4	-0.3995	FALSE
										BB4_N_VTA	BB2	BB4	-0.3844	FALSE
										BB3_G_VLPFC	BB2	BB3	-0.3256	FALSE
										BB4_G_DRN	BB2	BB4	-0.383	FALSE
										BB4_N_HAB	BB2	BB4	-0.4096	FALSE
										BB4_N_NAC	BB2	BB4	-0.39	FALSE
										BB5_N_DLPFC	BB2	BB5	-0.33	FALSE
										BB2_G_INS	BB2	BB2	0.2567	TRUE
										BB5_G_AMY	BB2	BB5	-0.336	FALSE
										BB3_G_PSC	BB2	BB3	-0.3213	FALSE
										BB6_G_PVC	BB2	BB6	-0.3335	FALSE
										BB5_N_VTA	BB2	BB5	-0.3277	FALSE
										BB1_G_CN	BB2	BB1	-0.3145	FALSE
										BB2_N_INS	BB2	BB2	0.2573	TRUE
										BB6_N_ACC	BB2	BB6	-0.3367	FALSE
										BB5_G_OFC	BB2	BB5	-0.3636	FALSE
										BB2_G_DLPFC	BB2	BB2	0.2751	TRUE
										BB6_G_PMC	BB2	BB6	-0.3132	FALSE
										BB3_G_ARC	BB2	BB3	-0.3091	FALSE
										BB2_N_DRN	BB2	BB2	0.2669	TRUE
										BB1_G_EC	BB2	BB1	-0.3356	FALSE
										BB2_N_OFC	BB2	BB2	0.2803	TRUE
										BB6_G_DRN	BB2	BB6	-0.316	FALSE
										BB6_N_ARC	BB2	BB6	-0.3524	FALSE
										BB2_N_ARC	BB2	BB2	0.2543	TRUE
										BB5_N_ARC	BB2	BB5	-0.3467	FALSE
										BB6_G_HIPP	BB2	BB6	-0.3314	FALSE
										BB3_G_PAC	BB2	BB3	-0.3465	FALSE
										BB4_G_VLPFC	BB2	BB4	-0.3808	FALSE
										BB6_G_AMY	BB2	BB6	-0.348	FALSE
										BB3_N_PSC	BB2	BB3	-0.3479	FALSE
										BB3_G_MDT	BB2	BB3	-0.3117	FALSE
										BB5_G_PVC	BB2	BB5	-0.3569	FALSE

## Sheet: Supplementary Fig. 3
Study	Fraction of uniquelly mapped reads	Number of uniquelly mapped reads	Mean GC content	Duplication rate	Insert size median	Intronic rate	Intergenic rate	RIN
Current study	0.5848	43949914	71.0227	0.852122	153	0.449241	0.246869	1.8
Current study	0.5952	27425326	67.9219	0.74609	156	0.478087	0.264462	1.9
Current study	0.8115	45760047	60.3785	0.403883	185	0.572389	0.131862	3
Current study	0.8245	49863485	59.4976	0.591369	178	0.571703	0.135784	3.2
Current study	0.8341	62678286	58.8797	0.771072	169	0.583367	0.114671	2.4
Current study	0.8605	60493690	54.1771	0.314169	202	0.648018	0.105246	3.2
Current study	0.7814	64149687	61.2021	0.623817	191	0.525448	0.146175	1.7
Current study	0.7763	50434023	62.9068	0.737737	164	0.509175	0.158795	4
Current study	0.8625	44967711	55.5811	0.586844	186	0.627274	0.115784	2.7
Current study	0.7899	49648648	61.1633	0.511914	179	0.608983	0.16182	3.8
Current study	0.8256	39254728	59.8633	0.682656	162	0.643138	0.133812	1.6
Current study	0.8496	42460609	55.8675	0.299352	200	0.689726	0.123278	1.3
Current study	0.8598	45215741	56.5632	0.44554	183	0.613972	0.108561	3.3
Current study	0.8339	42989600	57.9844	0.475677	186	0.61599	0.139741	4.6
Current study	0.8415	60543873	58.0823	0.583567	181	0.619342	0.121	2.3
Current study	0.8507	43537902	56.5399	0.42274	169	0.647092	0.120354	2
Current study	0.8417	55583909	58.1957	0.497646	173	0.618897	0.112269	2.2
Current study	0.8646	44163937	54.4114	0.361372	192	0.668324	0.114169	2.2
Current study	0.8439	46845204	57.836	0.492149	185	0.595168	0.1183	3.5
Current study	0.796	45247916	61.0554	0.618952	174	0.580728	0.158601	4.6
Current study	0.8158	45394638	60.2816	0.736608	159	0.585201	0.133314	1.5
Current study	0.8458	46454103	57.4991	0.497836	175	0.649909	0.128225	2.4
Current study	0.8385	48613584	58.7603	0.734297	174	0.587713	0.113426	3.4
Current study	0.8229	44083477	59.5372	0.562667	179	0.599813	0.134946	4.5
Current study	0.8375	42126372	56.7398	0.784879	168	0.605553	0.116885	3.4
Current study	0.7941	37007159	59.0631	0.73274	171	0.583569	0.142492	5.1
Current study	0.8318	62844672	58.6085	0.535802	185	0.532878	0.112732	3.1
Current study	0.8234	44112357	59.8171	0.563243	175	0.539186	0.131703	2.7
Current study	0.8532	48878381	57.2208	0.378268	208	0.611557	0.111012	2.9
Current study	0.8488	84707686	56.7684	0.443197	185	0.650961	0.126474	2.9
Current study	0.8249	38093205	58.8488	0.648627	177	0.592732	0.129986	2.2
Current study	0.87	48319396	55.0411	0.433138	180	0.641362	0.110921	2.5
Current study	0.8642	55345776	56.7203	0.605141	184	0.625619	0.108368	4
Current study	0.9019	107160587	52.077	0.670431	179	0.632898	0.079636	4.4
Current study	0.8365	56863576	59.2366	0.715982	169	0.584227	0.121384	2.4
Current study	0.8601	50323343	55.9334	0.450842	163	0.619916	0.125606	3.4
Current study	0.8574	51668055	57.2289	0.479214	178	0.617555	0.114362	1.9
Current study	0.86	79474237	55.4761	0.396178	195	0.651091	0.119339	1.6
Current study	0.7749	41548754	62.7684	0.535791	182	0.51914	0.145449	2.3
Current study	0.7686	47421848	62.2803	0.527132	176	0.572705	0.169281	2.6
Current study	0.8103	46709887	60.1136	0.433711	195	0.560456	0.132102	3.1
Current study	0.7898	38478799	61.8749	0.523873	183	0.518952	0.154031	3.3
Current study	0.7782	35350719	62.3529	0.539459	177	0.56031	0.155926	4.2
Current study	0.8442	50694851	57.4452	0.384113	194	0.65037	0.117653	1.5
Current study	0.8264	37090026	60.4166	0.54132	177	0.610622	0.12412	2
Current study	0.8463	43104664	57.8904	0.566645	175	0.615929	0.114455	2.6
Current study	0.8565	49071406	56.2571	0.81793	175	0.63964	0.11961	2.9
Current study	0.8284	48430495	59.6016	0.720445	168	0.522722	0.123273	1.4
Current study	0.8578	66572937	56.5132	0.461178	186	0.635368	0.117253	1.4
Current study	0.8498	50740095	57.1564	0.487015	179	0.604088	0.113353	2.5
Current study	0.8303	42874217	58.2473	0.452015	193	0.614387	0.141325	3.4
Current study	0.7841	47649444	62.3024	0.796141	157	0.625156	0.164931	1.2
Current study	0.7916	40364481	61.223	0.556521	162	0.624497	0.153639	1.4
Current study	0.8429	44040117	58.3839	0.494309	176	0.612693	0.11423	2.3
Current study	0.8331	53532365	58.1935	0.714925	163	0.612899	0.128141	2
Current study	0.8592	55472173	56.7008	0.516414	185	0.622047	0.11274	2.4
Current study	0.8591	45798313	55.9269	0.446053	184	0.635912	0.121038	2.9
Current study	0.8241	110437272	59.9492	0.833506	166	0.571548	0.129785	4.3
Current study	0.8992	59835444	51.2923	0.286563	203	0.591988	0.088824	4.4
Current study	0.8557	58895071	56.0171	0.38247	191	0.614076	0.119671	2.2
Current study	0.8672	58333574	54.7869	0.559609	180	0.638034	0.118231	3.1
Current study	0.761	43640253	63.6515	0.636863	163	0.526268	0.15561	3
Current study	0.7754	56380084	62.4656	0.738398	163	0.516592	0.156094	3.1
Current study	0.7986	44858232	60.9542	0.463456	186	0.520754	0.134	3
Current study	0.7939	56390413	61.7972	0.749853	158	0.521311	0.149401	3.8
Current study	0.8857	122887286	53.734	0.77945	175	0.593865	0.093221	5.5
Current study	0.8431	55993711	58.189	0.484438	209	0.613379	0.112688	4.2
Current study	0.7745	41016345	62.4849	0.561834	185	0.578846	0.174537	5.3
Current study	0.8395	43491236	57.691	0.377006	183	0.627982	0.118251	2.1
Current study	0.8366	49252403	56.7928	0.752734	167	0.654539	0.12828	2.4
Current study	0.8766	53552830	54.2816	0.247715	191	0.644952	0.10024	2.1
Current study	0.8866	64336195	54.5252	0.664799	166	0.629579	0.086963	5.1
Current study	0.839	52026031	58.2188	0.634613	187	0.600464	0.118867	3.7
Current study	0.848	70322059	55.7864	0.463682	206	0.619101	0.131068	3.3
Current study	0.7973	41415505	61.5141	0.412131	181	0.547644	0.138683	2.5
Current study	0.7581	37695010	64.347	0.583246	162	0.547228	0.189225	2.3
Current study	0.8043	43940221	61.458	0.762809	156	0.593883	0.143124	1.3
Current study	0.8322	41704879	59.1012	0.654522	177	0.584802	0.124601	2.8
Current study	0.806	61974134	61.3461	0.693639	170	0.59758	0.12583	3
Current study	0.8554	47098752	54.5787	0.217502	197	0.669604	0.12042	2.6
Current study	0.8091	51112950	60.8705	0.683023	168	0.568968	0.130675	2.7
Current study	0.7745	50924129	61.9658	0.672069	162	0.551073	0.158783	3.7
Current study	0.8246	51370140	56.29	0.613693	155	0.649057	0.135631	1.2
Current study	0.8518	53962492	57.8232	0.645157	170	0.611114	0.105303	2.4
Current study	0.8054	40900853	61.0739	0.741457	164	0.555701	0.136393	2.6
Current study	0.8363	68154468	58.0982	0.57305	175	0.60656	0.123426	2.5
Current study	0.8208	46168574	58.6273	0.488521	177	0.615883	0.143406	3.3
Current study	0.8502	41640741	58.1305	0.655956	178	0.622536	0.117476	2.2
Current study	0.872	122466336	54.1414	0.496662	192	0.662264	0.114054	2.6
Current study	0.8631	59181579	54.5555	0.264393	205	0.663621	0.122767	2.8
Current study	0.8078	36808003	58.7544	0.507778	197	0.594081	0.171067	3.3
Current study	0.7084	59737850	67.669	0.809154	156	0.548979	0.194748	1.4
Current study	0.8662	47601065	55.049	0.420677	196	0.658119	0.111912	3.7
Current study	0.8556	68096915	57.2227	0.723918	166	0.633235	0.118743	2.5
Current study	0.7949	47727034	61.6742	0.524452	165	0.630762	0.152331	1
Current study	0.7216	50064548	65.1122	0.802717	146	0.509659	0.196887	1.8
Current study	0.8005	43261542	61.0953	0.570493	171	0.583217	0.154405	3.8
Current study	0.8536	51990452	55.669	0.639115	184	0.629865	0.111427	4.1
Current study	0.7378	40747023	64.2638	0.646957	172	0.56504	0.192085	5.6
Current study	0.7952	46172627	61.9793	0.72153	162	0.578181	0.140936	2.1
Current study	0.7632	101499311	63.1507	0.691206	177	0.53624	0.161145	1.7
Current study	0.8231	50961380	59.0223	0.737512	154	0.591627	0.12989	2.4
Current study	0.8403	126550554	57.5655	0.79377	171	0.603504	0.119972	4.5
Current study	0.7799	53910676	61.6049	0.566629	183	0.572698	0.179049	5.4
Current study	0.8261	48893475	52.0728	0.53526	192	0.678424	0.109095	1.7
Current study	0.8447	34169934	57.1018	0.324083	172	0.648697	0.142054	2
Current study	0.8366	41197973	58.4018	0.533231	182	0.618379	0.123578	1.9
Current study	0.8562	145488661	55.9724	0.542271	188	0.647216	0.119813	2.3
Current study	0.862	94467397	55.6095	0.377098	169	0.65964	0.11077	1.8
Current study	0.8299	53849041	58.9981	0.715526	171	0.583327	0.120777	1.5
Current study	0.8604	136526834	54.467	0.445241	205	0.6327	0.113289	1.8
Current study	0.8153	62121647	59.8067	0.552211	196	0.595436	0.153588	1.3
Current study	0.8348	50493130	59.2847	0.648933	171	0.613183	0.121647	2.8
Current study	0.7759	49204737	62.5474	0.494353	186	0.536961	0.145114	3.2
Current study	0.8317	61520885	57.7446	0.620668	206	0.549005	0.131988	2.6
Current study	0.8729	62027999	54.5532	0.363438	197	0.635482	0.10462	3
Current study	0.8383	50590893	56.8203	0.330239	215	0.652094	0.146457	3.6
Current study	0.8241	50033379	59.7221	0.740394	175	0.596752	0.126833	2
Current study	0.8291	56541672	55.8771	0.581043	174	0.622348	0.12979	1.9
Current study	0.8511	51979255	57.1069	0.38396	190	0.639043	0.112146	2.3
Current study	0.841	51301595	58.035	0.54838	172	0.643986	0.127674	1.8
Current study	0.8645	41071745	54.1706	0.211149	206	0.655872	0.121927	3
Current study	0.8726	51532047	54.3591	0.343949	207	0.633398	0.10488	2.2
Current study	0.8693	48150262	55.2986	0.37232	219	0.623482	0.10798	1.7
Current study	0.8287	64209456	58.0289	0.370038	193	0.640485	0.14233	2
Current study	0.7423	53415800	64.5751	0.625143	191	0.494143	0.159401	1.2
Current study	0.764	44372127	62.1713	0.596811	169	0.560881	0.165603	2.5
Current study	0.8452	63242993	57.6	0.406865	200	0.600528	0.114282	2.8
Current study	0.8644	55779506	54.8509	0.576255	189	0.64404	0.131156	3.3
Current study	0.7576	53691017	62.9849	0.716602	194	0.521148	0.162708	2.4
Current study	0.7757	58801907	61.8137	0.51736	179	0.562033	0.165001	2.4
Current study	0.8519	62174896	56.5245	0.733521	177	0.609485	0.115363	3.9
Current study	0.7893	45065093	62.3845	0.568589	190	0.557392	0.145762	1.7
Current study	0.7987	42489856	60.9529	0.689285	160	0.628825	0.151368	1.4
Current study	0.8147	61896836	58.5702	0.429451	202	0.627461	0.148794	3.9
Current study	0.8217	43709328	60.4156	0.614063	182	0.571699	0.128814	3.6
Current study	0.7738	39835904	62.8472	0.595489	183	0.549343	0.177842	4
Current study	0.7979	45154975	60.7075	0.445676	186	0.567997	0.140418	3.4
Current study	0.8448	60738387	57.2228	0.406776	197	0.625649	0.11353	2.5
Current study	0.8046	50704963	56.0949	0.816602	162	0.638064	0.122868	2.3
Current study	0.8366	47585327	58.2406	0.627334	175	0.583415	0.120001	1.3
Current study	0.8448	55804841	56.2366	0.334422	214	0.63715	0.122776	1.7
Current study	0.8391	53960935	57.7682	0.412312	213	0.608548	0.122177	2.9
Current study	0.8658	137774205	53.6613	0.40722	206	0.643625	0.122083	3.1
Current study	0.6749	35107025	66.556	0.641144	182	0.59779	0.227603	1.4
Current study	0.8577	62922240	56.9846	0.522077	182	0.630264	0.109267	1.8
Current study	0.8876	42586937	51.7633	0.195479	187	0.684598	0.112604	2.5
Current study	0.8513	50277068	56.6755	0.463736	203	0.619577	0.117688	1.8
Current study	0.8521	45990549	54.8908	0.396034	183	0.653411	0.115845	1
Current study	0.8337	43734067	59.2725	0.63259	171	0.602296	0.119	3
Current study	0.8065	52231191	60.5875	0.58177	176	0.577958	0.146539	3.8
Current study	0.8693	69214520	54.5678	0.308519	199	0.625263	0.101228	2.9
Current study	0.8023	62358033	60.1291	0.44473	211	0.627289	0.146988	3.6
Current study	0.8323	58179841	59.1313	0.746212	173	0.577644	0.114006	3.6
Current study	0.8005	44821599	61.6792	0.632526	169	0.561193	0.137136	3.3
Current study	0.7841	53309968	61.8961	0.565641	181	0.519535	0.150704	3.5
Current study	0.7882	39972857	62.8323	0.690858	172	0.561208	0.132516	2.4
Current study	0.8593	45947716	55.7927	0.384071	181	0.668585	0.113321	2.7
Current study	0.8561	52550199	56.5866	0.355602	189	0.622562	0.110613	2.2
Current study	0.8305	50141941	58.6308	0.549614	176	0.611517	0.137759	1.6
Current study	0.8177	50905553	58.5064	0.773097	153	0.554481	0.126716	2
Current study	0.8556	44695294	57.4647	0.654186	166	0.622463	0.118756	4
Current study	0.8373	54109064	57.554	0.569234	181	0.610843	0.131488	4.3
Current study	0.7618	36174920	63.804	0.732914	156	0.59242	0.15982	1.7
Current study	0.7706	47835686	62.9734	0.64417	157	0.611388	0.162688	1.4
Current study	0.838	44098467	55.6991	0.371217	175	0.64749	0.126749	3.1
Current study	0.8161	48249800	60.3585	0.589192	173	0.568211	0.125525	1.8
Current study	0.7422	45528383	65.0692	0.727679	166	0.506594	0.163735	3
Current study	0.7852	43852905	62.1446	0.64854	156	0.572475	0.160196	3.7
Current study	0.8418	44940182	58.1643	0.474707	185	0.60776	0.122865	3.9
Current study	0.8352	64526706	57.9889	0.560183	176	0.634897	0.141486	4
Current study	0.8216	59247010	59.9895	0.735672	167	0.608861	0.132697	3.4
Current study	0.806	51095024	60.3549	0.656775	168	0.602397	0.145121	3.1
Current study	0.8143	51171502	60.4764	0.805242	176	0.548965	0.118717	2.1
Current study	0.861	60541596	54.7256	0.281318	206	0.666103	0.116592	2.3
Current study	0.8371	37453884	58.0471	0.458927	179	0.605144	0.11886	2.1
Current study	0.853	54618887	55.8239	0.435734	190	0.660298	0.123828	3.1
Current study	0.8227	44909023	60.4694	0.617119	171	0.552529	0.131496	2.3
Current study	0.8136	48509907	59.5309	0.454556	195	0.579835	0.156103	2.6
Current study	0.8364	51207869	57.8291	0.432824	184	0.581144	0.125166	1.8
Current study	0.8131	41495915	59.4347	0.366211	174	0.593126	0.160733	2.3
Current study	0.7834	53118336	62.8658	0.70095	170	0.547319	0.154639	1.8
Current study	0.7816	33266191	59.4105	0.502874	164	0.568784	0.176681	2.3
Current study	0.7841	42178336	63.4078	0.880034	161	0.54621	0.155706	2.8
Current study	0.7481	49246782	64.2757	0.518637	172	0.550939	0.18353	2.1
Current study	0.8028	58530127	62.1307	0.836757	164	0.550957	0.144253	3.5
Current study	0.834	60884653	59.2086	0.766127	176	0.569992	0.129955	3.4
Current study	0.8418	37739122	57.8619	0.481031	172	0.59841	0.14464	3.6
Current study	0.6449	51379138	68.0651	0.86491	169	0.470243	0.230017	1.8
Current study	0.5745	28270596	68.8609	0.825808	140	0.444273	0.279904	1
Current study	0.8117	49410883	60.8648	0.670401	179	0.576137	0.146179	2.1
Current study	0.7317	50706370	66.05	0.789551	180	0.539515	0.195984	2.2
Current study	0.7967	42895088	62.4067	0.787004	176	0.551459	0.148262	3.4
Current study	0.8081	40957553	60.8411	0.437848	182	0.553648	0.155128	2.9
Current study	0.7774	43973681	63.6637	0.811172	152	0.552074	0.15794	2.4
Current study	0.7141	55090554	66.144	0.705857	179	0.519551	0.203996	1.9
Current study	0.7744	56762074	64.3178	0.714343	171	0.544344	0.155885	3.2
Current study	0.799	46771252	61.442	0.428297	178	0.574133	0.146202	2.3
Current study	0.6926	36528271	66.3973	0.816186	153	0.562537	0.210886	2.9
Current study	0.6576	39805739	67.8686	0.881337	146	0.451874	0.22305	1
Current study	0.7663	46592416	63.5355	0.879932	166	0.536437	0.171829	1.1
Current study	0.764	46105138	64.0525	0.787993	163	0.540026	0.154606	2.5
Current study	0.7833	49424227	62.1716	0.42962	172	0.569382	0.164532	1
Current study	0.7526	48998992	65.0396	0.841755	157	0.566146	0.152867	2.2
Current study	0.8069	43385449	60.9712	0.527091	186	0.558157	0.123155	2.9
Current study	0.6735	42457860	66.3307	0.809751	165	0.504679	0.219125	1.2
Current study	0.6257	34976840	68.153	0.929691	151	0.498306	0.239018	1.3
Current study	0.79	47675764	62.5498	0.710347	172	0.539458	0.148914	1.1
Current study	0.8248	37758364	56.6321	0.50052	172	0.613079	0.157035	1.4
Current study	0.7484	57972157	65.0012	0.784908	166	0.519609	0.173231	2.2
Current study	0.5415	39523437	72.5082	0.911985	159	0.454276	0.280632	1.2
Current study	0.7975	59846601	62.7384	0.799176	169	0.562133	0.150084	3.2
Current study	0.8168	64028309	59.4627	0.475187	193	0.581205	0.156381	2.4
Current study	0.751	50502158	64.116	0.801776	158	0.522883	0.174469	1.5
Current study	0.7634	41086634	60.4914	0.619207	156	0.562934	0.184287	1.3
Current study	0.8102	63475469	61.2708	0.800198	169	0.589177	0.148775	2.3
Current study	0.7964	104887539	60.6317	0.589064	177	0.560023	0.164143	2.1
Current study	0.8431	39206987	58.2933	0.49619	190	0.579094	0.125737	2
Current study	0.7923	47198592	58.5172	0.567441	160	0.587641	0.172259	2.4
Current study	0.8148	41960855	59.3412	0.439033	190	0.568801	0.120018	2.4
Current study	0.7705	33533685	62.2957	0.364015	179	0.562727	0.172383	1.9
Current study	0.6857	44556434	67.7099	0.917808	143	0.504225	0.214541	2.1
Current study	0.6488	47813475	69.0846	0.764944	147	0.507521	0.238274	1.6
Current study	0.8274	39036163	59.7187	0.672989	174	0.5929	0.121283	4.9
Current study	0.8343	49664641	58.0682	0.545363	173	0.605461	0.140819	4.1
Current study	0.8246	63152352	59.972	0.577158	174	0.580351	0.122066	4.7
Current study	0.8665	58295494	55.2045	0.729795	168	0.637559	0.122114	4.4
Current study	0.8365	42805550	57.8283	0.342673	212	0.588015	0.116557	2.8
Current study	0.8507	84817457	56.1559	0.491857	202	0.586307	0.127597	2.4
Current study	0.8309	59348513	59.3916	0.769386	173	0.602518	0.121832	3.7
Current study	0.8449	42286857	56.5726	0.279929	183	0.622995	0.132134	3.3
Current study	0.8231	48339413	59.7786	0.610195	197	0.561326	0.124088	3.9
Current study	0.8254	55797073	59.5924	0.553514	180	0.545715	0.140597	5.1
Current study	0.8027	39073583	61.459	0.543506	175	0.578947	0.132542	4.8
Current study	0.8699	53750388	55.1802	0.655728	166	0.640857	0.114943	5
Current study	0.8173	51755309	59.85	0.600465	183	0.581511	0.125126	2.1
Current study	0.818	48629983	56.8024	0.678807	161	0.584527	0.146521	1.5
Current study	0.8432	45569048	58.9824	0.634515	193	0.580851	0.113153	6.1
Current study	0.8342	53297668	58.779	0.548921	194	0.569754	0.146104	6
Current study	0.7913	35349486	61.9782	0.733687	170	0.564177	0.141201	3.6
Current study	0.7691	47198391	60.1283	0.660631	166	0.533303	0.17136	1.7
Current study	0.7976	48371770	61.4836	0.753221	165	0.556277	0.135153	4.1
Current study	0.8409	61600985	57.5621	0.403722	206	0.558706	0.127596	3.5
Current study	0.8634	56622422	54.3265	0.514045	184	0.609561	0.100763	4.7
Current study	0.8276	46959642	59.5382	0.551828	180	0.54541	0.139393	5.7
Current study	0.8522	45101676	58.0546	0.691844	173	0.628626	0.1109	3.5
Current study	0.8293	57933844	54.9268	0.713743	168	0.661527	0.121891	1.2
Current study	0.8067	48348307	60.9732	0.602967	192	0.558337	0.132677	4.7
Current study	0.8093	45717150	60.6273	0.574711	178	0.548504	0.149066	4.3
Current study	0.832	60689972	59.4275	0.655883	188	0.579584	0.119269	5.1
Current study	0.8465	50638951	57.1542	0.43673	185	0.607435	0.137989	5.1
Current study	0.8075	45984411	60.6723	0.746235	166	0.558549	0.1315	3.5
Current study	0.8214	49571555	59.4271	0.515667	171	0.570527	0.145594	3.7
Current study	0.8048	53959840	61.4744	0.780717	164	0.567147	0.134733	4.6
Current study	0.8402	46230414	58.4826	0.539575	187	0.57426	0.136105	5.3
Current study	0.8139	66035582	59.89	0.746154	164	0.568235	0.124928	4.1
Current study	0.84	106324088	58.3499	0.713565	176	0.57462	0.135109	4.5
Current study	0.8118	46101852	60.7344	0.762822	167	0.582755	0.129404	3.6
Current study	0.83	57458464	59.0659	0.609109	170	0.576379	0.141045	4.2
Current study	0.8454	39556772	57.7315	0.590521	182	0.599093	0.107852	2.9
Current study	0.8713	42011689	54.4076	0.448398	187	0.649799	0.118513	2.8
Current study	0.85	53734941	58.0451	0.625149	188	0.607534	0.112708	4.3
Current study	0.8696	57595384	55.5113	0.616952	184	0.586666	0.100061	5.2
Current study	0.8517	68020604	57.3073	0.710996	177	0.592065	0.107555	4.6
Current study	0.8354	52467851	58.4427	0.509037	200	0.605825	0.147694	5.5
Current study	0.78	46624397	62.9737	0.676391	181	0.5776	0.147843	4.2
Current study	0.8323	51499996	58.4999	0.567806	171	0.615902	0.134091	4.5
Current study	0.8292	54293817	58.6912	0.54425	175	0.584827	0.11306	4.4
Current study	0.8464	50838847	58.1109	0.62215	180	0.589554	0.104062	2.8
Current study	0.8583	41400844	56.1644	0.399461	196	0.643443	0.120385	3.4
Current study	0.7327	43539043	63.7815	0.703205	166	0.470833	0.169167	1.3
Current study	0.7316	30941212	63.9841	0.431103	179	0.511009	0.177344	1.1
Current study	0.8637	60743958	55.5057	0.333546	190	0.63857	0.106579	2.7
Current study	0.844	47586609	55.4634	0.48842	179	0.660807	0.131428	2.8
Current study	0.7998	51383174	60.4081	0.402636	204	0.607046	0.147886	3.6
Current study	0.8435	62268251	58.0425	0.708497	174	0.605283	0.114324	3.2
Current study	0.806	48303751	59.477	0.453556	184	0.525711	0.124928	2.6
Current study	0.8422	55696677	58.5707	0.658327	176	0.574324	0.126978	4
Current study	0.8755	89305011	54.4384	0.408042	199	0.633912	0.102098	2.7
Current study	0.8515	46523338	57.2218	0.406776	173	0.642149	0.125351	2.6
Current study (both ATAC-seq & RNA-seq)	0.8341	62678286	58.8797	0.771072	169	0.583367	0.114671	2.4
Current study (both ATAC-seq & RNA-seq)	0.8605	60493690	54.1771	0.314169	202	0.648018	0.105246	3.2
Current study (both ATAC-seq & RNA-seq)	0.8625	44967711	55.5811	0.586844	186	0.627274	0.115784	2.7
Current study (both ATAC-seq & RNA-seq)	0.7899	49648648	61.1633	0.511914	179	0.608983	0.16182	3.8
Current study (both ATAC-seq & RNA-seq)	0.8256	39254728	59.8633	0.682656	162	0.643138	0.133812	1.6
Current study (both ATAC-seq & RNA-seq)	0.8496	42460609	55.8675	0.299352	200	0.689726	0.123278	1.3
Current study (both ATAC-seq & RNA-seq)	0.8598	45215741	56.5632	0.44554	183	0.613972	0.108561	3.3
Current study (both ATAC-seq & RNA-seq)	0.8339	42989600	57.9844	0.475677	186	0.61599	0.139741	4.6
Current study (both ATAC-seq & RNA-seq)	0.8415	60543873	58.0823	0.583567	181	0.619342	0.121	2.3
Current study (both ATAC-seq & RNA-seq)	0.8507	43537902	56.5399	0.42274	169	0.647092	0.120354	2
Current study (both ATAC-seq & RNA-seq)	0.8417	55583909	58.1957	0.497646	173	0.618897	0.112269	2.2
Current study (both ATAC-seq & RNA-seq)	0.8646	44163937	54.4114	0.361372	192	0.668324	0.114169	2.2
Current study (both ATAC-seq & RNA-seq)	0.8439	46845204	57.836	0.492149	185	0.595168	0.1183	3.5
Current study (both ATAC-seq & RNA-seq)	0.796	45247916	61.0554	0.618952	174	0.580728	0.158601	4.6
Current study (both ATAC-seq & RNA-seq)	0.8385	48613584	58.7603	0.734297	174	0.587713	0.113426	3.4
Current study (both ATAC-seq & RNA-seq)	0.8229	44083477	59.5372	0.562667	179	0.599813	0.134946	4.5
Current study (both ATAC-seq & RNA-seq)	0.8532	48878381	57.2208	0.378268	208	0.611557	0.111012	2.9
Current study (both ATAC-seq & RNA-seq)	0.8488	84707686	56.7684	0.443197	185	0.650961	0.126474	2.9
Current study (both ATAC-seq & RNA-seq)	0.8249	38093205	58.8488	0.648627	177	0.592732	0.129986	2.2
Current study (both ATAC-seq & RNA-seq)	0.87	48319396	55.0411	0.433138	180	0.641362	0.110921	2.5
Current study (both ATAC-seq & RNA-seq)	0.8642	55345776	56.7203	0.605141	184	0.625619	0.108368	4
Current study (both ATAC-seq & RNA-seq)	0.9019	107160587	52.077	0.670431	179	0.632898	0.079636	4.4
Current study (both ATAC-seq & RNA-seq)	0.8365	56863576	59.2366	0.715982	169	0.584227	0.121384	2.4
Current study (both ATAC-seq & RNA-seq)	0.8601	50323343	55.9334	0.450842	163	0.619916	0.125606	3.4
Current study (both ATAC-seq & RNA-seq)	0.8574	51668055	57.2289	0.479214	178	0.617555	0.114362	1.9
Current study (both ATAC-seq & RNA-seq)	0.7782	35350719	62.3529	0.539459	177	0.56031	0.155926	4.2
Current study (both ATAC-seq & RNA-seq)	0.8442	50694851	57.4452	0.384113	194	0.65037	0.117653	1.5
Current study (both ATAC-seq & RNA-seq)	0.8264	37090026	60.4166	0.54132	177	0.610622	0.12412	2
Current study (both ATAC-seq & RNA-seq)	0.8463	43104664	57.8904	0.566645	175	0.615929	0.114455	2.6
Current study (both ATAC-seq & RNA-seq)	0.8284	48430495	59.6016	0.720445	168	0.522722	0.123273	1.4
Current study (both ATAC-seq & RNA-seq)	0.8578	66572937	56.5132	0.461178	186	0.635368	0.117253	1.4
Current study (both ATAC-seq & RNA-seq)	0.8498	50740095	57.1564	0.487015	179	0.604088	0.113353	2.5
Current study (both ATAC-seq & RNA-seq)	0.8303	42874217	58.2473	0.452015	193	0.614387	0.141325	3.4
Current study (both ATAC-seq & RNA-seq)	0.7841	47649444	62.3024	0.796141	157	0.625156	0.164931	1.2
Current study (both ATAC-seq & RNA-seq)	0.7916	40364481	61.223	0.556521	162	0.624497	0.153639	1.4
Current study (both ATAC-seq & RNA-seq)	0.8592	55472173	56.7008	0.516414	185	0.622047	0.11274	2.4
Current study (both ATAC-seq & RNA-seq)	0.8591	45798313	55.9269	0.446053	184	0.635912	0.121038	2.9
Current study (both ATAC-seq & RNA-seq)	0.8672	58333574	54.7869	0.559609	180	0.638034	0.118231	3.1
Current study (both ATAC-seq & RNA-seq)	0.8431	55993711	58.189	0.484438	209	0.613379	0.112688	4.2
Current study (both ATAC-seq & RNA-seq)	0.7745	41016345	62.4849	0.561834	185	0.578846	0.174537	5.3
Current study (both ATAC-seq & RNA-seq)	0.8395	43491236	57.691	0.377006	183	0.627982	0.118251	2.1
Current study (both ATAC-seq & RNA-seq)	0.8766	53552830	54.2816	0.247715	191	0.644952	0.10024	2.1
Current study (both ATAC-seq & RNA-seq)	0.8866	64336195	54.5252	0.664799	166	0.629579	0.086963	5.1
Current study (both ATAC-seq & RNA-seq)	0.839	52026031	58.2188	0.634613	187	0.600464	0.118867	3.7
Current study (both ATAC-seq & RNA-seq)	0.848	70322059	55.7864	0.463682	206	0.619101	0.131068	3.3
Current study (both ATAC-seq & RNA-seq)	0.8043	43940221	61.458	0.762809	156	0.593883	0.143124	1.3
Current study (both ATAC-seq & RNA-seq)	0.8322	41704879	59.1012	0.654522	177	0.584802	0.124601	2.8
Current study (both ATAC-seq & RNA-seq)	0.806	61974134	61.3461	0.693639	170	0.59758	0.12583	3
Current study (both ATAC-seq & RNA-seq)	0.8554	47098752	54.5787	0.217502	197	0.669604	0.12042	2.6
Current study (both ATAC-seq & RNA-seq)	0.8246	51370140	56.29	0.613693	155	0.649057	0.135631	1.2
Current study (both ATAC-seq & RNA-seq)	0.8518	53962492	57.8232	0.645157	170	0.611114	0.105303	2.4
Current study (both ATAC-seq & RNA-seq)	0.8363	68154468	58.0982	0.57305	175	0.60656	0.123426	2.5
Current study (both ATAC-seq & RNA-seq)	0.8208	46168574	58.6273	0.488521	177	0.615883	0.143406	3.3
Current study (both ATAC-seq & RNA-seq)	0.8502	41640741	58.1305	0.655956	178	0.622536	0.117476	2.2
Current study (both ATAC-seq & RNA-seq)	0.872	122466336	54.1414	0.496662	192	0.662264	0.114054	2.6
Current study (both ATAC-seq & RNA-seq)	0.8631	59181579	54.5555	0.264393	205	0.663621	0.122767	2.8
Current study (both ATAC-seq & RNA-seq)	0.7084	59737850	67.669	0.809154	156	0.548979	0.194748	1.4
Current study (both ATAC-seq & RNA-seq)	0.8662	47601065	55.049	0.420677	196	0.658119	0.111912	3.7
Current study (both ATAC-seq & RNA-seq)	0.8556	68096915	57.2227	0.723918	166	0.633235	0.118743	2.5
Current study (both ATAC-seq & RNA-seq)	0.7949	47727034	61.6742	0.524452	165	0.630762	0.152331	1
Current study (both ATAC-seq & RNA-seq)	0.8536	51990452	55.669	0.639115	184	0.629865	0.111427	4.1
Current study (both ATAC-seq & RNA-seq)	0.7378	40747023	64.2638	0.646957	172	0.56504	0.192085	5.6
Current study (both ATAC-seq & RNA-seq)	0.7952	46172627	61.9793	0.72153	162	0.578181	0.140936	2.1
Current study (both ATAC-seq & RNA-seq)	0.8403	126550554	57.5655	0.79377	171	0.603504	0.119972	4.5
Current study (both ATAC-seq & RNA-seq)	0.7799	53910676	61.6049	0.566629	183	0.572698	0.179049	5.4
Current study (both ATAC-seq & RNA-seq)	0.8447	34169934	57.1018	0.324083	172	0.648697	0.142054	2
Current study (both ATAC-seq & RNA-seq)	0.8366	41197973	58.4018	0.533231	182	0.618379	0.123578	1.9
Current study (both ATAC-seq & RNA-seq)	0.8562	145488661	55.9724	0.542271	188	0.647216	0.119813	2.3
Current study (both ATAC-seq & RNA-seq)	0.8299	53849041	58.9981	0.715526	171	0.583327	0.120777	1.5
Current study (both ATAC-seq & RNA-seq)	0.8604	136526834	54.467	0.445241	205	0.6327	0.113289	1.8
Current study (both ATAC-seq & RNA-seq)	0.8153	62121647	59.8067	0.552211	196	0.595436	0.153588	1.3
Current study (both ATAC-seq & RNA-seq)	0.8348	50493130	59.2847	0.648933	171	0.613183	0.121647	2.8
Current study (both ATAC-seq & RNA-seq)	0.8729	62027999	54.5532	0.363438	197	0.635482	0.10462	3
Current study (both ATAC-seq & RNA-seq)	0.8383	50590893	56.8203	0.330239	215	0.652094	0.146457	3.6
Current study (both ATAC-seq & RNA-seq)	0.8291	56541672	55.8771	0.581043	174	0.622348	0.12979	1.9
Current study (both ATAC-seq & RNA-seq)	0.8511	51979255	57.1069	0.38396	190	0.639043	0.112146	2.3
Current study (both ATAC-seq & RNA-seq)	0.841	51301595	58.035	0.54838	172	0.643986	0.127674	1.8
Current study (both ATAC-seq & RNA-seq)	0.8645	41071745	54.1706	0.211149	206	0.655872	0.121927	3
Current study (both ATAC-seq & RNA-seq)	0.8726	51532047	54.3591	0.343949	207	0.633398	0.10488	2.2
Current study (both ATAC-seq & RNA-seq)	0.8693	48150262	55.2986	0.37232	219	0.623482	0.10798	1.7
Current study (both ATAC-seq & RNA-seq)	0.8287	64209456	58.0289	0.370038	193	0.640485	0.14233	2
Current study (both ATAC-seq & RNA-seq)	0.8452	63242993	57.6	0.406865	200	0.600528	0.114282	2.8
Current study (both ATAC-seq & RNA-seq)	0.8519	62174896	56.5245	0.733521	177	0.609485	0.115363	3.9
Current study (both ATAC-seq & RNA-seq)	0.7893	45065093	62.3845	0.568589	190	0.557392	0.145762	1.7
Current study (both ATAC-seq & RNA-seq)	0.8448	60738387	57.2228	0.406776	197	0.625649	0.11353	2.5
Current study (both ATAC-seq & RNA-seq)	0.8448	55804841	56.2366	0.334422	214	0.63715	0.122776	1.7
Current study (both ATAC-seq & RNA-seq)	0.8391	53960935	57.7682	0.412312	213	0.608548	0.122177	2.9
Current study (both ATAC-seq & RNA-seq)	0.8658	137774205	53.6613	0.40722	206	0.643625	0.122083	3.1
Current study (both ATAC-seq & RNA-seq)	0.6749	35107025	66.556	0.641144	182	0.59779	0.227603	1.4
Current study (both ATAC-seq & RNA-seq)	0.8577	62922240	56.9846	0.522077	182	0.630264	0.109267	1.8
Current study (both ATAC-seq & RNA-seq)	0.8876	42586937	51.7633	0.195479	187	0.684598	0.112604	2.5
Current study (both ATAC-seq & RNA-seq)	0.8513	50277068	56.6755	0.463736	203	0.619577	0.117688	1.8
Current study (both ATAC-seq & RNA-seq)	0.8521	45990549	54.8908	0.396034	183	0.653411	0.115845	1
Current study (both ATAC-seq & RNA-seq)	0.8337	43734067	59.2725	0.63259	171	0.602296	0.119	3
Current study (both ATAC-seq & RNA-seq)	0.8065	52231191	60.5875	0.58177	176	0.577958	0.146539	3.8
Current study (both ATAC-seq & RNA-seq)	0.8693	69214520	54.5678	0.308519	199	0.625263	0.101228	2.9
Current study (both ATAC-seq & RNA-seq)	0.8023	62358033	60.1291	0.44473	211	0.627289	0.146988	3.6
Current study (both ATAC-seq & RNA-seq)	0.8323	58179841	59.1313	0.746212	173	0.577644	0.114006	3.6
Current study (both ATAC-seq & RNA-seq)	0.7882	39972857	62.8323	0.690858	172	0.561208	0.132516	2.4
Current study (both ATAC-seq & RNA-seq)	0.8593	45947716	55.7927	0.384071	181	0.668585	0.113321	2.7
Current study (both ATAC-seq & RNA-seq)	0.8561	52550199	56.5866	0.355602	189	0.622562	0.110613	2.2
Current study (both ATAC-seq & RNA-seq)	0.8305	50141941	58.6308	0.549614	176	0.611517	0.137759	1.6
Current study (both ATAC-seq & RNA-seq)	0.8177	50905553	58.5064	0.773097	153	0.554481	0.126716	2
Current study (both ATAC-seq & RNA-seq)	0.8556	44695294	57.4647	0.654186	166	0.622463	0.118756	4
Current study (both ATAC-seq & RNA-seq)	0.8373	54109064	57.554	0.569234	181	0.610843	0.131488	4.3
Current study (both ATAC-seq & RNA-seq)	0.7618	36174920	63.804	0.732914	156	0.59242	0.15982	1.7
Current study (both ATAC-seq & RNA-seq)	0.7706	47835686	62.9734	0.64417	157	0.611388	0.162688	1.4
Current study (both ATAC-seq & RNA-seq)	0.838	44098467	55.6991	0.371217	175	0.64749	0.126749	3.1
Current study (both ATAC-seq & RNA-seq)	0.8161	48249800	60.3585	0.589192	173	0.568211	0.125525	1.8
Current study (both ATAC-seq & RNA-seq)	0.8418	44940182	58.1643	0.474707	185	0.60776	0.122865	3.9
Current study (both ATAC-seq & RNA-seq)	0.8352	64526706	57.9889	0.560183	176	0.634897	0.141486	4
Current study (both ATAC-seq & RNA-seq)	0.8216	59247010	59.9895	0.735672	167	0.608861	0.132697	3.4
Current study (both ATAC-seq & RNA-seq)	0.806	51095024	60.3549	0.656775	168	0.602397	0.145121	3.1
Current study (both ATAC-seq & RNA-seq)	0.8143	51171502	60.4764	0.805242	176	0.548965	0.118717	2.1
Current study (both ATAC-seq & RNA-seq)	0.861	60541596	54.7256	0.281318	206	0.666103	0.116592	2.3
Current study (both ATAC-seq & RNA-seq)	0.8371	37453884	58.0471	0.458927	179	0.605144	0.11886	2.1
Current study (both ATAC-seq & RNA-seq)	0.853	54618887	55.8239	0.435734	190	0.660298	0.123828	3.1
Current study (both ATAC-seq & RNA-seq)	0.8227	44909023	60.4694	0.617119	171	0.552529	0.131496	2.3
Current study (both ATAC-seq & RNA-seq)	0.8136	48509907	59.5309	0.454556	195	0.579835	0.156103	2.6
Current study (both ATAC-seq & RNA-seq)	0.8364	51207869	57.8291	0.432824	184	0.581144	0.125166	1.8
Current study (both ATAC-seq & RNA-seq)	0.8131	41495915	59.4347	0.366211	174	0.593126	0.160733	2.3
Current study (both ATAC-seq & RNA-seq)	0.7834	53118336	62.8658	0.70095	170	0.547319	0.154639	1.8
Current study (both ATAC-seq & RNA-seq)	0.7816	33266191	59.4105	0.502874	164	0.568784	0.176681	2.3
Current study (both ATAC-seq & RNA-seq)	0.7841	42178336	63.4078	0.880034	161	0.54621	0.155706	2.8
Current study (both ATAC-seq & RNA-seq)	0.7481	49246782	64.2757	0.518637	172	0.550939	0.18353	2.1
Current study (both ATAC-seq & RNA-seq)	0.834	60884653	59.2086	0.766127	176	0.569992	0.129955	3.4
Current study (both ATAC-seq & RNA-seq)	0.8418	37739122	57.8619	0.481031	172	0.59841	0.14464	3.6
Current study (both ATAC-seq & RNA-seq)	0.8117	49410883	60.8648	0.670401	179	0.576137	0.146179	2.1
Current study (both ATAC-seq & RNA-seq)	0.7317	50706370	66.05	0.789551	180	0.539515	0.195984	2.2
Current study (both ATAC-seq & RNA-seq)	0.7967	42895088	62.4067	0.787004	176	0.551459	0.148262	3.4
Current study (both ATAC-seq & RNA-seq)	0.8081	40957553	60.8411	0.437848	182	0.553648	0.155128	2.9
Current study (both ATAC-seq & RNA-seq)	0.799	46771252	61.442	0.428297	178	0.574133	0.146202	2.3
Current study (both ATAC-seq & RNA-seq)	0.6926	36528271	66.3973	0.816186	153	0.562537	0.210886	2.9
Current study (both ATAC-seq & RNA-seq)	0.7833	49424227	62.1716	0.42962	172	0.569382	0.164532	1
Current study (both ATAC-seq & RNA-seq)	0.79	47675764	62.5498	0.710347	172	0.539458	0.148914	1.1
Current study (both ATAC-seq & RNA-seq)	0.8248	37758364	56.6321	0.50052	172	0.613079	0.157035	1.4
Current study (both ATAC-seq & RNA-seq)	0.7975	59846601	62.7384	0.799176	169	0.562133	0.150084	3.2
Current study (both ATAC-seq & RNA-seq)	0.8168	64028309	59.4627	0.475187	193	0.581205	0.156381	2.4
Current study (both ATAC-seq & RNA-seq)	0.751	50502158	64.116	0.801776	158	0.522883	0.174469	1.5
Current study (both ATAC-seq & RNA-seq)	0.7964	104887539	60.6317	0.589064	177	0.560023	0.164143	2.1
Current study (both ATAC-seq & RNA-seq)	0.8431	39206987	58.2933	0.49619	190	0.579094	0.125737	2
Current study (both ATAC-seq & RNA-seq)	0.7923	47198592	58.5172	0.567441	160	0.587641	0.172259	2.4
Current study (both ATAC-seq & RNA-seq)	0.6857	44556434	67.7099	0.917808	143	0.504225	0.214541	2.1
Current study (both ATAC-seq & RNA-seq)	0.6488	47813475	69.0846	0.764944	147	0.507521	0.238274	1.6
Current study (both ATAC-seq & RNA-seq)	0.8343	49664641	58.0682	0.545363	173	0.605461	0.140819	4.1
Current study (both ATAC-seq & RNA-seq)	0.8246	63152352	59.972	0.577158	174	0.580351	0.122066	4.7
Current study (both ATAC-seq & RNA-seq)	0.8665	58295494	55.2045	0.729795	168	0.637559	0.122114	4.4
Current study (both ATAC-seq & RNA-seq)	0.8365	42805550	57.8283	0.342673	212	0.588015	0.116557	2.8
Current study (both ATAC-seq & RNA-seq)	0.8507	84817457	56.1559	0.491857	202	0.586307	0.127597	2.4
Current study (both ATAC-seq & RNA-seq)	0.8309	59348513	59.3916	0.769386	173	0.602518	0.121832	3.7
Current study (both ATAC-seq & RNA-seq)	0.8449	42286857	56.5726	0.279929	183	0.622995	0.132134	3.3
Current study (both ATAC-seq & RNA-seq)	0.8231	48339413	59.7786	0.610195	197	0.561326	0.124088	3.9
Current study (both ATAC-seq & RNA-seq)	0.8254	55797073	59.5924	0.553514	180	0.545715	0.140597	5.1
Current study (both ATAC-seq & RNA-seq)	0.8027	39073583	61.459	0.543506	175	0.578947	0.132542	4.8
Current study (both ATAC-seq & RNA-seq)	0.8699	53750388	55.1802	0.655728	166	0.640857	0.114943	5
Current study (both ATAC-seq & RNA-seq)	0.8173	51755309	59.85	0.600465	183	0.581511	0.125126	2.1
Current study (both ATAC-seq & RNA-seq)	0.818	48629983	56.8024	0.678807	161	0.584527	0.146521	1.5
Current study (both ATAC-seq & RNA-seq)	0.8432	45569048	58.9824	0.634515	193	0.580851	0.113153	6.1
Current study (both ATAC-seq & RNA-seq)	0.8342	53297668	58.779	0.548921	194	0.569754	0.146104	6
Current study (both ATAC-seq & RNA-seq)	0.7913	35349486	61.9782	0.733687	170	0.564177	0.141201	3.6
Current study (both ATAC-seq & RNA-seq)	0.7691	47198391	60.1283	0.660631	166	0.533303	0.17136	1.7
Current study (both ATAC-seq & RNA-seq)	0.7976	48371770	61.4836	0.753221	165	0.556277	0.135153	4.1
Current study (both ATAC-seq & RNA-seq)	0.8409	61600985	57.5621	0.403722	206	0.558706	0.127596	3.5
Current study (both ATAC-seq & RNA-seq)	0.8634	56622422	54.3265	0.514045	184	0.609561	0.100763	4.7
Current study (both ATAC-seq & RNA-seq)	0.8276	46959642	59.5382	0.551828	180	0.54541	0.139393	5.7
Current study (both ATAC-seq & RNA-seq)	0.8522	45101676	58.0546	0.691844	173	0.628626	0.1109	3.5
Current study (both ATAC-seq & RNA-seq)	0.8293	57933844	54.9268	0.713743	168	0.661527	0.121891	1.2
Current study (both ATAC-seq & RNA-seq)	0.8067	48348307	60.9732	0.602967	192	0.558337	0.132677	4.7
Current study (both ATAC-seq & RNA-seq)	0.8093	45717150	60.6273	0.574711	178	0.548504	0.149066	4.3
Current study (both ATAC-seq & RNA-seq)	0.832	60689972	59.4275	0.655883	188	0.579584	0.119269	5.1
Current study (both ATAC-seq & RNA-seq)	0.8465	50638951	57.1542	0.43673	185	0.607435	0.137989	5.1
Current study (both ATAC-seq & RNA-seq)	0.8075	45984411	60.6723	0.746235	166	0.558549	0.1315	3.5
Current study (both ATAC-seq & RNA-seq)	0.8214	49571555	59.4271	0.515667	171	0.570527	0.145594	3.7
Current study (both ATAC-seq & RNA-seq)	0.8048	53959840	61.4744	0.780717	164	0.567147	0.134733	4.6
Current study (both ATAC-seq & RNA-seq)	0.8402	46230414	58.4826	0.539575	187	0.57426	0.136105	5.3
Current study (both ATAC-seq & RNA-seq)	0.8139	66035582	59.89	0.746154	164	0.568235	0.124928	4.1
Current study (both ATAC-seq & RNA-seq)	0.8118	46101852	60.7344	0.762822	167	0.582755	0.129404	3.6
Current study (both ATAC-seq & RNA-seq)	0.83	57458464	59.0659	0.609109	170	0.576379	0.141045	4.2
Current study (both ATAC-seq & RNA-seq)	0.8454	39556772	57.7315	0.590521	182	0.599093	0.107852	2.9
Current study (both ATAC-seq & RNA-seq)	0.85	53734941	58.0451	0.625149	188	0.607534	0.112708	4.3
Current study (both ATAC-seq & RNA-seq)	0.8696	57595384	55.5113	0.616952	184	0.586666	0.100061	5.2
Current study (both ATAC-seq & RNA-seq)	0.8517	68020604	57.3073	0.710996	177	0.592065	0.107555	4.6
Current study (both ATAC-seq & RNA-seq)	0.8354	52467851	58.4427	0.509037	200	0.605825	0.147694	5.5
Current study (both ATAC-seq & RNA-seq)	0.78	46624397	62.9737	0.676391	181	0.5776	0.147843	4.2
Current study (both ATAC-seq & RNA-seq)	0.8292	54293817	58.6912	0.54425	175	0.584827	0.11306	4.4
Current study (both ATAC-seq & RNA-seq)	0.8464	50838847	58.1109	0.62215	180	0.589554	0.104062	2.8
Current study (both ATAC-seq & RNA-seq)	0.8583	41400844	56.1644	0.399461	196	0.643443	0.120385	3.4
Current study (both ATAC-seq & RNA-seq)	0.8637	60743958	55.5057	0.333546	190	0.63857	0.106579	2.7
Current study (both ATAC-seq & RNA-seq)	0.7998	51383174	60.4081	0.402636	204	0.607046	0.147886	3.6
Current study (both ATAC-seq & RNA-seq)	0.8755	89305011	54.4384	0.408042	199	0.633912	0.102098	2.7
Current study (both ATAC-seq & RNA-seq)	0.8515	46523338	57.2218	0.406776	173	0.642149	0.125351	2.6
Current study (RNA-seq only)	0.5848	43949914	71.0227	0.852122	153	0.449241	0.246869	1.8
Current study (RNA-seq only)	0.5952	27425326	67.9219	0.74609	156	0.478087	0.264462	1.9
Current study (RNA-seq only)	0.8115	45760047	60.3785	0.403883	185	0.572389	0.131862	3
Current study (RNA-seq only)	0.8245	49863485	59.4976	0.591369	178	0.571703	0.135784	3.2
Current study (RNA-seq only)	0.7814	64149687	61.2021	0.623817	191	0.525448	0.146175	1.7
Current study (RNA-seq only)	0.7763	50434023	62.9068	0.737737	164	0.509175	0.158795	4
Current study (RNA-seq only)	0.8158	45394638	60.2816	0.736608	159	0.585201	0.133314	1.5
Current study (RNA-seq only)	0.8458	46454103	57.4991	0.497836	175	0.649909	0.128225	2.4
Current study (RNA-seq only)	0.8375	42126372	56.7398	0.784879	168	0.605553	0.116885	3.4
Current study (RNA-seq only)	0.7941	37007159	59.0631	0.73274	171	0.583569	0.142492	5.1
Current study (RNA-seq only)	0.8318	62844672	58.6085	0.535802	185	0.532878	0.112732	3.1
Current study (RNA-seq only)	0.8234	44112357	59.8171	0.563243	175	0.539186	0.131703	2.7
Current study (RNA-seq only)	0.86	79474237	55.4761	0.396178	195	0.651091	0.119339	1.6
Current study (RNA-seq only)	0.7749	41548754	62.7684	0.535791	182	0.51914	0.145449	2.3
Current study (RNA-seq only)	0.7686	47421848	62.2803	0.527132	176	0.572705	0.169281	2.6
Current study (RNA-seq only)	0.8103	46709887	60.1136	0.433711	195	0.560456	0.132102	3.1
Current study (RNA-seq only)	0.7898	38478799	61.8749	0.523873	183	0.518952	0.154031	3.3
Current study (RNA-seq only)	0.8565	49071406	56.2571	0.81793	175	0.63964	0.11961	2.9
Current study (RNA-seq only)	0.8429	44040117	58.3839	0.494309	176	0.612693	0.11423	2.3
Current study (RNA-seq only)	0.8331	53532365	58.1935	0.714925	163	0.612899	0.128141	2
Current study (RNA-seq only)	0.8241	110437272	59.9492	0.833506	166	0.571548	0.129785	4.3
Current study (RNA-seq only)	0.8992	59835444	51.2923	0.286563	203	0.591988	0.088824	4.4
Current study (RNA-seq only)	0.8557	58895071	56.0171	0.38247	191	0.614076	0.119671	2.2
Current study (RNA-seq only)	0.761	43640253	63.6515	0.636863	163	0.526268	0.15561	3
Current study (RNA-seq only)	0.7754	56380084	62.4656	0.738398	163	0.516592	0.156094	3.1
Current study (RNA-seq only)	0.7986	44858232	60.9542	0.463456	186	0.520754	0.134	3
Current study (RNA-seq only)	0.7939	56390413	61.7972	0.749853	158	0.521311	0.149401	3.8
Current study (RNA-seq only)	0.8857	122887286	53.734	0.77945	175	0.593865	0.093221	5.5
Current study (RNA-seq only)	0.8366	49252403	56.7928	0.752734	167	0.654539	0.12828	2.4
Current study (RNA-seq only)	0.7973	41415505	61.5141	0.412131	181	0.547644	0.138683	2.5
Current study (RNA-seq only)	0.7581	37695010	64.347	0.583246	162	0.547228	0.189225	2.3
Current study (RNA-seq only)	0.8091	51112950	60.8705	0.683023	168	0.568968	0.130675	2.7
Current study (RNA-seq only)	0.7745	50924129	61.9658	0.672069	162	0.551073	0.158783	3.7
Current study (RNA-seq only)	0.8054	40900853	61.0739	0.741457	164	0.555701	0.136393	2.6
Current study (RNA-seq only)	0.8078	36808003	58.7544	0.507778	197	0.594081	0.171067	3.3
Current study (RNA-seq only)	0.7216	50064548	65.1122	0.802717	146	0.509659	0.196887	1.8
Current study (RNA-seq only)	0.8005	43261542	61.0953	0.570493	171	0.583217	0.154405	3.8
Current study (RNA-seq only)	0.7632	101499311	63.1507	0.691206	177	0.53624	0.161145	1.7
Current study (RNA-seq only)	0.8231	50961380	59.0223	0.737512	154	0.591627	0.12989	2.4
Current study (RNA-seq only)	0.8261	48893475	52.0728	0.53526	192	0.678424	0.109095	1.7
Current study (RNA-seq only)	0.862	94467397	55.6095	0.377098	169	0.65964	0.11077	1.8
Current study (RNA-seq only)	0.7759	49204737	62.5474	0.494353	186	0.536961	0.145114	3.2
Current study (RNA-seq only)	0.8317	61520885	57.7446	0.620668	206	0.549005	0.131988	2.6
Current study (RNA-seq only)	0.8241	50033379	59.7221	0.740394	175	0.596752	0.126833	2
Current study (RNA-seq only)	0.7423	53415800	64.5751	0.625143	191	0.494143	0.159401	1.2
Current study (RNA-seq only)	0.764	44372127	62.1713	0.596811	169	0.560881	0.165603	2.5
Current study (RNA-seq only)	0.8644	55779506	54.8509	0.576255	189	0.64404	0.131156	3.3
Current study (RNA-seq only)	0.7576	53691017	62.9849	0.716602	194	0.521148	0.162708	2.4
Current study (RNA-seq only)	0.7757	58801907	61.8137	0.51736	179	0.562033	0.165001	2.4
Current study (RNA-seq only)	0.7987	42489856	60.9529	0.689285	160	0.628825	0.151368	1.4
Current study (RNA-seq only)	0.8147	61896836	58.5702	0.429451	202	0.627461	0.148794	3.9
Current study (RNA-seq only)	0.8217	43709328	60.4156	0.614063	182	0.571699	0.128814	3.6
Current study (RNA-seq only)	0.7738	39835904	62.8472	0.595489	183	0.549343	0.177842	4
Current study (RNA-seq only)	0.7979	45154975	60.7075	0.445676	186	0.567997	0.140418	3.4
Current study (RNA-seq only)	0.8046	50704963	56.0949	0.816602	162	0.638064	0.122868	2.3
Current study (RNA-seq only)	0.8366	47585327	58.2406	0.627334	175	0.583415	0.120001	1.3
Current study (RNA-seq only)	0.8005	44821599	61.6792	0.632526	169	0.561193	0.137136	3.3
Current study (RNA-seq only)	0.7841	53309968	61.8961	0.565641	181	0.519535	0.150704	3.5
Current study (RNA-seq only)	0.7422	45528383	65.0692	0.727679	166	0.506594	0.163735	3
Current study (RNA-seq only)	0.7852	43852905	62.1446	0.64854	156	0.572475	0.160196	3.7
Current study (RNA-seq only)	0.8028	58530127	62.1307	0.836757	164	0.550957	0.144253	3.5
Current study (RNA-seq only)	0.6449	51379138	68.0651	0.86491	169	0.470243	0.230017	1.8
Current study (RNA-seq only)	0.5745	28270596	68.8609	0.825808	140	0.444273	0.279904	1
Current study (RNA-seq only)	0.7774	43973681	63.6637	0.811172	152	0.552074	0.15794	2.4
Current study (RNA-seq only)	0.7141	55090554	66.144	0.705857	179	0.519551	0.203996	1.9
Current study (RNA-seq only)	0.7744	56762074	64.3178	0.714343	171	0.544344	0.155885	3.2
Current study (RNA-seq only)	0.6576	39805739	67.8686	0.881337	146	0.451874	0.22305	1
Current study (RNA-seq only)	0.7663	46592416	63.5355	0.879932	166	0.536437	0.171829	1.1
Current study (RNA-seq only)	0.764	46105138	64.0525	0.787993	163	0.540026	0.154606	2.5
Current study (RNA-seq only)	0.7526	48998992	65.0396	0.841755	157	0.566146	0.152867	2.2
Current study (RNA-seq only)	0.8069	43385449	60.9712	0.527091	186	0.558157	0.123155	2.9
Current study (RNA-seq only)	0.6735	42457860	66.3307	0.809751	165	0.504679	0.219125	1.2
Current study (RNA-seq only)	0.6257	34976840	68.153	0.929691	151	0.498306	0.239018	1.3
Current study (RNA-seq only)	0.7484	57972157	65.0012	0.784908	166	0.519609	0.173231	2.2
Current study (RNA-seq only)	0.5415	39523437	72.5082	0.911985	159	0.454276	0.280632	1.2
Current study (RNA-seq only)	0.7634	41086634	60.4914	0.619207	156	0.562934	0.184287	1.3
Current study (RNA-seq only)	0.8102	63475469	61.2708	0.800198	169	0.589177	0.148775	2.3
Current study (RNA-seq only)	0.8148	41960855	59.3412	0.439033	190	0.568801	0.120018	2.4
Current study (RNA-seq only)	0.7705	33533685	62.2957	0.364015	179	0.562727	0.172383	1.9
Current study (RNA-seq only)	0.8274	39036163	59.7187	0.672989	174	0.5929	0.121283	4.9
Current study (RNA-seq only)	0.84	106324088	58.3499	0.713565	176	0.57462	0.135109	4.5
Current study (RNA-seq only)	0.8713	42011689	54.4076	0.448398	187	0.649799	0.118513	2.8
Current study (RNA-seq only)	0.8323	51499996	58.4999	0.567806	171	0.615902	0.134091	4.5
Current study (RNA-seq only)	0.7327	43539043	63.7815	0.703205	166	0.470833	0.169167	1.3
Current study (RNA-seq only)	0.7316	30941212	63.9841	0.431103	179	0.511009	0.177344	1.1
Current study (RNA-seq only)	0.844	47586609	55.4634	0.48842	179	0.660807	0.131428	2.8
Current study (RNA-seq only)	0.8435	62268251	58.0425	0.708497	174	0.605283	0.114324	3.2
Current study (RNA-seq only)	0.806	48303751	59.477	0.453556	184	0.525711	0.124928	2.6
Current study (RNA-seq only)	0.8422	55696677	58.5707	0.658327	176	0.574324	0.126978	4
Dong et al 2022	0.8213	174830057	51.2304	0.50068	174	0.579072	0.11551	5
Dong et al 2022	0.83	178858184	50.7867	0.590573	212	0.575115	0.122888	6.5
Dong et al 2022	0.8168	152524096	50.8379	0.504524	165	0.593186	0.10356	4.8
Dong et al 2022	0.6248	125156261	56.5559	0.622236	174	0.543149	0.204999	4.6
Dong et al 2022	0.8012	121332867	53.6014	0.57194	188	0.56669	0.134947	4.3
Dong et al 2022	0.8229	111700507	51.8407	0.524994	219	0.537213	0.133374	5.3
Dong et al 2022	0.7655	88334973	53.2122	0.444889	158	0.57811	0.128972	3.5
Dong et al 2022	0.794	110314892	52.7242	0.476962	165	0.619559	0.133439	3.6
Dong et al 2022	0.8773	119493319	48.1086	0.431402	188	0.629403	0.089945	4
Dong et al 2022	0.8568	85695691	48.356	0.247466	169	0.644523	0.107035	5
Dong et al 2022	0.7883	92319813	53.5302	0.418045	172	0.590501	0.113266	4.4
Dong et al 2022	0.839	149950362	49.1524	0.456155	171	0.622597	0.104853	4.9
Dong et al 2022	0.8496	114885685	50.2134	0.375682	182	0.603172	0.110436	5.3
Dong et al 2022	0.8339	107028038	50.4714	0.368845	178	0.600934	0.130208	5.3
Dong et al 2022	0.8686	113464218	48.4826	0.359039	174	0.6254	0.097884	6.4
Dong et al 2022	0.8279	115280738	51.5597	0.440223	191	0.587923	0.143173	5.8
Dong et al 2022	0.8564	100670995	47.7692	0.52714	187	0.620694	0.101107	3.1
Dong et al 2022	0.8228	81400986	51.3028	0.339252	151	0.642226	0.126264	3.8
Dong et al 2022	0.8175	537667393	52.2516	0.835813	207	0.524908	0.121271	5.3
Dong et al 2022	0.8158	300345651	51.3543	0.748126	204	0.536559	0.129591	6
Dong et al 2022	0.796	84082002	51.9838	0.347659	152	0.563874	0.107486	6.6
Dong et al 2022	0.8474	120566659	48.7525	0.468106	189	0.570547	0.107301	5.6
Dong et al 2022	0.8453	126363635	51.3078	0.35934	177	0.604983	0.099653	5.1
Dong et al 2022	0.8135	86822995	51.7742	0.424435	188	0.580622	0.134764	4
Dong et al 2022	0.7985	138253810	47.0816	0.583024	167	0.589479	0.11028	4
Dong et al 2022	0.8659	261713646	47.9987	0.601624	190	0.622053	0.110631	5.1
Dong et al 2022	0.8034	120459343	52.396	0.503472	166	0.568142	0.117271	3.8
Dong et al 2022	0.8153	177202738	50.0878	0.451013	135	0.597609	0.116223	4.4
Dong et al 2022	0.8437	141201941	50.8612	0.422026	173	0.59649	0.100263	5
Dong et al 2022	0.8341	114577536	50.1308	0.402794	177	0.597096	0.115475	4.8
Dong et al 2022	0.7681	381546511	53.1211	0.64043	170	0.556961	0.121614	3.3
Dong et al 2022	0.8376	130260521	49.473	0.428905	177	0.62135	0.106638	4.4
Dong et al 2022	0.823	196608003	49.2572	0.608823	173	0.551566	0.109089	5.4
Dong et al 2022	0.8482	129901906	49.4976	0.404012	171	0.578247	0.114317	5.2
Dong et al 2022	0.8201	111831956	52.5468	0.409458	186	0.558668	0.12583	6.2
Dong et al 2022	0.753	249589383	55.4145	0.741901	182	0.516711	0.178143	6
Dong et al 2022	0.8153	122660093	50.9875	0.640739	199	0.573925	0.125021	3.5
Dong et al 2022	0.7665	89243678	52.9995	0.432051	153	0.622621	0.150147	3.2
Dong et al 2022	0.8137	153408973	51.9623	0.639481	208	0.541875	0.12213	5.2
Dong et al 2022	0.8235	136654715	49.8283	0.45594	181	0.580689	0.12312	5.9
Dong et al 2022	0.8562	87607065	49.911	0.800523	220	0.585961	0.100711	NA
Dong et al 2022	0.8448	85935420	49.9239	0.684028	232	0.587993	0.121134	NA
Dong et al 2022	0.7761	119765617	54.083	0.545483	177	0.546946	0.132057	3.6
Dong et al 2022	0.7805	93737998	52.7534	0.496109	161	0.54088	0.139472	3.4
Dong et al 2022	0.8187	144053596	51.4082	0.51904	176	0.582069	0.116576	4
Dong et al 2022	0.8165	104683677	51.8678	0.534094	204	0.532196	0.126836	5
Dong et al 2022	0.7795	107271638	53.2147	0.445543	171	0.576472	0.133148	3.6
Dong et al 2022	0.7808	141362729	53.2801	0.620204	162	0.56746	0.140773	3.5
Dong et al 2022	0.806	504742583	51.2157	0.739846	185	0.5366	0.110312	3.9
Dong et al 2022	0.8719	180356446	45.2246	0.733817	252	0.635913	0.107331	4.6
Dong et al 2022	0.8368	57539108	51.7069	0.680505	200	0.618837	0.092649	NA
Dong et al 2022	0.8477	79924401	50.4225	0.588965	192	0.646316	0.104724	NA
Dong et al 2022	0.8794	145671920	47.7862	0.30127	161	0.663931	0.095461	3.1
Dong et al 2022	0.8505	157486308	49.8701	0.328396	164	0.669164	0.122782	3.1
Dong et al 2022	0.8477	130133224	48.7688	0.625964	169	0.609004	0.120863	4.9
Dong et al 2022	0.7953	521884653	53.2128	0.733009	191	0.565563	0.143857	4.9
Dong et al 2022	0.8201	238543811	47.8107	0.767249	172	0.588475	0.111753	3.1
Dong et al 2022	0.8192	176818590	51.0052	0.499318	148	0.640566	0.129269	3.3
Dong et al 2022	0.8651	167344062	48.8551	0.430205	165	0.595042	0.09974	3.7
Dong et al 2022	0.8512	116206457	47.1035	0.372997	160	0.626682	0.118394	4.5
Dong et al 2022	0.7783	120051655	46.303	0.657683	153	0.576806	0.126549	4
Dong et al 2022	0.8691	132435127	47.6834	0.361527	166	0.643873	0.10506	4.9
Dong et al 2022	0.8461	157140071	51.4699	0.729095	236	0.556986	0.135577	NA
Dong et al 2022	0.8324	215404151	52.0253	0.834817	194	0.570841	0.113125	5
Dong et al 2022	0.8159	166872827	52.7777	0.552594	217	0.552162	0.134267	4.8
Dong et al 2022	0.822	133508395	50.6348	0.386738	160	0.612918	0.108844	4.3
Dong et al 2022	0.8016	142009648	51.6987	0.442343	150	0.59862	0.121655	4.5
Dong et al 2022	0.7793	76605274	51.3061	0.512994	162	0.57312	0.109339	3.4
Dong et al 2022	0.7824	105109149	51.5194	0.538921	156	0.576564	0.127974	4.8
Dong et al 2022	0.8837	122990245	47.6408	0.428152	195	0.646882	0.078939	3.9
Dong et al 2022	0.8414	211644168	45.8828	0.820643	236	0.568006	0.096483	NA
Dong et al 2022	0.8238	133365423	50.4709	0.38227	165	0.579533	0.108131	5.3
Dong et al 2022	0.8673	130949330	50.5269	0.508396	201	0.585741	0.104567	5.2
Dong et al 2022	0.8243	123952330	50.9413	0.424772	178	0.608497	0.133444	4.9
Dong et al 2022	0.7609	144204203	52.2077	0.922554	167	0.514973	0.124489	2.6
Dong et al 2022	0.6854	266158852	55.095	0.835936	168	0.450523	0.155512	3
Dong et al 2022	0.7645	134149567	54.5848	0.566942	142	0.604561	0.158648	2.7
Dong et al 2022	0.8615	121620652	49.1762	0.510847	219	0.583973	0.110617	5.7
Dong et al 2022	0.8449	130474301	48.9972	0.434028	174	0.601883	0.119895	5.7
Dong et al 2022	0.8355	155453497	50.8834	0.466367	170	0.595979	0.104487	4.5
Dong et al 2022	0.8172	114472691	50.2054	0.45448	176	0.583577	0.112514	4.9
Dong et al 2022	0.8615	129851209	49.5651	0.380029	176	0.616532	0.08964	3.7
Dong et al 2022	0.8639	201817512	48.3207	0.454084	176	0.59328	0.106536	3.7
Dong et al 2022	0.8137	132444002	52.1401	0.904662	189	0.56997	0.12094	NA
Dong et al 2022	0.8391	88321324	52.1166	0.637971	261	0.512595	0.123028	NA
Dong et al 2022	0.8237	245036398	53.1783	0.66142	164	0.582945	0.119713	3.5
Dong et al 2022	0.8343	132484264	50.5995	0.561871	186	0.592729	0.115212	4.4
Dong et al 2022	0.8221	112946629	51.4027	0.398574	156	0.614381	0.103693	4
Dong et al 2022	0.8378	105889598	47.6819	0.81464	215	0.602841	0.104513	NA
Dong et al 2022	0.8896	88594797	45.1711	0.304935	188	0.654524	0.091863	3.9
Dong et al 2022	0.8342	220879794	51.1358	0.707703	177	0.597196	0.096166	3.7
Dong et al 2022	0.8743	164414199	47.2774	0.360871	173	0.621587	0.092793	4.2
Dong et al 2022	0.8801	205789049	48.5363	0.396855	176	0.610448	0.091204	4.6
Dong et al 2022	0.8538	212718057	46.4772	0.595112	164	0.636291	0.112329	3.5
Dong et al 2022	0.8631	156550251	48.9887	0.473327	170	0.599268	0.097111	3
Dong et al 2022	0.787	182964178	45.904	0.735502	152	0.638792	0.132975	2.9
Dong et al 2022	0.8586	156296151	49.3147	0.394872	175	0.617791	0.108684	4.7
Dong et al 2022	0.832	132484179	49.444	0.459283	169	0.617509	0.132883	5.1
Hoffman et al 2019	0.956404	186967458	45.509	0.179787	227	0.493091	0.067266	5.2
Hoffman et al 2019	0.962152	274724573	46.5491	0.257143	230	0.450678	0.062803	5.9
Hoffman et al 2019	0.964771	232515927	46.1121	0.269175	223	0.467813	0.065782	5.7
Hoffman et al 2019	0.966921	277897943	45.5298	0.216724	222	0.471956	0.06316	5.9
Hoffman et al 2019	0.961979	262002410	47.7645	0.250094	222	0.420193	0.065915	5.8
Hoffman et al 2019	0.959119	190518470	47.6519	0.270869	205	0.470831	0.073545	4.9
Hoffman et al 2019	0.971306	206678032	45.6953	0.257013	223	0.476693	0.051037	5.4
Hoffman et al 2019	0.964801	199909746	47.492	0.281027	235	0.410102	0.066859	5.7
Hoffman et al 2019	0.972618	218256438	44.9675	0.238786	234	0.468446	0.059406	5.6
Hoffman et al 2019	0.961985	185174723	47.0178	0.248137	235	0.439237	0.063993	5.9
Hoffman et al 2019	0.960768	312428322	48.3111	0.270327	222	0.392229	0.066029	6.5
Hoffman et al 2019	0.960938	228539221	46.0394	0.197868	216	0.465892	0.060166	6
Hoffman et al 2019	0.968499	221019955	47.6516	0.255897	236	0.441828	0.069154	5.9
Hoffman et al 2019	0.959495	197272359	48.2014	0.23743	229	0.425936	0.066454	5.5
Hoffman et al 2019	0.967844	211153897	45.9997	0.235114	291	0.387972	0.054067	6.1
Hoffman et al 2019	0.972038	211559040	45.3388	0.247406	234	0.455152	0.059734	5.8
Hoffman et al 2019	0.968913	249510350	46.5882	0.23286	271	0.409545	0.056736	6.9
Hoffman et al 2019	0.958729	230152845	46.2088	0.255736	209	0.500201	0.068082	4.4
Hoffman et al 2019	0.95013	215528842	46.3448	0.203737	224	0.436641	0.058585	6.3
Hoffman et al 2019	0.959643	256382899	47.3597	0.229763	214	0.447654	0.070704	5.7
Hoffman et al 2019	0.976212	247715499	49.3165	0.277558	295	0.403089	0.073677	6.6
Hoffman et al 2019	0.949216	214176157	47.0186	0.188291	223	0.443565	0.076123	6
Hoffman et al 2019	0.961192	187340011	46.3624	0.199447	216	0.452773	0.062635	6
Hoffman et al 2019	0.968571	276748017	47.1116	0.300533	235	0.447875	0.06162	5.8
Hoffman et al 2019	0.968171	219472840	46.4831	0.224201	223	0.444961	0.064093	6.2
Hoffman et al 2019	0.974731	208938153	48.0668	0.382801	215	0.409536	0.112257	5.7
Hoffman et al 2019	0.970395	269858830	46.8239	0.238096	187	0.497582	0.075307	4.4
Hoffman et al 2019	0.967616	202531216	46.9627	0.234143	236	0.429527	0.062856	5.7
Hoffman et al 2019	0.970708	201260779	46.9036	0.252174	238	0.426453	0.06367	5.5
Hoffman et al 2019	0.966087	206524654	48.883	0.234831	234	0.411323	0.063291	5.5
Hoffman et al 2019	0.970361	205760370	46.5506	0.297164	276	0.34737	0.048126	6.5
Hoffman et al 2019	0.962961	219663641	47.8123	0.250821	230	0.404434	0.064177	6
Hoffman et al 2019	0.965094	228101530	46.8608	0.283684	257	0.35944	0.054789	6.4
Hoffman et al 2019	0.975198	234621578	48.7334	0.407987	229	0.379123	0.102936	5.8
Hoffman et al 2019	0.97914	253271611	48.1999	0.273863	300	0.401101	0.065004	7
Hoffman et al 2019	0.973383	194647924	45.6008	0.225391	217	0.430757	0.057432	6
Hoffman et al 2019	0.967582	211327829	47.5598	0.254446	263	0.440984	0.071204	5.8
Hoffman et al 2019	0.958583	244264394	45.876	0.212391	231	0.44781	0.061236	5.8
Hoffman et al 2019	0.970883	234599650	44.5373	0.263628	262	0.431504	0.051339	6.2
Hoffman et al 2019	0.957003	219235624	46.6564	0.20134	199	0.489571	0.071687	4.5
Hoffman et al 2019	0.960799	239712802	46.3033	0.276117	220	0.415335	0.061385	5.6
Hoffman et al 2019	0.973001	246373996	43.5458	0.240869	227	0.524836	0.065145	5.1
Hoffman et al 2019	0.955076	238850767	44.9083	0.211165	254	0.416618	0.058254	7.1
Hoffman et al 2019	0.967514	281914072	45.0339	0.233535	253	0.409919	0.049622	6.6
Hoffman et al 2019	0.976215	225283297	44.5868	0.229794	268	0.435296	0.053874	6.6
Hoffman et al 2019	0.968609	219743755	44.8601	0.267557	275	0.400037	0.052216	6.4
Hoffman et al 2019	0.969889	244885348	45.054	0.304482	256	0.440228	0.052808	6.1
Hoffman et al 2019	0.969728	240572319	46.1694	0.304362	267	0.406534	0.053403	6.7
Hoffman et al 2019	0.971246	277704761	43.8156	0.177485	219	0.487693	0.052062	6
Hoffman et al 2019	0.968698	234102071	43.3575	0.216885	267	0.481688	0.053239	6.4
Hoffman et al 2019	0.972068	224546942	44.0381	0.231443	263	0.406578	0.049663	7
Hoffman et al 2019	0.972873	233923870	44.4613	0.217506	230	0.437957	0.05572	6.4
Hoffman et al 2019	0.970285	278576122	44.9095	0.29177	273	0.442179	0.055542	6.6
Hoffman et al 2019	0.966045	269453303	46.513	0.228324	241	0.428236	0.062312	6.1
Hoffman et al 2019	0.974979	270743748	44.1873	0.218535	273	0.421309	0.053767	6.8
Hoffman et al 2019	0.973877	215089460	44.9637	0.222911	235	0.413925	0.053631	6.8
Hoffman et al 2019	0.962982	222694656	44.0094	0.208475	236	0.487395	0.061249	5.5
Hoffman et al 2019	0.967842	198327121	47.054	0.299762	271	0.385576	0.053227	6.5
Hoffman et al 2019	0.966619	244620503	47.1756	0.213273	219	0.454697	0.067151	5.6
Hoffman et al 2019	0.967718	263731346	45.3711	0.276604	269	0.451245	0.06712	6.1
Hoffman et al 2019	0.969246	170201913	44.9671	0.207091	235	0.414692	0.046842	6
Hoffman et al 2019	0.978945	225637300	47.6468	0.254429	288	0.422547	0.062794	6.3
Hoffman et al 2019	0.969895	211945061	45.8925	0.218622	238	0.438987	0.058531	6
Hoffman et al 2019	0.973549	280224455	45.7148	0.213949	244	0.450114	0.068384	6.4
Hoffman et al 2019	0.968468	240094828	45.4805	0.267851	277	0.464834	0.058862	6.3
Hoffman et al 2019	0.944366	233187342	45.3678	0.20068	202	0.506596	0.066091	4.3
Hoffman et al 2019	0.971039	233964878	45.5351	0.223278	252	0.406325	0.055348	5.9
Hoffman et al 2019	0.9644	228332692	43.2145	0.243164	243	0.477571	0.057216	5.8
Hoffman et al 2019	0.974226	252551934	47.6146	0.251909	257	0.463355	0.073743	5.9
Hoffman et al 2019	0.964107	204370791	47.6327	0.214881	226	0.406982	0.057503	5.5
Hoffman et al 2019	0.971788	261091091	43.4284	0.315206	203	0.514976	0.064474	5.2
Hoffman et al 2019	0.967074	255564898	45.1299	0.251147	274	0.450172	0.058249	5.8
Hoffman et al 2019	0.966399	204477076	45.4854	0.196526	230	0.461646	0.067523	6.1
Hoffman et al 2019	0.963166	247679009	48.2061	0.239255	205	0.456914	0.071359	4.6
Hoffman et al 2019	0.964911	187610939	44.0121	0.165622	224	0.473927	0.059324	5.8
Hoffman et al 2019	0.977181	246984009	46.788	0.236039	278	0.461001	0.065143	5.9
Hoffman et al 2019	0.961154	185607080	46.5151	0.240202	218	0.448904	0.071095	4.2
Hoffman et al 2019	0.958348	253409563	45.4618	0.184596	211	0.481689	0.06969	5.3
Hoffman et al 2019	0.966316	189542600	48.3989	0.215339	216	0.432145	0.065267	5.5
Hoffman et al 2019	0.970053	172961787	46.1942	0.225107	239	0.402325	0.056751	6.4
Hoffman et al 2019	0.970367	223886550	45.2969	0.212883	262	0.423552	0.054241	6.6
Hoffman et al 2019	0.966375	195227928	45.0624	0.202426	226	0.464407	0.053765	5.3
Hoffman et al 2019	0.975759	255425336	46.8612	0.2353	234	0.474363	0.063621	5.7
Hoffman et al 2019	0.964236	243829495	47.7538	0.287727	233	0.459679	0.072374	5
Hoffman et al 2019	0.966216	270330034	46.1037	0.2778	245	0.428013	0.056419	6.1
Hoffman et al 2019	0.964442	214922763	46.7152	0.231919	206	0.44795	0.057383	4.6
Hoffman et al 2019	0.974889	257240622	45.3643	0.232907	240	0.433943	0.052016	6.6
Hoffman et al 2019	0.977942	200350199	45.1237	0.217945	246	0.423121	0.052641	6.8
Hoffman et al 2019	0.961973	231244529	46.3561	0.219655	219	0.486052	0.060763	5.6
Hoffman et al 2019	0.968772	234669784	45.5407	0.217045	222	0.447446	0.056621	6.2
Hoffman et al 2019	0.965258	226187260	45.4766	0.233959	224	0.49723	0.069709	5.2
Hoffman et al 2019	0.960715	222962663	44.1746	0.211847	210	0.493679	0.063589	5.8
Hoffman et al 2019	0.96735	193799761	47.7093	0.230825	248	0.3924	0.055885	6.4
Hoffman et al 2019	0.967502	206332849	45.7284	0.208013	261	0.447332	0.056495	6.4
Hoffman et al 2019	0.959923	215115489	44.7628	0.198199	243	0.503566	0.06395	6
Hoffman et al 2019	0.96494	257632492	45.4627	0.303447	259	0.416329	0.052458	6.6
Hoffman et al 2019	0.967333	187336394	45.5221	0.212235	266	0.443059	0.060262	6.5
Hoffman et al 2019	0.973669	199479075	47.509	0.209175	217	0.53729	0.079803	4.2
Hoffman et al 2019	0.970503	195548470	45.7446	0.19714	233	0.442203	0.05792	6.3
Hoffman et al 2019	0.969358	226202165	46.4324	0.254466	217	0.496268	0.068705	5
Hoffman et al 2019	0.972761	287022500	44.3048	0.208795	220	0.476567	0.054761	6
Hoffman et al 2019	0.976152	217717085	49.8751	0.278697	247	0.445064	0.084155	5.6
Hoffman et al 2019	0.960501	232398482	46.7121	0.242601	239	0.444252	0.06347	4.7
Hoffman et al 2019	0.962713	214705714	45.2672	0.240805	257	0.462031	0.064455	6.5
Hoffman et al 2019	0.975071	254272136	46.4215	0.383128	228	0.411691	0.075695	6
Hoffman et al 2019	0.961786	217219618	48.0963	0.241324	242	0.434417	0.074183	5.6
Hoffman et al 2019	0.970702	206301609	45.304	0.224994	255	0.423448	0.054223	6.8
Hoffman et al 2019	0.967973	193203456	47.4304	0.220424	237	0.436852	0.05836	6.1
Hoffman et al 2019	0.973636	225477284	47.7605	0.278503	236	0.426208	0.060947	5.9
Hoffman et al 2019	0.96125	191705977	45.1523	0.221018	229	0.487275	0.069015	5.7
Hoffman et al 2019	0.962976	259218635	46.1222	0.225683	210	0.48498	0.055524	5.1
Hoffman et al 2019	0.963312	193538887	50.4489	0.287939	219	0.450741	0.099079	5.3
Hoffman et al 2019	0.961406	224240395	45.3074	0.201236	232	0.461506	0.059028	6
Hoffman et al 2019	0.961092	179389989	43.8022	0.203445	250	0.486655	0.060519	5.9
Hoffman et al 2019	0.966304	225894873	43.8654	0.183747	221	0.460858	0.066357	6.1
Hoffman et al 2019	0.958752	268768014	44.7515	0.250254	240	0.443443	0.057063	5.9
Hoffman et al 2019	0.968364	243309700	45.8072	0.266057	285	0.433031	0.056364	6.4
Hoffman et al 2019	0.974463	236086104	43.7762	0.31715	219	0.466162	0.052154	5.3
Hoffman et al 2019	0.96864	275727542	44.7957	0.223651	249	0.443946	0.057855	5.9
Hoffman et al 2019	0.976491	216431662	44.3907	0.335804	241	0.389164	0.057528	6.7
Hoffman et al 2019	0.970177	244509228	45.0035	0.195147	216	0.486908	0.065571	5.9
Hoffman et al 2019	0.962911	235759621	46.8754	0.201577	214	0.474433	0.059254	5.4
Hoffman et al 2019	0.959264	218878727	45.4453	0.227334	232	0.493674	0.066675	5.3
Hoffman et al 2019	0.967176	241298083	48.8855	0.304666	255	0.408781	0.082104	5.9
Hoffman et al 2019	0.972865	182895599	45.5359	0.212518	301	0.459451	0.058791	6.3
Hoffman et al 2019	0.961579	272672340	49.9231	0.274501	215	0.418502	0.071912	5.1
Hoffman et al 2019	0.957919	227690051	49.3918	0.309232	203	0.436448	0.076564	4.3
Hoffman et al 2019	0.9758	229638227	47.5753	0.244285	256	0.461839	0.066114	5.1
Hoffman et al 2019	0.959067	248055720	47.7985	0.309604	213	0.451653	0.068383	4.6
Hoffman et al 2019	0.963942	222516969	45.4118	0.218886	234	0.512974	0.066556	4.9
Hoffman et al 2019	0.965698	202940235	44.6482	0.188192	212	0.477257	0.059715	5
Hoffman et al 2019	0.966784	204752353	45.4797	0.206935	235	0.4629	0.066284	5.8
Hoffman et al 2019	0.960876	259435655	45.1977	0.189443	197	0.484097	0.060907	5.1
Hoffman et al 2019	0.965388	227794863	47.8375	0.285007	230	0.452547	0.075058	5.1
Hoffman et al 2019	0.964908	189971873	47.4445	0.228744	208	0.429068	0.068732	4.7
Hoffman et al 2019	0.958925	217125008	47.9357	0.30657	216	0.440801	0.070686	4.5
Hoffman et al 2019	0.949727	298734935	48.3272	0.264128	224	0.41627	0.058067	5.6
Hoffman et al 2019	0.961416	179689778	45.2268	0.17947	215	0.515913	0.06138	4.3
Hoffman et al 2019	0.972094	201646993	44.7045	0.194242	207	0.477294	0.066856	6.1
Hoffman et al 2019	0.963423	281654935	47.8681	0.33311	229	0.423739	0.069721	5.2
Hoffman et al 2019	0.959893	214032956	44.4548	0.194435	242	0.507518	0.062932	5.5
Hoffman et al 2019	0.96312	229748674	46.4317	0.281273	274	0.413779	0.056067	6.7
Hoffman et al 2019	0.969185	236599402	49.3367	0.374934	252	0.341595	0.063709	5.3
Hoffman et al 2019	0.975177	270099513	45.3398	0.270645	237	0.401824	0.050196	6.5
Hoffman et al 2019	0.969584	241547075	45.7553	0.313791	249	0.422101	0.053588	6.2
Hoffman et al 2019	0.962595	228282454	49.3664	0.250764	201	0.499821	0.089834	4.5
Hoffman et al 2019	0.974046	261867292	45.3022	0.349411	208	0.464187	0.07116	5.2
Hoffman et al 2019	0.973239	232055949	50.2533	0.42958	205	0.384097	0.120405	4.6
Hoffman et al 2019	0.958938	213196800	46.3254	0.223847	235	0.496617	0.069575	5
Hoffman et al 2019	0.962407	235577242	49.9829	0.271741	215	0.402211	0.079951	5.4
Hoffman et al 2019	0.958063	193990874	47.3774	0.247959	228	0.454623	0.075108	5.4
Hoffman et al 2019	0.97159	197027751	45.1954	0.206765	259	0.440374	0.056345	6.1
Hoffman et al 2019	0.965416	206099298	46.2968	0.255107	221	0.475287	0.066864	4.9
Hoffman et al 2019	0.958744	218123674	47.5177	0.245596	200	0.520745	0.083728	4.6
Hoffman et al 2019	0.964459	228221970	44.7649	0.212537	211	0.469191	0.058228	5.6
Hoffman et al 2019	0.960162	221473989	47.5923	0.240033	227	0.486886	0.079302	5
Hoffman et al 2019	0.949484	197450844	49.4267	0.215666	196	0.463806	0.073117	4.9
Hoffman et al 2019	0.972233	208085942	48.4912	0.262788	229	0.46941	0.073872	5
Hoffman et al 2019	0.957342	203015413	47.9195	0.236635	212	0.435092	0.06413	4.8
Hoffman et al 2019	0.974512	238555230	46.6952	0.380036	211	0.42423	0.080718	5.5
Hoffman et al 2019	0.956304	195345893	44.7431	0.224356	226	0.450703	0.060568	5.9
Hoffman et al 2019	0.968718	244513685	45.4641	0.266595	263	0.415731	0.052995	6.8
Hoffman et al 2019	0.957356	191399824	49.3561	0.2761	203	0.462287	0.076468	4.3
Hoffman et al 2019	0.966205	241158430	45.977	0.302033	226	0.470152	0.065362	5.5
Hoffman et al 2019	0.962265	216788116	48.45	0.269115	222	0.453748	0.084804	5.2
Hoffman et al 2019	0.961373	194419530	46.4652	0.236317	210	0.49743	0.066546	4.6
Hoffman et al 2019	0.97486	232213774	48.4561	0.377547	214	0.463348	0.112627	5.3
Hoffman et al 2019	0.964302	201483809	48.5026	0.283566	210	0.502694	0.087278	4.2
Hoffman et al 2019	0.974729	217950640	43.8779	0.197193	216	0.470927	0.056151	5.6
Hoffman et al 2019	0.965181	248532568	44.1564	0.254123	262	0.481058	0.058272	6.5
Hoffman et al 2019	0.957666	218179327	46.6019	0.228067	222	0.513736	0.070784	4.9
Hoffman et al 2019	0.974575	211016485	47.7928	0.282869	220	0.391049	0.064086	5.5
Hoffman et al 2019	0.967491	268423699	46.0935	0.304136	241	0.465889	0.063188	5.1
Hoffman et al 2019	0.973719	191042285	43.4915	0.190231	224	0.473677	0.057528	6.1
Hoffman et al 2019	0.956218	174653676	46.4936	0.191278	205	0.511087	0.074045	4.2
Hoffman et al 2019	0.958468	204146478	44.6843	0.211494	202	0.508638	0.068654	4.7
Hoffman et al 2019	0.975548	224735398	48.2628	0.258081	280	0.414257	0.064603	5.7
Hoffman et al 2019	0.972063	223921626	44.1713	0.225521	223	0.525659	0.067367	4.7
Hoffman et al 2019	0.961907	186636556	45.8028	0.234826	221	0.462644	0.071413	5.3
Hoffman et al 2019	0.97699	214507336	46.1048	0.219467	276	0.46968	0.063055	6
Hoffman et al 2019	0.973081	253222607	47.0286	0.273175	248	0.419526	0.064968	4.9
Hoffman et al 2019	0.966998	253043957	45.609	0.229464	232	0.437484	0.055373	6.2
Hoffman et al 2019	0.965379	209773048	44.9509	0.243777	234	0.475253	0.057982	5.1
Hoffman et al 2019	0.971264	263825089	43.7993	0.202928	200	0.510988	0.066188	5.2
Hoffman et al 2019	0.955576	186623146	46.5008	0.202262	245	0.42962	0.057648	5.9
Hoffman et al 2019	0.968908	270228398	49.0858	0.250193	196	0.432561	0.065867	5.2
Hoffman et al 2019	0.979693	231464640	46.1285	0.22885	275	0.457488	0.057293	5.8
Hoffman et al 2019	0.973796	190389376	45.2027	0.229669	212	0.442306	0.056999	5.9
Hoffman et al 2019	0.960672	208434745	46.3574	0.199503	210	0.496805	0.068847	5
Hoffman et al 2019	0.963151	189415294	51.4947	0.294655	217	0.448345	0.107328	4.9
Hoffman et al 2019	0.975813	223770277	43.6547	0.222281	269	0.446531	0.054092	5.7
Hoffman et al 2019	0.963967	207603613	44.301	0.20045	266	0.441469	0.058577	6.7
Hoffman et al 2019	0.963502	180165760	49.6563	0.247263	250	0.35819	0.075263	5.1
Hoffman et al 2019	0.971407	227389699	46.1572	0.313425	270	0.398638	0.055191	6.2
Hoffman et al 2019	0.969403	283108140	47.0569	0.252925	225	0.434862	0.065815	6
Hoffman et al 2019	0.976289	235311874	43.1884	0.207161	247	0.536248	0.064152	5.4
Hoffman et al 2019	0.968646	243045734	46.4788	0.239419	223	0.411075	0.05888	5.5
Hoffman et al 2019	0.972565	243554977	46.8444	0.326033	251	0.407316	0.07733	6.3
Hoffman et al 2019	0.968955	192197456	46.2235	0.231143	229	0.410259	0.051977	6
Hoffman et al 2019	0.960129	198205916	49.2826	0.275699	214	0.417677	0.075151	4.5
Hoffman et al 2019	0.974648	158221650	45.276	0.212033	230	0.417727	0.054288	5.8
Hoffman et al 2019	0.962144	225457341	46.4843	0.255889	213	0.488277	0.066956	4.8
Hoffman et al 2019	0.978743	271914683	43.8049	0.35357	250	0.433751	0.062726	7.1
Hoffman et al 2019	0.962128	222988038	48.1639	0.232831	241	0.404278	0.062294	6.1
Hoffman et al 2019	0.963556	233444091	44.8644	0.192911	238	0.440299	0.056373	5.8
Hoffman et al 2019	0.973519	245798141	45.4259	0.289898	250	0.410721	0.050803	6.1
Hoffman et al 2019	0.962153	187134104	46.204	0.235981	203	0.494333	0.068282	4.7
Hoffman et al 2019	0.973493	224946935	43.7871	0.187082	206	0.524297	0.067134	5.5
Hoffman et al 2019	0.965735	194209536	47.0909	0.244761	236	0.424644	0.051588	5.7
Hoffman et al 2019	0.967894	253816244	47.6938	0.265644	261	0.437835	0.070259	5
Hoffman et al 2019	0.970444	259073417	45.4741	0.292086	236	0.450102	0.05645	5.6
Hoffman et al 2019	0.962012	241714665	46.4872	0.278044	220	0.470492	0.068972	5.1
Hoffman et al 2019	0.969181	170251219	45.3641	0.218015	268	0.410296	0.064988	6.5
Hoffman et al 2019	0.963934	171424385	45.4824	0.234215	215	0.47055	0.063809	5.2
Hoffman et al 2019	0.972828	203986054	46.3089	0.243029	263	0.436804	0.065499	5.8
Hoffman et al 2019	0.956629	229425814	44.3512	0.214641	240	0.455067	0.062556	6
Hoffman et al 2019	0.967058	181838080	48.1712	0.265437	247	0.38806	0.060951	6
Hoffman et al 2019	0.951235	210252752	45.7659	0.222115	204	0.466147	0.062981	5.5
Hoffman et al 2019	0.965785	189397658	44.1225	0.195109	241	0.439617	0.055848	5.9
Hoffman et al 2019	0.980175	207353767	56.5222	0.630488	187	0.224465	0.439997	5.6
Hoffman et al 2019	0.979177	268696408	45.8538	0.26535	309	0.393914	0.056568	6.2
Hoffman et al 2019	0.961443	235195190	45.9799	0.213124	246	0.423382	0.060589	5.4
Hoffman et al 2019	0.963734	192539836	46.6784	0.229048	224	0.444381	0.069241	5.5
Hoffman et al 2019	0.965989	210680432	48.8817	0.319127	222	0.437352	0.077193	4.7
Hoffman et al 2019	0.967993	208557804	48.2717	0.247654	263	0.350629	0.058409	6
Hoffman et al 2019	0.952357	270090639	44.7355	0.181324	212	0.493133	0.067068	5
Hoffman et al 2019	0.963119	254266876	46.7281	0.281485	251	0.435177	0.061958	5.9
Hoffman et al 2019	0.966403	289481370	45.0742	0.202592	251	0.458807	0.059763	6.3
Hoffman et al 2019	0.962015	237930518	48.8747	0.271378	236	0.385436	0.054616	5.9
Hoffman et al 2019	0.972289	223851287	46.1036	0.223657	247	0.419398	0.057986	5.9
Hoffman et al 2019	0.95713	253522869	47.7574	0.245722	247	0.390843	0.06526	5.8
Hoffman et al 2019	0.961146	192745032	45.7699	0.22926	220	0.498265	0.070151	5.2
Hoffman et al 2019	0.970465	216820856	45.8396	0.284764	267	0.443932	0.065815	6.4
Hoffman et al 2019	0.965878	193148649	46.5155	0.258555	244	0.446806	0.063815	5.6
Hoffman et al 2019	0.974516	254049315	43.383	0.324339	225	0.468319	0.057958	5.6
Hoffman et al 2019	0.968105	190617596	45.4125	0.24957	270	0.435064	0.055812	6.2
Hoffman et al 2019	0.967167	264661207	45.1989	0.205505	243	0.453449	0.057378	5.8
Hoffman et al 2019	0.972097	232652765	44.2658	0.188614	198	0.51923	0.068138	4.7
Hoffman et al 2019	0.958275	211580673	47.7893	0.252569	206	0.485209	0.082468	4.6
Hoffman et al 2019	0.964642	210708284	49.2724	0.31675	214	0.412969	0.075694	4.9
Hoffman et al 2019	0.967898	175296533	43.3548	0.276032	217	0.471767	0.059625	5.6
Hoffman et al 2019	0.961835	246033050	45.4524	0.192459	233	0.470595	0.068903	5.4
Hoffman et al 2019	0.969874	238487819	47.7666	0.239452	240	0.399414	0.056963	5.3
Hoffman et al 2019	0.965008	229701632	47.6768	0.247566	248	0.463655	0.077202	5.5
Hoffman et al 2019	0.968966	202439014	44.6352	0.19369	192	0.511364	0.062914	4.9
Hoffman et al 2019	0.958579	189401510	47.2785	0.241907	224	0.480491	0.083744	4.6
Hoffman et al 2019	0.964411	284484454	46.4001	0.238431	235	0.447891	0.059578	5.7
Hoffman et al 2019	0.965384	253572306	44.295	0.245397	240	0.497146	0.063672	5.5
Hoffman et al 2019	0.960552	245772639	47.6125	0.299596	251	0.391997	0.064079	5.8
Hoffman et al 2019	0.973361	216922040	46.7011	0.388558	212	0.439168	0.083528	4.8
Hoffman et al 2019	0.961245	202283821	47.0633	0.242931	224	0.427162	0.063542	4.9
Hoffman et al 2019	0.968999	235349265	45.1718	0.255778	243	0.450679	0.057231	4.9
Hoffman et al 2019	0.966359	178215728	44.8455	0.194543	214	0.485325	0.054785	5.2
Hoffman et al 2019	0.971224	229088160	43.6516	0.342496	216	0.479063	0.065088	5.1
Hoffman et al 2019	0.959448	184793613	48.4709	0.284849	219	0.430566	0.068097	4.2
Hoffman et al 2019	0.963446	238714030	46.1628	0.204331	219	0.451004	0.06051	5.2
Hoffman et al 2019	0.966637	256423355	51.0176	0.307532	219	0.381881	0.084294	4.4
Hoffman et al 2019	0.957164	194355907	46.9251	0.244251	246	0.435524	0.064843	5.7
Hoffman et al 2019	0.971064	198924912	51.0184	0.277161	198	0.403087	0.068099	5.3
Hoffman et al 2019	0.971201	200225891	47.7445	0.278334	227	0.465126	0.087251	5
Hoffman et al 2019	0.954646	217576526	46.902	0.207921	219	0.44939	0.072335	5.5
Hoffman et al 2019	0.963922	250953070	48.8361	0.308252	211	0.475903	0.098653	4.6
Hoffman et al 2019	0.967805	229985116	46.6383	0.273287	239	0.464706	0.067179	4.6
Hoffman et al 2019	0.972409	226057577	46.8435	0.236542	231	0.475908	0.070888	4.9
Hoffman et al 2019	0.972778	297865113	45.3844	0.309144	260	0.434423	0.058652	6.6
Hoffman et al 2019	0.964896	236271139	53.3882	0.37492	202	0.449229	0.121454	4.2
Hoffman et al 2019	0.956187	299865124	46.3488	0.200549	222	0.496482	0.068966	5.3
Hoffman et al 2019	0.971258	171086629	50.4935	0.293042	236	0.435415	0.097896	5.1
Hoffman et al 2019	0.97369	228722035	49.3597	0.295913	225	0.489129	0.090121	4.6
Hoffman et al 2019	0.967075	229428027	47.3239	0.302467	226	0.457927	0.0709	4.3
Hoffman et al 2019	0.964904	174005433	44.2915	0.217066	230	0.490987	0.058977	5.4
Hoffman et al 2019	0.965339	233846169	45.6472	0.240069	228	0.480477	0.065036	5.4
Hoffman et al 2019	0.965788	240871310	46.8284	0.278101	232	0.440306	0.065343	5.1
Hoffman et al 2019	0.975589	237831827	43.2471	0.350348	228	0.459367	0.058265	6.1
Hoffman et al 2019	0.967997	239990973	46.7738	0.282316	238	0.437	0.058981	6.1
Hoffman et al 2019	0.967653	216723166	44.9662	0.247056	249	0.449748	0.057043	6.1
Hoffman et al 2019	0.961935	232777760	44.4352	0.221556	255	0.46182	0.056668	6.1
Hoffman et al 2019	0.966462	226559177	45.2523	0.23549	272	0.445024	0.056866	6.1
Hoffman et al 2019	0.961759	256823851	45.2421	0.197815	239	0.451292	0.058051	6.1
Hoffman et al 2019	0.973319	226160535	45.3477	0.233395	229	0.428709	0.050363	6.1
Hoffman et al 2019	0.949935	246471918	46.8494	0.206497	250	0.445594	0.063092	6.1
Hoffman et al 2019	0.973317	242767816	45.7859	0.239323	275	0.45714	0.060991	6.1
Hoffman et al 2019	0.978532	264449871	47.4453	0.258276	275	0.443608	0.064097	6.1
Hoffman et al 2019	0.961087	179493967	45.2957	0.217674	264	0.450578	0.057291	6.1
Hoffman et al 2019	0.962515	256621203	45.7224	0.259643	262	0.464106	0.061729	6.1
Hoffman et al 2019	0.965739	195635518	44.9084	0.240763	252	0.462387	0.060603	6.1
Hoffman et al 2019	0.968398	183949526	44.6278	0.233662	242	0.44072	0.051338	6.1
Hoffman et al 2019	0.963049	202082089	46.3745	0.213739	265	0.443853	0.059401	6.1
Hoffman et al 2019	0.968961	258131813	44.2705	0.220953	243	0.458741	0.05554	6.1
Hoffman et al 2019	0.968143	168663327	44.3903	0.190435	228	0.450453	0.053509	6.1
Hoffman et al 2019	0.973593	200522529	43.6262	0.196683	221	0.461764	0.055467	6.1
Hoffman et al 2019	0.963371	218988559	45.5243	0.207135	247	0.453427	0.059556	6.1
Hoffman et al 2019	0.968437	183881572	45.9502	0.202022	243	0.453925	0.061847	6.1
Hoffman et al 2019	0.966427	264348876	47.9337	0.246445	225	0.412678	0.057474	6.1
Hoffman et al 2019	0.964728	249636700	44.8358	0.222597	254	0.44412	0.056734	6.1
Hoffman et al 2019	0.92202	113257594	43.1771	0.125873	348	0.446918	0.059378	6.1
Hoffman et al 2019	0.922605	108475373	45.1262	0.145425	397	0.274063	0.042009	7.6
Hoffman et al 2019	0.931514	98340901	45.4647	0.175429	405	0.202588	0.034077	8.5
Hoffman et al 2019	0.933972	89080314	44.2459	0.118847	389	0.283397	0.044151	8.8
Hoffman et al 2019	0.920167	104060080	46.0829	0.157877	453	0.188308	0.033817	7.6
Hoffman et al 2019	0.930523	100570830	45.2907	0.133105	409	0.247607	0.038874	8.9
Hoffman et al 2019	0.929883	101644386	46.2841	0.192461	420	0.1763	0.030628	5.7
Hoffman et al 2019	0.935586	111190010	44.8722	0.138764	397	0.267322	0.039611	8
Hoffman et al 2019	0.925911	113129044	44.6608	0.14602	381	0.296825	0.042501	7.2
Hoffman et al 2019	0.907086	104043877	44.4277	0.105489	381	0.396868	0.057573	6.4
Hoffman et al 2019	0.930742	90501006	46.207	0.144939	421	0.204494	0.036881	9
Hoffman et al 2019	0.930231	108214514	45.1586	0.126024	396	0.285856	0.04245	9.1
Hoffman et al 2019	0.921594	96536447	47.1597	0.168182	443	0.176941	0.032554	8.5
Hoffman et al 2019	0.92619	104377776	46.371	0.161439	408	0.235931	0.035951	7.5
Hoffman et al 2019	0.928262	100736606	45.3794	0.143137	386	0.310554	0.042134	8.2
Hoffman et al 2019	0.937589	102093518	46.1126	0.158732	406	0.223016	0.036037	8.1
Hoffman et al 2019	0.929624	111396761	44.6856	0.138698	391	0.277031	0.042503	7.6
Hoffman et al 2019	0.92004	97079712	44.6489	0.145164	372	0.311739	0.050533	6.6
Hoffman et al 2019	0.926197	106406284	43.9268	0.1141	348	0.397237	0.080046	5.8
Hoffman et al 2019	0.936838	103201617	47.1382	0.194073	437	0.131994	0.029086	8
Hoffman et al 2019	0.923597	105513947	44.512	0.135969	383	0.306667	0.040835	7.4
Hoffman et al 2019	0.931502	113783085	43.3896	0.1005	356	0.478311	0.058766	5.7
Hoffman et al 2019	0.920997	105377160	44.8242	0.119586	426	0.286231	0.04193	6
Hoffman et al 2019	0.92897	99036649	44.5454	0.113638	382	0.325244	0.045804	8
Hoffman et al 2019	0.930006	100238276	46.5516	0.15642	410	0.243467	0.037583	7.2
Hoffman et al 2019	0.926422	105194468	44.6568	0.122425	374	0.378625	0.048738	7.1
Hoffman et al 2019	0.932705	98754591	43.3764	0.113225	354	0.416772	0.051111	6.1
Hoffman et al 2019	0.919314	99251517	44.0132	0.112821	380	0.370655	0.046501	7.7
Hoffman et al 2019	0.928434	96519686	46.2145	0.170973	430	0.193591	0.032541	8
Hoffman et al 2019	0.922099	124189949	44.6711	0.1675	364	0.354763	0.049016	6.2
Hoffman et al 2019	0.925398	113177323	45.2333	0.148708	377	0.306263	0.043241	6.8
Hoffman et al 2019	0.926583	104750483	44.3678	0.137577	375	0.308816	0.043882	7.5
Hoffman et al 2019	0.929811	106412403	42.7654	0.071694	373	0.471518	0.046853	8.8
Hoffman et al 2019	0.923062	109180117	44.8909	0.175896	383	0.250596	0.037888	7.4
Hoffman et al 2019	0.930525	95731489	45.1	0.127682	384	0.307558	0.045252	8.4
Hoffman et al 2019	0.923455	107269585	46.0902	0.176671	390	0.224444	0.035905	6.9
Hoffman et al 2019	0.933587	105072190	45.2365	0.160264	367	0.317	0.040115	6.1
Hoffman et al 2019	0.930101	96330696	47.0458	0.186346	415	0.161245	0.032547	7.4
Hoffman et al 2019	0.914855	117684813	47.5894	0.239844	417	0.254339	0.036953	6.6
Hoffman et al 2019	0.895425	96159893	47.9126	0.199409	452	0.096511	0.02714	8.6
Hoffman et al 2019	0.925443	95964490	47.5741	0.202567	443	0.122197	0.027504	9
Hoffman et al 2019	0.929946	102758321	44.9194	0.133127	382	0.309663	0.041331	8
Hoffman et al 2019	0.925169	110125834	45.0055	0.134176	388	0.290746	0.043575	7.8
Hoffman et al 2019	0.923416	118674831	43.7625	0.132578	365	0.358174	0.046427	6.6
Hoffman et al 2019	0.922913	105630304	46.4157	0.185982	413	0.186331	0.032615	8.8
Hoffman et al 2019	0.923463	116451167	46.4104	0.174362	468	0.13366	0.028426	8.4
Hoffman et al 2019	0.924686	116469407	47.6388	0.229912	437	0.126003	0.02806	7.9
Hoffman et al 2019	0.923828	115914389	43.7677	0.122186	377	0.34262	0.047281	7.9
Hoffman et al 2019	0.926689	99380433	46.4208	0.177091	407	0.195439	0.031823	7.8
Hoffman et al 2019	0.935252	108754257	44.3746	0.108654	345	0.475417	0.059031	6.4
Hoffman et al 2019	0.919961	104017468	45.3324	0.139569	396	0.259229	0.037805	8.4
Hoffman et al 2019	0.930806	138137629	45.3801	0.219408	330	0.432306	0.059141	4.5
Hoffman et al 2019	0.92921	101637627	43.7585	0.122722	367	0.354045	0.046794	6.8
Hoffman et al 2019	0.928977	90092109	44.8551	0.147749	387	0.259708	0.038778	7.4
Hoffman et al 2019	0.930423	107784555	45.7911	0.145612	362	0.374037	0.047908	5.7
Hoffman et al 2019	0.916606	101200404	46.6822	0.158414	428	0.243118	0.040936	7.1
Hoffman et al 2019	0.930471	102377800	45.5133	0.143477	395	0.262314	0.039964	7.7
Hoffman et al 2019	0.927662	109954683	42.9148	0.110762	358	0.381992	0.053626	6.8
Hoffman et al 2019	0.932555	98754664	46.4942	0.166036	398	0.304198	0.043633	7
Hoffman et al 2019	0.927794	103056432	44.1886	0.113165	388	0.350159	0.044735	7.4
Hoffman et al 2019	0.928829	110056185	46.1369	0.152998	379	0.275031	0.042476	6.7
Hoffman et al 2019	0.907247	88739120	45.0098	0.107073	332	0.408031	0.054833	6.1
Hoffman et al 2019	0.892814	102767561	44.13	0.092715	390	0.421297	0.051826	6.3
Hoffman et al 2019	0.919573	103077465	44.2227	0.115679	360	0.371878	0.050094	7.8
Hoffman et al 2019	0.935509	107870414	42.5883	0.093098	357	0.428683	0.052427	7.3
Hoffman et al 2019	0.940348	86412426	42.6508	0.097443	372	0.37931	0.044445	8.1
Hoffman et al 2019	0.930764	102690967	45.5354	0.148169	379	0.283311	0.044004	6.9
Hoffman et al 2019	0.898783	109505060	44.6444	0.126453	418	0.329708	0.049434	6.8
Hoffman et al 2019	0.868511	106880111	45.2093	0.125977	385	0.32809	0.0495	7.4
Hoffman et al 2019	0.89643	94456489	44.948	0.12798	422	0.244459	0.039081	8.5
Hoffman et al 2019	0.928352	85956430	45.593	0.129314	405	0.236046	0.03694	8.6
Hoffman et al 2019	0.927533	102385309	45.1171	0.121314	389	0.314416	0.046404	8.6
Hoffman et al 2019	0.926729	100490384	44.1706	0.082313	357	0.507872	0.060407	6
Hoffman et al 2019	0.927723	105186953	46.0987	0.138348	364	0.339676	0.049992	5.5
Hoffman et al 2019	0.909227	111986149	46.256	0.16916	389	0.242384	0.039342	7.6
Hoffman et al 2019	0.862884	98012522	45.6235	0.121921	367	0.416731	0.062015	6.4
Hoffman et al 2019	0.936923	101421874	46.2012	0.160349	385	0.25439	0.036559	7.7
Hoffman et al 2019	0.909331	100247695	46.4387	0.132323	375	0.311497	0.046375	6.2
Hoffman et al 2019	0.942851	128509068	46.0266	0.162124	365	0.290612	0.043995	6.8
Hoffman et al 2019	0.934648	88299722	42.5274	0.073037	364	0.476502	0.057229	7.4
Hoffman et al 2019	0.917753	91293869	44.4696	0.123	373	0.319549	0.043256	8.1
Hoffman et al 2019	0.896836	104913078	44.28	0.132557	398	0.317671	0.045323	6.4
Hoffman et al 2019	0.900406	114433440	45.8966	0.137343	416	0.233439	0.042523	8.7
Hoffman et al 2019	0.894605	104753576	47.5998	0.182005	416	0.194607	0.038449	7.8
Hoffman et al 2019	0.899384	95973889	45.2571	0.128673	428	0.229706	0.038648	8.9
Hoffman et al 2019	0.941677	102395790	43.9304	0.113984	373	0.363008	0.048212	6.7
Hoffman et al 2019	0.928961	96836192	45.6127	0.10617	376	0.383448	0.053069	7.7
Hoffman et al 2019	0.891175	107375871	46.3894	0.146523	398	0.233585	0.041858	7.3
Hoffman et al 2019	0.901158	115867790	42.5179	0.086749	383	0.419823	0.051905	7.4
Hoffman et al 2019	0.941335	100509493	44.0385	0.126946	358	0.365599	0.048498	7.2
Hoffman et al 2019	0.897544	91252264	46.3311	0.122154	422	0.241505	0.045334	8.6
Hoffman et al 2019	0.90465	100567213	41.9895	0.079861	375	0.476426	0.056062	6.1
Hoffman et al 2019	0.942424	97644799	44.7879	0.127161	384	0.279922	0.040477	8.4
Hoffman et al 2019	0.947693	132763037	47.7713	0.241161	303	0.255664	0.041416	8.4
Hoffman et al 2019	0.923359	109167539	46.6887	0.162804	398	0.207393	0.036291	7.7
Hoffman et al 2019	0.937653	105393498	45.8417	0.13238	376	0.296229	0.042372	6.7
Hoffman et al 2019	0.933793	100268736	43.7136	0.09296	369	0.402297	0.052135	8.3
Hoffman et al 2019	0.902378	103723949	44.2082	0.121832	385	0.335575	0.045787	7.8
Hoffman et al 2019	0.892953	92906275	46.6823	0.163897	445	0.17183	0.033195	8.1
Hoffman et al 2019	0.886129	109922698	45.9178	0.146905	377	0.343568	0.048244	7.1
Hoffman et al 2019	0.887138	116167733	46.7939	0.100485	340	0.487393	0.06852	5.7
Hoffman et al 2019	0.90194	94939966	44.7402	0.10717	377	0.367134	0.049582	7.1
Hoffman et al 2019	0.895414	108286148	44.9025	0.120391	397	0.311322	0.04677	8.3
Hoffman et al 2019	0.890952	94672483	46.1582	0.16529	424	0.198674	0.037485	7.1
Hoffman et al 2019	0.930269	102416544	45.2353	0.150568	361	0.339138	0.046989	7.3
Hoffman et al 2019	0.902603	123552734	44.8768	0.130206	383	0.327193	0.055407	6.1
Hoffman et al 2019	0.930189	100406619	46.331	0.163894	403	0.195766	0.033954	8.9
Hoffman et al 2019	0.927794	116392197	45.0603	0.14228	369	0.349008	0.060354	7.5
Hoffman et al 2019	0.906658	105217452	46.6778	0.16676	409	0.215032	0.037609	8.1
Hoffman et al 2019	0.934176	109363628	45.647	0.148111	372	0.309298	0.041845	6.8
Hoffman et al 2019	0.927108	102021997	46.3505	0.167596	401	0.223884	0.036931	7.7
Hoffman et al 2019	0.908429	128973156	44.2501	0.108102	389	0.374233	0.047956	7.8
Hoffman et al 2019	0.898553	94612627	44.2827	0.102837	395	0.33956	0.045674	8.4
Hoffman et al 2019	0.931714	116481025	45.35	0.146499	378	0.295917	0.040576	7.6
Hoffman et al 2019	0.901815	108615494	43.4967	0.113712	395	0.369461	0.050863	6.4
Hoffman et al 2019	0.905568	104957292	44.1137	0.129596	399	0.3608	0.051725	7.6
Hoffman et al 2019	0.903111	98132406	45.2597	0.153788	428	0.211074	0.035701	8.1
Hoffman et al 2019	0.8467	100252688	46.3346	0.149762	400	0.243891	0.040861	7.1
Hoffman et al 2019	0.888721	112876212	44.2357	0.117768	381	0.377683	0.05239	7.6
Hoffman et al 2019	0.932566	97439853	45.8936	0.152584	386	0.2373	0.038761	6.8
Hoffman et al 2019	0.916417	90960887	44.9217	0.143749	378	0.282999	0.039737	7.5
Hoffman et al 2019	0.903988	114542872	43.6501	0.10541	360	0.46526	0.059512	5.8
Hoffman et al 2019	0.933127	97013460	45.2375	0.131906	374	0.301299	0.04295	6.4
Hoffman et al 2019	0.904085	97848382	43.794	0.101087	404	0.373574	0.047149	7.1
Hoffman et al 2019	0.892984	103613161	43.0682	0.079501	373	0.528081	0.064051	5.6
Hoffman et al 2019	0.936958	76179918	46.3216	0.142416	420	0.17743	0.03185	8.3
Hoffman et al 2019	0.926988	96373586	46.313	0.166676	395	0.233765	0.03743	7.3
Hoffman et al 2019	0.852496	107478382	45.5317	0.125409	395	0.290914	0.045828	7.8
Hoffman et al 2019	0.919194	111524050	43.7475	0.087056	329	0.499028	0.061978	6.3
Hoffman et al 2019	0.900221	87194287	44.9792	0.114955	379	0.332307	0.047797	6.5
Hoffman et al 2019	0.901823	118666476	46.281	0.138463	416	0.23827	0.040602	8.4
Hoffman et al 2019	0.929643	91617040	45.5813	0.116026	394	0.292168	0.042452	8
Hoffman et al 2019	0.921043	99785464	45.1884	0.10879	402	0.309599	0.04453	7.4
Hoffman et al 2019	0.915962	104939585	45.5792	0.140534	411	0.268196	0.042316	7.5
Hoffman et al 2019	0.901465	101191190	45.2519	0.151105	413	0.25071	0.037839	8.1
Hoffman et al 2019	0.903858	121673188	45.6088	0.136381	400	0.290702	0.043523	7
Hoffman et al 2019	0.906638	100584627	46.5598	0.158566	427	0.178815	0.033829	9
Hoffman et al 2019	0.916148	96287049	45.6852	0.121937	394	0.305526	0.043736	7.6
Hoffman et al 2019	0.922169	105070932	44.3165	0.129182	387	0.295845	0.040388	8.6
Hoffman et al 2019	0.891784	85664702	47.7462	0.177959	411	0.175082	0.03445	7.3
Hoffman et al 2019	0.907374	61914999	46.9173	0.135792	395	0.201417	0.037174	9.1
Hoffman et al 2019	0.924261	98624163	45.2509	0.133285	389	0.24047	0.036692	5.9
Hoffman et al 2019	0.92869	98677055	47.1362	0.167157	437	0.14988	0.031186	8.8
Hoffman et al 2019	0.917869	107990760	45.2028	0.142629	356	0.333777	0.045918	6.2
Hoffman et al 2019	0.933888	104359403	46.4282	0.14275	415	0.206934	0.035979	9.1
Hoffman et al 2019	0.899491	98787786	45.8754	0.120261	395	0.297014	0.046569	8.5
Hoffman et al 2019	0.917684	104811748	46.3996	0.129608	381	0.284978	0.040949	7.1
Hoffman et al 2019	0.917431	101285660	44.9682	0.110555	421	0.322179	0.043511	8.2
Hoffman et al 2019	0.905629	114137478	46.1265	0.127088	408	0.288635	0.04316	6.3
Hoffman et al 2019	0.944052	108916618	46.3469	0.157266	424	0.21144	0.03358	7.8
Hoffman et al 2019	0.898632	103342538	46.9383	0.180696	413	0.202402	0.037806	7.4
Hoffman et al 2019	0.916616	103753189	47.7827	0.20483	450	0.117215	0.026984	8.3
Hoffman et al 2019	0.900697	109207422	45.8309	0.161165	446	0.193493	0.032964	7.5
Hoffman et al 2019	0.860985	102057386	45.4202	0.139857	385	0.282941	0.044655	7.7
Hoffman et al 2019	0.926567	96825386	46.982	0.1499	382	0.28682	0.040854	7.6
Hoffman et al 2019	0.902834	103322253	46.1071	0.157969	413	0.226436	0.036776	7.4
Hoffman et al 2019	0.932901	111608308	45.8779	0.147398	384	0.283331	0.042059	6.8
Hoffman et al 2019	0.882749	114317346	45.5307	0.138653	381	0.33904	0.04685	7.5
Hoffman et al 2019	0.917386	97641591	46.4352	0.163765	412	0.202585	0.034096	8.7
Hoffman et al 2019	0.92949	102631939	46.3713	0.151943	387	0.243252	0.03606	6.8
Hoffman et al 2019	0.934768	88699699	46.3692	0.143832	406	0.199077	0.035479	7.6
Hoffman et al 2019	0.869544	97411137	45.1189	0.110499	409	0.294857	0.045996	9
Hoffman et al 2019	0.940722	105957061	44.5221	0.136963	365	0.34306	0.040556	7.7
Hoffman et al 2019	0.929034	104306476	45.8731	0.130147	397	0.265623	0.03743	8.8
Hoffman et al 2019	0.914524	109376645	45.1251	0.1322	435	0.245117	0.039579	8.3
Hoffman et al 2019	0.893069	109218629	46.3199	0.129056	387	0.348689	0.048301	6.9
Hoffman et al 2019	0.90372	103520013	47.9388	0.174167	436	0.137417	0.033322	7.6
Hoffman et al 2019	0.900056	106073651	45.3084	0.123249	433	0.242094	0.03999	8.9
Hoffman et al 2019	0.898015	100515023	44.7052	0.128701	414	0.263937	0.040498	8.7
Hoffman et al 2019	0.916247	116829220	45.3447	0.155599	352	0.35046	0.049187	5.5
Hoffman et al 2019	0.935771	102175843	45.3342	0.144956	400	0.23825	0.036995	8.7
Hoffman et al 2019	0.93853	107723985	47.0087	0.163586	398	0.250385	0.036036	8.4
Hoffman et al 2019	0.911872	70570401	44.1013	0.093906	331	0.383625	0.050463	6.2
Hoffman et al 2019	0.900289	119334958	44.6986	0.11674	394	0.357752	0.045767	8.5
Hoffman et al 2019	0.930044	89356381	46.8947	0.151672	409	0.196329	0.03547	7.3
Hoffman et al 2019	0.929854	83849751	46.5173	0.149976	414	0.214616	0.036483	9
Hoffman et al 2019	0.936805	103769058	44.3761	0.120079	357	0.360755	0.044065	7
Hoffman et al 2019	0.924409	102721860	45.1324	0.116363	386	0.340265	0.04456	7.8
Hoffman et al 2019	0.917651	115117569	42.6345	0.08113	385	0.513387	0.058048	7.1
Hoffman et al 2019	0.911553	96195531	47.3965	0.172475	398	0.217516	0.03681	5.5
Hoffman et al 2019	0.913814	97041259	46.7366	0.155847	402	0.216013	0.034535	8.8
Hoffman et al 2019	0.915596	111157086	46.0938	0.14989	401	0.209582	0.034655	8.1
Hoffman et al 2019	0.94514	113191903	45.8324	0.146827	388	0.252144	0.037681	8.1
Hoffman et al 2019	0.933764	99910047	46.215	0.14839	394	0.228019	0.03525	7.6
Hoffman et al 2019	0.916322	107544773	46.0569	0.142283	371	0.323207	0.047442	6.6
Hoffman et al 2019	0.919043	108130762	45.7925	0.143293	403	0.240426	0.037878	8.7
Hoffman et al 2019	0.896361	107307161	44.4083	0.140726	390	0.327804	0.041334	7.4
Hoffman et al 2019	0.934444	115121306	46.6542	0.179625	399	0.208037	0.033888	7.7
Hoffman et al 2019	0.901442	87435577	43.931	0.120843	416	0.249248	0.035753	8.1
Hoffman et al 2019	0.925923	107579711	44.8988	0.114486	381	0.357945	0.049368	7.2
Hoffman et al 2019	0.893002	94273681	44.8675	0.12788	426	0.261817	0.040998	7.9
Hoffman et al 2019	0.919897	98104329	44.8103	0.113641	383	0.350412	0.048514	7.9
Hoffman et al 2019	0.924833	107263681	45.7957	0.121326	384	0.328489	0.044244	6.9
Hoffman et al 2019	0.915044	98578291	46.23	0.142486	383	0.287806	0.040225	7.9
Hoffman et al 2019	0.923268	95651455	45.0971	0.120194	385	0.30408	0.040751	7.6
Hoffman et al 2019	0.854357	112357021	44.3397	0.119615	377	0.381173	0.049394	7.1
Hoffman et al 2019	0.927133	104159100	47.1099	0.178441	430	0.156317	0.029848	8.4
Hoffman et al 2019	0.925727	112920398	45.576	0.150519	352	0.388753	0.047968	5.5
Hoffman et al 2019	0.906607	111436630	48.4232	0.156956	425	0.190103	0.040059	9.5
Hoffman et al 2019	0.89254	93767087	45.1713	0.122732	413	0.284058	0.042955	7.9
Hoffman et al 2019	0.888943	97092529	45.0513	0.141489	449	0.201548	0.035352	8.9
Hoffman et al 2019	0.888245	94279476	42.612	0.067116	400	0.489671	0.051709	8.4
Hoffman et al 2019	0.907186	109757221	46.3494	0.158705	427	0.194342	0.035144	8.4
Hoffman et al 2019	0.900732	105682905	46.1748	0.143924	398	0.258374	0.044114	8
Hoffman et al 2019	0.896522	110403188	43.8948	0.089643	387	0.420078	0.051077	8
Hoffman et al 2019	0.933023	90567707	46.3173	0.147009	392	0.24438	0.03706	7.8
Hoffman et al 2019	0.928941	106122061	44.9464	0.14299	389	0.258735	0.039011	8.4
Hoffman et al 2019	0.913251	93489011	46.3801	0.142413	396	0.235393	0.036836	7.9
Hoffman et al 2019	0.932911	98799575	45.0205	0.123707	396	0.263737	0.037618	8.1
Hoffman et al 2019	0.922993	95197595	45.2823	0.136333	379	0.274501	0.040354	7.4
Hoffman et al 2019	0.919946	110359230	44.5576	0.126733	381	0.307138	0.045241	7.1
Hoffman et al 2019	0.864853	89966256	46.3786	0.130327	387	0.303235	0.047028	7.2
Hoffman et al 2019	0.937704	93183424	44.8163	0.105304	397	0.341737	0.043774	8.9
Hoffman et al 2019	0.939387	94695991	46.1147	0.144982	403	0.23747	0.038006	8.7
Hoffman et al 2019	0.908992	89029924	45.9056	0.110934	397	0.283909	0.042492	7.8
Hoffman et al 2019	0.917015	92578703	44.6507	0.121046	375	0.311437	0.042576	8.4
Hoffman et al 2019	0.931047	129820808	44.0097	0.125733	349	0.393341	0.051525	6.5
Hoffman et al 2019	0.890493	119433286	44.6042	0.126735	394	0.345038	0.053655	8.9
Hoffman et al 2019	0.918419	107263348	45.8008	0.121965	395	0.289353	0.041073	7.8
Hoffman et al 2019	0.891183	118125241	44.9043	0.141534	401	0.262669	0.040083	8.1
Hoffman et al 2019	0.867674	90012748	45.9795	0.118502	381	0.371624	0.055542	6.4
Hoffman et al 2019	0.907781	110790849	42.961	0.079192	376	0.473447	0.050481	7.3
Hoffman et al 2019	0.917583	97511183	46.4809	0.150126	454	0.195097	0.033781	8.6
Hoffman et al 2019	0.926278	98222607	45.0671	0.129835	384	0.316547	0.04574	8.2
Hoffman et al 2019	0.891481	94965291	47.8082	0.17282	408	0.205808	0.036943	8.4
Hoffman et al 2019	0.943096	105151597	44.8234	0.120013	376	0.31697	0.04972	7.9
Hoffman et al 2019	0.866881	97633693	46.4553	0.123613	375	0.374103	0.054091	6.2
Hoffman et al 2019	0.934606	93040374	46.4489	0.166175	410	0.17378	0.030747	7.8
Hoffman et al 2019	0.919236	100552776	46.6641	0.156502	396	0.216335	0.035498	7.8
Hoffman et al 2019	0.863187	106130400	44.0723	0.102692	402	0.339121	0.045485	8.5
Hoffman et al 2019	0.937471	90281856	46.3079	0.17629	434	0.108398	0.024773	9.3
Hoffman et al 2019	0.914324	97864986	45.6165	0.125932	390	0.295972	0.041458	7.4
Hoffman et al 2019	0.906835	123881502	43.7205	0.08688	363	0.536242	0.059753	6.2
Hoffman et al 2019	0.892726	102837139	43.5693	0.126826	378	0.400492	0.048998	6.3
Hoffman et al 2019	0.914754	112899019	45.9481	0.157215	443	0.197854	0.035533	7.3
Hoffman et al 2019	0.900604	94930040	46.2115	0.139174	399	0.237592	0.038645	7
Hoffman et al 2019	0.894089	104612725	43.3187	0.094521	399	0.412842	0.052356	7.9
Hoffman et al 2019	0.916814	96510433	46.0298	0.125395	444	0.23423	0.038933	7.8
Hoffman et al 2019	0.93227	129467920	45.2228	0.150278	374	0.291098	0.041148	7.4
Hoffman et al 2019	0.931269	117446825	45.1942	0.147393	380	0.26449	0.038056	7.4
Hoffman et al 2019	0.902587	92725627	45.5686	0.136564	391	0.287524	0.038946	8.4
Hoffman et al 2019	0.897205	98059285	42.5152	0.088453	409	0.396558	0.052819	8
Hoffman et al 2019	0.914972	98140357	45.4662	0.12246	438	0.22611	0.03634	8.1
Hoffman et al 2019	0.916445	109586777	43.5662	0.110267	407	0.36735	0.051708	6.4
Hoffman et al 2019	0.9287	88344935	44.4428	0.093644	382	0.401514	0.048136	7.9
Hoffman et al 2019	0.897321	88808761	47.7131	0.168347	357	0.341751	0.0592	5.7
Hoffman et al 2019	0.91934	107034912	46.5141	0.148687	424	0.212719	0.036399	8.8
Hoffman et al 2019	0.925381	106204654	46.0609	0.160582	372	0.237015	0.042598	6.9
Hoffman et al 2019	0.940163	111016082	45.3504	0.160138	385	0.239136	0.034814	7.8
Hoffman et al 2019	0.939837	94115345	46.2755	0.17815	410	0.155939	0.027779	7.9
Hoffman et al 2019	0.921693	98470554	44.4788	0.114253	366	0.381707	0.050554	7.6
Hoffman et al 2019	0.89181	98248372	44.4932	0.106411	402	0.349627	0.04642	7
Hoffman et al 2019	0.927316	97013862	44.6011	0.133916	391	0.280229	0.041462	8.8
Hoffman et al 2019	0.92857	100311050	43.1018	0.092604	363	0.427621	0.054567	7.3
Hoffman et al 2019	0.916956	113084908	45.4189	0.171422	352	0.335646	0.053672	6.5
Hoffman et al 2019	0.943913	124254176	44.4965	0.134284	350	0.38479	0.049275	6.3
Hoffman et al 2019	0.940903	105877928	47.0665	0.166146	413	0.184227	0.034185	8.1
Hoffman et al 2019	0.917016	102167639	45.3574	0.122664	365	0.388678	0.051042	5.7
Hoffman et al 2019	0.901999	112264415	45.9819	0.127145	380	0.351648	0.053842	5.9
Hoffman et al 2019	0.89819	100908295	46.1546	0.14403	392	0.276014	0.042423	7.2
Hoffman et al 2019	0.930712	119501725	43.8374	0.118307	355	0.420208	0.056109	6.8
Hoffman et al 2019	0.932944	72685174	46.4631	0.15846	419	0.170664	0.030723	7.7
Hoffman et al 2019	0.934108	99943462	45.9227	0.125945	390	0.27675	0.049008	7.6
Hoffman et al 2019	0.937337	90852155	45.3156	0.114485	366	0.355809	0.047934	6
Hoffman et al 2019	0.93215	103708312	46.438	0.164644	394	0.221807	0.035703	7.3
Hoffman et al 2019	0.928245	101425887	43.2779	0.093409	353	0.47767	0.059625	6.4
Hoffman et al 2019	0.915554	100420037	47.2852	0.170832	408	0.197743	0.035066	6.8
Hoffman et al 2019	0.913253	120124835	45.9297	0.134734	389	0.317915	0.04994	7.2
Hoffman et al 2019	0.932532	96189696	45.1466	0.121992	395	0.303023	0.04243	8.5
Hoffman et al 2019	0.911183	99041377	43.8761	0.079665	365	0.471925	0.05572	7.4
Hoffman et al 2019	0.897096	107894179	44.4068	0.114137	404	0.335858	0.047102	7.3
Hoffman et al 2019	0.895034	102960569	48.3419	0.167575	371	0.347109	0.053496	5.7
Hoffman et al 2019	0.903643	98460108	45.2903	0.128493	418	0.272929	0.041209	7.6
Hoffman et al 2019	0.919274	94157537	44.1763	0.120694	351	0.35286	0.049014	6.3
Hoffman et al 2019	0.924392	102631360	46.0805	0.126407	390	0.311414	0.042716	7.8
Hoffman et al 2019	0.916559	106625481	44.9432	0.135924	358	0.345732	0.047937	5.8
Hoffman et al 2019	0.931329	97549434	44.9023	0.118637	394	0.299492	0.044753	8.4
Hoffman et al 2019	0.901538	89599591	45.014	0.127365	396	0.288653	0.045235	7.4
Hoffman et al 2019	0.930598	115902447	47.3904	0.164911	383	0.245771	0.041445	6.1
Hoffman et al 2019	0.8515	103052135	45.8382	0.133747	400	0.261925	0.042284	6.8
Hoffman et al 2019	0.931275	99674779	45.3201	0.13205	379	0.300293	0.043491	7.7
Hoffman et al 2019	0.926115	104849648	43.4784	0.10611	371	0.37424	0.049218	8.1
Hoffman et al 2019	0.923373	95035872	45.1078	0.119092	355	0.379586	0.051976	6.8
Hoffman et al 2019	0.904962	98185080	43.7321	0.111092	413	0.29342	0.042152	7.3
Hoffman et al 2019	0.920497	104325208	46.1268	0.146955	389	0.287162	0.036727	7.5
Hoffman et al 2019	0.936572	101913296	45.1597	0.149934	381	0.259255	0.037996	8.1
Hoffman et al 2019	0.923648	99305768	45.7969	0.136576	388	0.288766	0.042424	8.4
Hoffman et al 2019	0.926243	84837181	47.1465	0.167706	420	0.17367	0.032346	8.4
Hoffman et al 2019	0.935036	121677236	47.1548	0.17667	414	0.169913	0.031814	7.7
Hoffman et al 2019	0.92442	95338169	45.0834	0.082685	394	0.351524	0.045636	9.4
Hoffman et al 2019	0.927158	90365479	45.4639	0.124368	390	0.264465	0.039774	7.9
Hoffman et al 2019	0.902807	93997372	42.9309	0.093299	383	0.437792	0.051769	6.2
Hoffman et al 2019	0.927508	107524705	45.438	0.12343	373	0.369875	0.045971	7
Hoffman et al 2019	0.93082	102159535	46.7326	0.156179	382	0.270892	0.040292	7.4
Hoffman et al 2019	0.941834	88555374	45.226	0.141932	398	0.230505	0.034596	8.2
Hoffman et al 2019	0.897558	97162064	45.3351	0.131142	399	0.275837	0.042058	8.1
Hoffman et al 2019	0.898237	103792143	46.8291	0.148354	438	0.174698	0.038567	9.1
Hoffman et al 2019	0.94075	108828985	45.363	0.142773	417	0.266468	0.037266	8.6
Hoffman et al 2019	0.925166	93346209	47.8908	0.167235	391	0.245842	0.040574	8.1
Hoffman et al 2019	0.902415	83422199	43.9155	0.111786	395	0.287127	0.040989	7.5
Hoffman et al 2019	0.904689	98707949	45.6537	0.133549	408	0.298817	0.044204	6.7
Hoffman et al 2019	0.929618	91138237	43.5382	0.082491	351	0.517563	0.060602	6
Hoffman et al 2019	0.8952	90124292	46.2266	0.135037	431	0.241593	0.034905	7.5
Hoffman et al 2019	0.888418	95497563	46.271	0.206694	393	0.208246	0.034218	6.4
Hoffman et al 2019	0.93528	109906270	46.5218	0.15506	398	0.222032	0.035489	8
Hoffman et al 2019	0.904884	98019789	46.5074	0.149457	463	0.128367	0.031135	8.8
Hoffman et al 2019	0.902985	126024307	44.8781	0.145533	358	0.378196	0.051793	5.6
Hoffman et al 2019	0.918151	109958709	44.124	0.107173	395	0.348734	0.049186	8.3
Hoffman et al 2019	0.92575	97308935	47.3063	0.167303	416	0.179226	0.031291	8.4
Hoffman et al 2019	0.904936	103789785	44.9312	0.110945	410	0.379268	0.045287	8.1
Hoffman et al 2019	0.911344	113835168	46.9252	0.163209	403	0.25026	0.04747	7.9
Hoffman et al 2019	0.932145	96872728	45.7862	0.126294	389	0.270338	0.038017	7.7
Hoffman et al 2019	0.855519	111742656	47.6693	0.199352	408	0.212468	0.038436	8.5
Hoffman et al 2019	0.918456	100618638	46.4514	0.143928	396	0.263893	0.039413	7.3
Hoffman et al 2019	0.935263	91291117	45.6013	0.15865	387	0.21633	0.03427	7.6
Hoffman et al 2019	0.889873	92044236	45.0665	0.128597	426	0.243501	0.036369	8.6
Hoffman et al 2019	0.906988	98748473	46.9368	0.155383	429	0.170826	0.031307	8.9
Hoffman et al 2019	0.91087	101444955	47.2254	0.164138	421	0.173351	0.032737	8.2
Hoffman et al 2019	0.934818	103921558	46.3592	0.168241	400	0.21338	0.035489	7.5
Hoffman et al 2019	0.871062	90367033	44.7527	0.147592	434	0.21022	0.035962	8
Hoffman et al 2019	0.927537	114407530	47.1103	0.206286	400	0.186687	0.033559	7.4
Hoffman et al 2019	0.929376	119040660	43.9526	0.130116	364	0.355441	0.045705	6.8
Hoffman et al 2019	0.886672	82655813	43.4565	0.110921	370	0.335126	0.045829	7.3
Hoffman et al 2019	0.926342	110411327	44.8311	0.1305	367	0.339035	0.048526	6.8
Hoffman et al 2019	0.897003	111188282	44.6677	0.125702	417	0.310118	0.044645	6.7
Hoffman et al 2019	0.933977	105081564	45.8032	0.155093	390	0.234256	0.039595	7.7
Hoffman et al 2019	0.90958	120090823	45.7422	0.149473	412	0.224117	0.03921	8.3
Hoffman et al 2019	0.929886	114839506	47.9721	0.186873	410	0.187305	0.034464	6.7
Hoffman et al 2019	0.912598	106260201	44.9604	0.157651	358	0.321197	0.049454	5.7
Hoffman et al 2019	0.90322	101019584	47.1673	0.184768	429	0.16714	0.030143	8.5
Hoffman et al 2019	0.894132	92591828	45.9873	0.134377	443	0.193054	0.039936	7.4
Hoffman et al 2019	0.901424	103010160	42.733	0.092824	406	0.366917	0.045593	7.6
Hoffman et al 2019	0.871314	117201312	44.9774	0.112577	383	0.352588	0.049823	7.4
Hoffman et al 2019	0.901439	93161805	43.6435	0.097143	388	0.400188	0.050673	6.8
Hoffman et al 2019	0.932168	111221397	45.2069	0.138074	364	0.327424	0.04979	6.8
Hoffman et al 2019	0.915259	104485223	45.5967	0.140561	391	0.266889	0.038407	7.8
Hoffman et al 2019	0.936592	100653850	43.3451	0.108803	347	0.416486	0.048629	7.1
Hoffman et al 2019	0.904381	90836087	45.157	0.112936	408	0.25615	0.04072	8.9
Hoffman et al 2019	0.933589	105011453	45.7575	0.145094	402	0.233884	0.037412	8.4
Hoffman et al 2019	0.891709	92863469	45.7681	0.162285	434	0.197642	0.034185	8.8
Hoffman et al 2019	0.925843	104031096	46.5084	0.154061	394	0.248813	0.03856	7.4
Hoffman et al 2019	0.901426	92051952	43.6953	0.113177	402	0.313016	0.042347	7.2
Hoffman et al 2019	0.918421	115113580	44.1579	0.11659	366	0.355435	0.046711	6.7
Hoffman et al 2019	0.91026	95264251	44.7401	0.118371	389	0.3258	0.042945	8.5
Hoffman et al 2019	0.938796	92185716	46.3978	0.143286	415	0.208818	0.035544	7.7
Hoffman et al 2019	0.942794	112296734	44.7474	0.129578	339	0.382829	0.052666	5.7
Hoffman et al 2019	0.904063	114898971	44.609	0.126095	388	0.309349	0.052623	8.1
Hoffman et al 2019	0.896446	97282256	44.1832	0.111496	420	0.303996	0.041643	7.8
Hoffman et al 2019	0.929626	108200647	44.885	0.136344	381	0.284445	0.041181	7.4
Hoffman et al 2019	0.856956	92429478	44.9127	0.124097	395	0.302826	0.045731	7.9
Hoffman et al 2019	0.902746	100244456	44.4105	0.122746	412	0.300756	0.043251	7.3
Hoffman et al 2019	0.930914	111767716	45.3931	0.149935	374	0.310981	0.044479	6.9
Hoffman et al 2019	0.851984	101228530	46.0868	0.154947	409	0.223593	0.039138	8.1
Hoffman et al 2019	0.920619	105819909	43.672	0.115779	359	0.365554	0.049494	6.4
Hoffman et al 2019	0.921199	102133719	44.9181	0.145027	387	0.262711	0.037757	8.8
Hoffman et al 2019	0.938159	80476218	43.7088	0.092081	370	0.360127	0.047619	7
Hoffman et al 2019	0.900579	104243839	45.093	0.131871	404	0.252721	0.042106	8.1
Hoffman et al 2019	0.917673	101665386	44.276	0.120973	339	0.436341	0.053697	5.9
Hoffman et al 2019	0.911774	119308196	46.7539	0.163149	402	0.25932	0.042268	8.5
Hoffman et al 2019	0.826018	77085758	44.7835	0.126928	403	0.232981	0.038148	7.5
Hoffman et al 2019	0.931232	116245475	43.3716	0.099539	365	0.413456	0.045657	7.5
Hoffman et al 2019	0.915919	106890997	46.9298	0.127932	409	0.228216	0.039922	7.8
Hoffman et al 2019	0.901706	116585385	42.4068	0.089007	349	0.548797	0.056909	5.6
Hoffman et al 2019	0.933095	105720917	45.3638	0.126963	386	0.294201	0.041372	7.9
Hoffman et al 2019	0.850958	124800652	43.7482	0.088187	364	0.485357	0.068993	5.8
Hoffman et al 2019	0.894635	99088875	43.5717	0.11433	401	0.326018	0.05119	7.4
Hoffman et al 2019	0.906737	102812378	45.4401	0.118754	403	0.288948	0.044177	7.8
Hoffman et al 2019	0.930267	114362100	43.3207	0.099305	375	0.388911	0.048773	8.2
Hoffman et al 2019	0.908895	101648729	45.1134	0.132269	429	0.249879	0.038406	7.3
Hoffman et al 2019	0.93618	118611530	47.6699	0.215878	324	0.374181	0.057059	4.6
Hoffman et al 2019	0.919694	110140661	44.7561	0.142984	369	0.340227	0.045872	7
Hoffman et al 2019	0.881321	109375604	44.6609	0.140295	358	0.384312	0.054844	5.7
Hoffman et al 2019	0.899444	106883129	42.2568	0.09724	394	0.389046	0.048317	7.1
Hoffman et al 2019	0.942628	121624091	44.5608	0.125797	341	0.460811	0.055712	5.6
Hoffman et al 2019	0.918845	96162099	46.0619	0.128658	403	0.28073	0.044075	7.7
Hoffman et al 2019	0.984451	50195515	42.2705	0.102142	239	0.498155	0.059154	8.1
Hoffman et al 2019	0.984375	68894703	46.1438	0.202625	233	0.532044	0.072426	6.4
Hoffman et al 2019	0.976877	63133357	50.4189	0.181539	261	0.365895	0.057716	6.8
Hoffman et al 2019	0.974666	74433092	50.7666	0.432188	275	0.282535	0.047043	8.1
Hoffman et al 2019	0.985213	70494838	43.1643	0.123353	247	0.470286	0.058113	7.9
Hoffman et al 2019	0.982758	75662092	45.3924	0.148248	255	0.351527	0.047061	8
Hoffman et al 2019	0.975149	60240271	46.9411	0.114147	222	0.484037	0.059571	7
Hoffman et al 2019	0.959559	106564046	51.4086	0.267516	256	0.276963	0.047497	7.9
Hoffman et al 2019	0.982703	75902644	46.3796	0.173049	242	0.403183	0.066616	7.55
Hoffman et al 2019	0.985108	98344078	43.7193	0.154562	225	0.465784	0.05634	7.9
Hoffman et al 2019	0.97294	64993424	49.6274	0.220631	261	0.28033	0.04579	7.8
Hoffman et al 2019	0.972092	102188295	47.5633	0.217057	272	0.324535	0.049331	8
Hoffman et al 2019	0.973633	68594764	55.4362	0.268192	282	0.258748	0.076069	7.5
Hoffman et al 2019	0.968953	58169405	48.148	0.178586	271	0.403802	0.055234	6.8
Hoffman et al 2019	0.976547	83550616	50.3518	0.153957	235	0.442641	0.067808	7.1
Hoffman et al 2019	0.980927	60217012	45.9058	0.138328	251	0.340575	0.043427	8.4
Hoffman et al 2019	0.982216	67241259	47.8959	0.139358	245	0.414932	0.059283	7.6
Hoffman et al 2019	0.973354	70702412	47.081	0.155617	239	0.440974	0.057743	7.7
Hoffman et al 2019	0.985051	89598637	48.6429	0.165101	231	0.382338	0.072966	8.4
Hoffman et al 2019	0.986067	98864149	48.7922	0.169097	220	0.361999	0.052975	8.3
Hoffman et al 2019	0.981501	83411606	45.4121	0.153069	242	0.358065	0.047176	8.4
Hoffman et al 2019	0.984752	80114889	44.463	0.156169	249	0.35808	0.048903	9.1
Hoffman et al 2019	0.984817	74944588	40.848	0.292137	184	0.496109	0.059588	7.15
Hoffman et al 2019	0.979464	75364327	48.5382	0.170396	275	0.392903	0.065605	7.15
Hoffman et al 2019	0.975239	89145441	48.5857	0.260645	248	0.375365	0.050753	8.7
Hoffman et al 2019	0.979181	121832501	45.7927	0.277421	239	0.347617	0.046934	7.55
Hoffman et al 2019	0.953629	85701064	51.4268	0.336893	269	0.266061	0.049127	8.15
Hoffman et al 2019	0.968237	60537774	48.6936	0.215529	288	0.285607	0.041981	8.8
Hoffman et al 2019	0.974138	85765281	49.2254	0.122675	226	0.428538	0.067008	6.75
Hoffman et al 2019	0.977328	78444250	53.7523	0.233569	242	0.361609	0.091256	6.4
Hoffman et al 2019	0.985264	80294400	45.248	0.118487	236	0.488964	0.064487	7.9
Hoffman et al 2019	0.977716	73039513	47.7079	0.114802	244	0.392093	0.057286	8.7
Hoffman et al 2019	0.97582	99650411	47.1426	0.190428	238	0.500915	0.069927	7.1
Hoffman et al 2019	0.961321	88557528	45.2415	0.143069	230	0.471888	0.0538	6.8
Hoffman et al 2019	0.968789	59393858	46.2373	0.24236	282	0.359149	0.062747	7
Hoffman et al 2019	0.98211	73948593	45.5992	0.162598	253	0.30764	0.049804	7.9
Hoffman et al 2019	0.977965	86183834	49.7298	0.126192	247	0.49454	0.082124	6.4
Hoffman et al 2019	0.974853	121157132	47.5113	0.174742	236	0.487444	0.096229	6.6
Hoffman et al 2019	0.981535	106876174	47.8034	0.179524	243	0.434858	0.062672	6.3
Hoffman et al 2019	0.979796	89692307	51.2437	0.189694	211	0.551172	0.099395	6.4
Hoffman et al 2019	0.982322	78125313	47.6743	0.216521	255	0.425004	0.064929	7.2
Hoffman et al 2019	0.9804	92263270	47.5199	0.389301	255	0.257124	0.036652	8
Hoffman et al 2019	0.985554	86405853	47.1009	0.297547	270	0.436978	0.083689	8.7
Hoffman et al 2019	0.971122	131809805	50.1105	0.434648	229	0.357164	0.053368	7.2
Hoffman et al 2019	0.97646	59097208	48.9612	0.178801	255	0.386345	0.056588	7.25
Hoffman et al 2019	0.972562	65738025	48.7893	0.191329	260	0.3208	0.047927	8.5
Hoffman et al 2019	0.979446	61554129	49.0931	0.120481	231	0.466	0.064373	7
Hoffman et al 2019	0.981783	80648333	49.7367	0.238104	262	0.326097	0.046098	8
Hoffman et al 2019	0.980651	86004826	51.7236	0.22322	209	0.375268	0.06683	6.9
Hoffman et al 2019	0.977339	80886517	49.1798	0.198561	281	0.309972	0.052395	8.6
Hoffman et al 2019	0.980292	167142547	43.1154	0.185336	229	0.487863	0.061419	7.6
Hoffman et al 2019	0.980788	73312851	48.3044	0.181817	260	0.371501	0.058479	7.5
Hoffman et al 2019	0.979803	67490914	44.7576	0.112993	228	0.53327	0.07037	6.6
Hoffman et al 2019	0.987944	55068289	47.8055	0.279457	244	0.248355	0.035946	8.9
Hoffman et al 2019	0.983611	96754387	47.5701	0.519267	354	0.525542	0.105797	6.45
Hoffman et al 2019	0.98159	83602350	45.5812	0.153049	232	0.404973	0.055539	7.6
Hoffman et al 2019	0.972691	66744665	54.5973	0.22688	203	0.430047	0.081151	6
Hoffman et al 2019	0.980804	198246621	44.6018	0.213625	246	0.424674	0.059053	7.5
Hoffman et al 2019	0.980885	83543437	48.634	0.193086	272	0.334181	0.058745	7.5
Hoffman et al 2019	0.983922	111271547	46.2502	0.315315	224	0.408799	0.047239	7.1
Hoffman et al 2019	0.981894	89531184	45.8157	0.121572	214	0.506649	0.066821	7
Hoffman et al 2019	0.980506	78108107	51.7358	0.159791	197	0.513775	0.107714	5.5
Hoffman et al 2019	0.973903	68922105	53.6947	0.260993	251	0.348233	0.079931	6.3
Hoffman et al 2019	0.982736	143618438	47.9546	0.412428	273	0.248879	0.033169	9
Hoffman et al 2019	0.968544	58440608	49.5568	0.143641	239	0.469548	0.066845	7.2
Hoffman et al 2019	0.945355	74498704	48.8253	0.35975	267	0.342373	0.047111	8.3
Hoffman et al 2019	0.982152	82926616	45.2316	0.169018	229	0.437867	0.055468	7.95
Hoffman et al 2019	0.979902	69689442	48.7537	0.174706	228	0.441333	0.066985	7.05
Hoffman et al 2019	0.985815	102311322	46.9557	0.246447	208	0.557776	0.080898	6.2
Hoffman et al 2019	0.982432	91243776	50.6219	0.176115	227	0.468208	0.066396	6.5
Hoffman et al 2019	0.979847	233252668	47.6195	0.2226	205	0.466703	0.061301	7.6
Hoffman et al 2019	0.98153	66316336	46.5089	0.173677	320	0.347167	0.049157	8.3
Hoffman et al 2019	0.982156	91597097	46.0294	0.213618	204	0.543269	0.065525	5.65
Hoffman et al 2019	0.979849	93342997	48.7724	0.203843	280	0.31662	0.047712	9.1
Hoffman et al 2019	0.984806	96926435	47.9788	0.163546	214	0.499589	0.098965	8
Hoffman et al 2019	0.978658	74829957	47.9095	0.125913	259	0.430201	0.066621	7.75
Hoffman et al 2019	0.980373	171617069	48.6488	0.686526	276	0.466719	0.08165	7.05
Hoffman et al 2019	0.982224	79596668	44.6952	0.112465	232	0.480862	0.062072	7.4
Hoffman et al 2019	0.984741	76792874	47.4617	0.170367	260	0.393833	0.070652	7.95
Hoffman et al 2019	0.967864	53945543	48.0971	0.1557	249	0.419446	0.056482	7.1
Hoffman et al 2019	0.97906	70463398	50.036	0.196906	265	0.355709	0.055251	7.6
Hoffman et al 2019	0.977399	54686281	46.0313	0.178163	282	0.308055	0.048504	8.2
Hoffman et al 2019	0.985083	83795959	41.9186	0.274538	192	0.417262	0.051008	8.5
Hoffman et al 2019	0.984469	89264541	46.8241	0.280972	248	0.374038	0.066799	8.1
Hoffman et al 2019	0.980138	106802483	45.4731	0.218792	253	0.411916	0.052906	8.1
Hoffman et al 2019	0.986409	86906934	51.67	0.193941	225	0.522296	0.124571	5.7
Hoffman et al 2019	0.984492	86082069	44.8671	0.301267	257	0.46775	0.059071	7.4
Hoffman et al 2019	0.982702	85571394	50.8222	0.182679	207	0.495317	0.079098	6.25
Hoffman et al 2019	0.974276	67787473	48.2268	0.185228	265	0.39321	0.048858	7.8
Hoffman et al 2019	0.983185	58176078	45.6001	0.156455	279	0.355575	0.046888	8.15
Hoffman et al 2019	0.982597	76722753	45.256	0.183777	275	0.318537	0.042915	8.7
Hoffman et al 2019	0.983229	80748585	43.9915	0.135145	227	0.532663	0.062597	6.55
Hoffman et al 2019	0.980819	72798085	44.9831	0.174314	237	0.415476	0.050048	7.85
Hoffman et al 2019	0.980281	80056538	49.1474	0.147178	248	0.452772	0.066311	7
Hoffman et al 2019	0.974099	64510131	48.6478	0.150612	223	0.504809	0.069786	6
Hoffman et al 2019	0.987666	74962734	44.1135	0.127757	255	0.442314	0.053425	7.9
Hoffman et al 2019	0.980797	104037144	47.1313	0.296521	276	0.237061	0.035713	8.65
Hoffman et al 2019	0.933483	74692182	48.4083	0.215805	233	0.421659	0.070203	7.9
Hoffman et al 2019	0.98564	95464177	49.8743	0.233272	238	0.488019	0.111505	7.8
Hoffman et al 2019	0.978829	81394303	50.6404	0.281558	272	0.266184	0.040789	9.1
Hoffman et al 2019	0.94993	46131543	48.5249	0.152218	222	0.426378	0.061862	7.2
Hoffman et al 2019	0.979428	82172961	48.1881	0.203001	241	0.484003	0.079613	7.6
Hoffman et al 2019	0.957346	80760458	49.0885	0.189462	222	0.485012	0.074704	5.5
Hoffman et al 2019	0.984551	49300159	45.3983	0.247761	279	0.390388	0.049177	7.55
Hoffman et al 2019	0.974091	64701250	46.6211	0.20006	229	0.463894	0.074676	6.9
Hoffman et al 2019	0.983892	86771832	50.0615	0.171029	213	0.477805	0.092972	6.8
Hoffman et al 2019	0.980879	114272271	44.3218	0.230081	273	0.300164	0.041101	8.7
Hoffman et al 2019	0.961967	61555216	50.7446	0.244073	298	0.268463	0.044096	8.4
Hoffman et al 2019	0.982827	69779071	45.0069	0.178729	241	0.412173	0.057287	8.5
Hoffman et al 2019	0.984151	79639395	44.8391	0.147925	250	0.483401	0.074667	7.05
Hoffman et al 2019	0.984625	87814117	47.4737	0.188405	270	0.288515	0.046072	8.6
Hoffman et al 2019	0.978925	84435657	48.4157	0.137457	245	0.474077	0.072828	6.8
Hoffman et al 2019	0.95447	56259160	49.3688	0.154841	233	0.483885	0.071056	5.9
Hoffman et al 2019	0.982203	84145210	50.7323	0.246793	258	0.381753	0.106713	8.1
Hoffman et al 2019	0.986675	80378452	44.4942	0.120472	255	0.418784	0.05859	8
Hoffman et al 2019	0.971882	65218136	44.862	0.186877	238	0.514212	0.07499	6.5
Hoffman et al 2019	0.984978	93723586	49.4378	0.353957	287	0.304292	0.081254	8.2
Hoffman et al 2019	0.964961	97036973	46.5946	0.136464	226	0.554115	0.070732	6.5
Hoffman et al 2019	0.982589	92256451	50.5207	0.152135	208	0.438683	0.067763	6.9
Hoffman et al 2019	0.983493	95396652	44.551	0.147785	230	0.470258	0.059629	8.2
Hoffman et al 2019	0.98065	110346419	44.5361	0.225291	228	0.473255	0.065443	7.4
Hoffman et al 2019	0.980826	70915517	52.4226	0.167233	238	0.442965	0.08998	6.7
Hoffman et al 2019	0.972723	75404454	45.8987	0.150876	263	0.351267	0.059538	8.4
Hoffman et al 2019	0.976664	68930273	49.8572	0.149943	225	0.499975	0.072664	6.1
Hoffman et al 2019	0.962433	57446321	46.8834	0.75593	265	0.364079	0.046328	8.5
Hoffman et al 2019	0.981255	97703669	46.0678	0.196783	218	0.527669	0.066736	6.9
Hoffman et al 2019	0.951168	90325419	48.5641	0.223983	260	0.339256	0.046274	8.3
Hoffman et al 2019	0.977522	70506727	53.0726	0.178113	219	0.471669	0.086645	6.1
Hoffman et al 2019	0.981644	86245461	45.6092	0.10444	212	0.528619	0.063577	6.6
Hoffman et al 2019	0.98128	113727343	43.9068	0.196287	223	0.492606	0.059312	7.3
Hoffman et al 2019	0.98324	105568399	44.4935	0.15199	224	0.477933	0.054064	7.6
Hoffman et al 2019	0.981693	83332240	47.264	0.131039	220	0.444625	0.060808	6.65
Hoffman et al 2019	0.98134	105545625	42.7167	0.167084	196	0.563408	0.067356	6.05
Hoffman et al 2019	0.976499	93534343	50.2569	0.253811	227	0.356901	0.050819	7.9
Hoffman et al 2019	0.980697	136975848	46.3838	0.425324	232	0.467731	0.065358	5.8
Hoffman et al 2019	0.986773	99353876	44.1754	0.292952	236	0.447017	0.056031	7.65
Hoffman et al 2019	0.979835	51221685	47.1782	0.15321	282	0.343258	0.053776	7.3
Hoffman et al 2019	0.980732	66991151	46.1958	0.471543	257	0.410326	0.056371	6.1
Hoffman et al 2019	0.980034	64900781	46.5301	0.165899	261	0.422046	0.071284	8.3
Hoffman et al 2019	0.97804	233771505	42.1557	0.236771	225	0.551671	0.065097	6.45
Hoffman et al 2019	0.984818	114881206	43.6105	0.577716	173	0.582324	0.083292	6
Hoffman et al 2019	0.976922	80287049	44.1354	0.347567	228	0.507979	0.066057	7.3
Hoffman et al 2019	0.974817	89643886	45.5076	0.133756	216	0.494551	0.071877	7.4
Hoffman et al 2019	0.975814	91328093	39.2845	0.612702	173	0.556896	0.075937	6.6
Hoffman et al 2019	0.984009	168354896	47.9446	0.174097	241	0.444175	0.071792	5.9
Hoffman et al 2019	0.97541	66895373	42.8216	0.110927	232	0.49123	0.060558	7.9
Hoffman et al 2019	0.982295	79535879	46.161	0.268159	268	0.338995	0.048663	8.4
Hoffman et al 2019	0.979044	86330889	43.4878	0.162974	243	0.470972	0.057848	6.65
Hoffman et al 2019	0.983426	70482235	46.5052	0.225746	287	0.429272	0.05974	7.8
Hoffman et al 2019	0.979974	69975549	49.0102	0.135828	235	0.491122	0.063579	6.55
Hoffman et al 2019	0.983043	97079464	47.1874	0.128527	217	0.482587	0.058558	7.4
Hoffman et al 2019	0.980709	73283965	45.2472	0.115639	244	0.499987	0.068942	7
Hoffman et al 2019	0.981397	74356856	47.3001	0.176574	284	0.340058	0.047938	8.05
Hoffman et al 2019	0.974415	68144551	49.0025	0.165327	273	0.312496	0.057919	8.1
Hoffman et al 2019	0.985798	104929128	41.1384	0.481214	185	0.416421	0.050819	7.8
Hoffman et al 2019	0.968272	94061353	48.4012	0.462744	242	0.451136	0.060341	7
Hoffman et al 2019	0.964603	59633070	47.4902	0.215976	284	0.307714	0.04377	8.15
Hoffman et al 2019	0.982207	105885334	44.2748	0.259746	225	0.498997	0.058117	7.4
Hoffman et al 2019	0.980106	64688141	48.6008	0.139483	256	0.432757	0.061635	7.25
Hoffman et al 2019	0.971177	102946612	46.6331	0.292338	220	0.492686	0.058822	6.6
Hoffman et al 2019	0.974292	58621344	51.8708	0.183484	233	0.470762	0.098758	5.6
Hoffman et al 2019	0.979624	60260115	51.1601	0.169958	268	0.410533	0.054571	7.8
Hoffman et al 2019	0.978967	61390831	54.5578	0.194222	227	0.460503	0.099957	5.7
Hoffman et al 2019	0.982011	58646152	46.4441	0.190089	196	0.46888	0.074073	6.9
Hoffman et al 2019	0.973384	85078513	49.2985	0.160848	239	0.407795	0.057604	7.9
Hoffman et al 2019	0.980367	99343804	45.9636	0.275238	210	0.490326	0.061245	6.6
Hoffman et al 2019	0.984764	83283833	47.0763	0.27968	285	0.349314	0.050066	7.6
Hoffman et al 2019	0.980003	81181595	49.4639	0.236841	275	0.295321	0.044051	8.15
Hoffman et al 2019	0.979749	64242121	45.9128	0.204791	243	0.378878	0.049922	8.1
Hoffman et al 2019	0.984368	83263987	45.477	0.144074	261	0.362092	0.053128	8.5
Hoffman et al 2019	0.981138	85358162	45.2765	0.170878	247	0.413839	0.054605	7
Hoffman et al 2019	0.98483	101061178	48.2084	0.149612	212	0.338846	0.064439	7.75
Hoffman et al 2019	0.978849	68965486	48.88	0.118511	240	0.462116	0.085805	7.4
Hoffman et al 2019	0.985005	72710102	43.928	0.105639	266	0.495956	0.060483	7.05
Hoffman et al 2019	0.984353	74564468	47.7119	0.297004	246	0.476686	0.086028	7.9
Hoffman et al 2019	0.944329	79103202	50.3709	0.289678	229	0.396797	0.053002	6.55
Hoffman et al 2019	0.979377	107321678	44.4902	0.129358	240	0.531005	0.068949	6.8
Hoffman et al 2019	0.978559	59707140	48.1038	0.172963	277	0.364559	0.070977	8.1
Hoffman et al 2019	0.984636	86393879	49.8998	0.212507	210	0.535427	0.106022	6.1
Hoffman et al 2019	0.975528	59044153	45.11	0.149204	269	0.399168	0.053876	7.8
Hoffman et al 2019	0.973714	208609652	45.419	0.852754	187	0.513571	0.103866	6.1
Hoffman et al 2019	0.986243	66069474	44.9091	0.143328	224	0.484021	0.064672	7.5
Hoffman et al 2019	0.977343	56338769	50.1536	0.211901	218	0.286102	0.064854	8.9
Hoffman et al 2019	0.984389	104636282	45.1162	0.142837	230	0.409208	0.055244	7.65
Hoffman et al 2019	0.960842	69372012	51.8065	0.281883	250	0.383535	0.074189	5.85
Hoffman et al 2019	0.985026	69320531	44.2778	0.185325	248	0.507725	0.060051	7.9
Hoffman et al 2019	0.964757	59029063	46.482	0.142223	237	0.475982	0.059678	7.1
Hoffman et al 2019	0.979362	71104336	50.7765	0.208798	216	0.439286	0.085479	6.7
Hoffman et al 2019	0.98482	130917251	48.4237	0.276843	234	0.321968	0.04495	8
Hoffman et al 2019	0.970225	73010892	48.9697	0.107909	234	0.53386	0.08357	6.35
Hoffman et al 2019	0.977784	76826259	51.2226	0.182292	206	0.471383	0.082223	5.9
Hoffman et al 2019	0.982264	125507385	45.8056	0.501227	258	0.429547	0.047749	7.9
Hoffman et al 2019	0.980954	68472584	47.5763	0.20426	229	0.476643	0.082077	6.35
Hoffman et al 2019	0.975609	152246510	42.3534	0.737554	169	0.43755	0.063494	6.65
Hoffman et al 2019	0.98551	87596916	45.7817	0.147417	252	0.381423	0.057606	8.35
Hoffman et al 2019	0.986079	95521580	45.6339	0.248896	221	0.304081	0.047712	9
Hoffman et al 2019	0.979536	61113375	46.3544	0.268769	238	0.582696	0.092337	6
Hoffman et al 2019	0.982445	81367103	47.4468	0.203828	218	0.431473	0.068241	6.6
Hoffman et al 2019	0.982867	87051574	48.1771	0.408866	255	0.456958	0.091414	6.6
Hoffman et al 2019	0.981021	70404209	43.8717	0.144432	233	0.49378	0.065055	6.9
Hoffman et al 2019	0.977224	60087154	43.9337	0.111399	222	0.447948	0.056855	6.5
Hoffman et al 2019	0.977037	80577377	47.7527	0.138302	237	0.416707	0.060681	7.7
Hoffman et al 2019	0.980228	71969545	51.1116	0.162969	232	0.434522	0.072216	7.05
Hoffman et al 2019	0.979926	57633859	45.6206	0.1992	281	0.403721	0.066381	8
Hoffman et al 2019	0.976093	69586437	51.1778	0.142614	229	0.489771	0.086483	6.2
Hoffman et al 2019	0.983523	86190560	44.9469	0.163319	262	0.535726	0.069032	6.7
Hoffman et al 2019	0.970342	76246128	52.6119	0.217306	233	0.399277	0.075287	6
Hoffman et al 2019	0.967861	82624280	47.2821	0.154382	230	0.475562	0.063112	6.5
Hoffman et al 2019	0.988271	89299692	43.8755	0.224405	199	0.532321	0.065889	5.8
Hoffman et al 2019	0.975448	52331304	46.4376	0.161484	253	0.332452	0.053421	7.2
Hoffman et al 2019	0.976297	138800006	43.1382	0.122132	246	0.481013	0.07135	6.5
Hoffman et al 2019	0.977852	72731077	47.9717	0.242977	275	0.318543	0.044637	9.1
Hoffman et al 2019	0.977529	87407395	50.2627	0.147469	228	0.473516	0.075593	6.65
Hoffman et al 2019	0.962744	89774168	47.974	0.597442	245	0.402316	0.054413	7.3
Hoffman et al 2019	0.984939	79117519	46.1557	0.147028	265	0.435295	0.057723	8
Hoffman et al 2019	0.982624	199064506	42.1863	0.63037	184	0.483344	0.062366	7.3
Hoffman et al 2019	0.977861	104010304	44.9958	0.163254	247	0.430852	0.055187	7.9
Hoffman et al 2019	0.984477	71375903	44.1307	0.209254	249	0.473093	0.054894	8.05
Hoffman et al 2019	0.985843	77170500	44.5239	0.249149	249	0.547795	0.066427	6.1
Hoffman et al 2019	0.980717	84003369	47.6783	0.224475	266	0.426957	0.060093	7.55
Hoffman et al 2019	0.961516	69376250	50.8392	0.180774	228	0.365969	0.058202	7.7
Hoffman et al 2019	0.983765	90513050	42.7049	0.200049	215	0.535658	0.0591	6.7
Hoffman et al 2019	0.970718	64719023	47.6977	0.12895	247	0.447167	0.067651	7.1
Hoffman et al 2019	0.979825	66700036	47.5981	0.177286	266	0.391513	0.056074	7.55
Hoffman et al 2019	0.98517	74718286	46.8125	0.170353	258	0.48057	0.069001	7.5
Hoffman et al 2019	0.968726	85104295	45.8615	0.173978	225	0.522235	0.083598	6.5
Hoffman et al 2019	0.976251	67055339	47.6779	0.142547	231	0.487548	0.07784	5.9
Hoffman et al 2019	0.985511	83082002	46.8772	0.17547	225	0.391147	0.04984	7.85
Hoffman et al 2019	0.978631	87138958	51.4394	0.159334	233	0.480016	0.086175	6.1
Hoffman et al 2019	0.986006	86416502	49.9683	0.17977	210	0.415659	0.070992	7.4
Hoffman et al 2019	0.984753	76120255	47.1234	0.188866	261	0.484711	0.068198	6.7
Hoffman et al 2019	0.98721	77951384	48.8725	0.197659	249	0.441844	0.094103	8
Hoffman et al 2019	0.983945	76100146	45.2223	0.14183	254	0.480806	0.06337	6.5
Hoffman et al 2019	0.974523	76847344	51.2745	0.21098	260	0.356512	0.062992	7.8
Hoffman et al 2019	0.971178	71422995	48.9207	0.166712	241	0.368123	0.056782	7.95
Hoffman et al 2019	0.976688	74683459	50.4047	0.135945	220	0.52613	0.084309	6.1
Hoffman et al 2019	0.969261	87213510	48.9933	0.301416	253	0.384673	0.062466	7.05
Hoffman et al 2019	0.970372	136195119	48.7527	0.636396	249	0.48746	0.064214	6.6
Hoffman et al 2019	0.981524	59960355	47.2517	0.146227	255	0.431404	0.055768	8.3
Hoffman et al 2019	0.96834	72963144	47.7191	0.287953	249	0.449421	0.057429	8.3
Hoffman et al 2019	0.982654	96927864	44.0499	0.189256	244	0.409096	0.050396	8.2
Hoffman et al 2019	0.973879	114311204	52.7497	0.229009	211	0.459458	0.072608	6.6
Hoffman et al 2019	0.97003	81757713	50.7518	0.172813	230	0.383989	0.055254	7.5
Hoffman et al 2019	0.979769	74358843	49.6686	0.238323	255	0.31588	0.052517	8.5
Hoffman et al 2019	0.983423	79400596	47.4447	0.175949	211	0.469183	0.072005	6.9
Hoffman et al 2019	0.984022	74187597	44.0606	0.334197	267	0.416283	0.05447	7.4
Hoffman et al 2019	0.982977	87824446	51.1787	0.33143	288	0.282577	0.053072	8.7
Hoffman et al 2019	0.986158	92928333	46.199	0.236436	237	0.522278	0.075473	6.75
Hoffman et al 2019	0.975717	72384791	46.9582	0.109391	258	0.427021	0.065594	7.55
Hoffman et al 2019	0.973936	64116308	48.1664	0.167855	266	0.394699	0.060379	7.5
Hoffman et al 2019	0.959536	89907976	45.7804	0.760072	267	0.398476	0.050146	7.8
Hoffman et al 2019	0.985345	82038373	44.9714	0.111379	226	0.462726	0.057763	7.7
Hoffman et al 2019	0.964446	81875946	46.8458	0.199421	253	0.330788	0.04368	8.5
Hoffman et al 2019	0.979943	74670824	52.2132	0.204339	243	0.439532	0.086218	5.8
Hoffman et al 2019	0.97232	94228923	48.7884	0.264881	246	0.347576	0.045292	8.8
Hoffman et al 2019	0.984746	80634859	44.1903	0.124873	245	0.52026	0.062374	7.1
Hoffman et al 2019	0.983152	78116826	48.4778	0.200021	246	0.383306	0.082334	8.3
Hoffman et al 2019	0.981238	97080420	44.7854	0.156588	215	0.558712	0.06658	5.5
Hoffman et al 2019	0.97961	81551528	45.7319	0.176525	238	0.417347	0.055431	7.65
Hoffman et al 2019	0.970287	91202864	48.5108	0.272549	241	0.393344	0.048851	7.7
Hoffman et al 2019	0.981694	85926370	45.3252	0.11966	210	0.558149	0.070953	6.4
Hoffman et al 2019	0.984707	77521806	42.5085	0.188478	170	0.527832	0.074706	6.8
Hoffman et al 2019	0.98436	79907917	46.7201	0.145748	252	0.483281	0.067441	6.1
Hoffman et al 2019	0.983384	73067223	46.5171	0.200785	296	0.311982	0.041362	8.7
Hoffman et al 2019	0.985924	74046320	44.6368	0.157916	296	0.298713	0.042876	8.7
Hoffman et al 2019	0.98561	106165660	43.4735	0.207738	186	0.570876	0.072021	6.1
Hoffman et al 2019	0.98384	122064866	41.5934	0.345506	185	0.496392	0.06107	6.95
Hoffman et al 2019	0.986991	79630675	42.3945	0.221837	190	0.410537	0.056133	7.9
Hoffman et al 2019	0.981019	90245150	44.046	0.13494	228	0.465421	0.064468	7.15
Hoffman et al 2019	0.982171	91214546	47.1322	0.218535	223	0.302742	0.0503	7.9
Hoffman et al 2019	0.966195	87594409	51.2729	0.250883	258	0.302065	0.053303	7.9
Hoffman et al 2019	0.977842	85379112	52.0867	0.183602	231	0.445782	0.072648	6.6
Hoffman et al 2019	0.979757	89345595	51.2451	0.178202	243	0.40005	0.069108	7.3
Hoffman et al 2019	0.97899	75938817	51.6726	0.238186	282	0.256502	0.050573	7.45
Hoffman et al 2019	0.977711	60406583	43.2951	0.126564	245	0.415096	0.058019	8.2
Hoffman et al 2019	0.977361	51023481	51.6548	0.261125	304	0.215828	0.048719	8.9
Hoffman et al 2019	0.97977	135573733	50.2076	0.368803	287	0.258275	0.045456	8.15
Hoffman et al 2019	0.986651	70463149	44.5485	0.120775	230	0.509499	0.071462	7.3
Hoffman et al 2019	0.983906	89666778	48.7355	0.368176	243	0.439837	0.097543	7.2
Hoffman et al 2019	0.970126	63629111	47.2718	0.130769	234	0.43997	0.058414	7.7
Hoffman et al 2019	0.979856	81807413	45.7026	0.231207	259	0.36923	0.049993	7.2
Hoffman et al 2019	0.964146	93053866	51.4664	0.302028	259	0.295423	0.06661	7.3
Hoffman et al 2019	0.983781	84394192	54.0574	0.29846	265	0.211244	0.052749	8.8
Hoffman et al 2019	0.982981	88658366	50.7257	0.366032	253	0.358117	0.087538	8.1
Hoffman et al 2019	0.981196	58328883	49.4885	0.182903	275	0.293847	0.047568	7.6
Hoffman et al 2019	0.969082	57770053	41.7241	0.236247	179	0.433665	0.044034	7.1
Hoffman et al 2019	0.968068	284121678	50.1363	0.744538	219	0.453802	0.066755	6.2
Hoffman et al 2019	0.980475	65844387	52.0029	0.214354	281	0.316177	0.065335	7.85
Hoffman et al 2019	0.983904	52920058	45.4032	0.142249	278	0.295215	0.043031	9.2
Hoffman et al 2019	0.972709	86460251	46.6644	0.248506	280	0.309998	0.045719	8.4
Hoffman et al 2019	0.968793	49825161	51.6485	0.180622	211	0.443121	0.071688	6.1
Hoffman et al 2019	0.982567	103615806	42.8142	0.1658	234	0.465422	0.056213	7.2
Hoffman et al 2019	0.982921	78456130	44.6056	0.152167	252	0.437934	0.055103	8.2
Hoffman et al 2019	0.984588	108748040	45.5321	0.131128	209	0.437449	0.060551	7.8
Hoffman et al 2019	0.980593	70035722	43.8434	0.098949	287	0.500686	0.06621	6.9
Hoffman et al 2019	0.985005	91263658	49.7908	0.192905	279	0.3219	0.058823	7
Hoffman et al 2019	0.981682	84165684	44.611	0.21648	287	0.391836	0.051879	6.9
Hoffman et al 2019	0.984944	85745919	45.3363	0.129427	271	0.434082	0.054316	6.9
Hoffman et al 2019	0.978126	76479893	43.3777	0.113279	330	0.345536	0.046758	7.6
Hoffman et al 2019	0.982246	83462525	47.9468	0.153612	287	0.359753	0.050543	7.4
Hoffman et al 2019	0.97818	85999221	43.9975	0.106961	316	0.325092	0.041007	8
Hoffman et al 2019	0.98336	76923087	48.4232	0.1945	277	0.297636	0.043464	8.4
Hoffman et al 2019	0.980095	79838186	44.9532	0.151859	279	0.303662	0.040754	7.7
Hoffman et al 2019	0.981252	98176256	42.5397	0.163733	265	0.349924	0.03461	7.9
Hoffman et al 2019	0.978369	98679362	41.7873	0.104724	274	0.515578	0.059889	6.6
Hoffman et al 2019	0.980154	88595796	46.4198	0.1453	280	0.304455	0.040162	7.5
Hoffman et al 2019	0.984857	67353455	46.1331	0.197121	300	0.29443	0.03997	8.1
Hoffman et al 2019	0.98267	152168655	43.2052	0.177051	283	0.328379	0.043215	8
Hoffman et al 2019	0.985848	61800261	45.8869	0.114888	263	0.461492	0.05723	6.6
Hoffman et al 2019	0.976874	83079705	44.4764	0.119354	271	0.488256	0.063186	6.3
Hoffman et al 2019	0.975209	58218396	42.7241	0.111223	306	0.436409	0.049498	7.3
Hoffman et al 2019	0.981205	74139112	44.2672	0.114736	294	0.333108	0.041856	8.1
Hoffman et al 2019	0.982952	92841643	41.5861	0.107951	240	0.45148	0.061575	7.6
Hoffman et al 2019	0.976045	110532502	44.0405	0.105005	244	0.496182	0.06546	5.7
Hoffman et al 2019	0.979925	73521848	53.3501	0.243283	284	0.46237	0.147876	7.5
Hoffman et al 2019	0.976286	76980639	43.2232	0.127105	337	0.285306	0.043048	8.8
Hoffman et al 2019	0.981175	113715543	43.7479	0.09244	248	0.495834	0.060069	6.7
Hoffman et al 2019	0.978607	53132750	42.1978	0.092501	282	0.455346	0.058557	6.4
Hoffman et al 2019	0.976782	68398312	39.8044	0.141595	490	0.45861	0.052321	8.2
Hoffman et al 2019	0.980792	69044780	41.8499	0.136447	269	0.548921	0.05757	7.4
Hoffman et al 2019	0.985091	82101783	49.2764	0.189585	268	0.235503	0.03506	8.1
Hoffman et al 2019	0.982432	78460182	40.1918	0.178276	267	0.558373	0.066863	6.9
Hoffman et al 2019	0.981573	70342140	48.1998	0.253057	306	0.287582	0.044292	8.2
Hoffman et al 2019	0.98523	119950801	44.6012	0.124781	262	0.428903	0.054401	6.9
Hoffman et al 2019	0.978458	74711465	46.7679	0.100044	321	0.41758	0.057934	7.3
Hoffman et al 2019	0.977322	76180046	40.3153	0.222344	300	0.426113	0.05327	7.5
Hoffman et al 2019	0.984308	89665245	47.3194	0.137037	267	0.400991	0.066575	7.5
Hoffman et al 2019	0.979783	78358094	42.9405	0.089926	299	0.422921	0.050487	7.7
Hoffman et al 2019	0.97999	63394988	40.9773	0.100823	386	0.570638	0.067495	6.5
Hoffman et al 2019	0.979001	51649203	44.9379	0.283799	325	0.389801	0.051672	7.9
Hoffman et al 2019	0.978654	75617404	42.973	0.17683	312	0.40408	0.047937	8.4
Hoffman et al 2019	0.979578	85145212	44.0492	0.280769	271	0.33832	0.044079	7.2
Hoffman et al 2019	0.980225	61251227	49.0291	0.173152	226	0.422141	0.060603	7.2
Hoffman et al 2019	0.977222	85740961	44.849	0.172853	288	0.283411	0.038086	7.5
Hoffman et al 2019	0.977152	60260752	49.1631	0.237489	294	0.398828	0.065403	6.8
Hoffman et al 2019	0.982792	72396331	42.7037	0.149474	273	0.535831	0.06434	7.4
Hoffman et al 2019	0.97511	58617381	50.2525	0.218547	329	0.215743	0.036915	8.3
Hoffman et al 2019	0.978896	100366894	44.2189	0.113792	243	0.516102	0.060934	5.9
Hoffman et al 2019	0.977904	111881304	41.7157	0.24764	486	0.453088	0.053205	7.4
Hoffman et al 2019	0.977392	54073218	51.5125	0.22638	305	0.361506	0.07353	7.5
Hoffman et al 2019	0.977884	62708596	42.771	0.296238	317	0.264417	0.03725	8.7
Hoffman et al 2019	0.978952	70528439	43.4739	0.187203	283	0.506302	0.061404	8
Hoffman et al 2019	0.97876	75147735	40.6522	0.153689	281	0.40025	0.049819	8.3
Hoffman et al 2019	0.982278	64246649	43.8329	0.145348	266	0.445615	0.052595	7
Hoffman et al 2019	0.981027	53622346	39.3562	0.241307	307	0.459606	0.048031	7
Hoffman et al 2019	0.975288	49059721	51.9601	0.355807	314	0.348354	0.131606	7.9
Hoffman et al 2019	0.971508	56181359	44.2249	0.146444	314	0.379058	0.051839	7.9
Hoffman et al 2019	0.981602	70686429	43.1684	0.345008	259	0.521757	0.068912	5.6
Hoffman et al 2019	0.976406	87716685	46.5936	0.187312	283	0.31091	0.045055	8.2
Hoffman et al 2019	0.977153	58937498	40.2439	0.142184	305	0.48977	0.055685	7.5
Hoffman et al 2019	0.975522	62016455	40.4168	0.21869	302	0.399611	0.052195	8.9
Hoffman et al 2019	0.983597	92970458	45.5492	0.112367	253	0.46156	0.060922	8.2
Hoffman et al 2019	0.974642	64001023	42.656	0.375812	269	0.461989	0.0529	5.8
Hoffman et al 2019	0.97909	62382941	47.8454	0.121392	281	0.407159	0.056532	7
Hoffman et al 2019	0.97871	75166222	42.1262	0.189667	302	0.403148	0.052849	8.2
Hoffman et al 2019	0.978779	50068325	47.4045	0.319072	313	0.339348	0.049888	8.6
Hoffman et al 2019	0.98026	86614146	41.6113	0.178475	294	0.441956	0.05347	8.8
Hoffman et al 2019	0.978272	79138629	46.424	0.188366	298	0.428416	0.058183	7.7
Hoffman et al 2019	0.982171	90883242	53.0333	0.241656	258	0.417504	0.13713	7.2
Hoffman et al 2019	0.984316	62366392	39.8791	0.129277	270	0.519643	0.060857	7.3
Hoffman et al 2019	0.982798	66190624	39.9582	0.263726	271	0.480763	0.057561	8.5
Hoffman et al 2019	0.978668	79818360	48.9574	0.203454	298	0.349863	0.085463	8.5
Hoffman et al 2019	0.97709	70195018	47.3938	0.117838	262	0.45592	0.059447	6.9
Hoffman et al 2019	0.979493	60509779	42.0103	0.29987	342	0.397396	0.049535	8.4
Hoffman et al 2019	0.978593	70050302	49.2289	0.160208	317	0.291687	0.048732	8.8
Hoffman et al 2019	0.979569	62000077	48.4941	0.29502	306	0.336376	0.058679	7.5
Hoffman et al 2019	0.983785	67648592	43.7607	0.156911	302	0.431875	0.054937	8.1
Hoffman et al 2019	0.970503	61391474	47.9134	0.083594	247	0.481605	0.064777	5.9
Hoffman et al 2019	0.979641	76110463	43.6382	0.198501	314	0.309973	0.037893	8.4
Hoffman et al 2019	0.973332	63529504	44.635	0.082976	275	0.494695	0.068261	7.3
Hoffman et al 2019	0.97643	54211384	43.6044	0.11139	390	0.473284	0.071284	7.8
Hoffman et al 2019	0.975741	79705081	47.3975	0.16051	249	0.489213	0.070298	5.7
Hoffman et al 2019	0.982866	104178374	45.6571	0.102648	245	0.491804	0.060308	7.2
Hoffman et al 2019	0.974384	96573756	42.3149	0.121096	287	0.48181	0.054917	7.5
Hoffman et al 2019	0.977472	113420175	42.9211	0.226427	284	0.434027	0.058333	8.8
Hoffman et al 2019	0.975679	63247825	41.7068	0.084429	425	0.381964	0.052817	8.5
Hoffman et al 2019	0.986124	84231728	38.7149	0.50256	261	0.601757	0.076458	6.4
Hoffman et al 2019	0.982579	66006388	43.6903	0.124483	287	0.54106	0.067829	7.1
Hoffman et al 2019	0.978567	82880222	43.0052	0.231216	317	0.256076	0.040586	8.7
Hoffman et al 2019	0.97902	93958441	42.1293	0.189133	315	0.336473	0.044558	8.7
Hoffman et al 2019	0.985945	103110725	54.0467	0.294726	216	0.269635	0.053262	8
Hoffman et al 2019	0.981723	64871160	44.0548	0.19989	265	0.540144	0.074832	6.2
Hoffman et al 2019	0.976184	66751100	46.0819	0.138584	335	0.298032	0.045405	8.7
Hoffman et al 2019	0.976373	75463291	47.0435	0.135572	300	0.54274	0.070521	6.6
Hoffman et al 2019	0.979033	92052763	42.0765	0.08848	292	0.468109	0.058987	7.6
Hoffman et al 2019	0.982051	69404060	47.4717	0.196576	274	0.516673	0.073387	7.4
Hoffman et al 2019	0.978997	81078568	47.1592	0.098642	246	0.477213	0.068007	6.7
Hoffman et al 2019	0.979027	90683494	43.3233	0.120688	291	0.382021	0.048351	7.6
Hoffman et al 2019	0.982844	79190795	40.2066	0.139069	255	0.576847	0.06856	6.8
Hoffman et al 2019	0.981278	76930165	51.0156	0.344253	304	0.346927	0.145481	8.3
Hoffman et al 2019	0.975027	68284302	44.153	0.080173	272	0.533616	0.065707	6.7
Hoffman et al 2019	0.978503	88662589	50.321	0.275837	343	0.301655	0.113413	8.1
Hoffman et al 2019	0.98504	61421395	39.0482	0.211823	246	0.577052	0.076241	7.2
Hoffman et al 2019	0.979387	75523435	41.3274	0.090418	284	0.533252	0.061065	7.4
Hoffman et al 2019	0.98107	71876835	43.777	0.164162	287	0.466642	0.058508	7.1
Hoffman et al 2019	0.973832	65770694	46.5741	0.135749	296	0.354812	0.048118	7.4
Hoffman et al 2019	0.980045	87812651	43.4711	0.17809	269	0.296555	0.037027	8.1
Hoffman et al 2019	0.974545	65612532	43.457	0.12193	341	0.261038	0.037389	8.9
Hoffman et al 2019	0.980593	81054595	44.6455	0.092326	251	0.42361	0.059451	7.8
Hoffman et al 2019	0.980018	87703343	43.1816	0.144581	285	0.407681	0.053692	8.6
Hoffman et al 2019	0.980672	103504986	42.9043	0.099357	244	0.537846	0.056849	6.2
Hoffman et al 2019	0.976347	75971287	46.0581	0.297814	339	0.297704	0.037268	7.5
Hoffman et al 2019	0.975416	97472135	47.1187	0.309499	338	0.219916	0.031875	8.7
Hoffman et al 2019	0.983065	66633676	40.5426	0.091424	278	0.459443	0.054672	7.6
Hoffman et al 2019	0.979052	67215884	43.0289	0.254567	295	0.533068	0.064468	6.2
Hoffman et al 2019	0.980645	87972659	46.8799	0.142782	302	0.329252	0.051052	8.3
Hoffman et al 2019	0.982971	75607019	41.4635	0.312664	293	0.468279	0.055088	8
Hoffman et al 2019	0.983843	70596189	42.1345	0.128248	264	0.566448	0.069646	7.2
Hoffman et al 2019	0.981424	75096621	40.7491	0.095691	261	0.503871	0.057437	7.3
Hoffman et al 2019	0.97766	89841652	41.1089	0.104524	297	0.465169	0.047757	8.2
Hoffman et al 2019	0.985577	123528016	46.6307	0.15147	282	0.33306	0.045702	8.3
Hoffman et al 2019	0.979242	66163314	41.1875	0.115683	279	0.494533	0.058262	7.8
Hoffman et al 2019	0.979505	64804690	40.6483	0.107301	293	0.489472	0.054952	7.6
Hoffman et al 2019	0.976594	68504325	44.749	0.082273	274	0.500048	0.065221	6.4
Hoffman et al 2019	0.982123	87373509	45.5009	0.081755	251	0.501691	0.062404	6.3
Hoffman et al 2019	0.974492	63781723	49.84	0.133165	319	0.498765	0.107087	7.1
Hoffman et al 2019	0.978023	68840050	44.5027	0.436324	279	0.502435	0.070466	6.4
Hoffman et al 2019	0.978661	59376766	53.5546	0.178443	292	0.502348	0.143861	7.3
Hoffman et al 2019	0.97781	66307172	40.7766	0.08843	291	0.447155	0.053821	7.7
Hoffman et al 2019	0.979072	52498985	45.6024	0.084859	321	0.511597	0.063646	5.9
Hoffman et al 2019	0.97821	80427479	41.2674	0.072838	299	0.492985	0.065938	7.5
Hoffman et al 2019	0.983442	78611483	45.3822	0.105679	259	0.502792	0.066957	6.3
Hoffman et al 2019	0.977499	115300138	43.8472	0.268169	255	0.511271	0.066984	5.6
Hoffman et al 2019	0.977541	63180859	45.1574	0.356965	286	0.511574	0.06066	7.4
Hoffman et al 2019	0.972452	83385880	47.625	0.112185	337	0.45764	0.064924	6.9
Hoffman et al 2019	0.980398	108964531	44.2933	0.089737	273	0.476972	0.064681	7
Hoffman et al 2019	0.984231	83962467	39.7565	0.113353	248	0.546444	0.049626	7.2
Hoffman et al 2019	0.977149	67899177	41.4948	0.137662	300	0.314717	0.040686	8.3
Hoffman et al 2019	0.982332	52078729	46.6002	0.188425	320	0.276248	0.041765	7.4
Hoffman et al 2019	0.979415	71741557	39.9621	0.175438	290	0.483737	0.054479	7.6
Hoffman et al 2019	0.968088	56281571	46.277	0.114152	274	0.438064	0.074497	6.8
Hoffman et al 2019	0.974217	66554701	45.1017	0.266066	296	0.324136	0.048579	7.6
Hoffman et al 2019	0.97375	62552481	45.268	0.130503	325	0.332874	0.04332	7.9
Hoffman et al 2019	0.975728	74016380	41.2469	0.129196	299	0.506915	0.06452	6.5
Hoffman et al 2019	0.978583	90855140	47.0968	0.206952	266	0.506414	0.08238	6.3
Hoffman et al 2019	0.966878	58099478	44.5093	0.10274	419	0.306689	0.041564	8.1
Hoffman et al 2019	0.976585	60430958	46.0196	0.118069	321	0.490374	0.064063	7.3
Hoffman et al 2019	0.974907	52282377	42.9417	0.137966	298	0.479254	0.059648	7.9
Hoffman et al 2019	0.975016	65191680	43.7979	0.116232	277	0.504272	0.067974	6.2
Hoffman et al 2019	0.978457	75505137	44.9116	0.209062	303	0.345598	0.053201	8.3
Hoffman et al 2019	0.981172	81367375	47.7401	0.175258	283	0.274555	0.045635	7.9
Hoffman et al 2019	0.972146	50440874	46.4857	0.163959	341	0.269076	0.038589	9
Hoffman et al 2019	0.982121	79395589	46.8662	0.152235	263	0.381917	0.051933	7.2
Hoffman et al 2019	0.976303	68910690	44.1579	0.090922	314	0.435036	0.055724	7.5
Hoffman et al 2019	0.974327	58072453	41.824	0.178366	301	0.293187	0.039377	8.5
Hoffman et al 2019	0.981281	91299500	45.6112	0.123155	254	0.504648	0.072132	6.3
Hoffman et al 2019	0.98138	78799679	41.614	0.25566	407	0.550438	0.063988	6.9
Hoffman et al 2019	0.981426	91770833	43.8808	0.123011	296	0.42026	0.053496	7.5
Hoffman et al 2019	0.976392	76854677	44.4527	0.178906	292	0.389023	0.052749	8
Hoffman et al 2019	0.9805	83936353	43.5769	0.098127	239	0.518648	0.071299	5.8
Hoffman et al 2019	0.980011	60970759	52.7787	0.227554	281	0.545876	0.10838	5.8
Hoffman et al 2019	0.97957	82679801	48.2254	0.114952	241	0.430956	0.059396	6.7
Hoffman et al 2019	0.983204	101571449	47.5741	0.143621	270	0.386695	0.05863	7.5
Hoffman et al 2019	0.984266	91547922	40.9405	0.108735	276	0.492705	0.055614	8.1
Hoffman et al 2019	0.982808	85409079	46.3605	0.113054	266	0.509582	0.062303	5.9
Hoffman et al 2019	0.979946	98978671	41.9491	0.103138	314	0.537543	0.065842	7.3
Hoffman et al 2019	0.976532	76602058	44.0402	0.098476	372	0.440745	0.059621	7.6
Hoffman et al 2019	0.97816	82708857	44.5383	0.085353	273	0.496979	0.062381	6.6
Hoffman et al 2019	0.981903	68086304	40.1741	0.082885	276	0.526991	0.063075	6.6
Hoffman et al 2019	0.973842	57191108	45.0261	0.078777	302	0.497079	0.063651	6.8
Hoffman et al 2019	0.981894	128817970	45.3746	0.104652	263	0.542303	0.078351	6.1
Hoffman et al 2019	0.978951	63019861	45.7512	0.092976	310	0.577095	0.075543	6
Hoffman et al 2019	0.979258	64329758	48.9096	0.182371	277	0.472315	0.072731	6.7
Hoffman et al 2019	0.981464	86707877	41.1265	0.363484	280	0.481753	0.056901	7.6
Hoffman et al 2019	0.98086	76339479	41.8165	0.07557	270	0.501379	0.059138	9
Hoffman et al 2019	0.983033	72338174	43.7753	0.104279	255	0.536857	0.055844	6.7
Hoffman et al 2019	0.979571	71632120	48.2898	0.116645	300	0.392266	0.061607	7.6
Hoffman et al 2019	0.977643	86466550	48.3117	0.096178	231	0.487457	0.063776	6.2
Hoffman et al 2019	0.982477	57506695	42.4537	0.098446	266	0.595097	0.072429	5.6
Hoffman et al 2019	0.973724	57145071	39.4758	0.097043	428	0.397791	0.051296	8.3
Hoffman et al 2019	0.979554	76340528	52.9695	0.334021	282	0.293661	0.151531	8.4
Hoffman et al 2019	0.974459	66090352	44.3623	0.170713	274	0.360067	0.048822	7.6
Hoffman et al 2019	0.976234	41521508	53.2991	0.300776	308	0.306717	0.125382	7.7
Hoffman et al 2019	0.97596	94683054	46.5086	0.224618	295	0.381258	0.062019	7.7
Hoffman et al 2019	0.974034	54414319	43.8728	0.19487	284	0.345122	0.050935	7.7
Hoffman et al 2019	0.977401	66649557	42.7586	0.11165	305	0.311591	0.042301	8.3
Hoffman et al 2019	0.977072	92684422	41.2828	0.315536	251	0.488388	0.064204	8.2
Hoffman et al 2019	0.982231	75678902	43.1638	0.075573	314	0.553593	0.073017	6.6
Hoffman et al 2019	0.983151	72463012	47.1459	0.097905	262	0.408272	0.057769	8.1
Hoffman et al 2019	0.977144	67714242	44.787	0.121869	298	0.446886	0.054131	6.7
Hoffman et al 2019	0.9827	75485245	46.8211	0.12424	262	0.569164	0.074382	6.6
Hoffman et al 2019	0.981037	107138500	42.0181	0.181197	311	0.361034	0.046114	8.7
Hoffman et al 2019	0.986085	93691641	43.1427	0.156086	288	0.447898	0.052209	8
Hoffman et al 2019	0.981359	65900845	41.8832	0.093246	299	0.359693	0.043151	8.4
Hoffman et al 2019	0.98234	60040454	42.7956	0.068705	276	0.45935	0.054365	7.4
Hoffman et al 2019	0.980297	57521493	46.2309	0.23424	258	0.486681	0.07543	5.9
Hoffman et al 2019	0.973795	66269675	48.6581	0.138007	333	0.348182	0.052828	6.7
Hoffman et al 2019	0.976173	88233362	43.6465	0.107005	315	0.50789	0.060147	7.8
Hoffman et al 2019	0.983062	98256470	46.7746	0.183159	229	0.412769	0.054449	7.8
Hoffman et al 2019	0.978809	63372865	48.4108	0.194711	276	0.364975	0.052286	6.5
Hoffman et al 2019	0.981957	96301726	51.5783	0.332459	301	0.37842	0.125856	8.2
Hoffman et al 2019	0.983934	68113401	40.9674	0.200792	253	0.589967	0.067989	6.3
Hoffman et al 2019	0.980336	65510244	44.714	0.412166	291	0.572035	0.072093	6
Hoffman et al 2019	0.981523	106908727	48.2853	0.179661	253	0.426871	0.055906	6.9
Hoffman et al 2019	0.980039	96942346	43.834	0.298646	378	0.55698	0.066243	5.8
Hoffman et al 2019	0.97838	65633257	42.9258	0.074063	366	0.409792	0.055968	8.4
Hoffman et al 2019	0.984867	72804295	38.6836	0.150529	234	0.611338	0.06597	6.3
Hoffman et al 2019	0.979991	66031760	40.9991	0.166546	282	0.459116	0.053999	7.7
Hoffman et al 2019	0.976884	73983731	42.6503	0.152985	283	0.378296	0.05112	7.7
Hoffman et al 2019	0.984028	70130768	41.9387	0.160363	269	0.541347	0.06527	7.4
Hoffman et al 2019	0.975234	64180246	46.2275	0.207082	276	0.490401	0.067081	6.6
Hoffman et al 2019	0.97698	60626145	45.0366	0.191385	387	0.237928	0.034334	9.2
Hoffman et al 2019	0.979849	79088598	41.2857	0.09799	311	0.4114	0.049618	8.6
Hoffman et al 2019	0.980502	98971729	42.0384	0.188082	257	0.589616	0.07629	6.6
Hoffman et al 2019	0.984633	82456994	39.9399	0.193018	266	0.512697	0.06226	7.3
Hoffman et al 2019	0.979263	76721356	46.1619	0.196431	246	0.488459	0.059598	7.1
Hoffman et al 2019	0.97993	76147155	42.6406	0.243322	297	0.442654	0.05238	7.6
Hoffman et al 2019	0.97799	72318864	46.4736	0.146031	284	0.322649	0.046894	7.1
Hoffman et al 2019	0.978211	94950889	43.8719	0.198374	323	0.3559	0.045932	8.3
Hoffman et al 2019	0.981281	72142422	49.8734	0.186964	287	0.507362	0.114108	6.7
Hoffman et al 2019	0.980265	82794428	42.5716	0.235826	318	0.353354	0.044453	7.9
Hoffman et al 2019	0.978921	84479365	42.1195	0.096681	298	0.472802	0.053331	7.2
Hoffman et al 2019	0.974918	70297180	43.7776	0.177201	291	0.412117	0.051711	7.7
Hoffman et al 2019	0.986532	91570063	39.9063	0.134508	256	0.616609	0.064182	7
Hoffman et al 2019	0.980491	54449283	41.7986	0.053911	274	0.524752	0.057921	6.9
Hoffman et al 2019	0.978488	113366188	45.6851	0.129626	265	0.533566	0.066718	6.1
Hoffman et al 2019	0.984923	85827139	40.459	0.158314	277	0.492328	0.056853	7.9
Hoffman et al 2019	0.983525	75050291	45.3289	0.135658	266	0.56092	0.069886	6.6
Hoffman et al 2019	0.978905	56223538	45.2399	0.080924	332	0.464207	0.069817	7.4
Hoffman et al 2019	0.982184	85734497	44.1736	0.082104	265	0.45066	0.051062	7.4
Hoffman et al 2019	0.986715	139893233	46.8833	0.141572	245	0.437548	0.055375	7
Hoffman et al 2019	0.980269	75443791	40.3331	0.297337	259	0.507369	0.060992	7.6
Hoffman et al 2019	0.974712	50390641	45.6396	0.175729	319	0.375081	0.0502	6.6
Hoffman et al 2019	0.980756	48173977	44.9558	0.159819	296	0.35446	0.052992	8
Hoffman et al 2019	0.981396	84054720	41.7409	0.285995	249	0.560562	0.069359	6.5
Hoffman et al 2019	0.980816	73558030	46.4176	0.132633	293	0.2958	0.039448	7.8
Hoffman et al 2019	0.979188	83535296	41.8834	0.121224	274	0.39355	0.047734	7.5
Hoffman et al 2019	0.983397	98404050	46.512	0.186699	272	0.552359	0.089154	6
Hoffman et al 2019	0.98315	69798994	41.9783	0.069374	269	0.565124	0.064096	6.1
Hoffman et al 2019	0.980655	88778565	39.5817	0.431331	261	0.332212	0.043495	8.1
Hoffman et al 2019	0.981258	56470880	41.208	0.165269	283	0.491935	0.063718	7.3
Hoffman et al 2019	0.977587	59375976	42.9173	0.102443	313	0.296984	0.037019	8.5
Hoffman et al 2019	0.977456	65208323	45.5876	0.208266	312	0.2858	0.038912	8.1
Hoffman et al 2019	0.973998	42284035	44.2964	0.275987	299	0.444841	0.060961	7.3
Hoffman et al 2019	0.973247	63782070	44.0016	0.30909	282	0.589656	0.078114	5.9
Hoffman et al 2019	0.981846	68292688	39.4477	0.453739	292	0.396674	0.046649	8.2
Hoffman et al 2019	0.945528	68999463	44.6106	0.052641	180	0.501668	0.065079	7.3
Hoffman et al 2019	0.981476	74695009	48.6669	0.1654	249	0.392782	0.053358	6.9
Hoffman et al 2019	0.977645	94600259	44.6736	0.224891	309	0.364368	0.044472	7.6
Hoffman et al 2019	0.978107	83550963	42.3636	0.088932	240	0.560332	0.062797	6
Hoffman et al 2019	0.983277	76224023	49.2536	0.146429	264	0.357271	0.08829	8.4
Hoffman et al 2019	0.979741	81831713	41.3574	0.198298	258	0.538009	0.0679	6.8
Hoffman et al 2019	0.982887	108173497	45.0735	0.125517	294	0.356214	0.037448	8.1
Hoffman et al 2019	0.981618	93148601	44.4413	0.143218	327	0.289777	0.042242	8.8
Hoffman et al 2019	0.980316	88488414	40.7636	0.215414	265	0.506095	0.066339	7.7
Hoffman et al 2019	0.980041	78335902	45.9118	0.089557	305	0.447227	0.064337	7.4
Hoffman et al 2019	0.98036	71474834	40.9357	0.127423	260	0.577691	0.070136	6.1
Hoffman et al 2019	0.978135	79720950	43.0024	0.097749	242	0.534189	0.066994	5.6
Hoffman et al 2019	0.982358	118020871	48.0061	0.258112	274	0.290733	0.041893	8
Hoffman et al 2019	0.980879	69751431	46.873	0.184714	268	0.51541	0.067687	7
Hoffman et al 2019	0.980109	76389274	43.096	0.081377	334	0.475705	0.064388	7.7
Hoffman et al 2019	0.976894	86535955	44.832	0.126285	257	0.481992	0.070074	6.3
Hoffman et al 2019	0.979724	79470292	40.951	0.159826	265	0.512105	0.062935	7.1
Hoffman et al 2019	0.977946	58452315	42.6128	0.078444	276	0.429733	0.053918	7.5
Hoffman et al 2019	0.981295	79203679	45.4352	0.157707	249	0.553183	0.074842	6.3
Hoffman et al 2019	0.985372	105939711	45.9622	0.148509	265	0.388883	0.048271	7.3
Hoffman et al 2019	0.977533	75291746	47.5034	0.150896	284	0.286057	0.040772	7.5
Hoffman et al 2019	0.970926	56349584	46.2724	0.086233	279	0.538686	0.07309	7.1
Hoffman et al 2019	0.982006	67761465	40.382	0.099126	287	0.547422	0.05973	6.4
Hoffman et al 2019	0.978144	74692194	46.9536	0.147713	309	0.330556	0.051777	8.3
Hoffman et al 2019	0.982189	77025156	48.1484	0.172543	269	0.482557	0.098675	6.4
Hoffman et al 2019	0.980042	80270585	43.7704	0.131292	307	0.39406	0.047832	7.6
Hoffman et al 2019	0.981845	83505946	43.1642	0.099965	266	0.539823	0.063833	6.9
Hoffman et al 2019	0.981954	65952909	46.5845	0.429236	272	0.434148	0.076427	4.7
Hoffman et al 2019	0.980173	76314275	46.1418	0.098385	241	0.511161	0.072138	6
Hoffman et al 2019	0.973967	60067315	45.0034	0.084559	268	0.479284	0.062311	6.6
Hoffman et al 2019	0.981047	116037668	45.5534	0.109218	243	0.556962	0.078638	8.7
Hoffman et al 2019	0.975869	76097739	44.4742	0.255594	319	0.303991	0.035982	7.4
Hoffman et al 2019	0.975114	73714209	46.3459	0.355012	350	0.252533	0.033517	8.6
Hoffman et al 2019	0.975645	51102875	44.6135	0.102306	326	0.546304	0.071925	6.1
Hoffman et al 2019	0.980359	62457049	41.6346	0.089201	275	0.531478	0.061724	6.9
Hoffman et al 2019	0.980584	96142676	48.4828	0.170852	265	0.374726	0.054169	7.3
Hoffman et al 2019	0.98232	59956235	41.4443	0.136881	276	0.541844	0.06199	7.4
Hoffman et al 2019	0.977589	75549180	43.4363	0.380487	309	0.501191	0.070181	7.6
Hoffman et al 2019	0.977943	58809660	41.2105	0.152165	294	0.548634	0.063307	6.6
Hoffman et al 2019	0.975291	100900338	46.9418	0.091503	296	0.525894	0.07811	6.6
Hoffman et al 2019	0.979175	97689855	41.8299	0.102185	262	0.496165	0.054723	7.1
Hoffman et al 2019	0.980161	103052585	41.3467	0.14813	294	0.403214	0.046768	8.5
Hoffman et al 2019	0.976868	59413636	40.8914	0.100534	405	0.41339	0.050423	8.2
Hoffman et al 2019	0.980591	67184062	47.1174	0.084897	257	0.48576	0.071773	6
Hoffman et al 2019	0.978166	71711782	43.6795	0.20126	283	0.540057	0.073807	6
Hoffman et al 2019	0.98019	70515367	41.2213	0.178153	281	0.464497	0.056037	8
Hoffman et al 2019	0.979471	87967514	49.0428	0.13547	216	0.517475	0.081097	6.3
Hoffman et al 2019	0.974094	65845316	40.4752	0.390997	336	0.384955	0.049153	7.5
Hoffman et al 2019	0.982609	76633052	40.5989	0.178141	279	0.504384	0.065294	7.6
Hoffman et al 2019	0.972785	62932694	46.7453	0.121065	264	0.49099	0.064223	6
Hoffman et al 2019	0.976348	101096225	41.1324	0.090857	251	0.568926	0.067384	6.1
Hoffman et al 2019	0.974586	81185107	41.2459	0.146593	428	0.381716	0.047459	8.5
Hoffman et al 2019	0.982178	70393972	42.7205	0.105127	270	0.447854	0.052471	6.7
Hoffman et al 2019	0.977819	80231627	40.5348	0.133972	276	0.512976	0.062624	7.4
Hoffman et al 2019	0.975831	65371379	48.3767	0.189586	263	0.489816	0.099641	5.8
Hoffman et al 2019	0.981423	72318685	43.0328	0.083094	284	0.466068	0.056138	7.2
Hoffman et al 2019	0.975947	59293701	45.6508	0.10879	319	0.330819	0.046209	7.8
Hoffman et al 2019	0.979942	66701009	45.562	0.171189	288	0.514448	0.066832	5.9
Hoffman et al 2019	0.979365	77893773	44.2469	0.181559	293	0.309517	0.040185	8.9
Hoffman et al 2019	0.980542	60949975	41.5861	0.162039	280	0.482305	0.053637	7.6
Hoffman et al 2019	0.981318	94209596	40.6452	0.262578	267	0.433511	0.053759	7.7
Hoffman et al 2019	0.974976	59556470	44.0053	0.115648	307	0.38089	0.046734	8
Hoffman et al 2019	0.976936	74506893	43.2086	0.318071	331	0.36991	0.044064	8.6
Hoffman et al 2019	0.982389	87180609	45.1781	0.139458	260	0.420599	0.05499	7.7
Hoffman et al 2019	0.977044	88451544	47.2168	0.113205	251	0.49647	0.062881	6
Hoffman et al 2019	0.978994	78834601	46.0134	0.21161	265	0.472387	0.064299	6.4
Hoffman et al 2019	0.978982	80734282	42.4239	0.161513	271	0.475016	0.063999	8.3
Hoffman et al 2019	0.984346	76132760	46.1303	0.233392	302	0.274284	0.036029	8.4
Hoffman et al 2019	0.985342	65096343	42.2707	0.137038	260	0.561733	0.067535	5.8
Hoffman et al 2019	0.981457	98009637	46.5564	0.090727	234	0.516028	0.074774	5.5
Hoffman et al 2019	0.977286	85024458	40.122	0.100559	283	0.526971	0.063153	7.2
Hoffman et al 2019	0.976262	116103071	46.3928	0.20993	320	0.421691	0.055314	8.3
Hoffman et al 2019	0.976517	57030207	40.7475	0.387157	358	0.368612	0.044978	9
Hoffman et al 2019	0.976253	88035390	41.1966	0.303251	487	0.395704	0.050464	8.3
Hoffman et al 2019	0.981199	89483010	41.1367	0.166014	300	0.37403	0.04688	8.5
Hoffman et al 2019	0.980838	77592312	41.3603	0.092639	285	0.509516	0.060049	7.1
Hoffman et al 2019	0.98549	71698271	38.9722	0.109268	264	0.562891	0.05846	7.7
Hoffman et al 2019	0.980824	71126435	47.7338	0.143161	295	0.417782	0.069754	7.9
Hoffman et al 2019	0.978957	62593542	42.5139	0.111554	280	0.483019	0.071718	6.3
Hoffman et al 2019	0.977103	52577598	48.945	0.163033	270	0.537499	0.100926	5.7
Hoffman et al 2019	0.984671	86668674	46.8492	0.142461	265	0.561435	0.068082	5.6
Hoffman et al 2019	0.982683	79018286	51.585	0.516405	283	0.401107	0.15391	7.8
Hoffman et al 2019	0.982865	85096476	45.5786	0.087509	237	0.516168	0.073322	7
Hoffman et al 2019	0.985437	90277009	47.3828	0.203124	272	0.343506	0.04642	7.6
Hoffman et al 2019	0.980179	106178274	43.8794	0.334259	379	0.544573	0.067607	6.4
Hoffman et al 2019	0.979572	116425352	47.8931	0.187696	255	0.478406	0.06346	6
Hoffman et al 2019	0.982331	90276615	45.7492	0.112591	262	0.330249	0.042893	8.7
Hoffman et al 2019	0.980639	70749243	42.4627	0.276413	305	0.422146	0.046827	7
Hoffman et al 2019	0.982017	144443751	43.3605	0.21947	311	0.457723	0.050695	7.2
Hoffman et al 2019	0.984114	75438895	41.0033	0.179992	241	0.558471	0.072522	4.5
Hoffman et al 2019	0.985205	78540849	41.5478	0.101157	263	0.520077	0.062966	7.7
Hoffman et al 2019	0.983774	69788362	43.5874	0.19208	256	0.593367	0.073809	6.5
Hoffman et al 2019	0.978322	73782832	40.93	0.161354	257	0.485862	0.058584	8.6
Hoffman et al 2019	0.97788	77733395	43.4338	0.108995	250	0.4775	0.05513	7.3
Hoffman et al 2019	0.973007	78061017	39.9605	0.42266	322	0.467214	0.057018	6.9
Hoffman et al 2019	0.983543	71634405	44.9837	0.301086	276	0.332866	0.058248	8.7
Hoffman et al 2019	0.950928	81736907	52.3467	0.264197	233	0.403934	0.070656	6.4
Hoffman et al 2019	0.984076	76793822	44.6218	0.134869	235	0.450441	0.066286	7.4
Hoffman et al 2019	0.986571	84987452	50.1709	0.266386	235	0.486192	0.115978	6.6
Hoffman et al 2019	0.982801	76705141	48.0417	0.146463	221	0.426663	0.072803	8.6
Hoffman et al 2019	0.976022	50778441	52.8463	0.588327	259	0.258364	0.047069	7.7
Hoffman et al 2019	0.985394	77534888	45.9048	0.137137	249	0.493988	0.072745	5.6
Hoffman et al 2019	0.973715	70892618	49.9405	0.229531	230	0.393152	0.061805	6.2
Hoffman et al 2019	0.986243	90549372	44.6051	0.232388	251	0.455237	0.06397	7.8
Hoffman et al 2019	0.981355	84727055	43.1252	0.149663	228	0.509532	0.062796	7.3
Hoffman et al 2019	0.9831	75975660	44.1721	0.181676	230	0.48833	0.061081	6.95
Hoffman et al 2019	0.977782	106530203	51.4047	0.350438	235	0.315433	0.045012	7.6
Hoffman et al 2019	0.971596	52523575	48.9311	0.18408	283	0.299201	0.046951	8.5
Hoffman et al 2019	0.980741	57737615	45.8136	0.174372	288	0.42486	0.0543	7.3
Hoffman et al 2019	0.96819	52447339	52.7526	0.160051	232	0.508376	0.09333	5.5
Hoffman et al 2019	0.987823	113132826	43.2109	0.224567	209	0.40634	0.053286	8.1
Hoffman et al 2019	0.981756	94792138	45.2771	0.105458	244	0.526922	0.069481	6.9
Hoffman et al 2019	0.958724	87822050	49.1613	0.247156	256	0.304668	0.051326	8.2
Hoffman et al 2019	0.977549	123439308	48.9035	0.177716	230	0.449215	0.06441	6.9
Hoffman et al 2019	0.975958	103052446	52.5927	0.243421	226	0.365242	0.065306	7.55
Hoffman et al 2019	0.969865	61189265	50.5159	0.196838	233	0.466895	0.075415	6.2
Hoffman et al 2019	0.97395	102346792	47.2494	0.194662	235	0.406737	0.051671	7.8
Hoffman et al 2019	0.98048	71319732	46.4371	0.137083	256	0.448397	0.070226	7.1
Hoffman et al 2019	0.981633	64395166	44.5763	0.160781	232	0.437374	0.058004	7.4
Hoffman et al 2019	0.983196	99014437	44.9448	0.120277	210	0.489236	0.061167	7.05
Hoffman et al 2019	0.969046	71166463	49.7356	0.36078	271	0.291486	0.042053	7.5
Hoffman et al 2019	0.986639	78367390	48.4613	0.278872	261	0.479207	0.077118	7
Hoffman et al 2019	0.98671	88264541	49.9035	0.317936	235	0.520109	0.121089	8
Hoffman et al 2019	0.974075	79030020	51.5976	0.238366	257	0.280325	0.052336	8.4
Hoffman et al 2019	0.984074	68954487	45.7578	0.150648	245	0.400425	0.053415	8.1
Hoffman et al 2019	0.983137	85261944	48.4228	0.181571	204	0.433601	0.06225	7.3
Hoffman et al 2019	0.982111	57250719	44.7814	0.127962	222	0.498802	0.065331	7
Hoffman et al 2019	0.986085	95184060	48.0014	0.188041	263	0.461354	0.066885	7
Hoffman et al 2019	0.981863	245323988	46.9916	0.201309	200	0.547113	0.069918	6.3
Hoffman et al 2019	0.977261	102898560	48.1154	0.190301	259	0.364144	0.052977	7.3
Hoffman et al 2019	0.984036	92977232	45.6614	0.175018	274	0.487717	0.066928	7.1
Hoffman et al 2019	0.955846	83441350	47.1257	0.173365	239	0.423358	0.054594	7.1
Hoffman et al 2019	0.984202	81291920	45.4572	0.176103	270	0.346104	0.04669	7.8
Hoffman et al 2019	0.98019	64019457	48.1623	0.168734	258	0.342393	0.048688	8.1
Hoffman et al 2019	0.974117	239398745	43.1547	0.23423	281	0.35809	0.052732	8.8
[truncated: 497 more rows]

## Sheet: Supplementary Fig. 4
	4a									4b
	Brain bank	Brain region	Sex	Person ID	Med. coeff. variance of top 1000 genes	Fraction of intronic bases	Residuals			Brain bank	Brain region	Sex	Person ID	Fraction of multi-mapped reads	Fraction of UTR bases	Fraction of protein coding bases	WASP passed vs discarded reads	Residuals
	0	0.023	0	0.585	0.098	0.047	0.244			0	0.006	0	0.62	0.066	0.001	0.063	0.076	0.164
	0	0.075	0.122	0.367	0.08	0.068	0.285			0.062	0.047	0	0.463	0.096	0.018	0.002	0	0.308
	0.094	0.109	0.158	0.329	0.001	0.024	0.282			0	0.069	0	0.545	0.001	0.012	0	0.01	0.36
	0.24	0	0.271	0.093	0	0.006	0.387			0	0.083	0	0.724	0.016	0.028	0.005	0.006	0.134
	0	0	0	0.691	0.016	0.053	0.237			0	0.06	0	0.337	0.109	0.135	0.015	0.017	0.324
	0	0.037	0	0.697	0.12	0.002	0.141			0	0.007	0	0.689	0.11	0.001	0.012	0.014	0.164
	0.221	0.146	0.092	0.092	0.116	0.08	0.249			0	0	0	0.283	0.001	0	0.018	0.002	0.692
	0	0.063	0	0.635	0.068	0.019	0.212			0.482	0.011	0	0.229	0	0.047	0.057	0.028	0.143
	0	0.015	0	0.454	0.122	0.002	0.404			0.271	0.054	0.04	0	0.016	0.131	0.05	0.04	0.395
	0	0.016	0	0.513	0.216	0.089	0.163			0	0.024	0	0.31	0.197	0.016	0.049	0.224	0.176
	0	0.026	0	0.686	0.128	0.04	0.118			0	0.018	0	0.682	0.108	0.016	0.041	0.054	0.076
	0	0.057	0	0.273	0.196	0.156	0.316			0	0.008	0.04	0.007	0.297	0.061	0.113	0.247	0.224
	0	0.123	0	0.523	0.065	0.056	0.231			0	0.016	0	0.437	0.115	0.006	0.105	0.048	0.269
	0.387	0.228	0	0.081	0.03	0.08	0.191			0.356	0	0	0.325	0.021	0.046	0	0.046	0.204
	0	0.092	0	0.36	0.021	0.111	0.413			0.189	0.026	0.451	0.006	0.053	0.008	0.012	0.054	0.196
	0	0.472	0	0.171	0.03	0	0.324			0	0.019	0	0.671	0.019	0.011	0.002	0.053	0.221
	0.146	0.047	0	0.131	0.104	0.05	0.52			0	0	0	0.3	0.211	0.009	0.045	0.02	0.413
	0	0.644	0.022	0.032	0	0.003	0.296			0	0	0	0.305	0.007	0.106	0.006	0.007	0.567
	0	0.803	0.015	0.023	0	0.005	0.152			0	0.1	0.306	0.125	0	0.036	0.001	0.11	0.318
	0.092	0.221	0.055	0.159	0.123	0.183	0.163			0	0.07	0	0.325	0.059	0.001	0	0.01	0.533
	0.095	0.374	0	0.218	0.017	0.025	0.268			0	0.078	0	0.07	0.546	0.009	0.032	0.017	0.244
	0	0.39	0	0.429	0.031	0.01	0.139			0	0	0	0.642	0.023	0.089	0.003	0.115	0.124
	0.198	0.537	0	0.196	0.007	0.009	0.05			0.03	0.223	0	0	0.158	0	0.056	0.001	0.529
	0	0.528	0	0.271	0.003	0.009	0.186			0	0.356	0	0.28	0.036	0.042	0.067	0.026	0.191
	0.049	0.782	0.018	0.025	0.033	0	0.09			0	0.005	0	0.13	0.024	0.036	0.024	0.012	0.766
	0.066	0.731	0.001	0	0.025	0	0.174			0	0.112	0	0.157	0.149	0.127	0.173	0.035	0.243
	0.009	0.41	0.025	0.022	0.137	0.007	0.387			0	0.326	0	0	0.001	0.014	0.094	0.097	0.466
	0.073	0.535	0.126	0.03	0.009	0.015	0.209			0	0.056	0.235	0.087	0.262	0.001	0.019	0.001	0.336
	0.085	0.123	0	0	0.037	0.005	0.748			0.174	0.082	0	0	0.481	0	0.043	0.002	0.215
	0.149	0.123	0.227	0.015	0.368	0.011	0.104			0.152	0.122	0.225	0.194	0.021	0.082	0.002	0.047	0.152
	0.17	0.005	0	0.255	0.038	0.334	0.195			0.531	0.025	0	0.04	0.096	0.033	0.019	0.015	0.237
	0.325	0.035	0.022	0	0.07	0.115	0.429			0.146	0.038	0	0.492	0.03	0.008	0.004	0.003	0.275
	0.202	0	0	0.049	0.118	0.008	0.62			0	0	0	0.22	0.32	0.123	0	0.002	0.332
	0	0.236	0	0.52	0.004	0.003	0.235			0	0.002	0	0.303	0.172	0.304	0.035	0.004	0.177
	0.013	0.235	0	0.049	0.127	0.037	0.536			0.298	0.098	0	0	0.202	0.073	0.051	0.051	0.223
	0	0.111	0	0	0.134	0.069	0.683			0.243	0.025	0	0.007	0.204	0.03	0.022	0.048	0.417
	0.146	0.315	0	0	0.35	0.003	0.183			0	0.073	0	0.312	0.355	0.003	0.131	0	0.123
	0.594	0.112	0.025	0.011	0.037	0	0.217			0	0.106	0	0	0.023	0.002	0.027	0.001	0.837
	0.12	0.202	0.083	0.048	0.395	0.007	0.142			0	0.073	0	0	0.448	0.001	0.006	0.001	0.468
	0	0.227	0.023	0	0.096	0.019	0.633			0	0.007	0	0	0.021	0.001	0.001	0.037	0.93
	0	0.082	0	0.142	0	0.444	0.33			0.231	0.058	0	0	0.37	0	0.029	0.109	0.2
	0.039	0.196	0	0	0.004	0	0.758			0.113	0.187	0	0.426	0.023	0.002	0.05	0.004	0.191
	0	0.023	0	0.029	0.575	0.153	0.218			0.232	0.001	0	0.285	0.026	0.209	0	0.006	0.238
	0	0.454	0	0	0.008	0.016	0.52			0.22	0.08	0.052	0	0.045	0.064	0.159	0.041	0.336
	0.265	0.073	0.041	0.012	0.072	0.313	0.22			0.332	0.043	0	0.082	0.078	0.059	0.001	0.049	0.353
	0	0.343	0.044	0.032	0.293	0.094	0.191			0	0.051	0	0.091	0.136	0.109	0	0.004	0.605
	0.241	0	0	0.066	0.009	0.029	0.652			0	0.003	0	0	0.027	0.151	0.155	0.04	0.621
	0	0.175	0	0.465	0	0.044	0.313			0	0.136	0.261	0.208	0.059	0.131	0.08	0	0.12
	0.327	0.092	0	0	0	0.032	0.546			0.422	0.055	0.022	0.022	0.002	0.086	0.05	0	0.338
	0	0.494	0	0.089	0.007	0.184	0.223			0	0.367	0.03	0	0.053	0.01	0.249	0	0.286
	0	0.362	0	0	0.008	0	0.629			0.044	0.013	0.193	0.265	0.005	0.014	0.021	0.11	0.329
	0	0.433	0	0.119	0.031	0.165	0.249			0	0.171	0	0.345	0.023	0.128	0.008	0.086	0.237
	0.14	0.14	0.061	0.079	0.06	0.001	0.515			0.189	0.226	0.152	0	0.053	0.09	0.011	0.041	0.234
	0	0.218	0	0.224	0.257	0.022	0.276			0	0.039	0	0.298	0.396	0.021	0.01	0.034	0.199
	0.162	0.138	0	0.024	0.458	0.013	0.202			0	0.036	0	0.061	0.558	0.008	0.023	0.055	0.254
	0	0.279	0	0.019	0.032	0.359	0.308			0	0.089	0	0.315	0.135	0.058	0.026	0.067	0.306
	0	0.377	0	0.123	0.021	0.209	0.266			0	0.295	0	0.211	0.025	0.005	0.001	0.014	0.446
	0	0.036	0	0	0.206	0.051	0.705			0	0.118	0	0.018	0.009	0.023	0.009	0.17	0.65
	0	0.431	0	0.062	0.025	0.285	0.194			0	0.133	0.105	0.013	0.009	0.098	0.002	0.188	0.448
	0	0.252	0.016	0.094	0.099	0.285	0.25			0.297	0.034	0	0.12	0.025	0.121	0.107	0.062	0.23
	0	0.099	0	0.043	0.603	0.023	0.229			0	0.076	0	0.174	0.536	0.019	0.001	0.007	0.185
	0	0.147	0.012	0.443	0.07	0.024	0.3			0	0.038	0	0.347	0.005	0	0	0	0.606
	0	0.069	0	0.051	0.778	0	0.1			0	0.086	0	0.008	0.489	0.005	0.104	0.101	0.204
	0	0.362	0	0.027	0.015	0.236	0.358			0	0	0	0.002	0.033	0.006	0.033	0.019	0.904
	0.205	0.047	0.151	0.206	0.198	0.018	0.172			0	0.021	0	0.82	0.003	0.012	0.005	0.001	0.135
	0.34	0.17	0	0.124	0.004	0.005	0.354			0	0.03	0	0.611	0.147	0.002	0.112	0.006	0.088
	0	0.045	0	0.158	0.062	0	0.732			0	0.009	0	0.77	0.017	0.003	0	0.001	0.197
	0	0.069	0	0.74	0.011	0.005	0.172			0	0.118	0	0.189	0.012	0.038	0.006	0.013	0.62
	0	0.432	0.046	0.082	0.108	0.012	0.317			0	0.007	0	0.927	0.014	0.001	0.005	0	0.043
	0	0.031	0	0.018	0.285	0.435	0.228			0.294	0.085	0	0.159	0.259	0.021	0.001	0	0.177
	0.306	0.122	0	0	0.152	0.006	0.412			0	0.157	0	0.503	0	0.079	0.027	0.076	0.156
	0	0.35	0	0	0.117	0.028	0.503			0.227	0.014	0	0.013	0.11	0.119	0.013	0.02	0.481
	0.018	0.023	0.024	0.009	0.037	0.062	0.824			0	0.167	0	0.493	0.012	0.118	0.001	0.007	0.198
	0.031	0.661	0	0	0.187	0.011	0.108			0.047	0.53	0	0	0.014	0.025	0.028	0.004	0.349
	0	0.892	0	0.022	0.008	0.001	0.074			0	0.441	0	0	0	0.004	0.143	0.074	0.335
	0	0.876	0	0.037	0.001	0.037	0.047			0.234	0.035	0	0.164	0.044	0.002	0.017	0.016	0.483
	0	0.648	0	0.063	0.065	0.076	0.145			0	0.051	0	0.581	0.19	0.036	0.025	0.011	0.102
	0	0.226	0	0.063	0.02	0.006	0.683			0.125	0.05	0	0.101	0.424	0.07	0	0.011	0.216
	0	0.423	0	0.279	0.139	0.001	0.156			0.523	0.085	0	0.01	0.037	0.18	0.007	0	0.155
	0	0.67	0	0.033	0.098	0.116	0.082			0.038	0.087	0	0.451	0	0.033	0.011	0.066	0.311
	0.007	0.758	0	0.053	0.077	0.008	0.095			0	0.319	0	0.03	0.048	0.042	0.011	0.022	0.524
	0.063	0.433	0.069	0	0.01	0.001	0.421			0.275	0.016	0.06	0.163	0.138	0.147	0.029	0.002	0.165
	0	0.694	0	0.116	0.024	0	0.163			0	0.641	0.006	0	0.017	0.006	0.026	0.069	0.23
	0.065	0.406	0.058	0.009	0.078	0.045	0.334			0	0.041	0	0.482	0.107	0.028	0.184	0.001	0.152
	0	0.318	0	0.162	0.009	0.004	0.505			0.604	0.162	0.071	0	0.002	0.004	0.02	0.064	0.068
	0.404	0.044	0.029	0.049	0.014	0.165	0.291			0.63	0.193	0	0	0.022	0	0.041	0.009	0.102
	0.196	0.421	0	0	0.184	0.001	0.196			0	0.01	0	0.694	0.047	0.028	0.006	0	0.212
	0	0.307	0.116	0.059	0.145	0.112	0.257			0	0.049	0	0.496	0.042	0.08	0.079	0.025	0.226
	0.221	0.173	0	0	0.001	0.053	0.55			0	0.133	0	0.271	0.131	0	0.046	0.002	0.414
	0	0.541	0.011	0	0.24	0.014	0.192			0.441	0.028	0	0.076	0.001	0.061	0.02	0.001	0.369
	0	0.91	0.011	0.01	0.011	0.002	0.052			0.262	0.083	0	0	0.12	0.138	0.074	0.007	0.312
	0	0.269	0	0.142	0.079	0.328	0.181			0	0.761	0	0.075	0.028	0	0.049	0.012	0.07
	0.036	0.688	0.002	0	0.02	0.007	0.244			0.16	0.609	0.013	0	0.062	0.01	0.044	0	0.099
	0.236	0.139	0.16	0.088	0.05	0	0.324			0.079	0.602	0	0.015	0.072	0.047	0.066	0.01	0.106
	0	0.265	0.062	0.023	0.033	0.089	0.523			0.054	0.141	0	0.242	0.019	0.006	0.007	0.1	0.427
	0	0.319	0	0.012	0.025	0	0.641			0.239	0.269	0	0	0.071	0.013	0.001	0	0.404
	0	0.73	0	0.013	0.003	0.022	0.229			0	0.008	0	0.093	0.198	0.004	0.038	0.03	0.624
	0.048	0.71	0	0.009	0.013	0.026	0.191			0	0.006	0	0.582	0.175	0.016	0	0.038	0.179
	0	0.299	0	0.081	0.248	0.005	0.365			0.258	0.028	0.115	0	0	0.259	0.008	0	0.328
	0	0.029	0.052	0.562	0.246	0.001	0.106			0.112	0.122	0	0	0.023	0.037	0.108	0.009	0.584
	0.058	0.094	0.033	0.025	0.356	0.317	0.113			0	0.019	0.125	0	0.008	0.09	0.051	0.055	0.65
	0.306	0.196	0	0.155	0.01	0.08	0.25			0	0.063	0	0.463	0.034	0.002	0.037	0.049	0.348
	0.079	0.325	0.128	0.2	0.068	0.081	0.115			0	0.226	0	0	0.001	0.019	0.071	0.018	0.662
	0.023	0.127	0	0.108	0.111	0.409	0.218			0.487	0.016	0	0.003	0.143	0.13	0.013	0.031	0.172
	0.022	0.16	0.032	0.098	0.473	0.023	0.188			0.118	0.203	0.138	0	0.041	0.078	0.257	0.031	0.131
	0	0.27	0	0.299	0.053	0.059	0.317			0.015	0.355	0	0.271	0	0.035	0.052	0.023	0.245
	0	0.149	0	0.14	0.014	0.204	0.491			0	0	0.002	0.335	0.102	0.11	0.051	0.205	0.191
	0	0.153	0.135	0.109	0	0.088	0.511			0	0.015	0	0.715	0.004	0.006	0.009	0.003	0.244
	0	0.615	0	0.002	0.002	0.012	0.366			0.359	0.386	0	0.038	0.009	0	0.001	0.028	0.174
	0.015	0.864	0.001	0	0	0	0.117			0.114	0	0	0.169	0.323	0.048	0	0.058	0.284
	0.003	0.928	0.008	0	0.001	0.006	0.052			0	0.105	0	0.475	0.118	0.038	0.013	0.002	0.246
	0	0.507	0	0.024	0.002	0.018	0.446			0	0.435	0	0.25	0.034	0.006	0.01	0.025	0.235
	0	0.655	0.049	0.007	0.14	0.014	0.132			0	0.084	0.048	0	0.24	0.051	0.003	0.025	0.545
	0	0.441	0.053	0.142	0	0.177	0.184			0.176	0.12	0	0	0.028	0	0.094	0.026	0.554
	0.021	0.653	0	0.017	0.269	0	0.038			0.096	0	0	0.407	0.012	0.178	0.036	0.006	0.26
	0	0.203	0	0.33	0.106	0.029	0.329			0.156	0.042	0	0.066	0.009	0.193	0.002	0.13	0.397
	0	0.582	0	0.105	0.027	0	0.284			0.046	0.183	0	0.244	0.071	0.039	0.006	0.003	0.403
	0.243	0.292	0	0.023	0.202	0.057	0.18			0	0.081	0	0.119	0.001	0.004	0.028	0.004	0.76
	0	0.295	0.005	0.018	0.28	0.173	0.226			0	0.17	0	0.437	0	0.129	0.01	0.038	0.213
	0.037	0.711	0.051	0.065	0.003	0.027	0.103			0	0.179	0	0.308	0	0.27	0	0.008	0.233
	0.054	0.299	0	0.039	0.233	0.271	0.102			0.014	0.021	0	0.695	0	0.054	0.003	0.018	0.192
	0	0.126	0	0.351	0.012	0.001	0.508			0	0.033	0	0.274	0.23	0.044	0.019	0.02	0.376
	0.202	0.531	0	0	0.07	0.056	0.139			0.042	0.018	0	0.185	0.162	0.168	0.06	0.053	0.308
	0.113	0.527	0.018	0.014	0.201	0.008	0.114			0	0.104	0	0.442	0.001	0.006	0.019	0.004	0.42
	0	0.147	0	0.564	0.004	0	0.284			0	0.058	0	0.561	0.162	0.049	0.023	0.012	0.132
	0.406	0.056	0.071	0.092	0.13	0.033	0.209			0	0.076	0	0.015	0.199	0.062	0.245	0.044	0.356
	0	0.148	0	0.214	0.076	0.294	0.267			0	0.009	0	0	0.051	0.005	0.01	0.005	0.918
	0	0.192	0.065	0	0.176	0.357	0.207			0.03	0.299	0.051	0	0	0.132	0.105	0.219	0.16
	0	0.131	0	0.704	0.005	0.001	0.157			0	0.115	0.104	0.017	0.072	0	0.002	0.037	0.649
	0	0.155	0	0.318	0.122	0.003	0.399			0	0.189	0	0	0.004	0.017	0.003	0.042	0.742
	0	0	0	0	0.035	0.092	0.871			0	0.194	0	0	0.014	0	0.045	0.003	0.74
	0	0.424	0	0.087	0.023	0.267	0.196			0	0.034	0	0	0.033	0.001	0	0.017	0.913
	0.009	0.324	0	0.009	0.201	0.061	0.394			0.243	0.025	0	0	0.001	0.528	0.061	0.005	0.132
	0.015	0.473	0	0.169	0.008	0.005	0.327			0	0	0	0.02	0	0.129	0.091	0.045	0.713
	0	0.111	0	0.422	0.048	0.006	0.412			0	0.114	0	0.311	0.14	0.006	0.103	0.109	0.214
	0	0	0	0.05	0.231	0.006	0.71			0	0	0	0.124	0.03	0	0.004	0	0.84
	0	0.481	0	0.282	0.047	0	0.187			0.16	0.043	0	0	0.017	0.379	0.004	0.068	0.326
	0	0.109	0	0.074	0.33	0.25	0.235			0	0	0.387	0	0.044	0.005	0.015	0.257	0.289
	0	0.276	0	0.048	0.003	0.26	0.41			0.338	0.122	0	0.004	0.066	0.078	0.076	0	0.313
	0.149	0.276	0	0.042	0.176	0.007	0.348			0	0.067	0	0	0.089	0.028	0.011	0.029	0.773
	0	0.042	0.03	0.039	0.005	0.001	0.88			0	0.233	0	0	0.032	0.13	0.021	0.105	0.475
	0.347	0.052	0.016	0	0.123	0.27	0.189			0	0.035	0.04	0.071	0.427	0.067	0.191	0.039	0.127
	0.166	0.214	0	0.038	0.088	0.316	0.175			0	0.243	0	0	0	0.018	0.011	0	0.725
	0.101	0.054	0	0	0.361	0.116	0.366			0	0.06	0.048	0.018	0.005	0.059	0.089	0.015	0.701
	0	0.126	0	0.159	0.146	0.242	0.324			0	0.143	0	0	0.104	0.004	0.038	0.005	0.703
	0	0.244	0	0.183	0.054	0.06	0.457			0	0.21	0.033	0	0.005	0.123	0.001	0.012	0.613
	0.015	0.122	0	0	0.396	0.324	0.141			0	0.451	0	0.316	0	0.005	0.064	0.003	0.157
	0.009	0.427	0	0.029	0.013	0	0.519			0	0.086	0	0.726	0.008	0.037	0.004	0.001	0.135
	0	0.661	0	0.058	0	0.041	0.238			0.236	0.01	0	0	0.001	0	0.071	0.007	0.673
	0	0.42	0	0.384	0.016	0	0.177			0.536	0.024	0	0.22	0	0.07	0.001	0.014	0.131
	0.077	0.455	0.078	0.093	0.002	0.047	0.244			0.457	0.088	0.043	0	0	0.009	0.077	0.032	0.291
	0.324	0.45	0	0	0	0.005	0.219			0	0.156	0.09	0.257	0.163	0.009	0.07	0	0.251
	0.094	0.22	0	0	0.112	0.114	0.458			0	0.53	0.023	0.04	0.045	0.026	0.018	0.056	0.258
	0.035	0.134	0.063	0.008	0.2	0.152	0.405			0.299	0.043	0.222	0.012	0.001	0.086	0	0.075	0.256
	0	0.88	0	0.024	0.023	0.002	0.069			0.329	0.186	0	0.045	0.003	0.003	0.092	0.048	0.288
	0	0.31	0.001	0.006	0.232	0.358	0.09			0.067	0.209	0	0.118	0	0.007	0.114	0.048	0.433
	0.037	0.192	0.018	0	0	0.031	0.719			0	0.091	0	0.089	0.372	0.004	0.069	0.003	0.369
	0	0.658	0.075	0.085	0.007	0.05	0.123			0	0.064	0	0.574	0.028	0.152	0.005	0.007	0.166
	0.029	0.149	0.266	0.097	0.072	0.001	0.382			0	0.234	0	0.007	0.069	0	0	0.294	0.393
	0.033	0.176	0.053	0	0.042	0.236	0.457			0.405	0.014	0.11	0.133	0.07	0.112	0.029	0.017	0.104
	0.145	0.036	0	0	0.029	0.098	0.689			0.555	0.008	0	0.035	0.003	0.228	0.036	0.013	0.119
	0.013	0.41	0	0.235	0.118	0.017	0.204			0	0.067	0	0.108	0.009	0	0.001	0	0.812
	0	0.056	0	0	0.208	0.14	0.594			0	0.061	0	0	0.052	0.008	0.031	0.019	0.826
	0.163	0.049	0	0.177	0.028	0.128	0.453			0.341	0.066	0	0.15	0.001	0.256	0.018	0.009	0.155
	0	0.479	0	0.292	0.046	0.042	0.138			0.033	0.284	0	0	0	0.019	0.249	0.108	0.304
	0	0.075	0	0.36	0.116	0.115	0.332			0.361	0.072	0	0	0.006	0.046	0.001	0.023	0.488
	0	0.256	0	0.264	0.065	0.054	0.359			0	0.18	0	0	0.078	0.001	0.029	0.036	0.674
	0.266	0.279	0	0.044	0.136	0.17	0.102			0	0.023	0	0.805	0.005	0.01	0.053	0.016	0.085
	0	0.351	0.029	0.081	0.031	0.022	0.483			0	0.196	0.221	0.014	0.001	0	0.02	0.046	0.497
	0	0.124	0	0.578	0.15	0.001	0.146			0	0	0	0	0.076	0.023	0.031	0.008	0.86
	0	0.17	0.038	0.003	0.052	0.381	0.353			0	0.01	0	0.698	0.003	0.002	0	0.038	0.245
	0.132	0.018	0	0	0.026	0.148	0.674			0	0.009	0	0.565	0	0.037	0.026	0.003	0.356
	0	0.681	0	0.115	0.065	0.004	0.133			0	0.227	0	0	0.023	0.017	0.008	0.014	0.708
	0.036	0.616	0	0.123	0.011	0	0.212			0	0.197	0.021	0.213	0.049	0.102	0.002	0.069	0.342
	0.039	0.708	0.05	0	0	0.013	0.187			0	0	0	0.028	0.345	0.003	0.016	0.008	0.596
	0.188	0.053	0	0.123	0.062	0.333	0.239			0	0	0	0	0.016	0.01	0.128	0.004	0.84
	0	0.103	0	0.135	0.014	0.08	0.666			0.71	0.132	0.013	0.036	0.026	0	0.013	0.001	0.064
	0.174	0.319	0.041	0.023	0.047	0.224	0.169			0.356	0.038	0.178	0.024	0.181	0.043	0.004	0.067	0.106
	0	0.158	0	0.106	0.514	0.095	0.125			0.141	0	0.115	0	0.049	0.025	0.009	0.008	0.648
	0.094	0.426	0.041	0	0.063	0	0.373			0	0.11	0	0.438	0.102	0.011	0.013	0.009	0.314
	0.297	0.233	0	0.255	0.002	0.003	0.206			0.318	0.004	0.143	0.072	0.01	0.118	0.166	0.075	0.089
	0	0.773	0	0.017	0.002	0	0.205			0	0.006	0	0.07	0.013	0.034	0.042	0.067	0.764
	0.041	0.622	0.065	0.057	0.001	0.009	0.202			0.036	0.057	0	0.007	0.049	0.324	0.356	0.003	0.164
	0	0.463	0	0.176	0.002	0.175	0.181			0.066	0.259	0.109	0	0	0	0.002	0.01	0.55
	0	0.229	0	0.05	0.08	0.346	0.293			0.395	0.123	0	0.062	0.059	0.209	0.008	0.004	0.136
	0.024	0.205	0	0.092	0.037	0.101	0.538			0	0.284	0	0	0.053	0.023	0.01	0.3	0.327
	0	0.506	0.002	0.015	0.001	0.066	0.407			0	0.022	0	0.004	0.313	0.071	0.091	0.107	0.388
	0	0.374	0.022	0.068	0.001	0.173	0.36			0	0.095	0	0.214	0.001	0.021	0.072	0.013	0.581
	0.24	0.172	0.026	0.07	0.012	0.006	0.47			0.532	0.008	0.024	0	0	0	0.061	0.01	0.361
	0.055	0.145	0.029	0.15	0.158	0.029	0.431			0.7	0.011	0.038	0	0.001	0.074	0.002	0.001	0.169
	0.022	0.599	0	0.032	0.036	0.207	0.1			0.578	0.042	0	0.089	0.03	0	0.011	0	0.246
	0	0.135	0.075	0.053	0.09	0.384	0.259			0	0.047	0	0.259	0.289	0.075	0	0.001	0.327
	0	0.247	0.009	0.532	0	0.083	0.127			0	0.02	0	0.107	0.139	0	0.024	0.383	0.324
	0.252	0.066	0	0.059	0.185	0.329	0.106			0.423	0.107	0.052	0.004	0.013	0.183	0	0.036	0.177
	0	0.53	0.07	0.098	0.02	0.035	0.244			0.046	0.016	0	0.838	0.008	0.007	0.003	0.007	0.071
	0	0.204	0	0.472	0.011	0.033	0.279			0.11	0.015	0	0.429	0.168	0.058	0.025	0	0.192
	0.073	0.035	0	0.17	0.078	0.043	0.598			0.506	0.009	0.164	0.135	0.061	0	0.003	0.021	0.096
	0	0.691	0	0.02	0.012	0.018	0.256			0	0.016	0	0.837	0.001	0.017	0	0.008	0.117
	0.079	0.624	0	0.055	0.048	0.013	0.177			0	0.06	0.193	0.231	0.045	0	0.286	0.006	0.174
	0	0.89	0	0.007	0.002	0.005	0.094			0	0.086	0.025	0	0.004	0.021	0.021	0.135	0.704
	0	0.523	0.116	0.007	0.175	0.007	0.17			0	0.079	0	0.217	0.017	0.084	0.033	0.009	0.558
	0	0.436	0	0.296	0.059	0	0.207			0.065	0.363	0	0.019	0.04	0.01	0.119	0.007	0.373
	0.001	0.787	0	0.109	0.003	0.004	0.094			0.359	0.098	0.129	0.011	0.008	0.001	0.1	0.017	0.273
	0.021	0.64	0	0.192	0.012	0.017	0.115			0	0.175	0	0.004	0.007	0.015	0.47	0.092	0.233
	0	0.571	0	0.117	0.127	0.003	0.179			0	0.344	0.17	0.094	0.034	0.005	0.06	0.047	0.242
	0	0.726	0	0.067	0.004	0.003	0.197			0	0.514	0.013	0.21	0	0.05	0.019	0.019	0.171
	0.013	0.858	0.005	0.038	0.014	0.008	0.062			0.006	0.347	0.121	0.188	0	0.063	0.016	0.004	0.25
	0	0.271	0.001	0.459	0.042	0.005	0.22			0	0.054	0	0.261	0.001	0.193	0.006	0.025	0.456
	0.031	0.064	0.064	0	0.413	0.239	0.186			0	0.053	0.113	0.47	0.006	0.033	0.019	0.035	0.268
	0.045	0.68	0	0	0.011	0	0.261			0	0.033	0	0.514	0.079	0	0	0.066	0.305
	0	0.057	0	0.012	0.001	0.001	0.927			0.227	0	0.126	0.106	0.006	0.322	0.005	0	0.203
	0	0.321	0	0.406	0.017	0	0.253			0	0.083	0	0.328	0.068	0.038	0.003	0.012	0.465
	0.046	0.434	0	0.016	0.299	0.044	0.159			0.207	0	0	0	0.001	0.094	0.009	0.016	0.669
	0	0.288	0	0.386	0.046	0.02	0.257			0.099	0.354	0.031	0.053	0.042	0.162	0.034	0.033	0.189
	0.328	0.336	0	0.161	0.033	0.005	0.135			0.054	0.002	0	0.266	0.51	0.039	0.004	0	0.122
	0.239	0.151	0	0	0.163	0.007	0.438			0	0.083	0	0.46	0.097	0.118	0.007	0.036	0.197
	0.399	0.045	0.16	0.005	0.01	0.019	0.359			0	0.097	0.064	0	0.028	0.016	0.03	0.266	0.496
	0	0.417	0	0.099	0.046	0.327	0.108			0.043	0.171	0	0.279	0.043	0.088	0	0.006	0.367
	0.115	0.049	0	0.014	0.522	0.038	0.259			0.152	0	0	0.191	0.038	0.154	0.033	0.025	0.404
	0.076	0.631	0	0	0.002	0.048	0.241			0.215	0.052	0	0.056	0.087	0.034	0.396	0.048	0.109
	0.01	0.701	0	0.076	0	0.078	0.132			0	0.21	0.013	0.051	0.221	0.002	0.259	0.061	0.179
	0.1	0.494	0.014	0	0.059	0.017	0.314			0.345	0.084	0	0.011	0.001	0.05	0.027	0.032	0.445
	0	0.419	0	0.029	0.008	0.044	0.497			0	0.335	0	0.042	0.025	0.044	0.016	0.018	0.516
	0.055	0.306	0	0.118	0.323	0.033	0.162			0	0.194	0	0.486	0.019	0.036	0.004	0.001	0.257
	0.041	0.467	0	0.093	0.002	0.018	0.376			0.342	0.042	0	0.145	0.045	0.003	0.027	0	0.393
	0.028	0.26	0.069	0	0.048	0.233	0.359			0	0.232	0.067	0	0.095	0.126	0.052	0.009	0.414
	0.02	0.176	0	0	0	0.034	0.768			0	0.137	0.068	0	0.044	0	0.045	0.071	0.632
	0	0.377	0	0.054	0.43	0.052	0.084			0	0.102	0.034	0	0.135	0.002	0.107	0.011	0.606
	0	0.18	0	0.258	0.002	0.219	0.338			0	0.024	0.17	0.151	0.005	0.012	0.194	0.034	0.407
	0.067	0.255	0	0.05	0.013	0	0.612			0.192	0.094	0	0.084	0.094	0.082	0.085	0	0.365
	0.121	0.555	0	0.053	0.126	0.045	0.097			0.246	0.091	0	0.127	0.025	0	0.002	0.032	0.473
	0.075	0.364	0.036	0.073	0.339	0.019	0.089			0	0.038	0	0	0.047	0.026	0	0.135	0.751
	0	0.155	0	0.217	0.003	0	0.623			0	0.053	0.097	0	0.024	0.024	0.004	0.299	0.494
	0	0.24	0	0.205	0.016	0	0.537			0	0.014	0	0.37	0.263	0.21	0.038	0.026	0.075
	0	0.187	0.01	0.068	0.596	0.024	0.112			0.249	0.424	0	0.112	0.001	0.002	0.016	0.029	0.164
	0	0.03	0.018	0.424	0	0.057	0.468			0	0.061	0	0.272	0.452	0.06	0.024	0	0.129
	0	0.244	0	0.091	0.01	0.001	0.652			0	0.054	0	0.289	0.004	0.079	0.113	0.004	0.452
	0	0.158	0	0.127	0.073	0.011	0.628			0	0.555	0	0.036	0.106	0.033	0.001	0.007	0.259
	0.081	0.546	0	0.042	0.036	0.188	0.104			0	0.035	0	0.482	0.257	0.057	0.064	0.04	0.062
	0.052	0.068	0	0.025	0.53	0.059	0.262			0	0.047	0	0.392	0.007	0.068	0.011	0.096	0.376
	0	0.468	0	0.208	0.011	0.009	0.301			0	0.043	0	0.321	0.015	0	0.009	0.012	0.598
	0.05	0.511	0	0.027	0.009	0.056	0.344			0	0.077	0	0.369	0.218	0.006	0.004	0.026	0.297
	0.012	0.865	0	0.01	0.03	0	0.081			0	0.014	0.037	0.191	0.116	0.24	0.009	0.077	0.311
	0.013	0.834	0.034	0.036	0.005	0.008	0.067			0.075	0.283	0	0.175	0.003	0.146	0.09	0.042	0.181
	0.022	0.839	0	0.036	0.016	0.013	0.071			0.109	0.014	0	0.469	0.045	0.15	0.01	0.008	0.191
	0	0.306	0	0.164	0.006	0.156	0.366			0	0.097	0.032	0.307	0.189	0.107	0.063	0.009	0.191
	0.145	0.429	0	0.034	0	0.027	0.362			0	0.098	0.142	0.203	0.005	0.276	0.009	0	0.264
	0	0.857	0	0.014	0	0.037	0.091			0	0.016	0	0.588	0.001	0.262	0.001	0.015	0.113
	0	0.133	0	0.085	0.099	0.067	0.613			0	0.373	0	0.033	0.051	0.008	0.195	0.073	0.264
	0	0.369	0	0.355	0.121	0.009	0.143			0	0.17	0	0.164	0.166	0.019	0.103	0.001	0.374
	0	0.292	0	0.103	0.041	0	0.563			0	0.024	0	0	0.085	0.001	0.08	0	0.807
	0.02	0.037	0	0	0.456	0.325	0.158			0	0.129	0.134	0	0	0.264	0.244	0	0.226
	0.084	0.183	0	0.422	0	0.049	0.259			0	0.125	0.025	0	0.017	0.016	0	0.014	0.801
	0	0.183	0.251	0.03	0.028	0.004	0.501			0	0.155	0	0.369	0.107	0.025	0.067	0.004	0.269
	0	0.137	0.114	0	0.003	0	0.744			0.219	0.009	0	0.463	0.001	0	0.028	0.012	0.264
	0	0.152	0.135	0.096	0.128	0.079	0.407			0.104	0	0.106	0.096	0.084	0.106	0.012	0.003	0.485
	0	0.037	0.136	0.021	0.008	0.026	0.769			0	0.132	0	0	0	0.327	0.001	0.004	0.534
	0.192	0.397	0	0.093	0.068	0.005	0.242			0.074	0.053	0	0.362	0.009	0.006	0.005	0.017	0.47
	0	0.558	0	0.071	0.003	0.172	0.194			0.399	0.012	0.115	0.046	0.263	0.003	0	0.003	0.154
	0.305	0.286	0.019	0	0.07	0.051	0.265			0	0.044	0.007	0.343	0.093	0.001	0.008	0.094	0.407
	0.055	0.508	0	0.028	0.022	0.279	0.105			0.044	0.118	0.003	0	0.239	0.044	0.017	0.021	0.51
	0.013	0.117	0.082	0	0	0.385	0.399			0	0.465	0.013	0	0.051	0.007	0.092	0.06	0.308
	0	0.934	0.017	0.004	0.001	0.001	0.04			0	0.076	0	0.062	0.224	0.007	0.007	0.003	0.617
	0.094	0.57	0.078	0	0.019	0.031	0.205			0.25	0.215	0	0.073	0.049	0.008	0.105	0	0.296
	0.223	0.309	0	0.285	0.032	0.064	0.083			0	0.123	0	0.443	0.002	0.027	0.058	0.017	0.327
	0	0.202	0	0.176	0.09	0.078	0.451			0.171	0.337	0	0.159	0.002	0.005	0.083	0.058	0.181
	0	0.723	0.025	0.057	0.008	0.004	0.179			0.368	0.061	0.168	0.056	0.024	0.001	0.02	0.023	0.274
	0.051	0.768	0	0	0.029	0.005	0.145			0	0.312	0	0.03	0.027	0.025	0.133	0.082	0.387
	0	0.682	0.003	0.06	0.013	0.031	0.208			0	0.111	0	0	0.063	0.022	0.023	0.069	0.708
	0	0.588	0	0.065	0.026	0.133	0.185			0	0.041	0	0.783	0.002	0.082	0.004	0	0.085
	0.094	0.022	0	0.018	0.384	0.223	0.257			0	0.047	0.05	0.243	0.053	0.286	0.02	0.008	0.288
	0	0.496	0	0.132	0.02	0.178	0.171			0	0.151	0	0.214	0.009	0.241	0.134	0.03	0.216
	0	0.072	0	0.097	0.393	0.32	0.115			0.173	0.038	0	0.413	0.01	0.079	0.021	0.058	0.204
	0.194	0.281	0.15	0	0.061	0.017	0.295			0.444	0.05	0	0.086	0.013	0.008	0.02	0.004	0.37
	0.14	0.02	0	0.006	0.408	0.254	0.17			0	0.116	0	0.564	0.029	0.038	0	0.051	0.199
	0	0.815	0	0.003	0.093	0.001	0.085			0.417	0.007	0.099	0.065	0.037	0.043	0.026	0.064	0.238
	0	0.412	0	0.038	0.278	0.022	0.248			0	0.064	0	0.313	0.003	0.147	0.041	0.005	0.424
	0.02	0.899	0.02	0	0.001	0.025	0.032			0	0	0	0	0.006	0.002	0.02	0.019	0.952
	0	0.168	0.108	0.383	0.223	0.008	0.108			0	0.016	0	0	0.046	0.069	0.034	0.006	0.826
	0.043	0.27	0	0.168	0.371	0.012	0.134			0	0.007	0	0.653	0.025	0.029	0.185	0.015	0.082
	0.195	0.167	0	0.044	0.013	0.105	0.473			0.102	0.034	0.188	0	0	0.111	0.425	0.048	0.087
	0	0.067	0	0	0.032	0.225	0.674			0.289	0	0.042	0	0.07	0.093	0.057	0.007	0.439
	0.069	0.805	0	0	0.042	0.006	0.075			0.267	0.043	0	0	0.029	0.042	0.056	0.004	0.554
	0	0.023	0	0.703	0.001	0.002	0.268			0.531	0.154	0.047	0	0.096	0.002	0.004	0	0.162
	0.031	0.321	0	0.027	0.153	0.113	0.352			0	0	0.029	0.08	0.007	0.422	0	0	0.458
	0.037	0.797	0	0.079	0.002	0.002	0.08			0	0.333	0.203	0	0.022	0.155	0.002	0.015	0.267
	0	0.859	0	0.017	0.061	0	0.061			0	0.127	0	0.061	0.003	0.454	0.13	0.03	0.19
	0	0.302	0	0.349	0.049	0.143	0.153			0.155	0.099	0.171	0.013	0.107	0.078	0.183	0.002	0.187
	0.025	0.569	0.003	0	0.08	0.023	0.297			0	0.116	0	0.429	0.099	0.021	0.052	0.009	0.27
	0	0.239	0	0.002	0.097	0	0.661			0	0.047	0	0.516	0.006	0.027	0.051	0.006	0.344
	0	0.171	0	0.459	0.015	0.087	0.266			0.288	0.024	0	0.046	0.106	0.3	0.059	0.001	0.172
	0.045	0.247	0	0.095	0.449	0.007	0.155			0.061	0.152	0	0.001	0.001	0.032	0.015	0.063	0.67
	0.006	0.048	0	0	0	0.133	0.81			0	0	0.068	0	0.054	0.007	0.044	0.001	0.823
	0.138	0.616	0.011	0	0.005	0.048	0.179			0	0.033	0	0.801	0	0	0.014	0.022	0.128
	0	0.158	0.165	0.358	0.012	0	0.303			0	0.029	0.19	0	0.043	0.023	0.005	0.09	0.617
	0.065	0.072	0.095	0.021	0.002	0.176	0.565			0	0.087	0	0.736	0.005	0.013	0.001	0.002	0.152
	0	0.8	0	0.074	0.01	0	0.113			0	0.064	0	0.794	0	0.006	0	0	0.134
	0.066	0.76	0.054	0.021	0	0.038	0.059			0	0.076	0	0.769	0.001	0.003	0	0	0.149
	0.34	0	0.019	0	0.033	0.124	0.482			0.315	0.459	0	0	0.012	0.019	0.009	0.047	0.136
	0	0.198	0	0.364	0.105	0.039	0.291			0	0.105	0	0	0	0	0.01	0.01	0.872
	0.101	0.404	0.079	0.009	0.034	0.039	0.332			0	0.121	0	0.467	0.071	0.078	0.012	0	0.247
	0	0.759	0	0.027	0.002	0.011	0.198			0	0.441	0.071	0.029	0.043	0.053	0.05	0.015	0.293
	0.001	0.072	0	0.093	0.344	0.247	0.24			0	0	0	0.054	0.585	0	0.125	0.015	0.217
	0.116	0.381	0.061	0.067	0	0	0.371			0.061	0.053	0	0.165	0.129	0.004	0.095	0.022	0.467
	0	0.175	0	0.066	0.11	0.251	0.395			0.146	0.076	0	0.543	0	0	0.004	0.008	0.219
	0.525	0.115	0	0.261	0.007	0.012	0.078			0.296	0.075	0	0.099	0.071	0.066	0.14	0.001	0.249
	0	0.704	0	0.151	0.038	0	0.104			0.424	0.127	0	0.115	0.045	0.056	0.057	0	0.173
	0.016	0.825	0.007	0.058	0.016	0.001	0.074			0.682	0.072	0.005	0	0.064	0.058	0.023	0.012	0.08
	0	0.229	0.01	0.124	0.249	0.004	0.381			0	0.147	0.131	0.06	0.108	0.013	0.007	0.014	0.517
	0	0.404	0.102	0.182	0.173	0.002	0.135			0.342	0.024	0.223	0	0.002	0.03	0.076	0.003	0.296
	0.305	0.118	0.016	0.021	0.032	0.122	0.382			0	0.064	0.095	0.097	0.062	0.42	0.06	0.006	0.192
	0	0.052	0	0.002	0.43	0.357	0.157			0	0.102	0	0.31	0.066	0.007	0.321	0.039	0.151
	0.084	0.256	0	0.111	0.13	0.099	0.316			0	0.115	0	0	0.082	0.027	0	0.18	0.593
	0.143	0.292	0	0.028	0.04	0.02	0.474			0.017	0.101	0	0.332	0.019	0.398	0.002	0.006	0.121
	0.012	0.24	0	0.13	0.047	0	0.568			0	0.085	0	0	0.051	0.089	0.039	0.107	0.625
	0.01	0.147	0	0.01	0.446	0.148	0.235			0.459	0.005	0	0.074	0.099	0.051	0.003	0.017	0.288
	0	0.136	0.024	0.442	0.121	0.098	0.176			0	0.45	0.094	0	0.028	0.019	0.035	0.023	0.347
	0	0.267	0	0.473	0.007	0.016	0.235			0.066	0.072	0	0.133	0.066	0.001	0.014	0.054	0.59
	0	0.796	0.001	0.041	0.007	0.001	0.15			0	0.039	0.235	0.116	0.003	0.211	0.001	0.133	0.258
	0.134	0.608	0	0.006	0.117	0	0.133			0	0.013	0.11	0.622	0.058	0.021	0.036	0	0.136
	0.008	0.583	0.004	0.018	0.185	0.116	0.082			0.239	0.081	0.122	0.109	0.007	0.005	0.057	0.038	0.338
	0.124	0.638	0	0.093	0.027	0.019	0.096			0.144	0.276	0	0.305	0.029	0	0.01	0.008	0.224
	0.114	0.045	0.156	0.137	0.446	0.014	0.083			0	0.117	0	0.21	0.037	0.134	0.063	0.024	0.411
	0	0.612	0.019	0.053	0.012	0.012	0.289			0.255	0.114	0	0.133	0	0.266	0.013	0.061	0.155
	0	0.301	0	0.051	0	0.147	0.499			0.162	0.18	0.126	0.11	0.029	0.086	0.127	0.012	0.163
	0	0.084	0	0.731	0.003	0.012	0.166			0	0.088	0	0.099	0.11	0.015	0.372	0.079	0.233
	0	0.144	0.07	0.421	0.016	0.088	0.258			0	0.023	0	0.214	0.053	0.535	0.004	0.022	0.144
	0.212	0.196	0	0.495	0.019	0.014	0.061			0	0.036	0	0.465	0.044	0.009	0.067	0.005	0.371
	0	0.097	0	0.126	0.005	0.016	0.754			0	0	0	0.436	0.019	0.018	0.06	0.082	0.381
	0.005	0.043	0	0.753	0.002	0.003	0.191			0	0	0	0	0.003	0.283	0.247	0.055	0.409
	0	0.183	0.027	0.057	0.267	0.236	0.227			0	0.059	0	0.105	0.096	0.033	0.046	0.09	0.567
	0.046	0.338	0.059	0.027	0.033	0.002	0.492			0.397	0.053	0.134	0.343	0.009	0.011	0.001	0.009	0.039
	0.117	0.38	0	0.019	0.222	0.151	0.108			0.203	0	0	0.009	0.014	0.014	0.008	0.008	0.742
	0.103	0.79	0	0.011	0.008	0.004	0.082			0	0.008	0.042	0.775	0.002	0.017	0	0.02	0.133
	0.188	0.682	0	0.013	0.003	0	0.11			0.002	0.011	0	0.457	0.013	0.283	0.02	0.078	0.131
	0.113	0.648	0.064	0.035	0.006	0.007	0.122			0	0.047	0	0.094	0.016	0.024	0	0.003	0.812
	0	0.112	0.189	0.114	0	0.32	0.263			0	0.037	0	0.01	0.012	0.14	0.378	0.049	0.37
	0	0.08	0.039	0.22	0	0.014	0.644			0.039	0.449	0.112	0.061	0.011	0.013	0.028	0.073	0.209
	0.045	0.452	0	0.029	0.095	0.001	0.375			0	0	0.004	0.346	0.002	0.069	0	0.013	0.564
	0	0.323	0	0.045	0	0.004	0.626			0.654	0.078	0	0.127	0.013	0.002	0.002	0.007	0.112
	0	0.363	0.114	0.281	0.005	0.004	0.229			0.47	0.02	0	0.145	0.089	0.009	0.074	0.029	0.16
	0	0.837	0	0.049	0.014	0.028	0.069			0	0	0	0.474	0.012	0	0.004	0.171	0.335
	0	0.118	0.065	0.441	0.001	0.09	0.282			0.509	0	0	0	0.139	0.013	0.011	0.015	0.311
	0.021	0.85	0	0.007	0.004	0.016	0.099			0	0.122	0	0.074	0.005	0.139	0.04	0.09	0.526
	0.071	0.021	0	0.164	0.299	0.142	0.3			0.189	0.166	0	0.244	0	0.213	0.029	0.039	0.116
	0.55	0.033	0.044	0.033	0.003	0.021	0.312			0.316	0.044	0.022	0.022	0.002	0.267	0.037	0.003	0.284
	0	0.121	0	0.573	0.02	0.028	0.255			0	0.059	0.048	0	0.136	0.333	0.013	0.001	0.406
	0	0.655	0	0	0.021	0.055	0.267			0.378	0.005	0.015	0	0.119	0.024	0.003	0.001	0.451
	0	0.24	0.075	0.137	0.248	0.047	0.25			0.159	0.111	0	0.122	0.044	0.063	0.03	0.049	0.418
	0	0.215	0.025	0.129	0.226	0.066	0.337			0	0.295	0	0.274	0.019	0.002	0.131	0.002	0.274
	0.118	0.391	0.041	0.019	0.179	0.005	0.243			0	0.132	0.145	0.105	0.002	0.043	0.019	0.044	0.507
	0.059	0.771	0	0.016	0.029	0.009	0.113			0	0.332	0	0.026	0.003	0.026	0.161	0.129	0.318
	0.207	0.123	0.002	0	0	0.077	0.587			0	0.091	0	0	0.008	0.485	0.012	0.001	0.401
	0.011	0.559	0	0.057	0.135	0.04	0.196			0.112	0.132	0	0	0.151	0.03	0.142	0.001	0.429
	0.027	0.869	0.003	0	0.022	0.001	0.076			0.13	0.058	0	0.05	0.009	0	0.009	0.026	0.714
	0.059	0.251	0.05	0.022	0	0.382	0.233			0.234	0.033	0.072	0	0.097	0.03	0.003	0.002	0.525
	0	0.023	0	0.42	0.117	0.05	0.387			0.23	0.003	0	0.008	0.049	0.022	0.079	0.117	0.489
	0	0.26	0	0.32	0.003	0.081	0.334			0	0.011	0.057	0.073	0	0.473	0.156	0.034	0.191
	0	0.159	0	0.198	0.057	0.159	0.424			0	0.033	0	0.637	0.014	0.012	0.098	0.002	0.199
	0.263	0.096	0.071	0.096	0.059	0.034	0.376			0	0	0	0.235	0	0.063	0.02	0.029	0.65
	0	0.271	0	0.123	0.012	0.337	0.255			0.106	0.048	0	0	0.376	0.103	0.079	0.097	0.187
	0.147	0.3	0.015	0.011	0.023	0.252	0.249			0	0.004	0	0.133	0.023	0.185	0.09	0.02	0.542
	0	0.556	0.009	0.007	0.054	0.186	0.185			0.602	0.003	0	0.144	0.056	0	0	0.01	0.182
	0.041	0.352	0	0.118	0.084	0.139	0.263			0	0.123	0	0.303	0.056	0.048	0.02	0.02	0.426
	0	0.115	0	0.069	0.023	0.024	0.766			0.404	0.033	0	0.007	0.099	0.017	0.097	0	0.341
	0	0.071	0	0.207	0.128	0.252	0.34			0.031	0.116	0.087	0.159	0.087	0.175	0.128	0.012	0.201
	0	0.051	0	0.238	0.324	0	0.383			0	0.126	0	0.007	0.021	0.056	0	0.153	0.633
	0.075	0.579	0.057	0.041	0	0.002	0.245			0.196	0.003	0.05	0	0.05	0.039	0	0.222	0.435
	0.057	0.765	0	0.016	0.028	0.012	0.119			0	0.216	0.144	0.019	0.062	0.071	0.005	0.068	0.413
	0.327	0.183	0	0.187	0.002	0	0.299			0	0.018	0	0.023	0.036	0.038	0.157	0.026	0.698
	0.412	0.211	0	0.049	0.08	0.008	0.237			0.198	0.042	0	0.025	0.133	0.109	0.056	0.022	0.412
	0.081	0.155	0.284	0.037	0.002	0.218	0.218			0	0.044	0	0.157	0.183	0.002	0.069	0.007	0.534
	0	0.223	0	0.208	0.133	0.178	0.254			0	0.171	0.025	0	0.009	0	0	0.12	0.671
	0.184	0.067	0	0.365	0.001	0.154	0.226			0.777	0.052	0	0.006	0.051	0.023	0.001	0.004	0.083
	0.144	0.085	0	0	0.033	0.003	0.733			0.543	0	0	0.037	0.007	0.019	0.017	0.006	0.368
	0	0.076	0	0.149	0.313	0.08	0.379			0	0	0	0.229	0.138	0.172	0.023	0.052	0.382
	0	0.044	0.005	0	0.151	0.104	0.693			0.491	0.037	0	0.022	0.088	0.205	0.029	0.028	0.097
	0	0.133	0	0	0.249	0.114	0.501			0	0.092	0	0.579	0.001	0	0	0.013	0.312
	0	0.251	0	0.114	0.076	0.009	0.547			0	0.006	0	0.597	0.019	0.02	0.013	0.025	0.316
	0	0.784	0.011	0	0.042	0.033	0.128			0.553	0.002	0.02	0.158	0.009	0.069	0.019	0.029	0.136
	0	0.043	0	0.014	0.437	0.255	0.249			0	0.115	0	0	0.042	0.005	0.043	0.029	0.764
	0	0.409	0.019	0.031	0.018	0.041	0.478			0.032	0.008	0	0.161	0.027	0.367	0.029	0.044	0.328
	0	0.697	0	0.104	0.022	0	0.175			0	0	0	0	0.013	0.064	0.024	0	0.897
	0.066	0.185	0	0.122	0.239	0.125	0.259			0.332	0.008	0	0.096	0.018	0.29	0.021	0	0.23
	0.031	0.018	0	0	0.016	0.278	0.654			0	0.013	0	0	0.103	0.003	0.147	0.043	0.689
	0	0.258	0.027	0.035	0.089	0.16	0.428			0	0.149	0	0.631	0	0.026	0.054	0	0.136
	0.061	0.069	0.221	0.096	0	0.141	0.41			0.053	0	0.072	0.025	0.334	0.179	0.024	0.004	0.306
	0.12	0.044	0	0.754	0.001	0.019	0.06			0.053	0.238	0	0.212	0.003	0.057	0.026	0.131	0.276
	0.043	0.354	0	0.104	0.084	0.258	0.154			0	0.059	0	0	0.257	0.001	0.004	0.094	0.582
	0	0	0	0.088	0.021	0.023	0.865			0	0.01	0	0	0.265	0.089	0.059	0.006	0.568
	0.097	0.147	0.012	0	0.432	0.078	0.231			0.125	0.047	0	0.415	0.017	0.127	0.026	0.003	0.236
	0	0.029	0	0	0.073	0.252	0.645			0	0.028	0	0.807	0.002	0.024	0	0.01	0.125
	0	0.035	0	0	0.102	0.131	0.729			0.302	0.007	0	0.026	0.056	0.359	0	0.007	0.239
	0	0.153	0	0.496	0.02	0.006	0.322			0.22	0.043	0.032	0.088	0.08	0.308	0.022	0.001	0.2
	0.083	0.083	0	0.519	0.002	0.061	0.249			0.437	0	0	0.122	0.001	0.007	0	0.036	0.392
	0.044	0.126	0	0.076	0.183	0.093	0.474			0.607	0.003	0.103	0.139	0	0.034	0.003	0	0.106
	0.001	0.286	0.009	0.158	0.177	0.175	0.191			0.314	0	0.028	0	0	0.086	0.032	0.067	0.469
	0.098	0.337	0.034	0.046	0.027	0.067	0.388			0	0.113	0	0.295	0.083	0	0.315	0.026	0.165
	0	0.163	0.011	0.172	0.004	0.024	0.623			0	0.073	0	0.208	0.012	0.087	0	0.002	0.615
	0	0.094	0	0.49	0.22	0	0.194			0	0.033	0	0	0.097	0.006	0.014	0.089	0.758
	0	0	0	0.012	0.246	0.022	0.718			0.238	0.008	0.327	0.101	0.051	0	0.002	0.115	0.154
	0	0.565	0	0.211	0.001	0.009	0.211			0.221	0.059	0	0.187	0.025	0.122	0.157	0.013	0.212
	0.017	0.059	0	0.013	0.495	0.083	0.331			0	0.038	0	0.346	0.268	0.091	0.063	0.076	0.114
	0	0.961	0	0.01	0.001	0.002	0.023			0.31	0.03	0	0.359	0	0.063	0.014	0.011	0.209
	0.054	0.823	0	0.051	0.012	0.007	0.05			0	0	0	0.154	0.015	0.156	0.037	0.017	0.617
	0.027	0.557	0	0.078	0.078	0.043	0.214			0	0.056	0	0.038	0.04	0.035	0.019	0.014	0.795
	0.021	0.779	0	0.014	0.033	0.001	0.148			0	0.014	0	0.489	0.127	0.05	0.128	0.06	0.129
	0	0.021	0	0	0.101	0.044	0.832			0.355	0	0.003	0.246	0.017	0.048	0.007	0.045	0.274
	0.109	0.062	0	0	0.664	0.034	0.127			0.416	0.2	0	0	0	0.01	0.055	0.038	0.277
	0	0.432	0.014	0.099	0.001	0.213	0.238			0	0.1	0	0	0.244	0.028	0.007	0.055	0.564
	0.062	0.784	0	0.032	0.005	0.002	0.111			0	0.272	0.015	0	0.012	0.019	0.085	0.046	0.546
	0.284	0.103	0.082	0.065	0.007	0.025	0.432			0.147	0.132	0	0.183	0.004	0.048	0.003	0.024	0.455
	0	0.176	0	0.009	0	0.021	0.791			0	0.06	0	0	0.006	0	0.02	0.019	0.891
	0.038	0.461	0.06	0.012	0.019	0.229	0.178			0.039	0.034	0.239	0.074	0.208	0.105	0.173	0.051	0.072
	0.102	0.264	0	0.066	0.228	0.173	0.165			0	0.052	0.13	0.147	0.031	0.033	0	0.086	0.518
	0	0.783	0.042	0.027	0	0.036	0.109			0	0.636	0	0	0.014	0.004	0.008	0.001	0.334
	0	0.194	0.01	0.1	0.391	0.027	0.275			0	0.042	0	0.012	0	0.357	0.062	0.012	0.511
	0.003	0.131	0	0.116	0.024	0.052	0.671			0	0.162	0	0.528	0.016	0.027	0.017	0.045	0.202
	0.017	0.463	0	0.249	0.041	0.047	0.181			0	0.088	0	0.686	0.002	0.039	0	0.004	0.176
	0.202	0.399	0.15	0.08	0	0.013	0.152			0.262	0.259	0	0	0.016	0.046	0.103	0.139	0.17
	0	0.753	0.04	0.092	0.008	0.03	0.074			0.369	0.06	0	0.075	0.004	0.027	0.157	0.03	0.275
	0	0.147	0	0.21	0.115	0.041	0.485			0	0.009	0	0.873	0	0.055	0	0.026	0.035
	0.027	0.479	0	0	0.006	0.011	0.474			0.107	0.092	0	0.278	0.001	0.232	0	0.136	0.151
	0.476	0.251	0	0.183	0.013	0	0.074			0	0.141	0	0.048	0.085	0.115	0.015	0.006	0.587
	0.082	0.109	0.032	0	0.374	0.209	0.191			0	0.071	0	0.763	0	0.024	0	0.036	0.103
	0	0.08	0	0.052	0.012	0.023	0.83			0.142	0.138	0	0.34	0	0.221	0.002	0.004	0.149
	0.112	0.491	0.011	0.021	0.168	0.003	0.19			0	0.05	0	0.416	0.059	0.015	0.087	0.004	0.366
	0	0.534	0.057	0.154	0	0.078	0.173			0	0.158	0	0	0.014	0.151	0.024	0.052	0.596
	0.098	0.07	0.016	0.031	0.08	0.01	0.692			0	0.009	0	0.432	0.003	0.23	0.059	0	0.263
	0.048	0.697	0	0	0.003	0.009	0.241			0	0	0	0.035	0.027	0.005	0	0.055	0.875
	0	0.086	0.003	0.123	0.241	0.158	0.387			0.381	0.226	0.045	0.047	0.062	0.037	0.034	0.039	0.123
	0.036	0.162	0	0.024	0.339	0.142	0.293			0.459	0.051	0.004	0.018	0.03	0.217	0.072	0.001	0.144
	0	0.428	0	0.035	0.057	0.229	0.249			0.378	0.149	0.036	0.217	0.015	0.003	0	0.01	0.188
	0.14	0.285	0.072	0	0.002	0.009	0.49			0	0.057	0	0	0.199	0.356	0.002	0.145	0.238
	0	0.048	0.059	0.017	0.17	0.116	0.586			0	0.158	0	0.043	0.011	0.393	0.057	0.095	0.239
	0	0.095	0.022	0.03	0.468	0.221	0.16			0	0.086	0	0.276	0.003	0.371	0.019	0.038	0.205
	0	0.06	0.033	0.453	0.356	0.001	0.094			0.368	0.159	0	0	0.004	0.002	0.065	0.038	0.36
	0.175	0.298	0.064	0.017	0.024	0.033	0.386			0	0.199	0	0	0.028	0.004	0.016	0.012	0.737
	0	0.352	0	0.318	0.061	0.066	0.201			0	0.05	0	0.017	0.008	0.65	0.032	0.005	0.234
	0.186	0.063	0.036	0.26	0.12	0.014	0.319			0	0.062	0	0.406	0.26	0.009	0.157	0.04	0.061
	0.28	0.178	0	0.149	0.087	0.067	0.236			0	0.113	0.043	0.065	0.004	0.198	0	0.05	0.524
	0	0.075	0	0.028	0.289	0.391	0.215			0	0.023	0	0.655	0	0.065	0.008	0	0.246
	0	0.517	0	0.119	0.016	0.003	0.342			0	0.067	0.14	0	0.189	0.027	0.001	0.022	0.55
	0.172	0.5	0	0.141	0.036	0	0.148			0	0.041	0	0.438	0.077	0.188	0.003	0.007	0.243
	0.039	0.478	0	0.088	0.088	0.163	0.141			0	0.055	0	0.398	0.008	0.243	0.006	0.061	0.226
	0	0.281	0	0.26	0.003	0.004	0.45			0	0.023	0	0.365	0.008	0.341	0.001	0.058	0.2
	0.379	0.227	0	0.247	0.001	0.001	0.142			0	0	0	0.069	0.07	0.034	0.175	0.014	0.635
	0	0.214	0	0.422	0.042	0.173	0.146			0	0.011	0	0.558	0.059	0.016	0.001	0.003	0.349
	0	0.668	0	0.246	0.006	0	0.077			0	0.171	0	0.472	0	0.185	0.004	0.061	0.105
	0	0.426	0.096	0.073	0	0.026	0.376			0	0	0	0.092	0.012	0.014	0.131	0	0.748
	0.167	0.18	0.115	0	0.071	0.281	0.184			0	0.088	0.285	0.088	0.017	0.089	0.062	0.001	0.367
	0	0.174	0	0.008	0.371	0.108	0.336			0	0.039	0	0.698	0.018	0	0.025	0.038	0.177
	0.212	0.469	0	0.034	0.163	0	0.12			0	0.117	0	0.422	0.047	0.067	0.002	0.024	0.317
	0.094	0.724	0.013	0.038	0.011	0.051	0.065			0.325	0.054	0	0.099	0.009	0.207	0.041	0.07	0.192
	0.02	0.447	0	0.075	0.147	0.119	0.189			0	0	0	0.505	0	0.004	0.035	0.009	0.444
	0	0.815	0	0.094	0	0.011	0.078			0	0.029	0	0.059	0.006	0.061	0.322	0.021	0.499
	0.26	0.617	0.006	0.002	0.026	0.007	0.08			0.272	0.015	0	0.022	0.195	0.218	0.04	0.078	0.156
	0	0.59	0.052	0.038	0.111	0.095	0.111			0	0.233	0	0.142	0.029	0.108	0.031	0.043	0.41
	0.024	0.533	0	0.087	0.057	0.077	0.218			0.191	0.293	0	0	0.027	0.064	0.116	0.123	0.183
	0.169	0.331	0.089	0	0.054	0.05	0.305			0.489	0.026	0	0.186	0.01	0.103	0.006	0.051	0.125
	0.205	0.261	0	0.032	0	0.202	0.298			0.315	0.025	0.247	0.188	0	0.114	0.001	0.005	0.101
	0	0.023	0	0.031	0.159	0.154	0.63			0.14	0.157	0	0.082	0.007	0.102	0.057	0.042	0.409
	0	0.586	0	0.022	0.035	0.077	0.278			0.111	0.415	0	0.006	0.018	0.023	0.025	0.089	0.309
	0	0.497	0	0.044	0.025	0.059	0.373			0	0.175	0.15	0	0.148	0.021	0.035	0.028	0.439
	0.185	0.638	0	0.006	0.012	0.018	0.137			0	0.073	0.145	0.037	0.073	0.008	0.004	0.118	0.537
	0.437	0.211	0	0.048	0.048	0.03	0.222			0	0.024	0.101	0.449	0	0.015	0.015	0.042	0.351
	0.409	0.107	0.02	0.032	0	0.083	0.347			0.237	0.136	0	0.066	0.028	0.139	0.005	0.001	0.383
	0	0.22	0	0.113	0.048	0.292	0.324			0.408	0.289	0	0.013	0.006	0	0.019	0.093	0.169
	0	0.335	0	0.042	0.015	0.086	0.52			0	0.162	0	0.325	0.013	0.015	0.001	0.029	0.451
	0	0.142	0	0.058	0	0.052	0.745			0	0.328	0	0.043	0.023	0.002	0.076	0.115	0.41
	0	0.72	0.006	0.004	0.003	0.033	0.232			0	0.034	0	0.495	0.099	0.002	0.03	0.006	0.33
	0.182	0.296	0.008	0	0.037	0.009	0.465			0	0.003	0	0.104	0.032	0.008	0.002	0.01	0.837
	0.106	0.166	0.2	0	0.027	0.153	0.345			0.083	0.055	0	0.011	0.398	0.17	0.011	0.004	0.265
	0.004	0.693	0.003	0	0.041	0.029	0.228			0	0	0	0.107	0.095	0.028	0.08	0.051	0.637
	0.116	0.109	0	0.109	0.14	0	0.523			0.359	0.252	0.102	0.069	0.015	0.005	0.05	0.009	0.133
	0	0.827	0	0	0	0.035	0.136			0.15	0.005	0	0	0.089	0.015	0.009	0.003	0.727
	0.224	0.413	0	0	0.024	0.004	0.333			0	0.008	0	0.144	0.007	0.114	0.086	0.001	0.636
	0.073	0.527	0.028	0.023	0.131	0.025	0.189			0.416	0.103	0	0.019	0.001	0.001	0.128	0.012	0.316
	0	0.001	0	0.553	0.005	0	0.439			0.418	0.01	0.095	0.1	0.002	0.239	0.038	0.003	0.091
	0	0.06	0	0.312	0.02	0	0.606			0	0	0	0.317	0	0	0.003	0.006	0.672
	0.086	0.278	0	0	0.17	0.178	0.286			0.263	0.002	0	0.491	0.024	0	0.052	0.049	0.115
	0	0.416	0.037	0.03	0.151	0.008	0.353			0.068	0.075	0	0.456	0	0.059	0	0.002	0.335
	0	0.066	0	0.669	0.008	0.002	0.252			0.456	0.068	0	0	0.002	0.022	0.001	0.02	0.428
	0.135	0.041	0	0.029	0.654	0.062	0.076			0	0.166	0	0.141	0.026	0.322	0.012	0.025	0.304
	0	0.195	0	0.23	0.266	0	0.306			0	0	0.186	0.129	0.029	0.028	0.011	0.015	0.597
	0	0.027	0.014	0.004	0.291	0.213	0.447			0	0	0	0.002	0	0.007	0.013	0.014	0.962
	0	0.489	0.012	0.265	0.032	0.01	0.19			0	0.047	0	0.006	0.593	0.038	0.032	0.002	0.278
	0.138	0.343	0	0.102	0.15	0.181	0.084			0.08	0.183	0	0	0.359	0.001	0.004	0.056	0.313
	0	0.022	0	0.767	0.021	0	0.188			0	0.021	0.037	0.171	0.22	0.308	0.112	0.019	0.109
	0.35	0.308	0	0.054	0.071	0.005	0.21			0	0.019	0	0.595	0.157	0.008	0.002	0.026	0.189
	0	0.162	0	0.038	0.317	0.098	0.384			0	0.013	0	0.119	0.042	0.184	0	0.051	0.588
	0	0.606	0	0.001	0.101	0.158	0.132			0	0.242	0	0.207	0.048	0	0.001	0.026	0.473
	0	0.555	0.076	0.044	0.113	0	0.209			0.266	0.024	0.154	0	0.084	0.066	0	0.054	0.347
	0	0.05	0	0.618	0.01	0.195	0.125			0	0.036	0	0.448	0.011	0	0.003	0	0.5
	0	0.216	0.032	0.302	0.039	0.037	0.372			0.684	0.081	0	0.006	0.01	0.001	0.006	0.028	0.181
	0	0.347	0	0.192	0.045	0.293	0.12			0	0.003	0	0.309	0.011	0.261	0.042	0.105	0.267
	0.004	0.354	0	0.022	0.314	0.001	0.303			0	0.111	0.013	0	0.048	0.139	0.092	0.006	0.587
	0	0.137	0	0	0.188	0.249	0.424			0	0.082	0	0.099	0.018	0.023	0.02	0.035	0.72
	0.056	0.122	0.096	0.178	0.046	0.027	0.472			0	0.233	0	0.075	0.179	0.043	0.005	0.057	0.404
	0.036	0.149	0	0.054	0.452	0.162	0.144			0.35	0.07	0	0.297	0	0.012	0.015	0.021	0.231
	0	0.203	0.036	0	0.499	0.005	0.254			0.204	0.118	0.193	0	0.275	0.035	0.015	0.026	0.13
	0	0.219	0.001	0.005	0.466	0.051	0.255			0.289	0.049	0.13	0	0.01	0.033	0.001	0.037	0.447
	0.063	0.143	0.044	0	0.158	0.183	0.405			0.145	0.093	0	0.014	0.027	0.111	0.003	0.001	0.602
	0.093	0.278	0	0.134	0.221	0.031	0.239			0	0.041	0	0.572	0.009	0.098	0	0.001	0.276
	0.373	0.066	0	0.042	0.036	0.036	0.443			0	0.153	0	0	0.006	0.04	0.081	0.128	0.589
	0	0.352	0	0.35	0	0	0.296			0	0.391	0.077	0	0.055	0.005	0.351	0	0.118
	0.109	0.209	0	0.031	0.355	0.021	0.273			0.122	0.076	0	0.194	0.029	0.034	0.267	0.012	0.262
	0	0.203	0.158	0.249	0.026	0.057	0.305			0.376	0.145	0	0.064	0.086	0.105	0.001	0.019	0.199
	0.103	0.691	0.001	0.02	0	0.012	0.17			0.077	0.013	0	0.017	0.061	0.002	0.106	0	0.721
	0.015	0.616	0.012	0	0.016	0.001	0.337			0.065	0.051	0.001	0.202	0.061	0.005	0.031	0.028	0.55
	0	0.57	0	0	0.001	0.007	0.42			0.835	0.015	0	0.007	0.042	0	0.004	0.003	0.09
	0	0.104	0	0.095	0.324	0.196	0.278			0	0.033	0	0.05	0.05	0.098	0.008	0.021	0.737
	0	0	0	0.018	0.159	0.046	0.775			0	0.103	0	0.171	0.018	0.041	0.058	0.01	0.595
	0.096	0.091	0.052	0.232	0.007	0.15	0.367			0.353	0.041	0	0.084	0.003	0.071	0.034	0.011	0.399
	0	0.709	0	0.111	0.048	0.005	0.123			0	0.109	0.004	0.272	0.032	0.284	0	0.003	0.292
	0	0.267	0	0.29	0.155	0.021	0.264			0	0.033	0	0.783	0.001	0.047	0.008	0.003	0.121
	0.077	0.398	0.001	0	0.181	0.005	0.334			0.252	0.088	0.144	0.084	0.001	0.181	0.034	0.036	0.175
	0	0.016	0.138	0.029	0.021	0.057	0.736			0	0.46	0	0	0.004	0.001	0.012	0.005	0.514
	0.039	0.841	0	0	0.04	0.004	0.074			0.103	0.513	0.027	0.07	0.001	0.011	0.017	0.012	0.243
	0.125	0.189	0	0.047	0.263	0.238	0.135			0.192	0.119	0	0.036	0.025	0.003	0.07	0.001	0.549
	0.083	0.09	0	0.026	0.359	0.087	0.352			0.373	0.028	0	0.221	0.015	0.022	0.098	0.001	0.239
	0.107	0.033	0	0	0.006	0.146	0.705			0.067	0.102	0	0	0.127	0.002	0.001	0.038	0.66
	0	0.342	0	0.055	0.018	0	0.582			0	0	0	0.181	0.051	0.048	0.013	0.029	0.674
	0.03	0.794	0.003	0.02	0.027	0.066	0.056			0	0.168	0.019	0	0.058	0.004	0.185	0.044	0.519
	0	0.377	0	0.042	0.035	0.061	0.482			0	0.044	0	0.338	0.032	0.042	0.163	0.002	0.374
	0	0.602	0.115	0.022	0.003	0.011	0.245			0	0	0	0.455	0.071	0.009	0.047	0.019	0.395
	0	0.066	0	0.025	0.056	0.04	0.81			0	0	0	0	0.015	0.025	0.003	0.066	0.888
	0.003	0.865	0	0	0	0.031	0.098			0	0.356	0	0.119	0.001	0.008	0.013	0.035	0.464
	0	0.906	0	0.001	0	0	0.091			0.411	0.077	0.042	0	0.001	0	0.014	0.012	0.438
	0	0.043	0	0.003	0.445	0.014	0.492			0.212	0.092	0.112	0	0.025	0.03	0.018	0.098	0.409
	0	0.208	0	0.551	0.06	0.015	0.163			0.345	0.179	0	0.153	0.043	0.071	0	0.085	0.118
	0.054	0.114	0	0.107	0.105	0.141	0.476			0.287	0.124	0.052	0	0.013	0.147	0.008	0.043	0.321
	0	0.225	0.062	0	0.137	0.132	0.441			0.135	0.03	0	0.597	0.001	0.015	0.035	0.004	0.179
	0	0	0	0.02	0.075	0.376	0.526			0	0.033	0	0.133	0.095	0.013	0.018	0.05	0.655
	0.02	0.063	0	0.145	0.503	0.041	0.225			0	0.046	0	0.569	0.052	0.04	0.008	0.039	0.243
	0.035	0.039	0	0.062	0.121	0.104	0.636			0	0.022	0	0.11	0.074	0.002	0.087	0.015	0.686
	0	0.631	0	0.188	0.002	0	0.177			0.059	0.379	0.024	0	0.003	0.044	0.031	0.002	0.454
	0	0.539	0.015	0.13	0	0	0.313			0	0.237	0	0.11	0.003	0.01	0.043	0.042	0.552
	0	0.062	0.033	0.412	0.16	0.142	0.189			0	0.511	0	0.023	0.009	0.034	0.117	0.028	0.274
	0	0.254	0	0.359	0.013	0.061	0.31			0	0	0	0.015	0.125	0.258	0.097	0.096	0.406
	0	0.017	0	0	0.009	0.087	0.885			0	0.025	0	0.301	0.077	0.005	0.045	0.051	0.492
	0.171	0.611	0	0	0.016	0.073	0.127			0.27	0.203	0	0.143	0.003	0.035	0.101	0.065	0.177
	0.034	0.245	0.085	0	0.095	0.299	0.239			0.002	0.159	0	0.428	0.004	0.228	0.01	0.041	0.124
	0	0.34	0	0.233	0.018	0.004	0.403			0.002	0.028	0.073	0.43	0.023	0.174	0.081	0.063	0.122
	0	0.152	0	0.028	0.229	0.041	0.548			0.189	0.092	0.111	0.032	0.038	0.178	0.151	0.008	0.197
	0	0.485	0.043	0.125	0.006	0.047	0.29			0.274	0.087	0	0.061	0.123	0.081	0.013	0.001	0.357
	0.043	0.183	0	0.272	0.005	0	0.495			0	0.446	0	0.297	0.002	0.003	0.01	0.041	0.197
	0.133	0.117	0	0.249	0.018	0.23	0.249			0	0.408	0	0.329	0.001	0.001	0.014	0.058	0.186
	0	0.092	0	0	0.165	0.084	0.657			0	0.153	0	0.094	0.095	0.056	0.034	0.096	0.469
	0.17	0.234	0	0.038	0.037	0.101	0.417			0	0.028	0	0.266	0.054	0.002	0.137	0.04	0.469
	0.089	0.533	0.014	0	0.012	0.012	0.336			0.117	0	0	0.013	0	0.001	0.013	0.019	0.834
	0.19	0.283	0	0.021	0.006	0.016	0.48			0	0.449	0.036	0.079	0.019	0.015	0.083	0.06	0.257
	0.015	0.36	0.012	0.009	0.282	0.17	0.149			0.482	0.099	0	0	0.008	0.007	0.05	0.05	0.302
	0.071	0.09	0	0.036	0.419	0.255	0.126			0.071	0.479	0	0.102	0	0.019	0.009	0.016	0.301
	0	0.078	0	0.682	0.034	0.029	0.174			0	0.019	0	0.837	0.032	0.009	0.007	0	0.092
	0.039	0.202	0.006	0.102	0.025	0.002	0.621			0.126	0.167	0.15	0.034	0.003	0.074	0.005	0.066	0.37
	0.098	0.079	0.001	0.035	0.5	0.071	0.212			0	0.305	0	0.218	0.01	0.087	0.008	0.029	0.34
	0.13	0.529	0	0.003	0.11	0.018	0.207			0.16	0.061	0	0.245	0.004	0.142	0.147	0	0.236
	0	0.43	0	0.296	0.034	0.047	0.19			0	0.094	0	0.411	0.101	0	0.087	0.022	0.281
	0.019	0.73	0	0.066	0.078	0.029	0.075			0	0	0	0	0.013	0.001	0.022	0.037	0.925
	0.084	0.634	0	0.005	0.09	0.018	0.167			0	0.24	0	0	0.034	0.025	0.04	0.002	0.657
	0	0.103	0	0.035	0.051	0.013	0.795			0	0.212	0	0.208	0.013	0.004	0.002	0.01	0.549
	0	0.413	0.011	0.03	0.068	0.008	0.467			0	0.292	0	0.055	0.022	0.012	0.009	0.029	0.577
	0.016	0.31	0.035	0	0.018	0.123	0.494			0.115	0.005	0	0.244	0.079	0.272	0.007	0.005	0.27
	0	0.497	0	0.192	0.063	0.008	0.237			0.263	0.1	0.019	0.049	0.093	0.208	0.017	0.03	0.217
	0	0.303	0.098	0.056	0.001	0.061	0.479			0	0.039	0	0.522	0.179	0.006	0.085	0	0.165
	0.085	0.672	0	0.01	0.02	0.037	0.174			0	0	0	0.035	0.242	0.01	0.047	0	0.664
	0.018	0.202	0.151	0.021	0	0.097	0.507			0.26	0.102	0	0.036	0.185	0.061	0.009	0	0.344
	0	0.373	0.033	0.137	0.144	0.072	0.238			0.356	0.351	0	0	0.002	0.006	0.113	0.026	0.143
	0.091	0.595	0	0.059	0.039	0.004	0.208			0	0.119	0	0.461	0	0.054	0.017	0.004	0.341
	0.125	0.22	0.022	0.039	0.002	0.347	0.242			0.106	0.089	0	0.033	0.063	0.127	0.033	0.14	0.404
	0.251	0.314	0.102	0	0.008	0.115	0.206			0	0.195	0	0	0.011	0.01	0.045	0.033	0.703
	0.122	0.319	0.062	0.006	0.125	0.017	0.345			0	0.083	0.264	0.039	0.051	0.013	0.023	0.068	0.455
	0	0.093	0	0.569	0.032	0.034	0.268			0	0	0	0.141	0.113	0.088	0.073	0.008	0.573
	0.137	0.481	0	0	0.026	0.032	0.322			0	0	0	0.1	0.073	0.111	0.014	0.034	0.664
	0.056	0.452	0.03	0	0.013	0	0.446			0	0.005	0	0.005	0.069	0	0.013	0.052	0.852
	0	0.445	0.114	0	0.06	0.1	0.278			0	0.34	0	0.053	0.047	0.051	0.004	0.105	0.396
	0.017	0.362	0	0.037	0.346	0	0.234			0.3	0.084	0.07	0.008	0.002	0.079	0.015	0.009	0.428
	0	0.175	0	0.076	0.053	0.19	0.504			0.502	0.052	0	0.024	0.003	0.002	0.01	0.001	0.401
	0	0.277	0	0	0.465	0.069	0.186			0.151	0.246	0.073	0.046	0.019	0	0.009	0.007	0.445
	0.035	0.257	0	0.032	0.175	0.011	0.488			0.186	0.102	0.045	0	0.183	0.119	0.008	0.021	0.331
	0.145	0.112	0.005	0	0.521	0.017	0.196			0	0.34	0	0	0.082	0.015	0.101	0.012	0.447
	0.115	0.389	0	0	0.319	0.076	0.099			0.25	0.15	0.028	0	0.02	0.001	0.001	0.014	0.532
	0.176	0.091	0	0	0.021	0.057	0.653			0	0.045	0	0.401	0.029	0.138	0.033	0	0.351
	0	0.092	0	0.192	0.008	0.064	0.642			0.187	0.085	0	0.211	0.082	0.077	0.036	0	0.319
	0.195	0.095	0.064	0	0.043	0.001	0.599			0.307	0.067	0.117	0	0.026	0	0.018	0.016	0.446
	0.076	0	0	0	0.014	0.116	0.793			0.185	0.077	0	0	0.246	0.017	0.028	0.001	0.442
	0	0.351	0	0.09	0.269	0.052	0.235			0	0.268	0	0.412	0.057	0.031	0.064	0.006	0.159
	0	0.197	0	0.069	0.44	0.042	0.25			0.389	0.008	0.066	0.073	0.003	0.005	0.218	0.002	0.231
	0	0.475	0	0.096	0.042	0.021	0.364			0.144	0.034	0	0.352	0.005	0.025	0.032	0	0.404
	0	0.104	0	0.181	0.03	0.016	0.666			0	0.107	0.059	0.099	0.002	0.001	0.028	0.005	0.695
	0	0.441	0	0.16	0	0.004	0.393			0	0	0	0.008	0.323	0.001	0.008	0.029	0.627
	0.097	0.69	0.006	0.053	0.009	0.003	0.139			0	0.007	0	0.256	0	0.029	0.002	0.023	0.681
	0.207	0.109	0	0.29	0.098	0.019	0.273			0.473	0.008	0.031	0	0.015	0.001	0.004	0.006	0.458
	0.161	0.052	0.11	0.052	0.19	0.266	0.166			0	0.024	0	0.55	0.016	0.029	0.012	0.011	0.354
	0	0.112	0.01	0	0.001	0.005	0.869			0	0.032	0	0	0.003	0.081	0.046	0.014	0.821
	0.052	0.417	0	0.028	0.147	0.076	0.277			0.223	0.07	0	0.131	0.004	0.034	0.264	0.028	0.241
	0	0.229	0	0	0.009	0.162	0.598			0.007	0.032	0	0.211	0.391	0	0.019	0.048	0.288
	0.052	0.738	0	0.03	0.072	0.014	0.09			0	0.026	0.183	0.262	0.009	0.001	0.03	0.105	0.379
	0	0.456	0	0.268	0.042	0.007	0.223			0.102	0	0.234	0.031	0.016	0	0	0.047	0.566
	0.295	0.57	0	0	0.001	0.002	0.129			0.504	0.018	0	0	0.018	0.177	0.002	0.015	0.264
	0	0.018	0	0	0.413	0.113	0.454			0.188	0.198	0	0.078	0.03	0.035	0.015	0.029	0.424
	0.138	0.16	0.001	0.063	0.149	0.087	0.399			0	0	0	0.158	0.003	0.027	0.005	0	0.804
	0	0.305	0	0.229	0.156	0.108	0.2			0.096	0	0	0	0.034	0.099	0.14	0.207	0.42
	0.108	0.442	0	0.018	0.247	0.001	0.182			0	0	0.083	0.209	0.033	0.166	0.104	0.005	0.397
	0	0.759	0.013	0.058	0.002	0.04	0.125			0.213	0.052	0	0	0.068	0.009	0.104	0.011	0.54
	0	0.37	0	0.133	0.215	0.027	0.253			0	0.024	0	0.222	0.117	0.001	0.088	0.082	0.463
	0	0.071	0	0.139	0.129	0.042	0.617			0.18	0.101	0	0.277	0.02	0.135	0.045	0.032	0.206
	0	0.21	0	0.041	0.301	0.32	0.125			0	0.214	0.024	0.018	0.008	0	0.058	0.024	0.65
	0	0.15	0	0	0.043	0.139	0.666			0.446	0.086	0	0.076	0.01	0.215	0	0.048	0.116
	0	0.364	0	0.168	0.018	0	0.447			0	0.078	0	0.513	0.028	0.02	0.019	0.01	0.328
	0	0.054	0.134	0.158	0.102	0.106	0.443			0	0.057	0	0.035	0	0.001	0.012	0.005	0.887
	0.348	0.279	0.005	0.187	0.037	0.012	0.129			0.028	0.217	0	0.083	0.007	0.023	0.029	0.052	0.556
	0.405	0.223	0.063	0.023	0.047	0.032	0.203			0.506	0.01	0.113	0.115	0.002	0.117	0.016	0.007	0.11
	0.115	0.095	0	0	0.516	0.193	0.079			0.235	0.206	0	0.277	0.009	0.059	0.018	0.055	0.139
	0.117	0.255	0.122	0	0.003	0.31	0.191			0.076	0.286	0.091	0.035	0.011	0.006	0.134	0.016	0.34
	0.145	0.458	0	0.073	0.08	0.02	0.221			0	0.181	0.145	0.032	0.022	0.078	0.218	0.046	0.274
	0.06	0.614	0	0	0.003	0.049	0.271			0	0	0	0.048	0.009	0.004	0.003	0.001	0.932
	0	0.318	0.006	0	0.023	0.01	0.641			0	0.115	0	0.105	0.216	0.131	0.162	0.048	0.22
	0.317	0.229	0	0.001	0.16	0.052	0.238			0.104	0.11	0.095	0.296	0.127	0.005	0.039	0.019	0.2
	0	0.239	0	0.102	0.144	0.114	0.399			0.165	0.037	0.135	0	0.012	0.067	0.208	0.171	0.201
	0	0.071	0	0.233	0.093	0.114	0.486			0	0.124	0	0	0.252	0	0.064	0.162	0.397
	0	0.716	0	0.076	0.025	0.055	0.125			0	0.074	0	0	0.015	0.016	0.092	0.004	0.797
	0.016	0.357	0	0	0.027	0.108	0.489			0	0.131	0.025	0.113	0.047	0.003	0.021	0.05	0.605
	0	0.706	0	0.08	0.032	0.016	0.162			0	0.099	0	0.358	0.022	0	0.028	0.046	0.444
	0	0.093	0	0.029	0.053	0.061	0.761			0.096	0.3	0	0.159	0.009	0.041	0.054	0.099	0.238
	0	0.422	0	0	0.016	0.017	0.544			0.328	0.001	0.114	0.182	0.012	0.091	0.016	0.022	0.229
	0	0.287	0	0.111	0.174	0.099	0.326			0.053	0.004	0.093	0.281	0.037	0.166	0.021	0.13	0.211
	0	0.072	0	0.18	0.088	0.014	0.643			0	0.149	0.203	0.042	0.121	0.003	0.115	0.059	0.304
	0.327	0.261	0.054	0.079	0.002	0.003	0.271			0.09	0.352	0.006	0	0.101	0.061	0.127	0.009	0.25
	0.443	0.247	0.013	0.032	0.041	0.005	0.216			0	0.715	0.01	0.01	0.015	0.004	0.009	0.032	0.201
	0	0.474	0.095	0.092	0.096	0	0.24			0	0.113	0.095	0.08	0.026	0.032	0.019	0.026	0.604
	0.167	0.307	0.054	0.016	0.114	0.016	0.323			0.301	0.046	0	0.225	0.067	0.033	0.068	0.021	0.234
	0	0.001	0	0.115	0.123	0.022	0.736			0	0.146	0	0.195	0.021	0.013	0	0.009	0.613
	0	0.266	0	0.305	0.003	0.03	0.394			0	0.035	0	0.544	0	0.059	0.001	0	0.358
	0.111	0.193	0	0.331	0.157	0.01	0.195			0.038	0.413	0	0.041	0	0.009	0.108	0.106	0.281
	0.337	0.046	0	0.15	0.143	0.077	0.244			0.263	0.184	0	0.053	0.013	0.011	0.011	0.038	0.423
	0.18	0.562	0.04	0	0.008	0.015	0.192			0.068	0.031	0	0.008	0.139	0.011	0.041	0.005	0.693
	0	0.125	0.008	0.067	0.017	0.183	0.596			0.023	0.405	0	0.093	0.103	0.007	0.072	0.018	0.275
	0	0.316	0	0	0.019	0.069	0.594			0	0	0	0	0.008	0.022	0.007	0.004	0.956
	0.181	0.534	0.051	0	0.032	0.021	0.178			0	0.169	0	0.143	0.071	0.028	0.032	0.025	0.529
	0.154	0.042	0	0	0.155	0.042	0.604			0	0	0	0.008	0.239	0.243	0.008	0.07	0.429
	0.218	0.504	0.01	0.028	0	0.018	0.218			0	0.045	0	0.019	0.036	0.001	0.005	0.033	0.858
	0	0.015	0	0.875	0.01	0	0.097			0	0	0	0	0	0	0.041	0.036	0.921
	0.267	0.074	0.269	0	0.001	0.014	0.372			0.629	0	0	0.104	0.039	0.001	0	0.056	0.169
	0	0.183	0	0.035	0.328	0.278	0.174			0.714	0.009	0.016	0.001	0.06	0.034	0.007	0.008	0.147
	0.24	0.169	0	0.108	0.049	0.05	0.381			0	0.37	0	0	0.077	0.004	0.131	0.042	0.374
	0.042	0.195	0.091	0.032	0.427	0.109	0.1			0.303	0	0.057	0.012	0.002	0.051	0.006	0.154	0.409
	0	0.264	0	0	0.107	0.055	0.572			0	0.088	0.016	0	0.146	0.085	0.324	0.059	0.277
	0	0.273	0	0.403	0.081	0	0.241			0	0	0	0.776	0	0.024	0.005	0.023	0.169
	0	0.118	0	0.064	0.081	0.178	0.556			0	0.202	0	0.166	0.033	0.179	0	0.021	0.396
	0	0.066	0.044	0.1	0.025	0.334	0.429			0	0.021	0	0	0.052	0.018	0.014	0.014	0.878
	0	0.101	0.016	0.168	0.248	0.003	0.461			0	0	0	0	0.003	0.003	0.016	0.07	0.905
	0	0.231	0	0.25	0.013	0	0.503			0.195	0.063	0	0	0.01	0.014	0.002	0.014	0.699
	0	0.673	0.03	0.149	0.045	0.001	0.099			0.086	0.114	0	0.043	0.066	0.184	0.067	0.088	0.347
	0.005	0.56	0	0.125	0.082	0.097	0.128			0.1	0	0	0.154	0.025	0.031	0.051	0.037	0.598
	0	0.536	0	0.044	0.016	0	0.402			0.097	0.119	0	0.164	0.011	0.223	0.085	0.006	0.29
	0.267	0.42	0.057	0.024	0.034	0.003	0.192			0	0	0	0.74	0.01	0	0.001	0.02	0.227
	0.105	0.773	0	0	0	0.015	0.104			0.33	0.028	0.123	0.089	0.003	0.168	0.077	0.016	0.163
	0.02	0.588	0.042	0.199	0.013	0.013	0.121			0	0.046	0	0.249	0.12	0.364	0.026	0.014	0.177
	0.007	0.203	0	0.204	0.003	0.175	0.405			0.353	0.059	0.085	0.007	0	0.072	0.089	0.011	0.32
	0.107	0.149	0.033	0.127	0.217	0.113	0.251			0.048	0.294	0	0.03	0.077	0.013	0.214	0.081	0.239
	0	0.142	0	0.508	0.01	0.016	0.32			0	0.062	0	0.048	0.047	0	0.001	0.051	0.788
	0.011	0.8	0	0.034	0.021	0	0.13			0	0.018	0	0.014	0.158	0.372	0.041	0.016	0.378
	0.22	0.45	0	0.216	0.005	0.001	0.106			0	0.037	0	0.06	0.126	0.025	0.073	0.009	0.666
	0	0.669	0	0	0.017	0.011	0.301			0	0.01	0	0.302	0.214	0.004	0.037	0.012	0.418
	0	0.203	0	0.149	0.028	0.002	0.615			0	0	0	0.163	0.099	0.287	0.014	0.008	0.425
	0	0.548	0	0	0.001	0.028	0.422			0	0	0	0.645	0.137	0.023	0.002	0.031	0.159
	0	0.503	0.053	0.061	0.023	0.014	0.344			0.199	0.038	0.044	0	0	0.009	0.051	0.019	0.637
	0.026	0.55	0	0.102	0.007	0.098	0.214			0.56	0.095	0	0.045	0.064	0.017	0.043	0.007	0.165
	0.17	0.664	0	0	0.004	0	0.16			0	0.425	0	0.033	0.018	0.03	0.02	0.104	0.366
	0.143	0.16	0	0	0.353	0.062	0.279			0	0.445	0	0.021	0.047	0.007	0.073	0.063	0.341
	0	0.077	0	0.195	0.012	0.13	0.584			0	0.698	0	0	0.001	0.001	0.018	0.038	0.242
	0	0.251	0	0.074	0.259	0.191	0.223			0	0.632	0	0	0.001	0.008	0.043	0.06	0.255
	0	0.237	0.002	0.493	0.004	0.021	0.241			0	0	0.067	0.268	0.002	0.01	0.018	0.162	0.469
	0.032	0.347	0	0.023	0.336	0	0.26			0.24	0.085	0.036	0.095	0.031	0.042	0.017	0.043	0.406
	0.135	0.361	0.036	0	0.016	0.121	0.328			0	0	0	0.311	0.055	0.013	0	0.048	0.569
	0.04	0	0	0.037	0.051	0.28	0.59			0.148	0.339	0.02	0.069	0.012	0.051	0.036	0.072	0.248
	0	0	0	0.001	0.149	0.001	0.847			0	0.086	0	0.485	0.016	0.022	0.018	0.102	0.267
	0.016	0.918	0	0	0.001	0	0.063			0	0.376	0.001	0.212	0	0.176	0.01	0	0.221
	0.001	0.166	0.001	0	0.083	0.038	0.708			0	0.058	0	0.483	0.001	0.264	0	0.015	0.177
	0.067	0.212	0	0.059	0.326	0.097	0.236			0	0.023	0	0.26	0.101	0.263	0.101	0.004	0.244
	0	0.215	0	0.095	0.068	0.064	0.555			0	0	0	0	0.029	0.001	0.109	0.018	0.84
	0	0.672	0.029	0.011	0.01	0.074	0.2			0	0.013	0	0.515	0.005	0.262	0.023	0.057	0.121
	0.119	0.31	0.09	0	0.135	0.075	0.268			0.218	0.218	0	0	0.035	0	0.007	0.015	0.505
	0.127	0.076	0	0.015	0.024	0.027	0.727			0	0.055	0	0.749	0	0.067	0.003	0.002	0.121
	0	0.906	0	0.011	0.001	0.048	0.032			0	0.065	0	0	0.004	0	0.041	0.005	0.883
	0	0.824	0	0.029	0.045	0.03	0.07			0.522	0.011	0	0.012	0.032	0.204	0.031	0.042	0.142
	0.026	0.097	0	0.066	0.085	0.274	0.449			0	0.152	0	0	0	0.008	0.017	0.008	0.812
	0	0.059	0	0.018	0.151	0.117	0.652			0	0.069	0	0.503	0.016	0.047	0.001	0.028	0.332
	0	0.932	0	0.021	0.015	0	0.029			0	0.081	0.168	0	0.002	0.042	0	0.062	0.641
	0.007	0.668	0	0	0.004	0.093	0.226			0	0.018	0.09	0.146	0.119	0.327	0.048	0	0.247
	0	0.259	0	0.144	0.002	0.119	0.473			0.366	0.032	0	0.064	0.063	0.001	0.046	0	0.424
	0	0.467	0	0	0.007	0.036	0.488			0	0.034	0.015	0.058	0.041	0.179	0.045	0.014	0.61
	0	0.236	0	0.434	0.032	0.018	0.278			0	0.077	0	0.06	0.001	0.257	0.267	0.003	0.331
	0.091	0.122	0	0	0.041	0.059	0.685			0.2	0.159	0	0.034	0.018	0.097	0.038	0.104	0.347
	0	0.305	0	0.02	0.287	0.233	0.153			0	0.078	0	0.314	0.027	0.121	0.032	0	0.425
	0	0.864	0	0.039	0.019	0.006	0.07			0.057	0.071	0.071	0	0.027	0	0.006	0.017	0.747
	0	0.546	0	0	0.025	0.053	0.374			0	0.155	0.26	0.159	0.023	0.137	0	0.028	0.234
	0	0.643	0.082	0.088	0.004	0.05	0.131			0.36	0.092	0.166	0	0	0.096	0.079	0.013	0.19
	0	0.305	0.188	0	0.03	0.243	0.231			0.282	0.034	0.195	0.131	0.003	0.047	0.151	0	0.153
	0	0.079	0	0.105	0.003	0.147	0.663			0	0	0	0.109	0.04	0.03	0.005	0.039	0.773
	0	0.1	0	0.102	0.399	0.13	0.266			0	0.067	0	0.412	0.017	0.202	0.027	0.037	0.235
	0	0.338	0.072	0	0.056	0.061	0.469			0	0.042	0	0.122	0.08	0.069	0.054	0.004	0.626
	0.118	0.588	0	0.047	0.042	0.051	0.151			0.117	0.024	0.214	0.132	0.012	0.125	0.251	0	0.121
	0.061	0.051	0	0.07	0.238	0.216	0.36			0	0.143	0.056	0.356	0.007	0.019	0.035	0.028	0.353
	0	0.003	0	0	0.081	0.002	0.912			0	0.162	0	0.23	0.025	0.147	0.091	0.083	0.258
	0	0.012	0	0.113	0.392	0.058	0.423			0	0.145	0.036	0	0.006	0.04	0.003	0.275	0.491
	0.004	0.167	0.031	0	0.349	0.067	0.378			0	0.184	0	0	0.003	0.061	0.233	0.092	0.424
	0.064	0.132	0	0.017	0.007	0.11	0.668			0.21	0.012	0.109	0.175	0.139	0.006	0.016	0.058	0.27
	0	0.032	0.018	0.056	0.495	0.129	0.266			0	0.327	0	0	0.101	0.028	0.075	0.074	0.392
	0	0.047	0	0	0.001	0.275	0.675			0	0.07	0	0	0.207	0.028	0	0.157	0.536
	0.391	0.168	0	0.11	0.177	0.046	0.104			0	0	0	0	0.002	0.003	0.001	0	0.991
	0.073	0.176	0	0.168	0.004	0.058	0.519			0.041	0.002	0	0.124	0.039	0.383	0.145	0.002	0.259
	0	0.015	0	0.17	0.024	0.088	0.701			0	0.43	0.112	0.085	0.03	0.002	0	0.02	0.317
	0	0.212	0	0	0.017	0.045	0.725			0	0	0	0	0.077	0.074	0.007	0.01	0.83
	0	0.415	0	0.196	0.107	0.023	0.257			0	0.125	0	0.115	0	0.278	0.081	0.003	0.394
	0.057	0.192	0	0.055	0.385	0.102	0.207			0	0.035	0.053	0	0	0.08	0.007	0.21	0.612
	0.042	0.221	0	0	0	0.018	0.717			0	0.163	0.107	0	0.223	0.022	0.241	0.02	0.22
	0	0.128	0	0.154	0.046	0.005	0.664			0.106	0	0	0.158	0.033	0.001	0	0.021	0.679
	0.099	0.16	0	0.011	0.222	0.279	0.226			0	0.087	0.039	0.295	0.009	0.124	0.007	0.023	0.412
	0.002	0.293	0	0.001	0.396	0.181	0.124			0	0.297	0.051	0	0.081	0.14	0.131	0.059	0.237
	0	0.776	0	0.059	0.037	0.026	0.1			0	0.209	0	0	0.01	0.025	0.022	0.007	0.724
	0	0.181	0	0	0.031	0.193	0.594			0	0.019	0.181	0	0.064	0.301	0.052	0	0.379
	0	0.126	0	0.096	0.443	0.006	0.327			0	0.191	0	0.319	0.074	0.001	0.002	0.014	0.396
	0.009	0.045	0	0.202	0.09	0.1	0.551			0.363	0.068	0.002	0	0.018	0.011	0	0.078	0.456
	0	0.714	0	0.096	0.008	0.002	0.178			0.288	0.003	0	0.037	0.228	0.086	0.012	0.095	0.248
	0.124	0.409	0	0.173	0.132	0.001	0.158			0.034	0.332	0	0.133	0.067	0.083	0.149	0.014	0.183
	0	0.12	0	0.565	0.012	0.01	0.291			0	0.083	0	0.082	0.073	0.004	0.003	0.085	0.667
	0	0.032	0.112	0.373	0.109	0.085	0.286			0	0	0	0	0.065	0.006	0.054	0.001	0.871
	0.071	0.218	0.192	0	0.051	0.065	0.399			0.049	0.02	0.095	0.122	0.016	0.377	0.003	0.079	0.235
	0.516	0.357	0.011	0.034	0.019	0.001	0.059			0	0	0	0.485	0.015	0.031	0.068	0.114	0.284
	0.073	0.221	0	0.007	0.086	0.091	0.519			0	0.055	0	0.362	0.004	0.007	0.006	0.133	0.428
	0.092	0.678	0	0.09	0.007	0.013	0.117			0	0.194	0.091	0	0	0.168	0.007	0.252	0.284
	0.121	0.123	0	0.333	0.095	0	0.325			0	0	0	0.059	0.23	0.048	0.034	0.015	0.612
	0	0.269	0	0.042	0.407	0.029	0.25			0	0	0	0.065	0.059	0.004	0.006	0.005	0.858
	0.092	0.279	0.013	0.01	0.326	0	0.277			0.071	0.435	0.069	0	0.034	0.149	0.072	0.004	0.163
	0.222	0.194	0.051	0.121	0.087	0.074	0.248			0	0.131	0.066	0	0	0.016	0.03	0.042	0.711
	0.012	0.268	0.066	0.044	0.1	0.046	0.46			0.211	0.03	0	0	0.355	0.114	0.001	0.038	0.247
	0	0.11	0	0.001	0.512	0.204	0.17			0.06	0.037	0.093	0.052	0	0.306	0.069	0.015	0.364
	0	0.177	0	0.173	0.025	0.035	0.588			0.078	0.055	0.166	0	0.242	0.007	0.049	0.129	0.27
	0.29	0.154	0	0.312	0.008	0.002	0.232			0	0.003	0	0.055	0.018	0.057	0.002	0.013	0.848
	0	0.22	0	0.434	0.021	0.007	0.316			0	0.081	0	0.357	0.026	0.356	0.006	0.093	0.079
	0.053	0.377	0	0.089	0.13	0.046	0.301			0.031	0.335	0	0	0.003	0.144	0.011	0.027	0.445
	0	0.663	0.078	0.016	0.013	0.094	0.132			0	0.331	0	0.08	0.006	0.172	0.04	0.076	0.291
	0.006	0.802	0	0.043	0.027	0.024	0.095			0.24	0.041	0	0.252	0.045	0.009	0.03	0	0.379
	0	0.722	0.003	0.072	0.035	0.025	0.14			0	0.167	0	0.148	0.002	0.001	0.056	0	0.622
	0	0.064	0	0.267	0.048	0.105	0.513			0	0.515	0	0	0.006	0	0.002	0.008	0.465
	0	0.241	0	0.055	0.137	0.051	0.513			0	0.401	0	0.125	0.061	0.072	0.122	0.017	0.198
	0.035	0.827	0.019	0.022	0	0	0.094			0	0.327	0	0.056	0.145	0.083	0.184	0	0.201
	0.088	0.757	0.013	0.005	0.003	0.006	0.126			0	0.218	0.01	0.021	0.039	0.116	0.017	0.14	0.435
	0	0.516	0	0.037	0.17	0.163	0.112			0	0.138	0	0.518	0.002	0.01	0.005	0	0.323
	0	0.217	0	0	0.002	0	0.779			0	0.021	0.032	0	0	0	0	0.018	0.926
	0.03	0.62	0	0	0.006	0.019	0.322			0	0.373	0	0.361	0.003	0.075	0.005	0.062	0.118
	0.011	0.655	0	0	0.007	0.001	0.323			0	0.159	0	0.241	0.055	0.25	0.027	0.022	0.242
	0	0.478	0	0.291	0.059	0.039	0.131			0	0.074	0	0.544	0.038	0.081	0	0.042	0.219
	0.118	0.473	0.003	0	0.006	0.02	0.377			0	0.011	0	0.474	0.001	0.014	0.005	0.015	0.475
	0	0.513	0	0.226	0.001	0.003	0.255			0.002	0.359	0	0.241	0.001	0.001	0.059	0.042	0.29
	0	0.758	0	0.011	0.062	0.014	0.152			0.045	0.097	0	0.397	0.015	0.013	0.027	0.035	0.366
	0.057	0.845	0	0.006	0.017	0.008	0.064			0.056	0.36	0	0	0.042	0.004	0.004	0.019	0.512
	0.032	0.825	0.006	0	0.011	0.014	0.109			0	0.286	0.132	0.093	0.002	0.195	0.005	0.055	0.228
	0.02	0.617	0.007	0	0.136	0.044	0.172			0.105	0.278	0	0.018	0.013	0.049	0.005	0.037	0.491
	0.029	0.63	0.003	0	0.111	0.017	0.207			0	0.099	0	0.123	0.01	0.274	0.038	0.049	0.403
	0.036	0.458	0	0.054	0.019	0.009	0.419			0.293	0.056	0.078	0.009	0.119	0.146	0.045	0.105	0.145
	0	0.187	0.005	0.157	0.026	0.227	0.395			0	0.185	0	0.501	0.07	0.022	0.066	0.011	0.142
	0	0.517	0	0.253	0.008	0.136	0.084			0.097	0.085	0.073	0	0.025	0.002	0	0.033	0.681
	0.049	0.853	0	0.006	0.002	0.003	0.085			0	0.173	0	0.013	0.002	0.029	0.04	0.135	0.605
	0	0.409	0.06	0.218	0.043	0.093	0.174			0	0.098	0.119	0	0.016	0.009	0.014	0.008	0.732
	0.052	0.527	0	0.081	0.012	0.004	0.322			0	0.174	0	0.405	0.011	0.001	0	0.054	0.352
	0.114	0.449	0	0	0.036	0.068	0.331			0.078	0.182	0.398	0.03	0.012	0.038	0.007	0.05	0.2
	0	0.092	0.018	0.615	0.013	0	0.259			0	0.239	0	0	0.029	0.002	0.026	0.008	0.693
	0.119	0.633	0.052	0.055	0	0.052	0.085			0.424	0.086	0.075	0.04	0.002	0.131	0.026	0.001	0.211
	0.016	0.6	0.091	0.056	0.09	0	0.144			0.428	0.198	0.086	0	0.001	0.002	0.034	0.007	0.241
	0	0.904	0	0.005	0.002	0.032	0.054			0.066	0.46	0.004	0	0.009	0.067	0.144	0.053	0.192
	0	0.268	0	0.153	0.038	0.016	0.521			0.036	0.548	0	0.01	0	0.094	0.082	0.046	0.179
	0.025	0.856	0	0	0	0	0.116			0.015	0.522	0.069	0.128	0	0.001	0.044	0.031	0.186
	0	0.599	0	0	0.003	0.05	0.346			0	0.112	0.047	0.001	0.007	0	0.095	0.02	0.713
	0	0.004	0.004	0.027	0.728	0.038	0.197			0	0.153	0	0.169	0.048	0.011	0.224	0.023	0.367
	0.08	0	0	0.109	0.206	0.035	0.567			0	0.02	0	0.155	0.374	0.075	0.182	0.064	0.126
	0.042	0.777	0	0	0.055	0.052	0.071			0	0.013	0	0	0.149	0.029	0.069	0	0.738
	0	0.126	0	0.384	0.093	0.06	0.334			0.062	0.474	0	0.161	0.003	0.004	0.01	0.012	0.269
	0.04	0.668	0.016	0.041	0	0.002	0.23			0.022	0.737	0	0.069	0	0	0.019	0.011	0.14
	0.007	0.588	0	0.021	0.123	0.096	0.163			0.213	0	0	0.19	0.213	0.083	0.041	0.009	0.247
	0	0.515	0	0.182	0.029	0.124	0.147			0	0.693	0	0.003	0.003	0	0.066	0.013	0.219
	0.12	0.165	0.002	0	0.047	0.061	0.602			0	0.124	0	0.214	0.045	0.027	0.039	0.002	0.546
	0	0.395	0.064	0.174	0.021	0.015	0.328			0	0.566	0	0.019	0.018	0	0.119	0.009	0.266
	0.053	0.195	0	0.327	0.115	0	0.307			0.368	0.024	0.057	0	0.121	0.2	0.097	0.007	0.12
	0.042	0.159	0	0	0.407	0.03	0.359			0.143	0.018	0	0.053	0.231	0	0.001	0.019	0.531
	0	0.056	0	0.648	0.018	0.008	0.267			0	0.057	0	0.332	0.042	0.063	0.002	0.26	0.241
	0.31	0.241	0.006	0.092	0.046	0.083	0.218			0.073	0.057	0.145	0.278	0.228	0.004	0.035	0	0.176
	0.079	0.108	0	0.055	0.085	0.339	0.331			0.129	0.048	0.019	0.156	0.336	0.004	0.012	0.042	0.249
	0.178	0.238	0	0.022	0.181	0.208	0.17			0	0.468	0	0.066	0.005	0.01	0.036	0.096	0.317
	0	0.121	0	0.038	0.011	0.162	0.665			0	0	0.056	0.052	0.008	0.124	0.001	0.054	0.702
	0.063	0.693	0	0.019	0.017	0	0.205			0	0.273	0	0.3	0.024	0.001	0.027	0.025	0.346
	0.019	0.904	0	0.02	0	0	0.055			0.208	0.452	0	0.076	0.014	0.015	0.071	0.025	0.135
	0	0.676	0.018	0	0.085	0.073	0.145			0	0.513	0	0.033	0.009	0.018	0.089	0.072	0.261
	0	0.477	0	0.337	0.003	0.026	0.156			0.311	0.216	0.044	0.016	0.007	0.016	0.009	0.067	0.31
	0	0.034	0	0.816	0.006	0.071	0.071			0	0.074	0	0.672	0	0.01	0.148	0.001	0.092
	0	0.032	0	0.818	0.01	0.043	0.094			0	0.033	0	0.788	0	0	0.042	0	0.135
	0	0	0	0.712	0.073	0.078	0.135			0	0.01	0	0.691	0.014	0	0.049	0.02	0.213
	0	0.014	0.009	0.487	0	0.106	0.381			0.201	0.028	0.252	0	0.003	0.001	0.001	0.009	0.501
	0.061	0.094	0	0.051	0.084	0.037	0.67			0	0.01	0	0	0.244	0.088	0.017	0.014	0.623
	0.087	0.534	0.076	0.028	0.04	0.015	0.216			0.022	0.034	0	0.251	0.042	0.002	0.071	0.057	0.517
	0	0.257	0	0.003	0.357	0.282	0.099			0	0.408	0	0.231	0	0	0.121	0.02	0.217
	0	0.168	0	0.203	0.121	0.239	0.267			0	0.19	0	0.313	0.002	0.124	0.107	0.079	0.182
	0.188	0.184	0.002	0.38	0.084	0.002	0.156			0	0.043	0	0.188	0.179	0.078	0.223	0	0.285
	0.126	0.398	0.001	0.17	0.107	0.004	0.19			0	0.071	0	0.565	0.111	0.004	0.003	0.016	0.226
	0	0.766	0	0.061	0.055	0.005	0.111			0	0.068	0.111	0.149	0.206	0.082	0.05	0.003	0.327
	0.034	0.311	0.001	0	0.261	0.005	0.385			0	0.361	0.177	0.18	0.012	0.002	0	0.004	0.259
	0.071	0.586	0	0.091	0.003	0.089	0.157			0	0.06	0.127	0.158	0.017	0.001	0.033	0.043	0.557
	0	0.639	0	0.127	0	0.038	0.194			0	0.102	0	0.067	0.003	0.005	0.184	0.007	0.628
	0	0.043	0.109	0.168	0	0.004	0.674			0	0.067	0	0	0.072	0.02	0.078	0.049	0.711
	0	0.524	0	0.102	0.119	0.151	0.102			0.115	0.12	0	0.133	0.06	0.118	0.133	0.002	0.315
	0	0.937	0.021	0.006	0	0	0.033			0.056	0.045	0	0.02	0.196	0.304	0.095	0.01	0.27
	0	0.213	0	0.112	0.155	0.152	0.366			0	0.005	0	0.402	0.076	0.173	0.029	0.001	0.31
	0.124	0.037	0	0.229	0	0.068	0.54			0.804	0.013	0	0.066	0.007	0	0	0.012	0.094
	0	0.495	0	0.147	0.047	0.036	0.273			0.107	0.387	0	0.008	0	0.013	0.114	0.075	0.291
	0.038	0.682	0	0.022	0.018	0.056	0.182			0.159	0.054	0.06	0.015	0.05	0.071	0.078	0.051	0.457
	0.134	0.298	0	0.018	0.014	0.001	0.533			0.181	0.089	0	0	0.03	0.052	0.003	0	0.642
	0.158	0.716	0.016	0.008	0.028	0.007	0.063			0.063	0.391	0	0.022	0	0.029	0.062	0.103	0.325
	0.207	0.49	0.043	0.018	0.039	0.017	0.182			0.14	0.467	0.046	0	0	0.001	0.054	0.084	0.204
	0	0.749	0.025	0	0	0	0.224			0.042	0.362	0.043	0.093	0.065	0.031	0.117	0.027	0.217
	0	0.984	0	0.006	0	0.001	0.006			0	0.373	0	0	0.024	0.007	0.025	0.107	0.461
	0.001	0.861	0.004	0.012	0.024	0.036	0.058			0.024	0.724	0.042	0	0.013	0.033	0.057	0.021	0.08
	0	0.904	0.001	0.034	0.008	0.023	0.026			0	0.057	0.05	0	0.034	0.035	0.055	0	0.766
	0	0.163	0	0.13	0.371	0.005	0.327			0	0.507	0.055	0	0.008	0.015	0.13	0.006	0.275
	0	0.05	0	0.168	0.661	0.042	0.077			0.44	0.184	0	0	0.004	0.006	0.116	0.023	0.223
	0	0.187	0	0.258	0.138	0.031	0.383			0.096	0.119	0	0.225	0.183	0.057	0.009	0.004	0.303
	0	0.196	0.116	0.432	0.011	0.018	0.225			0	0.059	0.276	0.093	0.084	0.044	0.31	0.025	0.106
	0	0.308	0	0.213	0.193	0.002	0.282			0.007	0.034	0	0.404	0.003	0.297	0.017	0.024	0.21
	0.023	0.716	0	0.049	0.038	0.001	0.171			0	0.075	0.15	0	0.103	0.125	0.038	0.135	0.371
	0	0.072	0	0.178	0.322	0.169	0.256			0.078	0.413	0	0	0.033	0.007	0.162	0.023	0.281
	0.361	0.198	0	0	0	0.059	0.379			0.069	0.067	0.288	0.191	0.02	0	0.184	0.011	0.165
	0.009	0.628	0.042	0	0.153	0.035	0.129			0	0.01	0	0.449	0.064	0.046	0.224	0	0.204
	0	0.021	0	0.004	0.16	0.07	0.742			0.425	0.13	0	0	0.091	0.045	0.025	0.002	0.278
	0	0.015	0	0.926	0.002	0.011	0.043			0.174	0.02	0.153	0.034	0.006	0.133	0.031	0.116	0.329
	0.522	0.098	0.007	0.072	0.026	0.047	0.224			0	0.012	0	0	0.582	0.013	0	0.01	0.381
	0.424	0.25	0.002	0.09	0.004	0.015	0.212			0	0.007	0	0.471	0.335	0	0.003	0.015	0.165
	0	0.244	0.05	0.112	0.052	0.055	0.484			0	0.035	0	0.277	0.094	0.13	0.002	0.023	0.434
	0	0.033	0	0.304	0.238	0.005	0.417			0	0.061	0.267	0.003	0.01	0	0.005	0.077	0.574
	0.002	0.106	0	0.163	0.156	0.034	0.536			0	0.129	0	0.154	0.009	0.176	0.03	0.062	0.436
	0	0	0.01	0.098	0.301	0.018	0.57			0	0.015	0.144	0.508	0.064	0.046	0.026	0.018	0.175
	0.006	0.132	0	0.106	0.045	0.03	0.679			0	0.071	0.107	0.144	0.217	0.081	0	0.005	0.369
	0	0.772	0	0.058	0	0.002	0.166			0	0.252	0	0.01	0.068	0.064	0.002	0.095	0.504
	0	0.41	0.002	0.01	0.423	0.015	0.137			0.169	0.048	0.082	0.169	0.308	0.002	0.009	0	0.208
	0.128	0.32	0.024	0.288	0.072	0.015	0.15			0.062	0.018	0	0.22	0.332	0.122	0.018	0.024	0.199
	0	0	0	0.726	0.071	0.002	0.199			0.097	0.02	0	0.157	0.122	0.056	0.013	0.284	0.247
	0.062	0.872	0	0.007	0.017	0.008	0.032			0.59	0.088	0	0	0.037	0.151	0	0.014	0.117
	0	0.526	0.016	0	0.058	0.161	0.236			0.113	0.802	0	0	0	0	0.002	0.01	0.07
	0	0.323	0	0.237	0.177	0.028	0.231			0.075	0.013	0	0.194	0.364	0.184	0.003	0.011	0.151
	0.027	0.094	0	0.099	0.529	0.057	0.192			0.631	0.055	0	0	0.001	0.049	0.069	0.057	0.135
	0.078	0.168	0	0.19	0.138	0.153	0.27			0.357	0.007	0.108	0	0.164	0.017	0	0.045	0.298
	0	0.752	0	0.01	0.099	0.001	0.136			0.317	0.026	0.113	0	0.185	0.027	0.121	0.045	0.163
	0	0.876	0.003	0	0	0.005	0.114			0	0.055	0	0.206	0.439	0.005	0.049	0.026	0.216
	0.016	0.829	0	0	0	0.026	0.126			0.219	0.023	0	0.225	0.005	0.391	0.01	0.018	0.105
	0.024	0.096	0	0.07	0.469	0.145	0.194			0	0.137	0	0	0.337	0	0.072	0.113	0.338
	0	0.925	0	0	0.005	0.024	0.044			0	0.058	0.016	0	0.136	0.012	0.017	0.002	0.755
	0	0.679	0.036	0.021	0	0.009	0.253			0.123	0	0.201	0.092	0.043	0.052	0.008	0.061	0.417
	0.074	0.356	0	0.093	0.002	0	0.473			0.198	0.012	0	0.143	0.086	0.059	0.025	0.014	0.459
	0	0.115	0	0.437	0.209	0.027	0.21			0.313	0.036	0	0.223	0.023	0.014	0.234	0	0.153
	0.004	0.078	0	0	0.406	0.167	0.342			0.201	0.006	0.062	0.312	0.139	0.169	0	0.002	0.104
	0.121	0.03	0.025	0.013	0.65	0.058	0.1			0	0.067	0	0.736	0	0.006	0.002	0	0.186
	0.154	0.031	0	0.017	0.003	0.303	0.489			0	0.119	0	0.275	0.049	0.23	0.001	0.006	0.317
	0	0.473	0	0.27	0.044	0.025	0.186			0	0	0.092	0	0.008	0.088	0.003	0.016	0.79
	0.068	0.548	0.05	0.003	0.183	0.023	0.122			0	0.14	0	0	0.027	0.015	0.051	0.024	0.74
	0.411	0.041	0.167	0.089	0.1	0.05	0.138			0	0.069	0.126	0	0.079	0.028	0	0.08	0.615
	0	0.289	0	0.586	0.003	0.002	0.117			0.315	0.111	0	0	0	0.102	0.093	0.148	0.228
	0	0.319	0	0	0.015	0	0.665			0.418	0.06	0.179	0.054	0.036	0.113	0.013	0	0.123
	0.075	0.513	0	0.208	0.021	0.047	0.133			0.217	0.042	0	0	0.083	0.004	0.129	0.075	0.448
	0.016	0.547	0	0.259	0	0.005	0.169			0.247	0.019	0	0.227	0.06	0.335	0.002	0	0.105
	0.027	0.901	0	0.007	0.015	0	0.047			0	0.043	0	0.046	0.026	0.04	0.053	0.102	0.685
	0.001	0.699	0.011	0	0.059	0.061	0.166			0.157	0.068	0.144	0.027	0.114	0.019	0.01	0.018	0.438
	0.044	0.746	0	0.004	0.078	0.026	0.098			0	0.046	0	0	0.056	0.087	0.041	0.001	0.766
	0.024	0.79	0	0	0.055	0.051	0.079			0	0.059	0	0	0.005	0.021	0.048	0.058	0.807
	0.017	0.758	0.003	0	0.061	0.05	0.108			0.37	0.008	0	0.044	0.028	0.009	0	0.045	0.491
	0.047	0.917	0	0.003	0.002	0	0.027			0	0	0	0.041	0.019	0.15	0.115	0.158	0.514
	0	0.593	0	0.038	0.001	0.061	0.304			0	0.316	0.001	0.333	0.044	0.062	0.008	0.032	0.201
	0.004	0.84	0	0.012	0.001	0.067	0.072			0.408	0.021	0.19	0.088	0.048	0.005	0.012	0.03	0.194
	0	0.546	0.064	0.048	0.007	0.119	0.212			0.008	0.346	0	0.375	0.064	0	0.014	0.022	0.166
	0	0.089	0	0.301	0.018	0.422	0.167			0	0.73	0	0	0.003	0	0	0.004	0.261
	0	0.096	0	0.408	0.058	0.001	0.435			0	0	0	0.558	0	0	0.074	0.098	0.267
	0	0.283	0.029	0.06	0.356	0.112	0.156			0	0.107	0	0.077	0	0.006	0.081	0.06	0.665
	0	0.249	0.025	0	0.081	0.11	0.534			0	0.404	0.049	0	0.001	0	0.089	0.023	0.432
	0	0.314	0.006	0.105	0.076	0.042	0.453			0	0.204	0	0.042	0.149	0.044	0.175	0.004	0.378
	0	0.626	0	0.016	0.009	0.012	0.335			0	0.068	0	0	0.001	0.19	0.026	0.002	0.71
	0.184	0.379	0	0.03	0.001	0	0.403			0	0.709	0	0	0.003	0.007	0.037	0.057	0.183
	0.048	0.235	0.041	0	0.166	0.107	0.4			0	0.209	0	0.218	0.023	0	0.132	0.002	0.412
	0.031	0.455	0	0.321	0.001	0.006	0.182			0.196	0.164	0	0.168	0.011	0	0.008	0.062	0.386
	0.102	0.261	0	0.171	0.174	0.038	0.251			0.019	0.09	0	0.196	0.218	0.04	0.193	0.004	0.236
	0	0.773	0	0.094	0.038	0.011	0.082			0	0.066	0	0	0.024	0.262	0.037	0.021	0.587
	0	0.391	0	0.01	0.001	0.003	0.593			0	0.18	0	0.597	0.028	0.01	0.029	0.012	0.14
	0	0.628	0	0.1	0.01	0.02	0.239			0.632	0.032	0.051	0	0.018	0.12	0.034	0.006	0.103
	0.033	0.652	0	0	0.075	0.012	0.225			0	0.012	0	0.124	0.301	0.022	0	0.011	0.526
	0	0.912	0	0.015	0.001	0.001	0.069			0.07	0	0.197	0	0.219	0.029	0.023	0.07	0.389
	0.084	0.458	0	0.072	0.22	0.002	0.161			0	0.006	0	0.458	0.044	0.268	0.119	0.011	0.09
	0.086	0.148	0.068	0	0.036	0.029	0.631			0.093	0	0	0.309	0.066	0.308	0.058	0.056	0.106
	0	0.789	0.009	0	0.067	0.035	0.098			0	0.487	0	0	0.003	0.007	0.026	0.036	0.438
	0.022	0.783	0.01	0.013	0.003	0.039	0.126			0	0.271	0	0.028	0	0.022	0.148	0.011	0.517
	0	0.381	0.093	0.309	0.011	0.003	0.201			0	0.004	0	0	0.008	0.003	0.058	0.069	0.855
	0.019	0.042	0.007	0	0.682	0.042	0.206			0	0.56	0	0	0.002	0.016	0.022	0.041	0.356
	0.071	0.557	0	0.093	0.061	0.02	0.195			0	0.187	0	0.376	0	0.008	0.033	0.002	0.39
	0	0.23	0	0.456	0	0.051	0.261			0	0.299	0.033	0	0.172	0	0.024	0.001	0.467
	0	0.248	0	0.273	0.127	0.125	0.224			0.082	0.038	0	0.155	0.03	0.042	0.033	0.002	0.613
	0.013	0.284	0	0.341	0.001	0.057	0.301			0	0.026	0	0	0.108	0.02	0.018	0.015	0.81
	0.188	0.121	0	0.163	0.002	0.004	0.518			0	0.047	0	0.063	0.322	0.051	0.007	0.023	0.485
	0.061	0.323	0	0.048	0.1	0.067	0.398			0.079	0.039	0	0.222	0.388	0.005	0.024	0.005	0.235
	0.06	0.01	0	0.038	0.473	0.107	0.309			0	0.035	0	0	0.217	0.32	0.002	0.051	0.372
	0	0.22	0.011	0.02	0.337	0.12	0.289			0	0	0	0.615	0.002	0	0	0.058	0.323
	0	0.094	0	0.018	0.006	0.27	0.609			0.624	0.012	0	0.101	0.002	0.029	0.009	0.017	0.202
	0	0.578	0	0.079	0.026	0.003	0.311			0.759	0.009	0	0.048	0.02	0.01	0.003	0.02	0.127
	0.007	0.89	0	0	0.003	0.008	0.09			0	0.11	0	0.082	0.008	0.013	0.066	0.024	0.693
	0	0.817	0.015	0.017	0.08	0.014	0.054			0	0.218	0	0.03	0.014	0.007	0.086	0.05	0.591
	0.077	0.628	0	0.042	0.001	0.008	0.241			0	0.13	0	0.291	0.067	0.292	0.059	0.001	0.158
	0.069	0.633	0.004	0.011	0.021	0.007	0.251			0	0.146	0	0	0.181	0.127	0.087	0.076	0.38
	0	0.065	0.176	0.101	0.178	0.067	0.41			0	0	0	0	0.406	0.011	0	0.005	0.575
	0.211	0.018	0	0.038	0.005	0.18	0.544			0	0.135	0	0.239	0.156	0.002	0.073	0	0.392
	0.038	0.037	0.078	0.001	0.162	0	0.682			0.493	0.051	0	0.092	0.03	0.183	0.023	0.003	0.121
	0	0.039	0	0.032	0.463	0.015	0.448			0.256	0.044	0.107	0.009	0.018	0.012	0.021	0.001	0.527
	0	0.156	0	0.207	0.383	0.004	0.247			0	0.033	0	0.406	0.054	0.011	0.081	0.003	0.409
	0	0.133	0.089	0.353	0.161	0.006	0.256			0	0.576	0	0.039	0.019	0.007	0.036	0	0.32
	0.193	0.562	0.047	0.062	0	0.004	0.129			0	0.016	0.057	0	0.078	0.033	0	0.043	0.77
	0	0.387	0	0.225	0.001	0	0.384			0.036	0.03	0	0.202	0.355	0.046	0.118	0.001	0.208
	0.026	0.885	0	0	0.036	0.01	0.041			0	0.275	0	0.086	0.198	0.092	0.026	0.064	0.255
	0	0	0	0.067	0.018	0.013	0.9			0.57	0.042	0	0.101	0.016	0.021	0	0.006	0.241
	0	0.034	0	0.046	0.025	0.244	0.648			0.02	0.654	0	0	0.001	0.005	0.112	0.034	0.171
	0	0.86	0	0.011	0.029	0	0.098			0	0.26	0	0	0	0.023	0.001	0.027	0.687
	0	0.579	0.03	0.014	0.089	0.043	0.243			0	0.05	0.372	0.104	0.007	0.019	0.115	0.125	0.204
	0	0	0	0	0.142	0.046	0.811			0	0	0	0.172	0	0.02	0.024	0.062	0.719
	0	0.089	0	0.151	0.008	0.037	0.713			0.238	0.097	0	0	0.204	0.014	0.026	0.001	0.416
	0	0.364	0	0.167	0.101	0.175	0.191			0	0.104	0.023	0	0.158	0.049	0.002	0.097	0.563
	0.042	0.756	0.001	0	0.001	0.021	0.176			0.213	0.057	0.125	0.21	0.07	0.011	0.041	0.04	0.229
	0	0.14	0.013	0.066	0.007	0.03	0.74			0	0	0	0.057	0.034	0.039	0.003	0.003	0.86
	0	0.413	0	0.052	0.153	0.037	0.343			0.15	0.022	0.283	0.038	0.014	0.03	0.272	0.01	0.177
	0	0.788	0	0.061	0.012	0.017	0.119			0.176	0.068	0.413	0	0.013	0.012	0.002	0.019	0.292
	0	0.202	0	0.141	0.232	0.175	0.248			0	0.019	0	0.211	0.377	0.155	0.011	0	0.224
	0	0.658	0	0.061	0.001	0.007	0.27			0.104	0.005	0	0.148	0.293	0.166	0.075	0.001	0.204
	0.001	0.87	0	0.006	0.044	0.01	0.065			0	0.095	0	0.559	0.055	0.083	0.009	0.022	0.174
	0.132	0.378	0	0	0.179	0.028	0.281			0	0.133	0	0.512	0.059	0.05	0.008	0.022	0.214
	0.009	0.598	0.056	0.073	0	0.054	0.207			0.273	0.029	0	0.079	0.19	0.137	0.02	0.052	0.215
	0.058	0.133	0.001	0.177	0.104	0.103	0.42			0.538	0.041	0	0.19	0	0.045	0.02	0.025	0.138
	0	0.475	0	0.046	0.037	0.005	0.434			0	0.052	0	0.336	0.363	0.011	0.001	0.033	0.201
	0	0.374	0	0.185	0.118	0.092	0.228			0	0	0	0	0.119	0.002	0.009	0.247	0.621
	0.119	0.17	0	0.401	0.087	0.055	0.164			0	0.001	0	0.336	0.328	0.002	0.009	0.035	0.286
	0	0.46	0.027	0.058	0.13	0.024	0.297			0	0.582	0.069	0.005	0.005	0.02	0.088	0.021	0.206
	0	0.079	0	0	0.032	0.195	0.691			0	0.339	0	0	0.073	0.035	0.197	0.002	0.352
	0	0.052	0	0.057	0.07	0.332	0.487			0.137	0.021	0.073	0	0	0.154	0	0.078	0.533
	0	0.149	0	0.029	0.437	0.102	0.279			0	0.017	0	0.015	0.294	0.01	0.077	0.225	0.359
	0.019	0.129	0	0	0.494	0.156	0.199			0	0.008	0	0.642	0	0.072	0.09	0.015	0.169
	0.008	0.075	0	0.511	0	0.011	0.391			0	0.277	0	0	0	0	0.039	0.035	0.645
	0.012	0.471	0	0.36	0.024	0.028	0.101			0.116	0.254	0	0.319	0.019	0.037	0.021	0.004	0.227
	0	0.058	0	0.518	0.127	0.109	0.185			0.126	0.034	0	0.364	0.266	0.07	0.013	0.012	0.111
	0.085	0.35	0.085	0.023	0.209	0.084	0.161			0	0.455	0	0.415	0.002	0.001	0.016	0.013	0.093
	0.038	0.27	0.158	0.162	0	0.281	0.087			0.587	0.125	0	0.068	0.036	0.001	0.041	0.003	0.136
	0	0.143	0.077	0.194	0.33	0.039	0.212			0.318	0.286	0	0.074	0.011	0.005	0.07	0	0.231
	0	0.695	0.057	0.061	0.067	0.042	0.075			0.575	0.127	0	0.125	0	0.003	0.019	0.007	0.141
	0	0.606	0	0.095	0.001	0.043	0.252			0.445	0.046	0.169	0.019	0.001	0.001	0.002	0.111	0.203
	0	0.682	0	0.17	0.002	0.012	0.132			0.13	0	0	0.225	0.131	0.182	0.111	0.018	0.199
	0	0	0	0.488	0.117	0.038	0.355			0.312	0.113	0	0.169	0.001	0.093	0.15	0	0.158
	0	0.085	0.072	0.39	0.044	0.034	0.372			0.057	0.045	0	0.145	0.021	0.029	0.12	0.001	0.578
	0	0.127	0	0.257	0.081	0.034	0.499			0	0	0	0.559	0.013	0.009	0.004	0.014	0.397
	0	0.201	0	0.083	0.187	0.044	0.482			0	0.29	0	0.028	0.078	0.025	0.074	0.049	0.453
	0	0.695	0	0.139	0.008	0.007	0.147			0.321	0.006	0.052	0.152	0.2	0.159	0.013	0.001	0.09
	0	0.916	0.006	0.006	0	0.002	0.067			0.231	0.159	0.148	0.035	0.022	0.102	0.118	0.024	0.158
	0.193	0.148	0	0.059	0.379	0.016	0.202			0	0.109	0.098	0	0.062	0.012	0.159	0.058	0.499
	0	0.156	0.052	0.247	0	0.004	0.539			0	0.055	0	0.013	0.01	0.096	0	0.046	0.777
	0	0.279	0	0.465	0.009	0.026	0.218			0	0.163	0.064	0	0.006	0.038	0.038	0.096	0.592
	0.069	0.467	0	0.043	0.031	0	0.387			0	0.367	0.035	0	0.011	0.005	0.003	0.026	0.549
	0	0.71	0.03	0.1	0.001	0.005	0.151			0	0.387	0	0	0.062	0.023	0	0.115	0.41
	0.033	0.751	0	0.006	0.001	0.014	0.191			0	0.086	0	0.038	0.007	0.029	0.09	0.014	0.734
	0.126	0.39	0.042	0.018	0.188	0	0.233			0	0.077	0.244	0	0.127	0.001	0.01	0	0.537
	0.053	0.38	0	0.123	0.217	0.045	0.178			0.265	0.256	0	0.064	0.078	0.001	0.004	0.085	0.242
	0	0.249	0	0.049	0.014	0.229	0.457			0.217	0.06	0.076	0	0.109	0.063	0.006	0.06	0.404
	0.047	0.352	0	0	0	0.001	0.598			0.217	0.083	0.043	0.298	0.085	0.144	0.032	0.005	0.089
	0.1	0.035	0.088	0	0.427	0.045	0.302			0	0.049	0	0	0	0.069	0.368	0.006	0.506
	0.049	0.83	0	0.008	0.009	0.001	0.1			0.353	0.058	0	0.076	0.044	0.218	0.005	0.014	0.226
	0	0.271	0.026	0.203	0.34	0.003	0.155			0	0.024	0	0.066	0.068	0.008	0.18	0	0.651
	0	0.711	0.021	0.103	0.008	0.011	0.143			0.491	0.039	0	0	0.103	0.141	0.025	0.074	0.124
	0.034	0.267	0	0.077	0.121	0.009	0.488			0	0.092	0	0.412	0.042	0.029	0.044	0.014	0.364
	0.003	0.575	0.043	0.012	0.026	0.023	0.314			0	0.118	0	0.384	0.188	0.055	0.03	0	0.221
	0	0.649	0.046	0.032	0	0.041	0.23			0	0.049	0	0.364	0.221	0.04	0.003	0.056	0.263
	0.002	0.457	0.042	0.019	0	0.049	0.428			0	0.011	0.027	0.775	0.055	0.053	0.011	0	0.065
	0	0.592	0	0.046	0.026	0.049	0.284			0	0.008	0	0.166	0.332	0.008	0.006	0.034	0.443
	0	0.885	0.011	0	0	0.003	0.099			0	0.709	0	0.024	0	0.001	0.081	0.018	0.164
	0.019	0.829	0	0.007	0.067	0.018	0.057			0.173	0.394	0.035	0	0	0.007	0.047	0.023	0.317
	0.253	0.136	0.131	0	0.003	0.057	0.417			0.186	0.055	0	0.235	0.3	0.039	0.044	0.003	0.134
	0.018	0.516	0	0	0.069	0.016	0.379			0	0.038	0	0.107	0.206	0.225	0.102	0.017	0.302
	0	0.917	0	0.001	0.022	0.028	0.03			0.085	0.001	0	0.235	0.201	0.176	0.06	0	0.239
	0.008	0.608	0.016	0.023	0.086	0	0.255			0.12	0.142	0	0	0.018	0.075	0.221	0.009	0.411
	0	0.5	0	0.13	0.028	0.011	0.329			0	0.301	0	0.212	0.009	0.009	0.056	0	0.41
	0	0.039	0	0.297	0.261	0.008	0.393			0	0.544	0.036	0.001	0.009	0	0.038	0.076	0.293
	0.127	0.238	0.022	0	0.044	0	0.566			0.315	0.232	0	0	0.044	0.011	0.112	0.004	0.279
	0	0.087	0.023	0.317	0.14	0.114	0.317			0	0.107	0.016	0.096	0	0.5	0.002	0.059	0.217
	0	0.102	0	0	0	0.268	0.628			0	0.237	0	0.151	0.048	0.076	0.137	0.042	0.305
	0.039	0	0	0	0	0.268	0.691			0.126	0.091	0.33	0	0.17	0.008	0.025	0.074	0.171
	0.025	0.481	0.135	0	0.067	0.034	0.254			0.246	0.047	0	0.055	0.01	0.048	0.035	0.063	0.491
	0.059	0.105	0.181	0.143	0.005	0.215	0.289			0.24	0.176	0	0.143	0.003	0.169	0.012	0.046	0.206
	0.025	0.525	0.065	0.13	0.055	0.014	0.181			0.192	0.592	0	0	0.003	0	0.115	0.001	0.093
	0	0.177	0	0.084	0.36	0.036	0.34			0	0.055	0.274	0.209	0.066	0.037	0	0.015	0.34
	0	0.032	0	0.277	0.069	0.064	0.556			0	0.063	0.082	0.445	0.012	0.004	0.016	0.002	0.371
	0	0.101	0	0.603	0.16	0	0.134			0.419	0.027	0	0.141	0.006	0.165	0.014	0.012	0.215
	0	0.012	0.003	0.067	0.097	0.078	0.74			0	0.057	0	0.134	0.062	0.007	0.026	0.003	0.706
	0	0.224	0	0.161	0.031	0.126	0.455			0	0.051	0	0.011	0.373	0.134	0.166	0.05	0.212
	0	0.848	0.012	0.005	0.032	0.034	0.067			0.085	0.024	0.049	0.165	0.114	0.127	0.006	0.044	0.381
	0.029	0.397	0	0	0.384	0.007	0.18			0.26	0.087	0.074	0	0.19	0.2	0.013	0.035	0.136
	0	0.044	0.031	0.073	0.594	0.003	0.253			0.37	0.124	0	0.075	0.001	0.08	0.031	0.042	0.274
	0.007	0.246	0	0	0.398	0.009	0.337			0.475	0.077	0	0.106	0.109	0.023	0.001	0.029	0.177
	0.451	0.045	0	0.012	0.087	0.108	0.294			0	0.042	0	0.457	0.196	0.121	0.021	0.004	0.155
	0	0.346	0	0.11	0.123	0	0.419			0.223	0.059	0	0.34	0.056	0.148	0.029	0.006	0.135
	0.01	0.416	0	0.037	0.367	0	0.168			0.332	0	0	0.023	0.015	0.188	0.005	0.095	0.339
	0.113	0.634	0	0.026	0.059	0.031	0.134			0	0.151	0.041	0.034	0.056	0.013	0.003	0.005	0.692
	0.17	0.175	0.005	0.036	0.046	0.077	0.487			0.058	0.032	0.066	0	0.192	0.237	0.001	0.158	0.252
	0.164	0.286	0.118	0.014	0.187	0.135	0.092			0.275	0.085	0	0.154	0	0.121	0.016	0.013	0.331
	0	0.254	0	0.223	0.069	0.364	0.089			0	0.064	0	0.374	0.068	0.182	0.102	0.064	0.142
	0	0.45	0	0.099	0.021	0.14	0.288			0.151	0.284	0	0	0.107	0.042	0.112	0.004	0.297
	0.019	0.173	0	0	0.159	0.077	0.57			0	0.485	0.134	0	0.002	0.005	0.093	0.081	0.197
	0.04	0.834	0	0.005	0.013	0	0.105			0.179	0.131	0.1	0.086	0	0.075	0.027	0.037	0.361
	0.019	0.775	0	0	0.018	0.026	0.16			0.121	0.185	0	0.042	0.003	0.335	0.025	0.109	0.175
	0.163	0.231	0.086	0	0.095	0.005	0.416			0.101	0.007	0	0.283	0.225	0.192	0.01	0	0.177
	0	0.492	0.045	0.104	0.101	0.047	0.207			0	0.535	0	0	0.028	0	0.115	0.047	0.273
	0.055	0.534	0	0.015	0.213	0.001	0.179			0.164	0.028	0.201	0.393	0.008	0.045	0.025	0.012	0.119
	0	0.185	0	0.112	0.054	0.026	0.62			0	0.028	0	0.52	0.02	0.063	0.046	0.002	0.317
	0.009	0.232	0	0.026	0.617	0.016	0.097			0	0.243	0.195	0	0.049	0.035	0.011	0.005	0.46
	0	0.58	0.018	0	0.134	0.006	0.259			0	0.33	0	0	0.02	0.008	0.002	0.019	0.618
	0.085	0.43	0.095	0.171	0.015	0	0.201			0	0.035	0.129	0.2	0.008	0.122	0.019	0.029	0.452
	0	0.269	0	0.204	0.003	0.129	0.393			0	0.06	0	0	0.405	0	0.038	0.076	0.418
	0.016	0.162	0.011	0	0.377	0.292	0.139			0	0	0	0.389	0.331	0.028	0.01	0.047	0.191
	0	0.05	0	0.011	0.002	0.131	0.803			0	0.222	0.067	0.381	0.007	0.138	0.004	0.001	0.176
	0.05	0.215	0	0.162	0.171	0.103	0.296			0	0.254	0.177	0.217	0.004	0.162	0.004	0.017	0.161
	0	0.04	0	0	0.043	0.044	0.87			0	0.017	0.387	0.586	0	0	0	0	0.007
	0.032	0.073	0	0.021	0.372	0.2	0.299			0	0.649	0.051	0.122	0.022	0.006	0.066	0.001	0.08
	0	0.013	0.059	0.126	0.064	0	0.735			0.088	0.202	0	0.402	0.016	0.004	0.008	0.051	0.224
	0	0.953	0.013	0	0	0	0.031			0	0.581	0.012	0.049	0.008	0.001	0.01	0.038	0.296
	0	0.263	0	0.163	0	0.421	0.15			0.101	0.409	0	0.102	0.062	0.049	0	0.032	0.241
	0	0.499	0	0.143	0.022	0.211	0.122			0.516	0.106	0.071	0.189	0	0.005	0.028	0.008	0.071
	0.056	0.841	0.031	0.043	0	0.001	0.024			0	0.039	0	0.451	0.028	0.126	0.171	0	0.181
	0.042	0.745	0.039	0.062	0.005	0.002	0.101			0	0.094	0	0	0.068	0.052	0.029	0.034	0.721
	0.071	0.687	0.018	0.04	0.069	0.063	0.048			0	0.469	0	0.027	0.04	0.022	0.02	0.001	0.419
	0.057	0.037	0.022	0.072	0.532	0.066	0.211			0	0.185	0.007	0	0.061	0.021	0.305	0.027	0.389
	0	0.214	0.067	0.321	0.096	0.083	0.217			0	0.057	0	0.19	0.138	0.225	0	0.008	0.379
	0	0.449	0	0.078	0.157	0.016	0.297			0	0.006	0	0.641	0.012	0.054	0.125	0.03	0.128
	0.09	0.115	0	0.022	0.333	0.316	0.12			0	0.099	0	0.057	0.421	0.044	0.034	0.003	0.338
	0.125	0.559	0	0.089	0.029	0.043	0.151			0.215	0.003	0.24	0.133	0.072	0.007	0.014	0.021	0.29
	0	0.371	0	0.132	0.007	0.275	0.212			0	0.023	0	0.085	0.586	0.003	0.036	0.055	0.208
	0.027	0.609	0	0	0.008	0.206	0.146			0	0	0	0	0.272	0.127	0	0.111	0.487
	0	0.5	0	0.163	0.027	0.044	0.263			0.333	0.246	0	0.202	0.001	0.021	0.069	0.019	0.104
	0	0.741	0	0.032	0.008	0.006	0.21			0	0.137	0.016	0	0.181	0	0.011	0.062	0.591
	0	0.263	0.174	0.429	0.002	0.028	0.102			0	0	0.053	0.034	0.029	0.018	0.028	0.012	0.823
	0	0.212	0	0.231	0.022	0.028	0.504			0	0.033	0	0.793	0.013	0.038	0.002	0	0.117
	0.017	0.385	0	0.161	0.121	0.134	0.18			0	0.013	0	0.682	0.002	0	0.005	0.152	0.144
	0.164	0.502	0.081	0.023	0.002	0.027	0.197			0.31	0.083	0.009	0.084	0.083	0.036	0	0.032	0.36
	0.215	0.432	0.011	0.006	0.123	0.043	0.167			0	0.016	0	0.153	0.391	0.101	0.101	0.04	0.193
	0.085	0.805	0	0.031	0	0.033	0.044			0	0.009	0	0.332	0.26	0.116	0.081	0.021	0.177
	0	0.715	0	0.079	0.007	0.036	0.161			0.431	0	0	0.076	0.037	0.004	0.013	0.027	0.407
	0	0.417	0	0.022	0.137	0.261	0.159			0.414	0.049	0	0.273	0	0.013	0	0.087	0.161
	0	0.572	0.051	0.042	0.011	0	0.321			0	0.066	0	0.289	0.005	0.012	0.128	0.006	0.49
	0.075	0.846	0.012	0.01	0.004	0.007	0.042			0	0	0	0.704	0.031	0.007	0.003	0	0.252
	0.049	0.334	0	0.102	0.07	0.025	0.417			0	0.011	0	0.429	0.019	0.104	0.067	0.002	0.366
	0	0.685	0	0.007	0.001	0.132	0.174			0	0.006	0	0.201	0.253	0	0.079	0.005	0.453
	0.164	0.41	0.133	0.059	0.047	0	0.184			0	0	0	0.658	0.061	0.017	0.009	0.03	0.221
	0	0.237	0	0.133	0.355	0.018	0.253			0	0.026	0	0.183	0.442	0.087	0.007	0.034	0.217
	0.036	0.015	0	0.509	0.031	0.042	0.364			0	0.03	0	0.474	0.032	0.002	0.035	0.035	0.389
	0	0.16	0	0.135	0.391	0.096	0.216			0	0.134	0	0.407	0.005	0.013	0.038	0.033	0.366
	0	0.107	0	0.181	0.28	0.013	0.416			0	0.026	0	0.836	0.006	0.01	0.002	0.011	0.105
	0	0.358	0	0.105	0.309	0.078	0.147			0.128	0.059	0	0.101	0.168	0.399	0.002	0.027	0.113
	0	0.385	0	0.25	0.075	0.027	0.26			0	0.059	0	0.264	0.035	0.185	0.058	0.022	0.373
	0.071	0.374	0	0.1	0.071	0.12	0.26			0	0.221	0	0.292	0.006	0.103	0.015	0.048	0.312
	0.023	0.868	0	0.012	0.001	0.003	0.091			0.351	0.006	0	0	0.009	0.074	0.023	0.052	0.482
	0	0.121	0.032	0.411	0.195	0.03	0.209			0	0.101	0	0.239	0.003	0	0.106	0.013	0.534
	0.469	0.112	0.044	0.071	0.027	0.013	0.261			0	0.108	0	0.088	0.148	0.051	0.009	0.069	0.525
	0.011	0.136	0	0.118	0.512	0	0.221			0.37	0.112	0	0.137	0.017	0.028	0.09	0.026	0.216
	0.064	0.035	0	0.022	0.642	0.02	0.214			0.146	0.011	0	0.085	0	0.078	0.055	0.042	0.578
	0	0.253	0	0	0.009	0.001	0.736			0.139	0.044	0	0.204	0.014	0.01	0.046	0.008	0.532
	0	0.402	0	0	0.039	0.021	0.536			0.075	0	0	0.012	0.03	0	0.078	0	0.8
	0	0.191	0	0.582	0.001	0.117	0.107			0	0.12	0	0.178	0.058	0.181	0.087	0.033	0.34
	0	0.282	0	0.152	0	0.214	0.349			0	0.084	0.01	0.009	0	0.041	0.045	0.347	0.459
	0	0.077	0	0.105	0.476	0.05	0.29			0	0.02	0	0.033	0	0.001	0.003	0.012	0.927
	0	0.089	0	0.511	0.09	0.145	0.163			0	0	0	0	0.401	0.022	0.161	0.003	0.41
	0.013	0.041	0.001	0	0.475	0.2	0.268			0	0.081	0	0.258	0.319	0.17	0.017	0.038	0.114
	0.114	0.227	0.037	0.218	0.001	0.14	0.259			0.468	0.164	0	0.013	0.028	0.209	0	0.008	0.107
	0.016	0.197	0.011	0	0.502	0.035	0.236			0.264	0.232	0	0.105	0.066	0.042	0.108	0.005	0.176
	0.017	0.892	0.037	0.009	0.001	0.003	0.039			0.342	0	0	0	0.005	0.01	0.002	0.003	0.636
	0.049	0.671	0.078	0.042	0.015	0.01	0.133			0	0.025	0	0.504	0.018	0.099	0.023	0.026	0.301
	0	0.121	0	0.105	0.002	0.004	0.765			0.19	0	0	0.137	0.186	0.238	0.006	0.008	0.231
	0	0.262	0	0.111	0.042	0.048	0.534			0	0.452	0.212	0	0.015	0.002	0.008	0.037	0.271
	0	0.649	0.013	0.037	0.028	0.144	0.126			0	0	0	0	0.048	0.004	0	0.013	0.933
	0	0.416	0.046	0	0.176	0.085	0.274			0	0.027	0	0.532	0.144	0.14	0.003	0	0.151
	0	0.478	0	0.331	0.002	0.01	0.177			0.292	0.318	0	0	0.015	0.084	0.003	0.104	0.181
	0.12	0.253	0	0.014	0.424	0.003	0.183			0.171	0.198	0	0.008	0.01	0.14	0.014	0.096	0.36
	0.121	0.614	0.097	0.045	0.002	0.004	0.113			0.23	0.263	0	0	0.038	0.061	0.009	0.07	0.326
	0.451	0.089	0	0.045	0	0.003	0.409			0	0	0	0.059	0.022	0.016	0.055	0.022	0.823
	0.052	0.055	0	0.112	0.129	0.301	0.348			0	0.018	0	0	0	0.063	0.045	0.008	0.863
	0	0.038	0	0.084	0.538	0.011	0.328			0	0	0	0.009	0.082	0.018	0.018	0.111	0.759
	0.006	0.73	0	0.075	0.049	0.006	0.13			0.45	0	0.096	0.194	0.023	0.008	0.004	0.014	0.207
	0.047	0.409	0.068	0.133	0.013	0.002	0.326			0.457	0	0.05	0.011	0.161	0.008	0.038	0	0.271
	0.058	0.599	0	0.078	0.007	0.008	0.247			0	0.053	0	0.174	0.018	0.011	0.012	0.002	0.726
	0.222	0.326	0.059	0	0.024	0.053	0.313			0	0.029	0	0.251	0.101	0.023	0.032	0.146	0.414
	0.001	0.333	0	0	0.336	0.035	0.292			0	0.014	0	0.286	0.151	0.119	0.028	0.013	0.385
	0.135	0.009	0	0	0.073	0.04	0.741			0.203	0.038	0	0.628	0.002	0.018	0	0	0.106
	0.044	0.216	0.046	0.053	0.317	0.16	0.16			0	0.047	0.136	0.57	0.004	0.076	0.007	0	0.155
	0	0.356	0	0.041	0.381	0.02	0.2			0	0.032	0	0.709	0.028	0.02	0.046	0.016	0.146
	0.116	0.768	0	0.037	0.016	0	0.06			0.002	0.046	0.04	0.222	0.109	0.078	0.088	0.078	0.332
	0	0.303	0.078	0.078	0.064	0.302	0.172			0	0.072	0	0.448	0.003	0.003	0.012	0	0.459
	0	0.311	0	0.185	0.019	0.336	0.147			0.16	0.002	0	0.359	0.005	0.264	0.107	0.001	0.098
	0.05	0.227	0	0.109	0.217	0.023	0.372			0.146	0.002	0	0.417	0.097	0.239	0.001	0.033	0.06
	0.119	0.221	0	0.089	0.18	0.135	0.253			0.118	0.015	0	0.005	0.022	0.456	0.101	0.03	0.249
	0.001	0.015	0	0.576	0	0.007	0.398			0	0.155	0	0.157	0.017	0.069	0.023	0.081	0.495
	0	0.128	0	0.633	0.01	0.043	0.183			0	0.2	0	0.088	0.049	0.147	0.04	0.063	0.409
	0.059	0.213	0	0.127	0.189	0.195	0.214			0.114	0.07	0	0.337	0.048	0.15	0.026	0.13	0.121
	0.033	0.441	0.037	0	0.188	0.095	0.203			0	0	0	0.171	0.078	0.006	0.075	0	0.667
	0.084	0.256	0	0.014	0.07	0.057	0.516			0.241	0.079	0	0.13	0.077	0.221	0	0.034	0.214
	0.009	0.376	0	0.045	0.227	0.2	0.141			0	0.078	0	0	0.017	0.014	0.019	0.176	0.693
	0.001	0.791	0	0.034	0.015	0	0.157			0	0.045	0	0.005	0.036	0	0.005	0.047	0.859
	0	0.047	0	0.85	0.002	0.012	0.086			0	0	0	0.632	0.035	0.036	0.009	0.028	0.256
	0	0.127	0	0.052	0.158	0.187	0.474			0.077	0.04	0	0.516	0.047	0.006	0	0.014	0.297
	0.017	0.478	0	0.221	0.009	0.017	0.255			0	0.097	0	0.389	0.004	0	0.022	0.089	0.397
	0.131	0.064	0	0.074	0.486	0.013	0.229			0	0.125	0	0.136	0.001	0.022	0.068	0.035	0.609
	0.021	0.033	0	0.004	0.56	0.191	0.188			0	0.41	0.005	0	0	0.015	0.079	0.123	0.365
	0	0.066	0.005	0.199	0.339	0.007	0.382			0	0.121	0.008	0	0.049	0.499	0.001	0.023	0.295
	0	0.731	0.006	0.025	0.018	0	0.218			0	0.196	0.143	0.005	0.002	0.14	0.243	0.009	0.259
	0.264	0.39	0.06	0.086	0.007	0.007	0.183			0.069	0	0.197	0.228	0.022	0.078	0.089	0.085	0.227
	0.021	0.649	0	0.06	0.006	0	0.26			0	0.244	0	0	0.053	0	0.002	0.046	0.652
	0	0.805	0.002	0	0.005	0.013	0.172			0.542	0.013	0	0	0.092	0.001	0.075	0.092	0.183
	0	0.217	0	0.147	0.397	0.03	0.205			0	0	0	0.1	0.19	0.093	0	0	0.614
	0	0.647	0	0.076	0.002	0.005	0.267			0.251	0.091	0	0	0.085	0.011	0	0.001	0.557
	0.043	0.117	0	0.012	0.422	0.286	0.118			0	0.07	0	0.261	0.387	0.007	0.008	0.006	0.258
	0	0.264	0.03	0.069	0.296	0.053	0.284			0	0.036	0	0.496	0.289	0.001	0.006	0.011	0.158
	0	0.509	0	0.014	0.085	0.048	0.34			0	0.221	0	0.065	0	0.001	0.135	0.048	0.527
	0	0.506	0	0.052	0.059	0.05	0.33			0	0.019	0	0.338	0.086	0.008	0.023	0.013	0.509
	0	0.817	0	0	0.048	0.029	0.103			0	0	0	0	0.006	0.16	0.012	0	0.82
	0	0.736	0.04	0.032	0.042	0.039	0.108			0.195	0	0.041	0	0.032	0.01	0.001	0.006	0.71
	0	0.407	0.218	0.125	0.002	0.002	0.243			0	0.032	0	0.355	0.003	0.002	0.016	0.011	0.578
	0.107	0.623	0	0.057	0.068	0.052	0.091			0.089	0.154	0.175	0.028	0.013	0.03	0.008	0.137	0.362
	0	0.656	0	0.137	0.002	0.014	0.188			0	0.19	0.349	0	0.06	0.022	0.087	0.005	0.284
	0.107	0.672	0	0.106	0	0.011	0.1			0	0.026	0.143	0.376	0.026	0.175	0.001	0.071	0.178
	0.032	0.399	0.016	0.056	0.136	0.029	0.329			0.164	0.541	0.01	0	0	0.023	0.062	0.042	0.154
	0	0.602	0	0.037	0	0.02	0.34			0	0	0	0.006	0.133	0.36	0.108	0.012	0.377
	0	0.014	0	0.154	0.657	0.01	0.162			0	0.03	0.153	0.691	0.021	0.035	0.015	0.001	0.05
	0.079	0.122	0	0.101	0.386	0.043	0.266			0	0	0.027	0.496	0.186	0.015	0.007	0.018	0.247
	0.072	0.6	0	0.015	0.043	0.043	0.225			0.292	0.13	0.131	0.101	0	0.223	0.003	0.007	0.109
	0.275	0	0.028	0	0.177	0.001	0.517			0	0.082	0	0.381	0.016	0.04	0.279	0.038	0.16
	0	0.014	0	0.025	0.202	0.137	0.62			0	0.086	0	0.707	0	0.058	0.027	0.025	0.093
	0	0.01	0	0	0	0.105	0.883			0.074	0.156	0.232	0.008	0.039	0.015	0	0.131	0.34
	0.019	0.364	0.266	0	0.029	0.208	0.111			0	0.064	0	0.646	0.009	0.017	0.005	0.055	0.2
	0.038	0.659	0.026	0	0.001	0.015	0.258			0	0.043	0	0.66	0.014	0.073	0.013	0.009	0.184
	0.054	0.811	0.011	0	0.001	0.009	0.111			0	0.015	0.173	0.341	0.093	0.006	0.005	0.106	0.257
	0.01	0.631	0	0.059	0.003	0	0.293			0	0	0	0.793	0.007	0	0.016	0.039	0.141
	0.017	0.756	0	0.022	0	0	0.203			0	0.014	0	0.652	0.033	0.014	0.013	0.006	0.264
	0.044	0.709	0	0.038	0.031	0.036	0.14			0	0.061	0	0.618	0.004	0.018	0.046	0.002	0.247
	0.091	0.736	0	0.031	0	0.008	0.132			0	0.058	0	0.651	0.002	0.035	0.013	0.01	0.227
	0.048	0.595	0	0.065	0.116	0.028	0.146			0	0.102	0	0.601	0.017	0.052	0.003	0.016	0.206
	0.016	0.801	0	0.039	0.016	0	0.124			0.283	0.269	0	0.043	0.007	0.01	0.014	0.003	0.367
	0.061	0.47	0	0	0.015	0.093	0.359			0	0.011	0	0.25	0	0.058	0.114	0.08	0.483
	0.008	0.785	0	0.024	0.008	0.001	0.17			0	0.049	0	0.786	0.007	0.037	0.003	0.001	0.114
	0.15	0.139	0	0.066	0.416	0.002	0.225			0	0	0	0.087	0.05	0.093	0	0.124	0.645
	0	0.089	0.166	0.361	0.266	0.019	0.097			0	0.029	0.311	0.245	0	0.123	0.009	0.029	0.251
	0	0.046	0	0	0.19	0.1	0.662			0.333	0.084	0	0.267	0	0.164	0.012	0.022	0.113
	0	0.37	0.134	0.101	0.206	0.033	0.152			0	0.021	0	0.668	0.028	0.052	0.014	0.072	0.141
	0.093	0.148	0	0.111	0.375	0.108	0.161			0	0.065	0	0.665	0.005	0.078	0.021	0	0.162
	0.05	0.103	0.109	0.115	0.315	0.134	0.171			0	0.131	0	0.166	0.038	0.249	0.001	0.029	0.383
	0.051	0.166	0.069	0.022	0	0.036	0.654			0	0	0.182	0.462	0.001	0.012	0.001	0.013	0.326
	0	0.093	0	0	0.05	0.26	0.595			0.098	0	0	0.371	0.003	0.127	0.124	0.034	0.238
	0	0.147	0	0.433	0.015	0.009	0.394			0	0.077	0	0.073	0.021	0.019	0	0.002	0.805
	0	0.403	0	0.244	0.005	0	0.346			0.029	0.033	0	0	0.332	0.089	0.053	0.052	0.41
	0	0.348	0	0.113	0.185	0.004	0.348			0.235	0.078	0	0.31	0.04	0.021	0.108	0.016	0.185
	0	0.615	0	0.279	0.005	0.001	0.097			0	0	0.038	0.205	0.029	0.032	0.052	0.047	0.592
	0.095	0.433	0.002	0.323	0.018	0.01	0.117			0	0.052	0	0	0.008	0.021	0.001	0.003	0.912
	0.471	0.135	0	0.131	0.032	0.021	0.208			0.193	0.096	0	0.05	0.016	0.245	0.075	0.006	0.313
	0.004	0.263	0	0	0.042	0.031	0.659			0	0.134	0	0.259	0.002	0.235	0	0.044	0.322
	0	0.648	0	0.162	0.022	0.005	0.161			0.303	0.073	0	0.142	0	0.17	0.004	0.002	0.301
	0.041	0.15	0	0.005	0.003	0.047	0.751			0.309	0.045	0	0.02	0.11	0.004	0.022	0.006	0.481
	0	0.229	0	0.238	0.253	0.004	0.274			0.162	0.128	0	0.231	0.023	0.241	0.008	0.01	0.193
	0.011	0.54	0.035	0	0.245	0.054	0.112			0	0.039	0	0	0.034	0.007	0.012	0.025	0.879
	0	0.045	0	0.813	0.004	0.046	0.089			0	0.063	0.122	0.338	0.012	0	0	0.002	0.46
	0	0.727	0	0.039	0.055	0.029	0.148			0	0.018	0	0.089	0.087	0.004	0.039	0.142	0.617
	0.037	0.751	0	0	0.034	0.033	0.142			0	0.093	0	0	0	0.086	0.156	0.069	0.594
	0	0.338	0	0.35	0.012	0.045	0.251			0	0.084	0	0	0.078	0.036	0.034	0.12	0.644
	0	0.478	0	0.171	0.186	0.05	0.112			0.232	0.114	0.152	0.015	0.004	0.014	0.097	0.037	0.331
	0.255	0.181	0	0.275	0.03	0.016	0.24			0	0.132	0	0	0.007	0	0.01	0.298	0.549
	0.184	0.092	0.104	0	0.067	0.117	0.433			0.171	0.244	0.027	0.198	0	0.237	0.011	0.006	0.103
	0.108	0.111	0.1	0	0.443	0.007	0.228			0.051	0.029	0	0.692	0.008	0.017	0	0.086	0.113
	0	0.66	0	0.04	0.001	0.003	0.293			0	0	0	0.449	0.036	0.075	0.042	0.11	0.285
	0.209	0.346	0	0.216	0	0.086	0.141			0	0.197	0	0.302	0.011	0.054	0.229	0.01	0.193
	0.064	0.296	0.017	0	0.122	0.013	0.485			0.145	0.292	0.019	0.172	0.004	0.041	0.148	0	0.175
	0.162	0.069	0	0.197	0.003	0.006	0.561			0	0.072	0	0.021	0.132	0.316	0.204	0.028	0.223
	0.096	0.69	0	0.091	0.01	0.002	0.108			0	0.038	0	0	0.118	0.085	0.116	0	0.641
	0.02	0.766	0	0.003	0.071	0.005	0.131			0.078	0.024	0.041	0	0.214	0.01	0.011	0.104	0.514
	0.104	0.502	0	0.084	0.006	0.129	0.171			0.154	0.262	0.18	0	0.024	0.004	0.001	0.027	0.344
	0.141	0.082	0	0	0.325	0.072	0.377			0.136	0.101	0.147	0	0.021	0	0.008	0.124	0.46
	0	0.131	0	0.267	0.06	0.22	0.32			0	0.034	0	0.007	0.033	0.01	0.016	0.006	0.89
	0.052	0.12	0.071	0.121	0.236	0.045	0.352			0.047	0.145	0	0.01	0.403	0.004	0.01	0.004	0.372
	0	0.267	0.003	0.216	0.074	0.042	0.395			0	0.161	0	0.243	0.019	0.286	0.031	0	0.256
	0.055	0.109	0.062	0.046	0.204	0.284	0.236			0.037	0.488	0	0.066	0	0.057	0.159	0.04	0.149
	0.058	0.251	0	0	0.204	0	0.485			0	0.104	0	0	0.365	0	0.001	0.021	0.507
	0.363	0.322	0.102	0.086	0.002	0.028	0.092			0	0.112	0	0.596	0.01	0.06	0.033	0.013	0.172
	0.062	0.224	0	0.016	0.152	0.011	0.534			0	0.15	0	0.525	0	0.01	0.001	0.056	0.255
	0.002	0.403	0	0.147	0.073	0.051	0.321			0.153	0.26	0.074	0.186	0	0.052	0.055	0.025	0.191
	0.093	0.054	0	0.056	0	0.031	0.763			0.156	0.06	0.405	0.016	0.014	0.011	0.005	0.062	0.267
	0	0.137	0	0.427	0.161	0	0.272			0.083	0	0.138	0.089	0.014	0.172	0.025	0.033	0.442
	0	0.439	0	0.1	0.288	0.07	0.1			0	0	0.098	0.24	0.063	0.059	0.075	0	0.461
	0	0.424	0	0.168	0.207	0.081	0.117			0	0.292	0	0.008	0.033	0.15	0	0.003	0.51
	0.113	0.258	0	0.176	0.268	0.019	0.163			0.549	0.05	0	0.093	0	0.013	0.04	0.001	0.25
	0.039	0.472	0.063	0	0.053	0.11	0.26			0.417	0.026	0	0	0.061	0.01	0	0.003	0.479
	0	0.128	0	0.016	0.062	0.299	0.493			0	0.067	0	0.061	0.211	0.002	0.023	0.05	0.583
	0	0.386	0	0.07	0	0.2	0.342			0	0.358	0.142	0.116	0.003	0.243	0.003	0.009	0.122
	0.184	0.124	0	0.06	0.08	0.3	0.25			0	0.262	0	0.276	0.001	0.083	0.023	0	0.351
	0.052	0.749	0	0.005	0.003	0.071	0.117			0.288	0.02	0.164	0.17	0.001	0.142	0.047	0.01	0.154
	0.019	0.201	0	0.445	0.002	0.173	0.157			0	0.023	0	0.22	0.132	0.176	0.017	0.168	0.26
	0	0.077	0.149	0.049	0.298	0.287	0.136			0	0.178	0.066	0.07	0.016	0.036	0.001	0.003	0.626
	0	0	0	0.355	0	0.118	0.525			0	0.388	0	0.392	0.004	0.066	0	0.038	0.109
	0.051	0.003	0.209	0.026	0.009	0.003	0.695			0.259	0.117	0	0.341	0.013	0.037	0.023	0.014	0.193
	0.258	0.153	0.033	0.232	0.079	0.029	0.213			0.202	0	0	0.025	0.017	0.05	0	0.109	0.594
	0.257	0.17	0	0.32	0	0.004	0.246			0	0.1	0	0.729	0	0.009	0	0	0.161
	0.107	0.712	0.046	0.026	0.007	0.014	0.084			0	0.052	0	0.729	0.006	0.033	0.003	0.004	0.168
	0	0.138	0	0.388	0.018	0.013	0.441			0	0.009	0	0.735	0	0.002	0.01	0.155	0.084
	0	0	0	0.287	0	0.037	0.675			0	0	0	0.468	0	0.015	0	0.008	0.505
	0	0.056	0.148	0.367	0	0.017	0.41			0	0	0	0.315	0.082	0.006	0.014	0.001	0.58
	0.171	0.004	0	0.34	0.01	0.012	0.46			0	0	0	0.419	0.125	0.133	0.134	0.004	0.182
	0.086	0.127	0.015	0.086	0.022	0.073	0.588			0	0.034	0	0.36	0.134	0.184	0.098	0	0.187
	0	0.266	0	0.344	0.047	0.003	0.338			0	0.034	0	0.661	0.001	0.034	0.005	0.149	0.111
	0	0.513	0.024	0	0.074	0.067	0.319			0	0.091	0	0	0.051	0.086	0.019	0.037	0.713
	0.12	0.34	0.025	0.187	0.157	0.014	0.153			0	0.062	0	0	0.154	0.003	0	0	0.778
	0	0.434	0.023	0	0.33	0.075	0.136			0	0.001	0.018	0.071	0.081	0.001	0	0.011	0.812
	0	0.11	0	0.65	0.078	0.019	0.141			0	0.179	0	0.426	0	0.053	0	0.003	0.336
	0	0.372	0.048	0.11	0.233	0.021	0.213			0	0.122	0	0.157	0.065	0.042	0	0.003	0.606
	0.19	0.144	0	0.21	0.011	0.174	0.268			0.583	0.117	0.025	0.035	0.004	0.01	0	0.053	0.167
	0	0.561	0	0.142	0.07	0.018	0.207			0	0.342	0.178	0.08	0.019	0.104	0.053	0.047	0.174
	0.052	0.111	0.065	0.048	0.004	0.019	0.697			0.082	0.048	0	0.126	0.033	0.036	0.001	0.092	0.577
	0	0.134	0	0.348	0.053	0.013	0.449			0	0.517	0.089	0	0.061	0.001	0	0.11	0.218
	0.053	0.496	0.024	0.024	0.012	0.001	0.387			0.273	0.313	0.011	0.018	0.04	0.056	0.043	0.007	0.235
	0.066	0.42	0	0.095	0.199	0	0.218			0.075	0.291	0	0.243	0.078	0.003	0.007	0.001	0.297
	0.066	0.376	0.046	0.092	0.233	0.001	0.183			0.369	0.11	0.023	0.111	0.006	0.142	0.057	0.037	0.139
	0	0.314	0.041	0.193	0.054	0.083	0.313			0	0.031	0	0.581	0.013	0.04	0.044	0.002	0.286
	0	0.372	0.164	0.007	0.075	0.093	0.287			0.396	0.215	0.022	0	0.012	0	0.065	0.013	0.272
	0	0.19	0.085	0.066	0.164	0.23	0.263			0.004	0.293	0	0.366	0.007	0.005	0.048	0.052	0.221
	0	0.043	0.019	0.171	0.115	0.004	0.645			0	0.086	0	0.353	0.043	0.051	0.014	0	0.451
	0.065	0.237	0	0.056	0.182	0.338	0.119			0	0.044	0.112	0.072	0.312	0.012	0.22	0	0.223
	0	0.408	0	0.036	0.081	0.144	0.328			0	0.062	0	0.208	0.007	0.073	0.313	0.002	0.331
	0.142	0.476	0	0.102	0.023	0.046	0.208			0	0.289	0.052	0	0.021	0.005	0.1	0.084	0.446
	0.047	0.744	0.019	0.052	0.001	0.003	0.131			0	0.066	0	0.525	0.104	0.015	0.037	0.007	0.243
	0	0.441	0	0.174	0.021	0.138	0.224			0	0.044	0	0.177	0.002	0	0.01	0.003	0.761
	0	0.355	0	0.155	0.135	0.099	0.254			0.185	0.056	0.018	0.045	0.172	0.108	0.016	0.037	0.359
	0.091	0.565	0.028	0.001	0.169	0.019	0.124			0.82	0.023	0	0.026	0.044	0.001	0.007	0.005	0.07
	0	0.669	0	0.05	0.001	0.093	0.185			0	0.013	0	0.555	0.129	0.008	0.11	0	0.182
	0.024	0.126	0	0.327	0.108	0.078	0.333			0	0	0	0.367	0.022	0.009	0.054	0.031	0.514
	0	0.576	0.059	0.04	0.088	0.031	0.203			0.096	0.046	0.134	0.141	0	0.007	0.054	0.079	0.439
	0	0.416	0	0.383	0	0	0.199			0.583	0.029	0.054	0.046	0.003	0.008	0.058	0.008	0.206
	0	0.166	0	0.191	0.062	0.193	0.386			0.112	0	0	0.007	0.009	0.062	0.005	0.019	0.783
	0.161	0.114	0.084	0.068	0.353	0.044	0.173			0.235	0.149	0.088	0.006	0.017	0.006	0.244	0.035	0.216
	0.237	0.211	0	0.111	0.063	0.164	0.211			0.055	0	0	0.055	0.116	0	0.062	0.005	0.703
	0	0.152	0	0.227	0.096	0.118	0.403			0	0.059	0.046	0.025	0.08	0.041	0.096	0.087	0.562
	0.097	0.682	0.027	0.053	0	0.001	0.136			0	0.081	0	0.763	0.002	0	0	0.004	0.147
	0	0.049	0	0.005	0.053	0.373	0.517			0	0.109	0	0.337	0.103	0.04	0	0.046	0.362
	0	0.057	0	0.657	0.082	0	0.202			0	0.019	0	0.08	0.064	0.265	0.081	0.116	0.372
	0.035	0.485	0	0	0.036	0.031	0.409			0.162	0.023	0.074	0	0.002	0.14	0.427	0.001	0.167
	0	0	0.063	0.61	0.176	0.005	0.143			0.115	0.167	0	0.215	0.003	0.218	0.016	0.099	0.164
	0	0	0.013	0.385	0.019	0.132	0.449			0	0.058	0	0	0.12	0.007	0	0.03	0.782
	0	0.049	0	0.429	0.058	0.044	0.418			0.047	0.389	0	0.048	0.024	0.027	0.09	0.067	0.303
	0.009	0.35	0.156	0	0.104	0.029	0.35			0	0.129	0.075	0	0.021	0.189	0.055	0.013	0.515
	0.414	0.07	0	0	0.115	0.029	0.369			0	0.03	0	0.545	0	0	0.034	0.004	0.384
	0.245	0.206	0	0.039	0.01	0.003	0.494			0	0.169	0	0	0.123	0	0	0.032	0.674
	0.41	0.049	0	0	0.132	0.015	0.392			0	0.161	0	0.522	0.003	0.03	0.022	0	0.259
	0	0.274	0.012	0.39	0.027	0.011	0.283			0	0.17	0	0	0.009	0.122	0.057	0.164	0.476
	0.286	0.178	0	0.057	0	0.052	0.424			0.467	0.056	0	0.24	0.038	0.007	0	0.011	0.176
	0	0.388	0	0.173	0.06	0.134	0.242			0	0	0	0	0.013	0.13	0.123	0.012	0.719
	0	0.548	0	0.09	0.034	0.1	0.225			0.531	0.009	0.147	0.024	0.061	0.156	0.001	0.009	0.057
	0	0.639	0.016	0.067	0.033	0.064	0.177			0	0.031	0	0.672	0.011	0.085	0.003	0.003	0.192
	0	0.227	0	0.232	0.239	0.048	0.252			0.033	0.035	0.189	0.11	0.012	0.001	0.011	0.084	0.52
	0.178	0.445	0	0	0.152	0.006	0.216			0	0.059	0	0	0.012	0.27	0.027	0.006	0.623
	0	0.111	0	0	0.001	0.119	0.767			0	0	0	0.197	0.012	0.002	0.115	0.031	0.639
	0	0.876	0	0.029	0	0.001	0.091			0.381	0.02	0	0.225	0	0.025	0.042	0.013	0.291
	0	0.132	0	0	0.48	0.115	0.271			0.234	0.09	0	0	0.196	0.125	0.018	0.027	0.307
	0.106	0.309	0	0.128	0.054	0.023	0.378			0	0.029	0	0.479	0.113	0.068	0	0	0.308
	0.04	0.206	0	0	0.228	0.006	0.518			0.055	0.036	0	0.14	0.058	0.007	0.292	0.115	0.293
	0.052	0.698	0	0.123	0.016	0.035	0.073			0.148	0.283	0.014	0.039	0	0.131	0.036	0.085	0.26
	0	0.416	0.01	0.086	0.234	0.159	0.092			0	0.669	0.029	0	0	0.054	0.044	0.039	0.162
	0.042	0.172	0.03	0.091	0.385	0.117	0.16			0	0	0	0.363	0.12	0.179	0.013	0.018	0.303
	0	0.15	0	0.227	0.084	0.007	0.53			0	0.129	0.063	0.14	0	0.003	0.206	0.097	0.358
	0	0.622	0	0.135	0.023	0.015	0.202			0	0.143	0	0.389	0.144	0	0.199	0	0.121
	0	0.232	0.018	0.122	0.108	0.023	0.493			0.283	0.272	0.036	0	0.001	0.01	0	0.05	0.344
	0	0.151	0.068	0.166	0.163	0	0.45			0.144	0.151	0	0.031	0.109	0.322	0.003	0.007	0.23
	0	0.177	0	0.119	0.014	0.139	0.548			0.218	0.028	0.101	0	0.002	0.071	0.007	0.061	0.508
	0	0.07	0.063	0.538	0.012	0.068	0.246			0.135	0.111	0.013	0.004	0.047	0.257	0.006	0.114	0.309
	0	0.213	0	0.106	0.07	0.105	0.502			0	0.032	0	0.364	0.094	0.006	0.111	0.008	0.382
	0	0.319	0.147	0.187	0.059	0.167	0.117			0	0.005	0	0.051	0.094	0.002	0.07	0.009	0.767
	0.014	0.407	0	0.06	0.083	0.246	0.187			0.095	0	0	0	0.05	0.061	0.009	0	0.783
	0.287	0.53	0	0.078	0	0.012	0.09			0	0.069	0	0.417	0.002	0.041	0.119	0.007	0.343
	0	0.101	0	0.074	0.206	0.055	0.562			0	0.006	0	0	0.208	0.042	0	0	0.742
	0.095	0.265	0	0.148	0.001	0.06	0.428			0	0.032	0	0.034	0.001	0.006	0.086	0.012	0.824
	0	0.536	0.031	0.092	0.229	0.008	0.102			0	0.469	0	0.002	0.046	0.007	0.068	0	0.406
	0.072	0.648	0	0	0.046	0.061	0.171			0.438	0.047	0	0.149	0.019	0.213	0	0.018	0.112
	0	0.092	0	0.071	0.017	0.042	0.776			0	0.049	0	0.478	0.151	0.009	0.001	0.009	0.299
	0	0.106	0	0.127	0	0.13	0.634			0.38	0.06	0.036	0	0.007	0.001	0.024	0.026	0.462
	0	0.368	0	0.062	0.243	0.099	0.226			0	0	0	0.636	0.008	0	0.001	0.004	0.349
	0.043	0.048	0.027	0	0.02	0.26	0.599			0	0.011	0	0	0.045	0.437	0.007	0.056	0.441
	0.08	0.276	0.032	0	0.289	0.074	0.247			0.199	0.036	0	0.037	0.015	0	0.076	0.453	0.18
	0	0.765	0	0.036	0.007	0	0.189			0.2	0.006	0	0.03	0.062	0.193	0.053	0.048	0.404
	0	0.477	0	0.156	0.009	0.003	0.352			0	0.139	0	0.227	0.016	0.29	0.057	0	0.268
	0.139	0.057	0	0.233	0.197	0.027	0.344			0.299	0.079	0	0	0.042	0.237	0.001	0.001	0.338
	0.047	0	0	0.221	0	0.046	0.685			0	0.1	0	0.349	0.053	0.047	0.155	0.064	0.229
	0.034	0.189	0	0	0.045	0	0.73			0.355	0.239	0	0.067	0.06	0.022	0.093	0.023	0.136
	0	0.138	0	0	0.001	0.089	0.77			0	0.201	0	0	0.06	0.217	0.125	0.091	0.303
	0.113	0.446	0	0.205	0.026	0.003	0.203			0.041	0.104	0	0.07	0.143	0.214	0.07	0.019	0.336
	0.121	0.249	0	0.088	0.008	0	0.531			0	0	0	0	0.003	0.004	0.01	0.017	0.963
	0.011	0.2	0	0	0.007	0	0.78			0.432	0.004	0	0.263	0.064	0.103	0.007	0.033	0.089
	0	0.651	0	0.048	0.097	0.057	0.144			0.047	0.069	0.05	0	0.024	0.259	0.028	0.068	0.451
	0	0.477	0	0.158	0.03	0.152	0.181			0.118	0.022	0	0.342	0.122	0.171	0.004	0.08	0.136
	0	0.453	0.019	0	0.07	0	0.455			0.136	0.069	0	0.428	0.001	0.087	0.1	0.012	0.162
	0.012	0.319	0	0.042	0.448	0.015	0.16			0.39	0.017	0	0.28	0.054	0.046	0.006	0.049	0.155
	0	0.063	0	0.781	0.006	0.056	0.091			0	0.197	0.113	0.08	0.029	0.123	0.113	0.034	0.307
	0	0.066	0	0.535	0.003	0.12	0.274			0.068	0.137	0	0.103	0	0.034	0.085	0.046	0.521
	0.017	0.655	0	0.04	0.045	0.053	0.188			0	0.055	0.273	0	0.041	0.004	0.076	0.048	0.498
	0	0.35	0.009	0	0.005	0	0.633			0	0.046	0	0.508	0.174	0	0.045	0.043	0.181
	0.357	0.105	0.076	0.01	0.215	0	0.233			0	0.051	0	0.209	0.12	0.012	0.19	0.095	0.317
	0	0.034	0	0.073	0.359	0.026	0.505			0	0.043	0	0	0.037	0.027	0.059	0.013	0.819
	0.092	0.118	0.054	0	0.256	0.3	0.176			0.621	0	0	0	0.002	0.019	0.027	0.021	0.307
	0	0.198	0	0.352	0.157	0.111	0.18			0	0.08	0.108	0.046	0.002	0.071	0.023	0.049	0.617
	0	0.68	0.047	0.049	0.097	0.003	0.122			0.47	0.027	0	0.064	0	0.02	0.026	0	0.39
	0.035	0.286	0.169	0.077	0.094	0.152	0.183			0	0.024	0	0	0.195	0.007	0.005	0.005	0.761
	0	0.077	0.005	0.192	0.134	0.207	0.382			0.648	0.088	0	0	0.054	0.014	0.006	0.003	0.183
	0.062	0.545	0.044	0.073	0.042	0.003	0.227			0	0.034	0.11	0	0.38	0.18	0.02	0.041	0.232
	0.067	0.053	0.043	0.047	0	0.001	0.786			0	0.001	0	0.105	0.002	0.15	0.091	0.027	0.621
	0.073	0.564	0	0	0	0.02	0.34			0.212	0.237	0	0.06	0.06	0.039	0.005	0.021	0.362
	0.179	0.047	0	0.081	0.257	0.015	0.417			0.284	0.012	0	0.017	0.03	0.483	0.035	0.005	0.13
	0.04	0.027	0	0	0.027	0.006	0.898			0	0.023	0.096	0.332	0.119	0.009	0.229	0.046	0.14
	0	0.052	0	0.249	0.056	0.004	0.636			0.202	0	0	0.172	0.002	0.144	0.001	0.129	0.345
	0	0.22	0	0.02	0.447	0.066	0.246			0.148	0.41	0	0.039	0.06	0.212	0.017	0.014	0.097
	0.15	0.051	0	0.194	0	0.167	0.435			0.081	0.153	0	0.078	0.02	0.054	0.007	0.058	0.545
	0.27	0.258	0	0.122	0.107	0.043	0.197			0	0.075	0	0.023	0.088	0.001	0.001	0.129	0.679
	0.028	0.035	0	0.058	0.446	0.186	0.245			0.502	0.057	0	0.098	0.066	0.015	0.029	0.042	0.188
	0.074	0.076	0	0.318	0.008	0.121	0.401			0.131	0.373	0	0	0.007	0.14	0.029	0.105	0.212
	0.088	0.037	0	0.064	0.332	0.227	0.249			0	0.351	0	0.076	0.021	0.163	0.029	0.011	0.345
	0.23	0.304	0	0.077	0.132	0.012	0.241			0.346	0.067	0	0.004	0.004	0.016	0.188	0	0.372
	0	0.172	0	0.144	0.148	0.159	0.374			0	0.235	0	0.349	0.029	0.052	0.006	0.011	0.314
	0.048	0.725	0	0	0.019	0.009	0.196			0	0.045	0	0.015	0.059	0.011	0.033	0.083	0.751
	0.069	0.18	0	0.039	0.087	0.338	0.284			0	0.039	0	0.396	0.077	0.001	0.144	0.055	0.284
	0.095	0.103	0	0.407	0.101	0.197	0.093			0.043	0.272	0	0.168	0.058	0.011	0.069	0.052	0.324
	0	0.167	0.042	0	0	0.001	0.788			0.187	0.115	0	0.031	0.023	0.155	0.022	0.039	0.424
	0.078	0.358	0	0.07	0.062	0.31	0.119			0.024	0.438	0	0	0.02	0.005	0.12	0.128	0.261
	0	0.866	0.015	0.008	0.019	0.003	0.085			0	0	0	0	0.037	0.013	0.049	0.001	0.899
	0.157	0.067	0	0.067	0.174	0.234	0.298			0	0.059	0	0	0.147	0.274	0.122	0.004	0.391
	0	0.645	0	0.072	0.003	0.032	0.245			0	0	0.09	0	0.076	0.139	0.065	0.02	0.608
	0.126	0.144	0	0.174	0.087	0.257	0.21			0.787	0.047	0	0.056	0.021	0.006	0.016	0.002	0.062
	0.023	0.29	0	0.003	0.016	0	0.666			0	0	0	0	0.001	0.202	0.108	0	0.686
	0	0.621	0	0.236	0.015	0	0.125			0	0.142	0	0	0.043	0.01	0.133	0.018	0.651
	0.142	0.037	0	0.094	0.01	0.002	0.711			0.358	0.04	0	0.009	0.225	0.019	0.001	0.055	0.289
	0.123	0.418	0	0.174	0.015	0.007	0.261			0.042	0.173	0	0	0.019	0.011	0.005	0.065	0.681
	0.033	0.843	0.003	0.018	0	0.004	0.095			0	0.332	0.091	0.162	0.006	0.007	0.013	0.052	0.333
	0.187	0.185	0	0	0.031	0.048	0.547			0	0.012	0	0.045	0.001	0.067	0.125	0.033	0.714
	0.018	0.241	0	0.153	0.037	0.035	0.513			0.027	0.058	0	0.53	0.008	0.107	0.017	0.076	0.174
	0	0.303	0.059	0	0.038	0.214	0.384			0.102	0.172	0	0.015	0.019	0.019	0.013	0.022	0.635
	0.201	0.505	0	0	0	0	0.291			0	0	0	0	0	0.127	0.112	0.014	0.744
	0	0.248	0	0.339	0.003	0.02	0.388			0	0.134	0	0	0.01	0.01	0	0.062	0.781
	0	0.02	0	0	0.181	0.109	0.689			0	0.472	0	0.181	0	0	0.035	0.025	0.283
	0.122	0.14	0.022	0	0.038	0.135	0.539			0.669	0.083	0	0.001	0.102	0.008	0.005	0.017	0.111
	0.094	0.26	0	0.294	0.023	0.05	0.276			0.195	0.378	0	0.064	0.073	0.039	0.088	0.003	0.155
	0.262	0.327	0.047	0	0.066	0.037	0.258			0.294	0.039	0.075	0.254	0.092	0.009	0.004	0.016	0.212
	0.025	0.448	0	0.11	0.022	0.004	0.388			0	0.094	0	0	0.049	0.002	0	0.055	0.797
	0.098	0.358	0	0.255	0.031	0.076	0.179			0	0.123	0	0.353	0.001	0.033	0.094	0	0.392
	0	0.043	0	0	0.082	0.128	0.745			0.376	0.009	0	0.112	0.019	0.028	0.087	0.006	0.359
	0.113	0.002	0.016	0.082	0.028	0.096	0.659			0.452	0	0.049	0	0.139	0.007	0.015	0.01	0.325
	0.347	0.28	0.043	0.061	0.009	0.095	0.161			0	0.019	0	0.013	0.007	0.207	0.064	0.056	0.629
	0.568	0.126	0	0.022	0.053	0.084	0.145			0.248	0.013	0.074	0.072	0.1	0.016	0.258	0.019	0.196
	0	0.464	0.061	0.082	0.005	0.021	0.364			0.396	0.006	0.165	0.02	0.017	0.172	0.012	0.004	0.201
	0	0.144	0	0.329	0.091	0.283	0.149			0	0.416	0	0.088	0.006	0.073	0.014	0.003	0.397
	0.288	0.119	0.103	0.015	0.212	0.039	0.22			0.124	0.163	0	0.223	0.126	0.007	0.039	0.048	0.267
	0	0.79	0	0.051	0.032	0.002	0.122			0	0.14	0	0.359	0.048	0.206	0.014	0.065	0.164
	0.134	0.506	0.005	0.018	0.045	0.016	0.273			0	0.04	0.04	0	0.206	0	0.498	0.014	0.197
	0	0.722	0.074	0.035	0.031	0.014	0.121			0	0	0	0	0.022	0.005	0.014	0.102	0.855
	0.046	0.387	0	0.113	0.02	0.022	0.41			0	0.032	0	0.034	0.223	0.016	0.104	0.054	0.533
	0	0.494	0.006	0.044	0.124	0.17	0.159			0	0	0	0.056	0.065	0.003	0.144	0.006	0.724
	0	0.484	0	0.13	0.02	0.094	0.269			0	0.118	0	0.234	0.003	0.001	0.133	0.09	0.418
	0.02	0	0	0	0.041	0.185	0.751			0	0.01	0	0.517	0.02	0.008	0	0.004	0.438
[truncated: 20,522 more rows]

## Sheet: Supplementary Fig. 5
Study	ID	TSS	PBC	Fraction of chrM reads	Fraction of uniquelly mapped reads	Final PE reads (millions)	FriP	Mean GC content	Fraction of duplicated reads	Short-to-mononucleosomal count ratio
[truncated: 641 more rows]

[truncated: 18 more sheets: Supplementary Fig. 6, Supplementary Fig. 7, Supplementary Fig. 8, Supplementary Fig. 9, Supplementary Fig. 10, Supplementary Fig. 11, Supplementary Fig. 12, Supplementary Fig. 13 , Supplementary Fig. 14, Supplementary Fig. 15, Supplementary Fig.  18, Supplementary Fig. 19, Supplementary Fig. 20, Supplementary Fig. 21, Supplementary Fig. 22, Supplementary Fig. 23, Supplementary Fig. 24, Supplementary Fig. 25]
